# Supplementary material for: The BLM-TOP3A-RMI1-RMI2 proximity map reveals that RAD54L2 suppresses sister chromatid exchanges
Source: EMBO Rep. 2025 Jan 27;26(5):1290–314. doi: 10.1038/s44319-025-00374-z (PMC11894219; doi:10.1038/s44319-025-00374-z)
Supplement: Supplementary file 2 — Source data Fig. 1 [file 44319_2025_374_MOESM2_ESM.zip]

Archive with 10 entries (9 files):
- Figure 1/
- __MACOSX/._Figure 1
- Figure 1/SourceData1AB.xlsx
- __MACOSX/Figure 1/._SourceData1AB.xlsx
- Figure 1/.DS_Store
- __MACOSX/Figure 1/._.DS_Store
- Figure 1/SourceData1C.xlsx
- __MACOSX/Figure 1/._SourceData1C.xlsx
- Figure 1/SourceData1D.xlsx
- __MACOSX/Figure 1/._SourceData1D.xlsx
