# Supplementary material for: The BLM-TOP3A-RMI1-RMI2 proximity map reveals that RAD54L2 suppresses sister chromatid exchanges
Source: EMBO Rep. 2025 Jan 27;26(5):1290–314. doi: 10.1038/s44319-025-00374-z (PMC11894219; doi:10.1038/s44319-025-00374-z)
Supplement: Supplementary file 2 — Source data Fig. 1 [file 44319_2025_374_MOESM2_ESM.zip › Figure 1/SourceData1AB.xlsx]

## Sheet: BLM BioID
Source Data For Figure 1A,B. BioID data for BLM
Bait	Prey Gene	Spectral counts	Sum of spectral counts	Average spectral counts	Number of replicates	Control spectral counts	SAINT score	BFDR
BLM	TP53	94|129	223	111.5	2	5|0|4|11|11|11|3|3|11|0|3|1	1	0
BLM	YEATS2	104|97	201	100.5	2	4|1|6|8|5|4|5|6|9|4|6|6	1	0
BLM	RAD50	53|97	150	75	2	2|2|4|5|5|5|1|8|0|4|6|7	1	0
BLM	TOP3A	61|87	148	74	2	0|0|0|0|0|0|0|0|0|0|0|0	1	0
BLM	TOPBP1	67|65	132	66	2	0|0|0|0|0|0|0|0|0|0|0|0	1	0
BLM	GNL2	62|68	130	65	2	10|7|9|17|19|11|9|27|15|17|12|14	1	0
BLM	NBN	59|54	113	56.5	2	0|0|7|3|1|1|0|2|3|1|2|2	1	0
BLM	RPA1	44|54	98	49	2	4|3|3|11|12|10|8|4|5|4|4|11	1	0
BLM	PML	54|43	97	48.5	2	0|0|0|1|2|0|2|4|0|0|1|2	1	0
BLM	RMI1	27|69	96	48	2	0|0|0|0|0|0|0|0|0|0|0|0	1	0
BLM	BRIP1	55|39	94	47	2	0|1|2|4|0|1|3|7|17|2|5|6	0.98	0
BLM	NOP14	42|45	87	43.5	2	0|0|0|0|0|0|0|0|0|1|0|2	1	0
BLM	CENPC	26|53	79	39.5	2	1|1|0|0|0|1|0|0|0|0|0|0	1	0
BLM	ZMYM2	30|42	72	36	2	5|4|5|5|7|4|0|7|10|5|7|3	1	0
BLM	HNRNPA3	34|32	66	33	2	6|8|10|6|6|7|9|5|12|6|9|6	1	0
BLM	BRCA1	37|25	62	31	2	0|0|0|0|0|0|0|0|0|0|0|0	1	0
BLM	NOP2	22|32	54	27	2	2|5|4|5|5|3|0|6|0|5|4|0	1	0
BLM	TOP2B	27|27	54	27	2	0|4|0|2|1|1|1|0|3|9|0|0	1	0
BLM	SLX4	27|26	53	26.5	2	0|0|0|0|0|0|0|0|0|0|0|0	1	0
BLM	PDCD11	16|36	52	26	2	4|0|0|1|0|2|0|0|3|2|0|0	1	0
BLM	PLK1	27|24	51	25.5	2	0|2|1|1|0|2|1|3|3|2|0|3	1	0
BLM	XRN2	22|28	50	25	2	6|4|2|2|3|4|2|9|8|3|3|5	0.97	0
BLM	ZNF326	30|20	50	25	2	4|2|3|7|7|3|3|4|5|3|1|1	0.99	0
BLM	AP2M1	15|33	48	24	2	4|3|3|2|0|1|2|0|0|1|3|3	1	0
BLM	ZZZ3	20|25	45	22.5	2	0|0|0|0|0|0|0|0|0|0|0|0	1	0
BLM	NKRF	27|16	43	21.5	2	2|1|0|2|4|2|2|5|0|4|0|4	0.99	0
BLM	RMI2	18|24	42	21	2	0|0|0|0|0|0|0|0|0|0|0|0	1	0
BLM	NOC4L	16|25	41	20.5	2	0|0|0|0|0|0|0|0|0|0|0|1	1	0
BLM	ZNF451	21|19	40	20	2	0|0|0|1|0|0|0|0|2|1|0|0	1	0
BLM	FANCD2	12|27	39	19.5	2	0|0|0|0|0|0|0|0|0|0|0|0	1	0
BLM	ERCC4	8|31	39	19.5	2	0|0|0|0|0|0|0|2|0|0|0|1	1	0
BLM	SUPT5H	19|17	36	18	2	2|2|0|0|1|3|3|4|0|2|3|5	1	0
BLM	USP36	18|17	35	17.5	2	0|0|1|4|3|1|1|0|0|0|0|0	1	0
BLM	FANCM	16|18	34	17	2	0|0|0|0|0|0|0|0|0|0|0|0	1	0
BLM	NOL6	13|20	33	16.5	2	2|3|3|2|1|0|0|4|4|2|2|2	0.97	0
BLM	POLDIP3	16|16	32	16	2	2|3|0|1|2|4|0|8|4|2|3|2	0.98	0
BLM	SENP6	19|11	30	15	2	0|0|0|0|1|0|1|0|0|0|0|1	1	0
BLM	ENTR1	13|15	28	14	2	2|0|0|5|2|2|0|0|1|0|0|3	0.99	0
BLM	CENPT	11|17	28	14	2	0|0|0|0|0|0|0|0|0|0|0|0	1	0
BLM	SIRT1	12|15	27	13.5	2	0|0|0|0|0|0|0|0|0|0|0|0	1	0
BLM	UBTF	16|9	25	12.5	2	0|0|0|1|2|2|1|0|0|0|0|2	0.98	0
BLM	RRP12	12|12	24	12	2	0|0|0|0|1|1|1|3|5|0|0|5	0.93	0.01
BLM	ZNF106	12|11	23	11.5	2	0|0|0|0|0|0|0|0|0|0|0|0	1	0
BLM	RAD54L2	13|9	22	11	2	0|0|0|0|0|0|0|0|0|0|0|0	1	0
BLM	RPA2	11|10	21	10.5	2	0|1|0|0|1|0|0|0|0|0|1|0	1	0
BLM	PHF8	12|8	20	10	2	0|0|0|0|1|0|0|0|0|0|1|0	1	0
BLM	MCM10	9|10	19	9.5	2	0|0|0|0|0|0|0|0|0|0|0|0	1	0
BLM	SLF2	8|9	17	8.5	2	0|0|0|0|0|0|0|0|0|0|0|0	1	0
BLM	WRN	4|12	16	8	2	0|0|0|0|0|0|0|0|0|0|0|0	1	0
BLM	ESRRA	6|7	13	6.5	2	0|0|0|0|0|0|0|0|0|0|0|0	1	0
BLM	PIAS1	5|6	11	5.5	2	0|0|0|0|0|0|0|0|0|0|0|0	1	0
BLM	SLX4IP	4|6	10	5	2	0|0|0|0|0|0|0|0|0|0|0|0	1	0
BLM	PPHLN1	4|5	9	4.5	2	0|0|0|0|0|0|0|0|0|0|0|0	1	0
BLM	KAT14	6|3	9	4.5	2	0|0|0|0|0|0|0|0|0|0|0|0	0.99	0
BLM	RECQL5	5|4	9	4.5	2	0|0|0|0|0|0|0|0|0|0|0|0	1	0
BLM	ILKAP	3|6	9	4.5	2	0|0|0|0|0|0|0|0|0|0|0|0	0.99	0
BLM	DCLRE1A	3|5	8	4	2	0|0|0|0|0|0|0|0|0|0|0|0	0.99	0
BLM	AP2S1	5|3	8	4	2	0|0|0|0|0|0|0|0|0|0|0|0	0.99	0
BLM	SETX	2|6	8	4	2	0|0|0|0|0|0|0|0|0|0|0|0	0.92	0.01
BLM	RBM11	2|5	7	3.5	2	0|0|0|0|0|0|0|0|0|0|0|0	0.92	0.01
BLM	RPS5	2|5	7	3.5	2	0|0|0|0|0|0|0|0|0|0|0|0	0.92	0.01
BLM	CCDC77	2|4	6	3	2	0|0|0|0|0|0|0|0|0|0|0|0	0.92	0.01
BLM	FAAP24	3|2	5	2.5	2	0|0|0|0|0|0|0|0|0|0|0|0	0.91	0.01
BLM	MRPS34	3|2	5	2.5	2	0|0|0|0|0|0|0|0|0|0|0|0	0.91	0.01
BLM	FANCI	14|16	30	15	2	1|2|0|0|0|1|0|6|2|1|6|3	0.91	0.02
BLM	RPA3	10|13	23	11.5	2	0|0|0|0|0|1|0|0|4|0|3|3	0.89	0.02
BLM	TXNL1	5|6	11	5.5	2	0|0|0|0|1|0|0|0|0|0|2|0	0.89	0.02
BLM	RHBDD2	2|2	4	2	2	0|0|0|0|0|0|0|0|0|0|0|0	0.84	0.02
BLM	BYSL	2|2	4	2	2	0|0|0|0|0|0|0|0|0|0|0|0	0.84	0.02
BLM	SUMO2	9|22	31	15.5	2	0|0|0|0|0|0|4|4|0|2|0|0	0.82	0.04
BLM	PCID2	7|4	11	5.5	2	1|0|0|0|0|0|0|0|0|0|1|1	0.78	0.04
BLM	TEX10	16|18	34	17	2	1|5|0|3|0|3|0|4|8|5|2|4	0.74	0.04
BLM	RPS26	23|20	43	21.5	2	5|5|6|6|4|4|4|10|4|5|6|7	0.69	0.05
BLM	PPIL2	4|11	15	7.5	2	0|0|0|1|0|1|0|2|0|0|0|0	0.69	0.05
BLM	SDAD1	16|4	20	10	2	0|0|0|0|0|0|0|0|0|0|0|3	0.71	0.05
BLM	ESS2	4|2	6	3	2	0|0|0|0|0|0|0|0|0|0|1|0	0.71	0.05
BLM	NOC2L	5|15	20	10	2	0|0|0|0|0|3|0|1|0|0|0|0	0.73	0.05
BLM	ERCC1	4|10	14	7	2	0|0|0|1|0|0|0|0|0|0|2|1	0.69	0.05
BLM	RBM34	14|3	17	8.5	2	1|0|0|0|1|0|0|0|1|0|0|0	0.64	0.06
BLM	ZBTB9	10|16	26	13	2	3|0|2|3|2|3|3|4|4|3|2|3	0.64	0.06
BLM	RPS18	3|4	7	3.5	2	0|0|0|0|0|1|0|0|0|0|0|1	0.65	0.06
BLM	AP2A1	3|13	16	8	2	1|0|0|0|0|0|0|0|0|0|2|0	0.64	0.06
BLM	UTP14A	18|30	48	24	2	2|4|0|4|2|3|2|8|9|6|4|1	0.61	0.07
BLM	MORC2	3|7	10	5	2	0|0|1|0|0|0|0|0|0|0|0|2	0.63	0.07
BLM	RRS1	4|8	12	6	2	0|2|0|0|0|0|1|0|1|0|0|1	0.59	0.08
BLM	MLH1	24|39	63	31.5	2	1|0|0|2|3|1|1|12|12|2|10|6	0.51	0.11
BLM	RPS24	36|45	81	40.5	2	9|9|10|7|7|7|10|16|17|9|12|14	0.51	0.11
BLM	TCF20	7|19	26	13	2	1|2|4|0|0|0|1|2|7|3|2|1	0.5	0.11
BLM	SUGP1	29|22	51	25.5	2	7|7|4|4|6|9|6|9|11|5|4|2	0.51	0.11
BLM	ARF4	10|31	41	20.5	2	3|3|2|2|2|3|3|2|4|6|4|9	0.5	0.12
BLM	ARF5	13|47	60	30	2	2|1|1|5|6|7|7|5|7|5|0|8	0.5	0.12
BLM	DDX18	16|46	62	31	2	5|7|4|4|6|6|6|10|8|8|5|5	0.5	0.12
BLM	KRT5	36|0	36	18	2	0|0|0|0|0|0|0|0|0|0|0|0	0.5	0.13
BLM	ARF1	15|61	76	38	2	10|12|3|9|6|14|13|14|8|6|2|11	0.5	0.13
BLM	KRT79	27|0	27	13.5	2	0|0|0|0|0|0|0|0|0|0|0|0	0.5	0.13
BLM	P00761	91|36	127	63.5	2	22|20|19|12|11|16|9|18|20|23|24|15	0.5	0.13
BLM	KRT6B	62|0	62	31	2	0|0|0|0|0|0|0|0|0|0|0|0	0.5	0.13
BLM	ENSEMBL:ENSBTAP00000016242	0|169	169	84.5	2	0|0|0|0|0|0|0|0|0|0|0|0	0.5	0.13
BLM	TUBB2A	0|103	103	51.5	2	0|0|0|0|0|0|0|0|0|0|0|0	0.5	0.13
BLM	KRT17	53|0	53	26.5	2	0|0|0|0|0|2|0|0|0|0|0|0	0.5	0.15
BLM	POTEE	18|0	18	9	2	0|0|0|0|0|0|0|0|0|0|0|0	0.5	0.15
BLM	CHD5	0|17	17	8.5	2	0|0|0|0|0|0|0|0|0|0|0|0	0.5	0.15
BLM	RPS6	70|43	113	56.5	2	24|15|8|10|14|10|14|19|28|14|16|14	0.5	0.16
BLM	SLC25A10	0|14	14	7	2	0|1|0|0|0|1|0|0|0|0|1|0	0.5	0.16
BLM	RPL13A	13|44	57	28.5	2	14|13|1|5|4|8|7|11|5|3|4|14	0.5	0.17
BLM	RPL30	6|25	31	15.5	2	3|2|0|4|5|4|3|6|5|3|5|0	0.5	0.17
BLM	S100A9	7|0	7	3.5	2	0|0|0|0|0|0|0|0|0|0|0|0	0.5	0.17
BLM	CSNK1E	0|10	10	5	2	0|1|0|0|0|0|0|0|0|0|0|0	0.5	0.17
BLM	RAB8A	0|7	7	3.5	2	0|0|0|0|0|0|0|0|0|0|0|0	0.5	0.17
BLM	RAB5A	0|7	7	3.5	2	0|0|0|0|0|0|0|0|0|0|0|0	0.5	0.17
BLM	RPS27L	0|8	8	4	2	0|0|0|0|0|0|0|0|0|0|0|0	0.5	0.17
BLM	SUMO3	0|10	10	5	2	0|0|0|0|0|0|0|0|1|0|0|0	0.5	0.17
BLM	RBM14	16|35	51	25.5	2	11|7|2|2|4|7|9|12|5|5|5|5	0.5	0.18
BLM	DDX52	0|18	18	9	2	2|0|0|1|1|1|0|3|5|0|0|2	0.5	0.18
BLM	RNF113A	14|0	14	7	2	2|0|0|0|0|0|0|0|3|0|1|1	0.5	0.19
BLM	EEFSEC	6|0	6	3	2	0|0|0|0|0|0|0|0|0|0|0|0	0.5	0.19
BLM	GPX1	0|6	6	3	2	0|0|0|0|0|0|0|0|0|0|0|0	0.5	0.19
BLM	YTHDC1	0|8	8	4	2	0|0|0|0|0|0|0|0|0|0|0|1	0.5	0.19
BLM	HNRNPLL	0|6	6	3	2	0|0|0|0|0|0|0|0|0|0|0|0	0.5	0.19
BLM	TADA2A	0|6	6	3	2	0|0|0|0|0|0|0|0|0|0|0|0	0.5	0.19
BLM	RRP7A	0|8	8	4	2	0|0|0|0|0|0|0|0|0|0|1|0	0.5	0.19
BLM	DHX38	0|6	6	3	2	0|0|0|0|0|0|0|0|0|0|0|0	0.5	0.19
BLM	CSNK1D	0|8	8	4	2	0|0|0|1|0|0|0|0|0|0|0|0	0.5	0.19
BLM	RAB10	0|6	6	3	2	0|0|0|0|0|0|0|0|0|0|0|0	0.5	0.19
BLM	JUND	0|6	6	3	2	0|0|0|0|0|0|0|0|0|0|0|0	0.5	0.19
BLM	CHM	0|6	6	3	2	0|0|0|0|0|0|0|0|0|0|0|0	0.5	0.19
BLM	DIP2B	0|6	6	3	2	0|0|0|0|0|0|0|0|0|0|0|0	0.5	0.19
BLM	RSL1D1	31|46	77	38.5	2	11|5|3|6|5|8|6|18|14|5|16|11	0.5	0.2
BLM	BRIX1	6|40	46	23	2	5|5|0|2|0|2|0|13|5|0|3|5	0.5	0.2
BLM	UNG	5|0	5	2.5	2	0|0|0|0|0|0|0|0|0|0|0|0	0.5	0.21
BLM	CWF19L1	5|0	5	2.5	2	0|0|0|0|0|0|0|0|0|0|0|0	0.5	0.21
BLM	S100A8	5|0	5	2.5	2	0|0|0|0|0|0|0|0|0|0|0|0	0.5	0.21
BLM	PRPS2	0|5	5	2.5	2	0|0|0|0|0|0|0|0|0|0|0|0	0.5	0.21
BLM	TCHP	0|7	7	3.5	2	0|1|0|0|0|0|0|0|0|0|0|0	0.5	0.21
BLM	NDUFA5	0|5	5	2.5	2	0|0|0|0|0|0|0|0|0|0|0|0	0.5	0.21
BLM	MPHOSPH10	0|5	5	2.5	2	0|0|0|0|0|0|0|0|0|0|0|0	0.5	0.21
BLM	WDR3	0|5	5	2.5	2	0|0|0|0|0|0|0|0|0|0|0|0	0.5	0.21
BLM	UTP15	0|5	5	2.5	2	0|0|0|0|0|0|0|0|0|0|0|0	0.5	0.21
BLM	DNHD1	0|5	5	2.5	2	0|0|0|0|0|0|0|0|0|0|0|0	0.5	0.21
BLM	ERLIN2	8|20	28	14	2	7|3|1|3|0|6|3|1|4|1|3|3	0.5	0.22
BLM	MTREX	34|59	93	46.5	2	16|15|11|19|14|17|10|22|21|15|19|15	0.5	0.22
BLM	GPATCH4	6|0	6	3	2	0|0|0|0|0|0|0|0|0|1|0|0	0.5	0.22
BLM	DDX54	4|20	24	12	2	2|4|5|1|2|3|1|8|2|0|0|1	0.5	0.22
BLM	DDX47	0|16	16	8	2	3|0|0|0|0|2|1|3|4|2|0|3	0.5	0.22
BLM	KRT6A	65|0	65	32.5	2	0|0|11|0|0|0|0|0|0|0|0|0	0.5	0.23
BLM	TADA3	4|0	4	2	2	0|0|0|0|0|0|0|0|0|0|0|0	0.5	0.23
BLM	DDX24	8|16	24	12	2	4|4|1|3|2|4|0|2|4|0|0|0	0.5	0.23
BLM	DAXX	4|0	4	2	2	0|0|0|0|0|0|0|0|0|0|0|0	0.5	0.23
BLM	APOB	4|0	4	2	2	0|0|0|0|0|0|0|0|0|0|0|0	0.5	0.23
BLM	YARS2	0|4	4	2	2	0|0|0|0|0|0|0|0|0|0|0|0	0.5	0.23
BLM	SMARCD2	0|8	8	4	2	0|0|0|2|1|0|0|0|0|0|0|0	0.5	0.23
BLM	ATAD1	0|4	4	2	2	0|0|0|0|0|0|0|0|0|0|0|0	0.5	0.23
BLM	MRPS21	0|4	4	2	2	0|0|0|0|0|0|0|0|0|0|0|0	0.5	0.23
BLM	MRPS24	0|4	4	2	2	0|0|0|0|0|0|0|0|0|0|0|0	0.5	0.23
BLM	UBE2L3	0|4	4	2	2	0|0|0|0|0|0|0|0|0|0|0|0	0.5	0.23
BLM	BARD1	0|4	4	2	2	0|0|0|0|0|0|0|0|0|0|0|0	0.5	0.23
BLM	PIAS4	0|4	4	2	2	0|0|0|0|0|0|0|0|0|0|0|0	0.5	0.23
BLM	RPL7	29|67	96	48	2	19|23|4|8|10|16|18|29|16|13|17|30	0.5	0.25
BLM	SUMO1	9|17	26	13	2	2|4|5|1|0|4|0|3|0|5|0|0	0.5	0.25
BLM	GTPBP4	7|28	35	17.5	2	5|6|1|3|8|7|4|14|9|6|4|5	0.5	0.25
BLM	RBM28	3|13	16	8	2	3|1|0|0|2|3|1|3|0|0|1|2	0.5	0.25
BLM	MAP2K3	0|5	5	2.5	2	0|0|0|0|0|0|0|0|0|0|0|1	0.5	0.25
BLM	RPL31	8|24	32	16	2	6|4|5|4|3|6|6|6|7|5|10|7	0.49	0.26
BLM	LGALS7B	3|0	3	1.5	2	0|0|0|0|0|0|0|0|0|0|0|0	0.49	0.26
BLM	BMS1	6|15	21	10.5	2	0|0|0|1|0|0|0|2|6|1|0|4	0.49	0.26
BLM	RBM27	34|42	76	38	2	9|6|4|7|5|9|13|21|12|13|11|10	0.49	0.26
BLM	IMP3	3|0	3	1.5	2	0|0|0|0|0|0|0|0|0|0|0|0	0.49	0.26
BLM	MAP2K2	3|0	3	1.5	2	0|0|0|0|0|0|0|0|0|0|0|0	0.49	0.26
BLM	VPS13B	3|0	3	1.5	2	0|0|0|0|0|0|0|0|0|0|0|0	0.49	0.26
BLM	UVSSA	3|0	3	1.5	2	0|0|0|0|0|0|0|0|0|0|0|0	0.49	0.26
BLM	RPS17	2|9	11	5.5	2	0|0|0|1|0|0|3|1|0|0|0|1	0.49	0.26
BLM	TRIP13	2|12	14	7	2	0|0|0|0|0|0|0|0|4|0|3|2	0.49	0.26
BLM	MCM9	3|0	3	1.5	2	0|0|0|0|0|0|0|0|0|0|0|0	0.49	0.26
BLM	VRK1	0|8	8	4	2	0|0|0|0|0|2|0|0|0|0|0|2	0.49	0.26
BLM	NDUFA10	0|13	13	6.5	2	1|2|0|0|0|4|2|2|2|2|2|3	0.5	0.26
BLM	RAB14	0|9	9	4.5	2	0|0|0|0|0|0|2|0|0|0|0|0	0.49	0.26
BLM	MRPL41	0|6	6	3	2	0|0|0|0|0|0|0|0|0|0|1|1	0.49	0.26
BLM	PHF10	0|3	3	1.5	2	0|0|0|0|0|0|0|0|0|0|0|0	0.49	0.26
BLM	HIRA	0|3	3	1.5	2	0|0|0|0|0|0|0|0|0|0|0|0	0.49	0.26
BLM	TXNDC12	0|3	3	1.5	2	0|0|0|0|0|0|0|0|0|0|0|0	0.49	0.26
BLM	TMEM11	0|3	3	1.5	2	0|0|0|0|0|0|0|0|0|0|0|0	0.49	0.26
BLM	TOPORS	0|3	3	1.5	2	0|0|0|0|0|0|0|0|0|0|0|0	0.49	0.26
BLM	PARP4	0|3	3	1.5	2	0|0|0|0|0|0|0|0|0|0|0|0	0.49	0.26
BLM	COL6A3	0|3	3	1.5	2	0|0|0|0|0|0|0|0|0|0|0|0	0.49	0.26
BLM	SEC61B	0|3	3	1.5	2	0|0|0|0|0|0|0|0|0|0|0|0	0.49	0.26
BLM	DPM1	2|15	17	8.5	2	3|5|0|2|2|5|3|2|1|0|2|2	0.48	0.29
BLM	KRT2	33|9	42	21	2	0|0|15|4|0|6|0|0|0|7|0|2	0.47	0.3
BLM	EIF6	6|4	10	5	2	2|1|0|0|1|0|0|1|0|1|1|0	0.48	0.3
BLM	CSNK2A2	7|19	26	13	2	1|2|1|0|3|3|5|9|4|0|3|5	0.48	0.3
BLM	DHX33	4|0	4	2	2	0|0|0|0|0|1|0|0|0|0|0|0	0.48	0.3
BLM	TRMT1	4|0	4	2	2	0|0|0|0|0|0|0|0|0|0|1|0	0.48	0.3
BLM	DHCR7	0|6	6	3	2	0|0|0|0|0|2|0|0|0|0|1|0	0.47	0.3
BLM	RAF1	0|4	4	2	2	0|0|0|0|0|0|0|0|1|0|0|0	0.48	0.3
BLM	UTP18	0|4	4	2	2	0|0|0|0|0|0|0|0|0|0|0|1	0.48	0.3
BLM	TIMM44	0|4	4	2	2	0|0|0|0|0|1|0|0|0|0|0|0	0.48	0.3
BLM	RAD18	0|4	4	2	2	0|0|0|0|0|1|0|0|0|0|0|0	0.48	0.3
BLM	RPL18A	21|36	57	28.5	2	12|7|4|11|8|8|16|11|6|9|3|8	0.48	0.31
BLM	COPA	5|21	26	13	2	0|0|0|2|2|4|3|6|0|1|0|10	0.47	0.31
BLM	RBM15	6|13	19	9.5	2	0|2|0|4|4|0|0|3|2|1|0|3	0.47	0.31
BLM	NOL8	11|9	20	10	2	0|0|0|1|1|2|0|4|5|0|2|1	0.47	0.31
BLM	TNRC18	5|0	5	2.5	2	0|0|1|0|0|0|0|0|0|0|0|1	0.47	0.31
BLM	TBL3	0|5	5	2.5	2	0|0|0|1|0|1|0|0|0|0|0|0	0.47	0.31
BLM	TRA2B	0|6	6	3	2	0|0|0|0|0|0|1|0|0|1|0|1	0.47	0.31
BLM	KRT10	19|32	51	25.5	2	0|0|15|0|3|6|0|4|0|8|3|0	0.46	0.32
BLM	KRT14	32|0	32	16	2	0|0|12|0|0|0|0|0|0|0|0|0	0.46	0.32
BLM	BOLA2	5|6	11	5.5	2	1|1|1|1|2|2|1|0|0|0|0|1	0.44	0.32
BLM	NIP7	4|4	8	4	2	0|0|0|3|0|0|0|0|0|0|0|0	0.43	0.32
BLM	FMC1-LUC7L2	13|0	13	6.5	2	6|0|3|0|0|0|2|0|0|0|0|4	0.43	0.32
BLM	GRWD1	10|4	14	7	2	2|2|1|1|1|1|2|4|2|1|1|0	0.44	0.32
BLM	PPIA	5|9	14	7	2	2|3|1|0|2|2|0|0|0|0|0|0	0.44	0.32
BLM	ATAD3A	0|15	15	7.5	2	6|3|0|0|0|6|3|1|0|1|0|0	0.44	0.32
BLM	RPL7L1	0|6	6	3	2	0|0|0|0|0|0|0|0|2|0|0|0	0.44	0.32
BLM	RTF1	9|4	13	6.5	2	0|0|1|1|1|3|1|0|1|0|0|4	0.42	0.33
BLM	ATAD3B	2|0	2	1	2	0|0|0|0|0|0|0|0|0|0|0|0	0.42	0.33
BLM	GON4L	2|0	2	1	2	0|0|0|0|0|0|0|0|0|0|0|0	0.42	0.33
BLM	ETAA1	2|0	2	1	2	0|0|0|0|0|0|0|0|0|0|0|0	0.42	0.33
BLM	ELP2	2|0	2	1	2	0|0|0|0|0|0|0|0|0|0|0|0	0.42	0.33
BLM	HRC	2|0	2	1	2	0|0|0|0|0|0|0|0|0|0|0|0	0.42	0.33
BLM	ASB12	2|0	2	1	2	0|0|0|0|0|0|0|0|0|0|0|0	0.42	0.33
BLM	ARK2N	2|0	2	1	2	0|0|0|0|0|0|0|0|0|0|0|0	0.42	0.33
BLM	RAB1A	0|21	21	10.5	2	9|0|0|0|0|8|7|0|2|0|0|0	0.42	0.33
BLM	SORL1	0|2	2	1	2	0|0|0|0|0|0|0|0|0|0|0|0	0.42	0.33
BLM	HIGD1A	0|2	2	1	2	0|0|0|0|0|0|0|0|0|0|0|0	0.42	0.33
BLM	SBNO2	0|2	2	1	2	0|0|0|0|0|0|0|0|0|0|0|0	0.42	0.33
BLM	RAB34	0|2	2	1	2	0|0|0|0|0|0|0|0|0|0|0|0	0.42	0.33
BLM	UBAC2	0|2	2	1	2	0|0|0|0|0|0|0|0|0|0|0|0	0.42	0.33
BLM	MBOAT7	0|2	2	1	2	0|0|0|0|0|0|0|0|0|0|0|0	0.42	0.33
BLM	CENPX	0|2	2	1	2	0|0|0|0|0|0|0|0|0|0|0|0	0.42	0.33
BLM	SELENOI	0|2	2	1	2	0|0|0|0|0|0|0|0|0|0|0|0	0.42	0.33
BLM	MTPN	0|2	2	1	2	0|0|0|0|0|0|0|0|0|0|0|0	0.42	0.33
BLM	PTDSS1	0|2	2	1	2	0|0|0|0|0|0|0|0|0|0|0|0	0.42	0.33
BLM	SLBP	0|2	2	1	2	0|0|0|0|0|0|0|0|0|0|0|0	0.42	0.33
BLM	PTGES3	0|2	2	1	2	0|0|0|0|0|0|0|0|0|0|0|0	0.42	0.33
BLM	KDELR1	0|2	2	1	2	0|0|0|0|0|0|0|0|0|0|0|0	0.42	0.33
BLM	FIGNL1	0|2	2	1	2	0|0|0|0|0|0|0|0|0|0|0|0	0.42	0.33
BLM	HASPIN	0|2	2	1	2	0|0|0|0|0|0|0|0|0|0|0|0	0.42	0.33
BLM	MRPL53	0|2	2	1	2	0|0|0|0|0|0|0|0|0|0|0|0	0.42	0.33
BLM	NLE1	0|2	2	1	2	0|0|0|0|0|0|0|0|0|0|0|0	0.42	0.33
BLM	CSN1S1	0|2	2	1	2	0|0|0|0|0|0|0|0|0|0|0|0	0.42	0.33
BLM	MAT2B	0|2	2	1	2	0|0|0|0|0|0|0|0|0|0|0|0	0.42	0.33
BLM	PHB2	38|61	99	49.5	2	22|19|12|16|11|20|18|24|25|16|12|16	0.42	0.38
BLM	YJU2	9|0	9	4.5	2	0|0|0|0|0|1|3|0|0|0|1|4	0.42	0.38
BLM	RPS27A	0|12	12	6	2	5|0|0|0|0|0|0|0|0|0|0|0	0.42	0.38
BLM	ABRAXAS1	0|5	5	2.5	2	0|0|0|0|1|2|0|0|0|0|0|0	0.42	0.38
BLM	DNAJC10	0|3	3	1.5	2	0|0|0|0|0|1|0|0|0|0|0|0	0.41	0.38
BLM	RRP8	0|3	3	1.5	2	1|0|0|0|0|0|0|0|0|0|0|0	0.41	0.38
BLM	PMS1	17|23	40	20	2	0|0|0|0|1|2|0|4|12|2|7|5	0.38	0.39
BLM	RPL34	6|13	19	9.5	2	2|2|2|2|3|2|4|5|0|4|0|0	0.38	0.39
BLM	SLC25A11	9|18	27	13.5	2	8|5|2|4|2|5|0|0|0|6|2|3	0.37	0.39
BLM	KRT16	29|0	29	14.5	2	0|0|17|0|0|0|0|0|0|0|0|0	0.4	0.39
BLM	MFAP1	7|17	24	12	2	3|3|2|7|5|0|5|5|4|1|5|4	0.4	0.39
BLM	RAD21	12|0	12	6	2	3|2|1|2|1|2|0|4|2|4|2|3	0.41	0.39
BLM	RPL36	8|6	14	7	2	2|2|2|1|2|1|0|0|0|3|0|1	0.37	0.39
BLM	REXO4	5|13	18	9	2	4|2|0|2|1|0|3|5|0|3|4|3	0.38	0.39
BLM	ERLIN1	6|6	12	6	2	3|3|0|0|1|0|0|0|0|0|0|0	0.38	0.39
BLM	MICU1	4|0	4	2	2	0|0|0|1|0|1|0|0|0|0|0|0	0.4	0.39
BLM	RAB6A	4|7	11	5.5	2	0|0|0|0|0|5|0|0|0|0|0|0	0.39	0.39
BLM	RPL36AL	2|13	15	7.5	2	0|2|1|0|5|4|0|0|4|2|0|3	0.38	0.39
BLM	ATP5MG	0|6	6	3	2	2|0|0|0|1|2|0|0|0|0|0|0	0.37	0.39
BLM	COPE	0|9	9	4.5	2	0|0|0|0|0|0|0|0|0|0|2|4	0.37	0.39
BLM	SGF29	0|8	8	4	2	1|1|0|1|0|0|2|1|2|2|2|1	0.38	0.39
BLM	NCLN	0|6	6	3	2	2|0|0|0|0|0|0|0|0|0|0|2	0.41	0.39
BLM	RPSA	4|6	10	5	2	0|0|1|2|1|2|0|0|0|0|0|0	0.35	0.4
BLM	PRRC2B	17|16	33	16.5	2	3|0|0|0|5|1|2|2|3|0|10|3	0.34	0.4
BLM	MRPS2	5|5	10	5	2	2|0|0|0|0|1|0|0|3|0|0|0	0.34	0.4
BLM	TOMM40	2|5	7	3.5	2	0|1|0|1|0|1|0|1|0|0|0|0	0.34	0.4
BLM	DNAJA2	0|9	9	4.5	2	0|2|0|0|0|0|0|3|0|0|2|3	0.36	0.4
BLM	HACD3	9|20	29	14.5	2	3|2|2|1|2|7|7|4|2|5|7|7	0.3	0.41
BLM	TMEM33	8|3	11	5.5	2	2|3|1|1|1|2|2|2|1|1|0|2	0.31	0.41
BLM	SUPT6H	5|0	5	2.5	2	0|0|0|0|0|0|0|0|2|0|0|2	0.3	0.41
BLM	SAR1A	0|4	4	2	2	0|0|0|0|0|0|2|0|0|0|0|0	0.31	0.41
BLM	NDUFA9	0|6	6	3	2	0|0|0|0|0|0|2|0|0|2|0|2	0.29	0.41
BLM	TIMM23	0|6	6	3	2	1|0|0|0|1|2|1|2|0|0|0|1	0.29	0.41
BLM	PCNA	0|6	6	3	2	0|0|0|0|0|2|2|1|1|0|0|0	0.3	0.41
BLM	CACTIN	22|20	42	21	2	4|5|1|4|4|4|0|9|9|3|7|7	0.25	0.42
BLM	EBNA1BP2	5|11	16	8	2	0|4|0|0|2|1|2|3|0|3|3|4	0.29	0.42
BLM	ECH1	5|2	7	3.5	2	1|0|0|0|0|1|0|0|1|0|2|0	0.25	0.42
BLM	NIPBL	7|14	21	10.5	2	5|4|3|5|4|3|0|5|4|3|3|1	0.26	0.42
BLM	UIMC1	5|9	14	7	2	0|0|1|3|3|0|2|0|0|0|0|3	0.27	0.42
BLM	CHD7	16|0	16	8	2	4|0|3|6|6|6|0|4|0|2|0|0	0.27	0.42
BLM	CTR9	2|5	7	3.5	2	0|0|0|0|0|0|0|4|0|0|0|0	0.26	0.42
BLM	RPS13	0|5	5	2.5	2	0|0|0|0|0|0|0|0|0|0|0|3	0.29	0.42
BLM	MARK2	0|4	4	2	2	0|0|0|0|0|0|2|0|1|0|0|0	0.29	0.42
BLM	IMMT	0|7	7	3.5	2	0|5|0|0|0|0|0|0|0|0|0|0	0.27	0.42
BLM	ISOC2	0|4	4	2	2	1|2|0|0|0|0|0|0|0|0|0|0	0.29	0.42
BLM	RAB2A	0|4	4	2	2	1|1|0|0|0|1|0|0|0|0|0|0	0.29	0.42
BLM	DRG2	0|7	7	3.5	2	2|1|0|0|0|2|0|0|0|0|0|3	0.25	0.42
BLM	RHEB	0|7	7	3.5	2	0|1|0|1|0|0|3|1|2|0|2|1	0.25	0.42
BLM	FAM98A	0|4	4	2	2	0|0|0|0|1|0|0|0|0|0|0|2	0.29	0.42
BLM	DDX27	0|11	11	5.5	2	3|1|0|1|1|3|2|3|0|2|0|5	0.28	0.42
BLM	AHCY	0|3	3	1.5	2	0|1|1|0|0|0|0|0|0|0|0|0	0.25	0.42
BLM	AASS	0|3	3	1.5	2	1|0|0|0|0|1|0|0|0|0|0|0	0.25	0.42
BLM	MRPS18B	2|0	2	1	2	0|0|0|0|0|0|0|0|1|0|0|0	0.23	0.43
BLM	NDUFA4	2|0	2	1	2	0|1|0|0|0|0|0|0|0|0|0|0	0.23	0.43
BLM	ABCB7	0|5	5	2.5	2	0|1|0|0|0|2|1|0|0|0|0|1	0.24	0.43
BLM	ATP6V1H	0|5	5	2.5	2	0|0|0|0|0|0|0|1|1|0|0|3	0.23	0.43
BLM	ATP5PO	0|2	2	1	2	1|0|0|0|0|0|0|0|0|0|0|0	0.23	0.43
BLM	TNPO2	0|2	2	1	2	0|0|0|0|0|0|0|0|0|0|0|1	0.23	0.43
BLM	PBRM1	0|2	2	1	2	0|0|0|1|0|0|0|0|0|0|0|0	0.23	0.43
BLM	CDC73	7|6	13	6.5	2	0|0|0|0|0|2|2|1|2|2|2|3	0.22	0.45
BLM	RPF2	4|7	11	5.5	2	5|1|1|0|0|0|0|0|0|0|0|0	0.23	0.45
BLM	TXN	3|8	11	5.5	2	2|0|2|1|3|1|3|1|0|1|1|1	0.22	0.45
BLM	LEO1	4|0	4	2	2	3|0|0|0|0|0|0|0|0|0|0|0	0.22	0.45
BLM	STOML2	2|10	12	6	2	3|4|0|2|0|2|1|0|0|2|0|4	0.23	0.45
BLM	TAF15	0|4	4	2	2	0|0|0|0|3|0|0|0|0|0|0|0	0.22	0.45
BLM	FMR1	0|3	3	1.5	2	0|0|0|2|0|0|0|0|0|0|0|0	0.21	0.45
BLM	RRP15	2|6	8	4	2	0|0|0|0|1|0|0|5|0|0|0|0	0.19	0.46
BLM	AKAP8L	2|2	4	2	2	0|0|0|0|1|1|0|0|0|0|0|0	0.2	0.46
BLM	KPNA3	0|4	4	2	2	0|1|0|0|0|0|0|0|0|0|2|1	0.19	0.46
BLM	CLPTM1L	0|4	4	2	2	1|1|0|0|0|1|0|0|0|0|0|1	0.19	0.46
BLM	FLOT1	0|4	4	2	2	1|0|0|0|0|1|0|0|0|0|0|2	0.19	0.46
BLM	PHB1	9|23	32	16	2	9|4|1|7|3|9|5|7|3|9|2|5	0.18	0.47
BLM	CDIPT	6|8	14	7	2	0|5|1|1|0|1|0|0|1|2|1|3	0.18	0.47
BLM	URB1	6|13	19	9.5	2	0|2|0|1|2|0|0|8|4|2|0|3	0.17	0.47
BLM	PARK7	2|14	16	8	2	6|1|3|4|2|3|2|4|0|0|6|4	0.17	0.47
BLM	MOV10	0|4	4	2	2	0|0|0|0|2|0|0|0|0|0|2|0	0.19	0.47
BLM	DR1	0|4	4	2	2	0|0|0|0|0|0|0|2|0|0|2|0	0.18	0.47
BLM	USP9Y	0|4	4	2	2	0|4|0|0|0|0|0|0|0|0|0|0	0.17	0.47
BLM	PELO	0|5	5	2.5	2	0|0|0|0|1|0|0|0|0|0|4|0	0.17	0.47
BLM	CLK3	0|4	4	2	2	0|0|0|0|0|0|0|2|2|0|0|0	0.18	0.47
BLM	ATAD5	3|0	3	1.5	2	0|0|0|0|1|0|0|2|0|0|0|0	0.14	0.48
BLM	CEBPZ	0|12	12	6	2	4|3|0|3|0|0|1|4|4|0|4|5	0.15	0.48
BLM	DHX40	0|3	3	1.5	2	0|0|0|0|0|1|0|0|0|0|1|1	0.14	0.48
BLM	WDR18	0|3	3	1.5	2	0|0|1|0|1|1|0|0|0|0|0|0	0.14	0.48
BLM	MIB1	0|3	3	1.5	2	1|0|0|0|1|0|0|0|0|0|0|1	0.14	0.48
BLM	RPS28	6|6	12	6	2	2|1|3|2|1|2|2|1|0|0|1|2	0.12	0.49
BLM	RFC3	4|2	6	3	2	0|1|0|1|1|2|0|0|0|0|0|1	0.12	0.49
BLM	DDX56	3|6	9	4.5	2	2|2|2|0|0|1|0|2|2|1|0|2	0.13	0.49
BLM	SRCAP	2|0	2	1	2	0|0|0|0|0|0|0|2|0|0|0|0	0.11	0.49
BLM	SNRPF	8|2	10	5	2	2|3|3|1|2|1|1|2|2|2|3|2	0.13	0.49
BLM	SUPT4H1	2|0	2	1	2	0|0|0|0|0|0|0|0|2|0|0|0	0.11	0.49
BLM	RPL36A	0|15	15	7.5	2	0|0|0|0|0|5|3|8|6|0|0|0	0.13	0.49
BLM	RPS12	0|6	6	3	2	1|2|0|0|1|2|0|0|2|0|2|2	0.12	0.49
BLM	OXSR1	0|2	2	1	2	0|0|0|0|2|0|0|0|0|0|0|0	0.11	0.49
BLM	AATF	0|2	2	1	2	0|0|0|0|0|0|0|0|2|0|0|0	0.11	0.49
BLM	ARF6	0|2	2	1	2	0|0|0|0|0|0|0|0|0|0|0|2	0.11	0.49
BLM	DDX17	45|53	98	49	2	24|22|17|10|11|18|14|15|18|11|6|11	0.12	0.5
BLM	GNL3	16|28	44	22	2	6|5|4|4|3|5|4|16|9|7|8|10	0.11	0.5
BLM	DHX16	4|0	4	2	2	0|0|1|0|0|0|0|2|0|0|2|0	0.11	0.5
BLM	RAB18	0|4	4	2	2	2|1|0|0|0|0|0|1|0|1|0|0	0.11	0.5
BLM	CSTB	4|5	9	4.5	2	2|0|1|0|2|2|0|0|0|0|0|0	0.11	0.51
BLM	KBTBD6	3|0	3	1.5	2	0|0|0|0|0|0|0|0|4|0|0|0	0.1	0.51
BLM	INTS12	2|0	2	1	2	0|0|0|0|1|0|0|0|0|0|1|0	0.1	0.51
BLM	BCKDK	0|2	2	1	2	0|1|0|0|0|0|1|0|0|0|0|0	0.1	0.51
BLM	CLN6	0|2	2	1	2	0|0|0|0|0|1|1|0|0|0|0|0	0.1	0.51
BLM	AK1	0|2	2	1	2	0|0|0|0|0|1|0|0|0|0|0|1	0.1	0.51
BLM	GTF2A2	0|2	2	1	2	0|0|0|0|0|0|0|1|1|0|0|0	0.1	0.51
BLM	SLC1A5	8|14	22	11	2	5|4|2|5|3|5|3|6|4|5|2|3	0.09	0.52
BLM	NAMPT	6|23	29	14.5	2	4|2|0|1|1|0|5|11|9|1|4|10	0.1	0.52
BLM	WDR43	3|14	17	8.5	2	3|1|2|4|5|3|1|2|6|0|0|6	0.09	0.52
BLM	CRNKL1	9|0	9	4.5	2	1|0|0|2|1|4|1|0|1|2|1|5	0.1	0.52
BLM	FAR1	2|2	4	2	2	0|2|0|0|0|1|0|0|0|0|0|0	0.1	0.52
BLM	RPL17	19|22	41	20.5	2	8|9|5|6|6|7|8|9|7|4|7|6	0.07	0.53
BLM	AP3M1	6|8	14	7	2	2|3|1|0|1|1|0|2|5|0|2|2	0.07	0.53
BLM	SURF4	7|12	19	9.5	2	2|3|2|5|1|5|4|4|4|0|4|4	0.08	0.53
BLM	ANLN	3|0	3	1.5	2	0|0|0|0|0|0|2|0|0|0|1|1	0.08	0.53
BLM	MPHOSPH6	3|0	3	1.5	2	0|0|0|1|1|1|0|0|0|0|1|0	0.08	0.53
BLM	SULT1A2	0|6	6	3	2	0|0|0|0|0|4|0|0|4|0|0|0	0.08	0.53
BLM	RCOR3	0|2	2	1	2	0|0|0|0|0|3|0|0|0|0|0|0	0.08	0.53
BLM	CAMK2D	8|11	19	9.5	2	4|2|4|4|5|0|0|4|2|0|3|0	0.06	0.54
BLM	SENP3	4|6	10	5	2	1|0|1|1|2|3|1|2|1|2|1|1	0.07	0.54
BLM	PPIL3	6|4	10	5	2	0|1|1|2|1|2|0|3|2|1|0|1	0.07	0.54
BLM	RPL37A	3|8	11	5.5	2	1|1|0|1|0|2|6|0|2|2|0|2	0.06	0.54
BLM	NOP16	1|4	5	2.5	2	2|0|0|1|0|0|0|2|0|0|1|0	0.06	0.54
BLM	KAT7	2|6	8	4	2	2|0|0|0|0|0|0|3|0|1|1|3	0.06	0.54
BLM	MYO1C	0|4	4	2	2	2|1|0|0|1|2|0|0|0|0|0|1	0.06	0.54
BLM	CTBP2	0|6	6	3	2	1|2|1|0|1|4|2|0|0|0|0|0	0.06	0.54
BLM	POLH	0|7	7	3.5	2	0|0|0|0|0|0|0|3|2|0|5|0	0.07	0.54
BLM	HNRNPH3	0|6	6	3	2	2|1|0|0|0|4|1|0|0|0|0|2	0.06	0.54
BLM	USP22	0|4	4	2	2	1|0|0|0|0|0|0|2|1|0|0|2	0.06	0.54
BLM	DHX37	4|4	8	4	2	0|0|0|0|0|0|0|4|2|1|0|0	0.05	0.55
BLM	RBM33	11|12	23	11.5	2	0|0|2|1|2|1|1|7|3|0|5|4	0.05	0.55
BLM	RPS29	4|4	8	4	2	0|0|0|0|1|0|0|2|3|0|1|0	0.05	0.55
BLM	PARN	0|4	4	2	2	0|0|0|0|0|0|0|0|0|0|3|3	0.06	0.55
BLM	PYGL	0|2	2	1	2	0|2|0|0|0|0|0|1|0|0|0|0	0.05	0.55
BLM	TMCO1	0|2	2	1	2	1|1|0|0|0|0|1|0|0|0|0|0	0.05	0.55
BLM	ATP5MF	0|2	2	1	2	1|0|0|1|0|1|0|0|0|0|0|0	0.05	0.55
BLM	NT5DC2	0|2	2	1	2	0|0|0|0|0|2|0|0|0|1|0|0	0.05	0.55
BLM	GLUD1	0|2	2	1	2	2|1|0|0|0|0|0|0|0|0|0|0	0.05	0.55
BLM	SLC25A1	6|14	20	10	2	6|7|0|1|3|5|4|4|4|3|3|4	0.05	0.56
BLM	RPL5	16|43	59	29.5	2	15|12|6|9|10|17|16|17|18|10|8|16	0.04	0.57
BLM	PRPF4	24|13	37	18.5	2	8|6|8|5|8|2|6|12|10|8|8|5	0.04	0.57
BLM	PPIL1	8|4	12	6	2	2|2|2|0|1|2|0|2|6|2|2|3	0.04	0.57
BLM	HELLS	10|5	15	7.5	2	1|1|0|0|1|2|0|3|6|0|3|4	0.04	0.57
BLM	RAB21	10|4	14	7	2	4|3|2|2|1|3|1|5|0|2|0|4	0.04	0.57
BLM	LIG3	0|5	5	2.5	2	0|2|0|0|0|4|0|0|0|0|0|2	0.04	0.57
BLM	ZBTB21	6|0	6	3	2	0|1|3|0|1|3|1|2|0|0|2|2	0.03	0.58
BLM	NACC1	20|5	25	12.5	2	3|0|2|2|2|6|3|7|8|2|8|9	0.03	0.58
BLM	H2AC21	7|0	7	3.5	2	0|0|0|12|0|0|0|0|0|0|0|0	0.03	0.58
BLM	EIF2AK2	2|6	8	4	2	1|0|0|1|0|1|0|0|0|0|0|7	0.03	0.58
BLM	MAT2A	2|4	6	3	2	2|1|1|1|0|0|0|2|2|1|0|1	0.03	0.58
BLM	ARL1	2|8	10	5	2	3|0|2|1|0|2|3|3|4|0|2|3	0.03	0.58
BLM	PDCD6	0|6	6	3	2	3|3|0|0|0|0|0|0|0|0|4|0	0.03	0.58
BLM	VDAC1	0|6	6	3	2	0|0|3|0|0|1|0|0|4|0|0|2	0.03	0.58
BLM	POLR2H	0|6	6	3	2	1|0|0|2|2|5|0|0|0|0|0|0	0.03	0.58
BLM	UFL1	0|2	2	1	2	0|0|0|0|0|1|0|0|3|0|0|0	0.03	0.58
BLM	NSA2	4|5	9	4.5	2	2|3|0|1|0|1|0|0|3|0|1|0	0.02	0.59
BLM	UTP4	4|4	8	4	2	2|0|0|2|0|2|1|2|0|0|0|0	0.02	0.59
BLM	SRP9	1|2	3	1.5	2	0|1|1|0|0|0|0|1|0|1|0|1	0.02	0.59
BLM	CEPT1	2|0	2	1	2	1|0|0|0|0|2|0|0|0|1|0|0	0.02	0.59
BLM	FKBP4	0|4	4	2	2	2|1|0|0|2|1|0|0|0|0|0|2	0.03	0.59
BLM	PHIP	0|2	2	1	2	0|1|0|2|0|0|1|0|0|0|0|0	0.02	0.59
BLM	SRSF5	0|2	2	1	2	2|0|1|0|0|0|0|0|0|0|1|0	0.02	0.59
BLM	CDK11A	12|10	22	11	2	3|2|2|5|6|5|3|3|4|2|0|3	0.02	0.6
BLM	RPS10	2|2	4	2	2	1|0|1|0|0|1|0|0|2|1|1|1	0.02	0.6
BLM	HNRNPH1	32|41	73	36.5	2	0|20|11|11|11|13|0|18|0|10|15|0	0.01	0.61
BLM	ESF1	33|23	56	28	2	5|5|5|6|4|10|9|18|15|4|9|9	0.02	0.61
BLM	RAE1	3|0	3	1.5	2	1|0|1|1|1|1|1|3|0|0|0|0	0.02	0.61
BLM	DOLPP1	3|4	7	3.5	2	2|1|0|1|0|2|2|2|0|0|0|0	0.01	0.61
BLM	HSD17B12	3|8	11	5.5	2	2|2|0|2|0|3|4|2|1|3|1|4	0.02	0.61
BLM	DIS3	0|6	6	3	2	0|0|0|0|0|2|0|7|1|0|0|1	0.01	0.61
BLM	MRPS5	0|3	3	1.5	2	0|0|0|1|0|0|0|2|0|0|0|3	0.02	0.61
BLM	RAB13	0|5	5	2.5	2	1|3|0|2|0|1|0|0|0|0|0|3	0.02	0.61
BLM	KIF22	0|3	3	1.5	2	1|0|0|1|0|3|1|0|0|1|1|1	0.02	0.61
BLM	PSMB5	4|0	4	2	2	0|0|1|0|1|1|0|4|0|2|0|0	0.01	0.62
BLM	PRCC	5|4	9	4.5	2	1|1|1|1|2|2|1|4|0|2|2|1	0.01	0.62
BLM	MRPS22	2|0	2	1	2	0|0|0|0|0|0|0|0|0|2|1|2	0.01	0.62
BLM	YY1	2|4	6	3	2	0|2|0|0|0|1|0|3|0|0|0|2	0.01	0.62
BLM	CHAF1B	2|0	2	1	2	2|0|1|0|1|0|0|1|0|1|0|0	0.01	0.62
BLM	SNU13	0|4	4	2	2	2|1|1|0|0|0|1|1|2|2|2|1	0.01	0.62
BLM	RAB5C	0|14	14	7	2	3|13|0|0|0|4|0|0|0|0|0|2	0.01	0.62
BLM	BCCIP	0|4	4	2	2	0|0|0|0|0|0|0|2|4|0|2|0	0.01	0.62
BLM	AGK	0|4	4	2	2	2|1|0|0|0|1|3|0|1|0|1|2	0.01	0.62
BLM	MMS19	0|4	4	2	2	0|1|0|0|0|1|0|0|4|0|2|1	0.01	0.62
BLM	OIP5	0|4	4	2	2	0|1|1|1|0|0|0|5|0|0|1|0	0.01	0.62
BLM	IPO8	0|2	2	1	2	0|1|0|2|1|0|1|0|0|0|0|0	0.01	0.62
BLM	AGPAT1	0|2	2	1	2	0|0|0|1|0|1|1|0|0|0|0|2	0.01	0.62
BLM	PNO1	0|2	2	1	2	1|0|0|1|0|1|1|0|0|0|0|2	0.01	0.62
BLM	NAE1	0|2	2	1	2	1|0|0|0|0|1|0|0|2|0|0|1	0.01	0.62
BLM	C1orf35	0|2	2	1	2	1|1|1|2|1|1|1|0|0|0|0|0	0.01	0.62
BLM	RGPD8	0|43	43	21.5	2	27|27|0|0|0|0|0|0|0|0|0|0	0.01	0.62
BLM	DERL2	0|2	2	1	2	1|0|0|0|0|0|0|2|2|0|0|0	0.01	0.62
BLM	AHSG	0|2	2	1	2	1|0|0|0|0|0|1|0|0|1|0|2	0.01	0.62
BLM	PDS5A	7|2	9	4.5	2	3|2|1|1|2|0|0|4|3|0|3|1	0.01	0.63
BLM	PSMC1	4|12	16	8	2	5|1|1|2|3|1|4|6|6|0|2|3	0.01	0.63
BLM	ARID3A	4|7	11	5.5	2	0|2|0|3|0|4|0|2|0|3|3|2	0.01	0.63
BLM	BLVRA	0|5	5	2.5	2	2|1|1|0|1|0|0|3|0|0|0|4	0.01	0.63
BLM	RCC2	17|17	34	17	2	7|9|8|4|5|4|1|1|0|2|6|3	0.01	0.64
BLM	DNAJA1	6|11	17	8.5	2	4|2|2|3|2|2|0|8|3|0|3|5	0.01	0.64
BLM	LENG8	15|13	28	14	2	2|4|4|3|5|2|4|9|6|5|6|2	0.01	0.64
BLM	IGBP1	3|0	3	1.5	2	0|2|1|0|2|0|1|0|2|0|1|1	0.01	0.64
BLM	CCNL2	2|2	4	2	2	0|0|1|1|1|1|0|2|2|1|0|1	0.01	0.64
BLM	DVL1	4|0	4	2	2	0|0|5|0|0|0|0|0|0|0|4|0	0.01	0.64
BLM	MNAT1	0|3	3	1.5	2	0|0|0|0|0|0|1|0|0|0|3|3	0.01	0.64
BLM	CENPV	0|3	3	1.5	2	0|0|2|0|0|3|0|0|0|2|0|0	0.01	0.64
BLM	LAS1L	6|7	13	6.5	2	2|2|0|0|2|1|0|4|2|4|0|4	0.01	0.65
BLM	DDX5	43|62	105	52.5	2	15|17|14|13|11|23|10|28|30|15|15|16	0.01	0.65
BLM	PRPF31	2|0	2	1	2	0|2|0|0|0|1|2|0|0|1|0|1	0	0.65
BLM	STT3A	0|11	11	5.5	2	4|5|0|2|0|5|0|5|2|1|0|5	0.01	0.65
BLM	NSDHL	0|4	4	2	2	1|2|0|0|0|3|0|3|0|0|0|0	0	0.65
BLM	EYA3	0|2	2	1	2	0|0|0|0|0|1|1|2|0|0|2|1	0	0.65
BLM	SCAMP3	0|2	2	1	2	2|2|1|0|1|1|1|1|0|0|0|1	0	0.65
BLM	TSFM	0|2	2	1	2	1|1|0|0|0|2|0|0|0|1|0|2	0	0.65
BLM	NUP160	0|2	2	1	2	2|0|0|1|0|1|1|0|2|0|1|1	0	0.65
BLM	SRBD1	0|2	2	1	2	0|1|0|0|0|0|0|2|2|0|1|1	0	0.65
BLM	RCL1	0|2	2	1	2	0|1|1|0|0|0|0|2|2|0|1|0	0	0.65
BLM	RPL38	5|8	13	6.5	2	2|4|1|2|2|4|3|4|4|2|2|1	0	0.66
BLM	ACOT7	3|10	13	6.5	2	2|6|0|2|0|5|3|1|0|1|0|5	0	0.66
BLM	TBPL1	2|2	4	2	2	0|0|0|1|0|0|0|0|2|0|4|0	0	0.66
BLM	UTP3	2|0	2	1	2	0|0|0|0|0|0|0|0|3|0|2|1	0	0.66
BLM	PSMD6	0|7	7	3.5	2	0|0|0|0|0|4|3|0|0|0|0|7	0	0.66
BLM	NOL9	0|10	10	5	2	0|0|0|0|0|3|0|6|7|3|2|3	0	0.66
BLM	RAI1	0|5	5	2.5	2	0|0|2|0|0|1|2|5|0|2|2|0	0	0.66
BLM	PPAN-P2RY11	7|6	13	6.5	2	2|4|0|1|3|0|0|4|4|3|1|0	0	0.67
BLM	VDAC3	13|16	29	14.5	2	9|7|1|3|4|7|6|6|4|5|3|3	0	0.67
BLM	SLC25A13	5|16	21	10.5	2	5|8|1|3|0|5|6|5|6|5|2|9	0	0.67
BLM	PES1	17|23	40	20	2	4|3|4|3|7|7|3|11|14|6|5|8	0	0.67
BLM	PAF1	9|12	21	10.5	2	3|0|2|2|4|3|0|10|4|4|1|2	0	0.67
BLM	POP7	4|0	4	2	2	2|1|0|1|0|1|1|0|2|3|3|1	0	0.67
BLM	SLU7	13|16	29	14.5	2	5|1|4|3|3|3|5|11|7|4|3|6	0	0.67
BLM	SEC61A1	6|4	10	5	2	0|2|5|0|0|4|0|2|0|0|0|2	0	0.67
BLM	KRI1	9|0	9	4.5	2	1|4|2|2|1|3|1|5|5|2|2|4	0	0.67
BLM	EXOSC6	3|6	9	4.5	2	1|3|3|2|2|2|2|2|4|1|3|2	0	0.67
BLM	UBA2	5|0	5	2.5	2	0|0|0|0|0|0|0|6|0|0|0|6	0	0.67
BLM	ATP5MK	0|4	4	2	2	3|1|3|2|1|0|2|1|1|2|1|2	0	0.67
BLM	CSNK1A1	0|6	6	3	2	0|1|0|0|0|3|3|6|0|1|1|1	0	0.67
BLM	PPM1G	0|9	9	4.5	2	2|1|0|1|3|0|2|6|4|0|3|5	0	0.67
BLM	RFC4	0|6	6	3	2	2|2|0|2|0|2|2|0|4|0|4|3	0	0.67
BLM	KDM1A	12|0	12	6	2	5|4|7|4|6|3|0|4|4|5|4|2	0	0.68
BLM	RCOR1	7|0	7	3.5	2	3|0|2|0|3|0|0|5|0|2|4|0	0	0.68
BLM	TAF6L	5|2	7	3.5	2	3|2|0|0|0|4|0|0|1|0|0|3	0	0.68
BLM	SUPT20H	3|2	5	2.5	2	0|0|1|2|1|1|0|4|1|2|0|1	0	0.68
BLM	RBM7	3|2	5	2.5	2	1|0|0|3|1|0|1|2|0|1|3|0	0	0.68
BLM	PPP4C	2|5	7	3.5	2	2|0|2|2|2|3|2|4|1|3|2|2	0	0.68
BLM	GTSE1	2|0	2	1	2	0|0|0|1|1|1|4|0|0|0|0|0	0	0.68
BLM	MASTL	2|0	2	1	2	1|0|0|0|0|0|0|2|2|1|0|2	0	0.68
BLM	PFN2	0|2	2	1	2	1|2|1|1|2|1|0|2|0|1|0|0	0	0.68
BLM	RPL8	12|33	45	22.5	2	8|10|5|8|7|7|9|19|16|10|4|10	0	0.69
BLM	NVL	13|22	35	17.5	2	9|4|8|8|7|5|4|10|6|8|3|12	0	0.69
BLM	H1-10	6|8	14	7	2	2|1|1|4|5|3|3|4|4|3|2|1	0	0.69
BLM	HNRNPA0	32|30	62	31	2	11|11|5|7|6|15|13|16|2|7|5|8	0	0.69
BLM	PRPF6	13|18	31	15.5	2	10|3|1|3|4|5|0|9|6|6|5|8	0	0.69
BLM	NOL11	6|7	13	6.5	2	3|0|0|4|3|0|0|4|5|0|3|2	0	0.69
BLM	FAM50A	2|4	6	3	2	0|0|2|1|1|1|4|2|0|0|3|2	0	0.69
BLM	DUT	0|6	6	3	2	3|3|3|2|3|3|2|4|3|1|2|4	0	0.69
BLM	NXF1	0|8	8	4	2	4|4|1|0|3|6|0|0|2|3|2|2	0	0.69
BLM	NUP85	0|3	3	1.5	2	2|3|0|0|0|2|0|2|0|0|2|2	0	0.69
BLM	GNAS	0|3	3	1.5	2	3|0|0|0|0|2|1|2|0|2|0|2	0	0.69
BLM	EHMT2	0|3	3	1.5	2	1|0|0|1|2|0|0|4|0|2|0|0	0	0.69
BLM	SURF6	0|3	3	1.5	2	0|0|0|2|1|2|0|0|0|2|0|3	0	0.69
BLM	TADA1	0|3	3	1.5	2	0|1|1|0|1|0|0|0|1|2|2|4	0	0.69
BLM	RPL22	12|10	22	11	2	3|3|2|4|3|3|4|6|7|3|5|6	0	0.7
BLM	DBT	24|21	45	22.5	2	0|0|10|9|12|12|6|3|2|0|0|0	0	0.7
BLM	LSM6	4|0	4	2	2	2|0|5|2|0|2|0|0|0|1|1|0	0	0.7
BLM	TRIM33	2|0	2	1	2	1|1|2|3|1|1|0|0|0|1|2|1	0	0.7
BLM	PFDN6	2|0	2	1	2	2|1|0|2|2|1|1|2|2|0|2|2	0	0.7
BLM	DLD	0|7	7	3.5	2	3|3|0|3|0|6|0|4|0|0|2|3	0	0.7
BLM	NPEPPS	0|4	4	2	2	4|0|0|1|0|3|0|2|2|0|0|2	0	0.7
BLM	KIF18B	0|2	2	1	2	0|0|1|0|0|0|2|3|0|2|0|1	0	0.7
BLM	SAMHD1	0|2	2	1	2	0|2|0|2|0|2|2|2|1|0|1|2	0	0.7
BLM	SRSF9	0|2	2	1	2	0|0|1|1|1|1|0|0|1|2|3|2	0	0.7
BLM	RPL27	16|20	36	18	2	5|7|7|1|6|3|6|12|11|3|6|3	0	0.71
BLM	SLC25A3	17|20	37	18.5	2	9|8|0|1|3|9|9|9|5|5|6|10	0	0.71
BLM	RPL10A	32|29	61	30.5	2	10|12|9|6|11|6|5|17|14|9|11|13	0	0.71
BLM	DNAJC8	6|0	6	3	2	2|0|6|0|0|1|0|2|3|0|4|0	0	0.71
BLM	SRSF4	3|0	3	1.5	2	0|0|0|0|2|3|2|0|0|3|0|0	0	0.71
BLM	SLTM	2|0	2	1	2	0|0|0|0|0|6|0|3|0|0|0|0	0	0.71
BLM	AP3S1	2|4	6	3	2	1|1|1|1|1|1|1|4|4|1|2|2	0	0.71
BLM	HEATR1	0|19	19	9.5	2	3|5|3|7|6|3|2|5|13|6|6|10	0	0.71
BLM	MRTO4	0|6	6	3	2	0|2|0|0|2|0|0|6|0|0|3|4	0	0.71
BLM	BABAM2	0|3	3	1.5	2	1|1|1|1|1|1|2|2|4|1|2|2	0	0.71
BLM	RPL23A	33|34	67	33.5	2	6|9|7|9|13|12|13|17|17|9|13|11	0	0.72
BLM	NCBP1	7|0	7	3.5	2	3|1|1|2|2|1|1|2|6|0|5|3	0	0.72
BLM	NOP56	16|30	46	23	2	10|13|7|4|10|4|7|19|10|5|9|13	0	0.72
BLM	TECR	6|20	26	13	2	13|2|3|3|4|10|3|5|1|6|7|8	0	0.72
BLM	ORC3	2|3	5	2.5	2	1|2|0|1|2|2|2|2|2|0|5|2	0	0.72
BLM	ELAVL1	0|16	16	8	2	5|10|0|0|2|11|3|3|0|2|6|4	0	0.72
BLM	KPNA4	0|7	7	3.5	2	3|3|0|0|1|1|0|5|4|2|5|3	0	0.72
BLM	VAPA	0|4	4	2	2	3|1|0|0|2|2|2|3|0|2|4|2	0	0.72
BLM	RNF2	0|9	9	4.5	2	4|4|3|3|6|6|0|4|0|2|0|0	0	0.72
BLM	SLX9	0|4	4	2	2	0|0|0|0|0|0|2|2|8|0|1|0	0	0.72
BLM	RFC1	0|5	5	2.5	2	1|1|1|3|3|3|0|0|0|0|5|0	0	0.72
BLM	HNRNPDL	0|4	4	2	2	3|1|1|1|0|0|3|0|0|3|3|3	0	0.72
BLM	EXOSC9	0|2	2	1	2	2|1|1|1|2|0|2|3|0|1|0|2	0	0.72
BLM	POLA2	0|4	4	2	2	0|0|0|0|0|0|0|4|2|0|4|2	0	0.72
BLM	RPL12	9|14	23	11.5	2	5|4|4|3|3|6|7|7|8|7|7|5	0	0.73
BLM	ATP5F1C	14|19	33	16.5	2	11|4|4|6|3|4|5|5|7|7|7|12	0	0.73
BLM	SET	32|13	45	22.5	2	4|6|3|3|2|3|4|16|14|4|14|13	0	0.73
BLM	MCM3	8|7	15	7.5	2	3|5|2|2|4|1|2|5|6|4|3|3	0	0.73
BLM	COIL	6|0	6	3	2	1|1|2|2|2|1|5|4|5|2|2|1	0	0.73
BLM	RACK1	23|40	63	31.5	2	10|11|7|9|4|9|14|24|11|15|5|18	0	0.73
BLM	SRSF10	3|0	3	1.5	2	1|3|2|1|3|1|3|2|0|1|1|2	0	0.73
BLM	LMNA	2|5	7	3.5	2	7|0|0|3|1|4|0|0|0|0|0|0	0	0.73
BLM	FAU	2|0	2	1	2	1|1|0|2|1|1|2|3|3|2|2|2	0	0.73
BLM	NUP93	2|11	13	6.5	2	7|4|0|0|2|7|3|3|5|2|5|5	0	0.73
BLM	PHF6	0|9	9	4.5	2	2|0|0|4|2|12|0|1|0|0|1|3	0	0.73
BLM	LONP1	0|6	6	3	2	3|2|0|0|0|1|0|4|4|0|3|5	0	0.73
BLM	SRPRB	0|4	4	2	2	0|2|1|2|2|2|3|3|4|3|3|2	0	0.73
BLM	SLC25A4	0|44	44	22	2	0|17|0|0|0|25|0|0|0|17|13|17	0	0.73
BLM	DHX8	0|4	4	2	2	2|3|0|0|0|0|2|1|3|0|5|0	0	0.73
BLM	RPL4	28|64	92	46	2	23|15|10|15|12|20|20|35|25|16|19|15	0	0.74
BLM	RACGAP1	6|6	12	6	2	3|3|2|1|5|2|0|6|2|1|4|2	0	0.74
BLM	TOP1	11|20	31	15.5	2	7|9|8|5|8|9|6|13|3|8|1|4	0	0.74
BLM	EIF4A3	23|35	58	29	2	11|22|5|9|6|16|10|10|10|9|8|12	0	0.74
BLM	GPKOW	5|5	10	5	2	1|0|1|0|3|1|4|3|6|0|1|3	0	0.74
BLM	NOC3L	12|11	23	11.5	2	2|2|2|0|5|6|5|6|9|6|4|4	0	0.74
BLM	TRMT1L	10|5	15	7.5	2	3|3|2|3|2|3|5|4|6|2|5|7	0	0.74
BLM	CHD1	5|0	5	2.5	2	0|11|0|0|0|0|0|0|4|0|0|1	0	0.74
BLM	EXOSC4	2|4	6	3	2	2|0|1|4|2|4|2|1|4|2|2|0	0	0.74
BLM	HSD17B10	2|8	10	5	2	3|5|0|0|0|3|1|4|5|1|2|6	0	0.74
BLM	SEC16A	5|0	5	2.5	2	3|2|5|4|2|0|2|0|3|2|3|2	0	0.74
BLM	EPPK1	0|8	8	4	2	2|3|2|0|0|0|1|6|4|0|5|5	0	0.74
BLM	HNRNPH2	0|23	23	11.5	2	13|2|0|1|0|1|9|0|13|9|0|8	0	0.74
BLM	TNPO3	0|6	6	3	2	0|2|0|1|0|1|0|3|7|0|2|5	0	0.74
BLM	SYMPK	0|2	2	1	2	2|1|0|0|0|0|0|7|0|0|1|0	0	0.74
BLM	LRRC49	8|8	16	8	2	0|0|3|3|8|0|0|3|0|0|8|0	0	0.75
BLM	PSMD3	13|43	56	28	2	15|11|8|6|5|8|15|19|16|6|13|26	0	0.75
BLM	HEXIM1	4|4	8	4	2	1|1|0|0|0|1|0|0|8|0|5|2	0	0.75
BLM	ARID3B	22|28	50	25	2	13|9|13|7|4|10|9|14|11|10|13|8	0	0.75
BLM	BOP1	5|8	13	6.5	2	0|0|3|2|1|0|0|5|8|0|4|4	0	0.75
BLM	WRNIP1	24|25	49	24.5	2	3|11|9|6|6|7|4|10|10|4|12|15	0	0.75
BLM	PRDX6	3|4	7	3.5	2	4|2|2|2|2|2|3|0|1|2|4|4	0	0.75
BLM	MCM5	4|3	7	3.5	2	2|5|3|2|1|2|1|0|4|0|2|3	0	0.75
BLM	WDR12	4|3	7	3.5	2	1|0|1|1|0|0|0|4|7|2|2|2	0	0.75
BLM	SLC16A1	4|16	20	10	2	11|4|3|2|4|5|4|9|7|0|5|7	0	0.75
BLM	RRBP1	2|0	2	1	2	0|0|0|1|5|0|1|0|3|2|0|0	0	0.75
BLM	LOC100652741	3|0	3	1.5	2	0|0|0|2|2|3|2|4|3|2|2|3	0	0.75
BLM	NDRG1	6|0	6	3	2	3|2|0|0|0|1|0|7|3|2|5|3	0	0.75
BLM	NPM3	2|4	6	3	2	1|2|2|0|2|2|1|6|4|2|1|2	0	0.75
BLM	TRMT6	2|0	2	1	2	0|0|0|2|2|1|1|4|0|0|2|3	0	0.75
BLM	NSRP1	2|0	2	1	2	1|2|1|5|0|2|1|2|2|1|1|2	0	0.75
BLM	YTHDF1	0|7	7	3.5	2	0|4|1|2|0|2|3|8|4|2|1|0	0	0.75
BLM	SKP1	0|3	3	1.5	2	1|0|2|0|0|0|1|7|0|1|2|2	0	0.75
BLM	ADRM1	0|2	2	1	2	0|0|0|0|0|0|2|7|2|0|0|1	0	0.75
BLM	AURKB	0|2	2	1	2	1|2|3|2|3|0|1|3|2|0|2|2	0	0.75
BLM	RPL19	4|13	17	8.5	2	3|5|3|8|3|9|4|5|8|5|2|4	0	0.76
BLM	KNOP1	15|13	28	14	2	1|10|4|4|0|2|1|10|6|7|4|5	0	0.76
BLM	RPS23	10|23	33	16.5	2	8|9|5|4|9|8|11|13|13|7|6|6	0	0.76
BLM	WDR83	6|0	6	3	2	3|4|3|4|5|2|3|6|4|3|2|4	0	0.76
BLM	ZC3H14	6|4	10	5	2	4|1|0|5|7|0|3|2|2|3|2|2	0	0.76
BLM	EIF3D	4|8	12	6	2	4|2|2|5|3|3|5|4|7|4|5|5	0	0.76
BLM	ZMYM4	7|10	17	8.5	2	7|2|4|2|5|3|6|4|4|4|4|7	0	0.76
BLM	EP400	5|4	9	4.5	2	1|2|4|2|4|2|0|1|5|3|3|4	0	0.76
BLM	KPNA2	2|18	20	10	2	2|5|2|3|1|5|5|18|8|4|1|6	0	0.76
BLM	EIF2S1	2|3	5	2.5	2	0|2|1|1|1|4|1|4|0|2|2|4	0	0.76
BLM	EMD	2|7	9	4.5	2	5|4|3|2|1|4|2|3|4|3|7|4	0	0.76
BLM	PRMT1	2|6	8	4	2	3|2|4|2|4|4|1|7|4|0|2|2	0	0.76
BLM	DHFR	0|7	7	3.5	2	2|2|0|0|0|3|4|6|0|0|0|7	0	0.76
BLM	CSNK2A3	0|29	29	14.5	2	11|11|6|4|9|7|20|0|12|10|0|0	0	0.76
BLM	PPA1	0|6	6	3	2	4|5|0|2|2|0|3|4|0|0|0|6	0	0.76
BLM	PSMD4	0|3	3	1.5	2	1|4|1|2|0|1|0|0|3|2|4|3	0	0.76
BLM	EHMT1	0|3	3	1.5	2	6|0|0|3|1|2|0|2|0|3|2|0	0	0.76
BLM	MSH2	6|9	15	7.5	2	6|4|3|4|3|6|5|6|4|0|3|7	0	0.77
BLM	RPL27A	6|10	16	8	2	7|5|3|3|3|4|5|9|3|5|4|5	0	0.77
BLM	RPL28	11|37	48	24	2	11|3|0|5|9|6|5|24|18|4|0|13	0	0.77
BLM	RPS15A	24|39	63	31.5	2	12|12|5|7|7|9|11|14|26|8|10|16	0	0.77
BLM	RPL10	15|22	37	18.5	2	7|7|7|6|6|6|8|17|12|2|5|6	0	0.77
BLM	ARCN1	11|23	34	17	2	8|5|4|7|8|8|2|14|13|4|3|12	0	0.77
BLM	ELOA	12|20	32	16	2	7|4|2|2|8|8|0|14|12|5|8|4	0	0.77
BLM	EIF3F	6|12	18	9	2	8|4|2|5|5|6|3|8|6|3|7|6	0	0.77
BLM	DNAJB1	5|0	5	2.5	2	0|2|0|6|4|3|3|3|4|2|3|4	0	0.77
BLM	KPNA6	7|6	13	6.5	2	6|5|0|3|3|5|3|3|2|3|4|5	0	0.77
BLM	RRP1B	23|32	55	27.5	2	9|7|12|6|6|8|5|24|12|10|9|6	0	0.77
BLM	PLRG1	4|0	4	2	2	4|0|2|0|3|2|1|0|3|0|6|1	0	0.77
BLM	STUB1	3|0	3	1.5	2	3|2|0|0|3|0|0|3|0|0|3|6	0	0.77
BLM	IGF2BP3	6|9	15	7.5	2	6|0|3|4|5|6|1|3|5|0|7|6	0	0.77
BLM	RPL29	10|12	22	11	2	4|7|5|3|3|3|5|8|6|5|8|4	0	0.77
BLM	LSM8	2|0	2	1	2	3|0|1|1|0|2|0|2|5|3|2|2	0	0.77
BLM	TOMM22	4|6	10	5	2	2|5|2|3|1|3|3|6|6|3|2|3	0	0.77
BLM	ZNF622	2|4	6	3	2	0|0|0|1|0|0|3|5|0|0|2|6	0	0.77
BLM	KHDRBS1	0|12	12	6	2	6|4|3|2|2|4|3|9|8|4|6|6	0	0.77
BLM	UQCRC2	0|32	32	16	2	12|9|0|4|3|12|16|18|3|9|1|15	0	0.77
BLM	KIFBP	0|3	3	1.5	2	4|5|0|0|0|3|2|2|0|0|2|3	0	0.77
BLM	PPIH	0|2	2	1	2	0|0|0|1|2|1|0|5|3|3|2|0	0	0.77
BLM	PUS7	0|2	2	1	2	0|0|0|0|0|1|1|3|5|0|0|4	0	0.77
BLM	SLC25A5	51|67	118	59	2	31|25|13|20|23|29|25|22|32|21|17|19	0	0.78
BLM	HNRNPAB	6|8	14	7	2	4|3|2|4|4|5|1|8|4|3|5|6	0	0.78
BLM	PDIA6	3|4	7	3.5	2	3|4|3|4|3|3|2|0|5|5|4|3	0	0.78
BLM	LUC7L3	10|5	15	7.5	2	6|4|4|5|6|5|1|8|7|4|3|4	0	0.78
BLM	PHGDH	7|12	19	9.5	2	4|6|2|4|3|8|4|5|10|4|4|6	0	0.78
BLM	SAP30BP	14|13	27	13.5	2	6|7|6|6|8|5|4|9|6|8|10|8	0	0.78
BLM	RTRAF	5|6	11	5.5	2	0|2|1|3|2|2|2|3|9|2|4|5	0	0.78
BLM	WDR36	22|26	48	24	2	6|12|4|7|9|9|8|18|12|8|7|11	0	0.78
BLM	PFKP	3|15	18	9	2	6|9|4|5|6|9|3|7|4|5|2|11	0	0.78
BLM	CDK2	6|13	19	9.5	2	5|3|0|4|0|0|7|6|10|0|9|7	0	0.78
BLM	DHX30	2|0	2	1	2	3|4|0|0|2|2|0|2|0|0|2|6	0	0.78
BLM	HNRNPUL1	4|4	8	4	2	0|0|2|2|0|6|5|0|0|2|5|0	0	0.78
BLM	EXOSC8	2|4	6	3	2	0|0|0|3|0|2|0|3|0|3|9|3	0	0.78
BLM	CHORDC1	0|6	6	3	2	1|3|0|0|3|3|11|2|0|0|1|4	0	0.78
BLM	SAP18	0|7	7	3.5	2	2|0|0|3|11|3|3|6|2|1|1|3	0	0.78
BLM	U2AF1	0|7	7	3.5	2	2|8|0|0|3|4|3|6|0|3|5|4	0	0.78
BLM	NUP205	0|7	7	3.5	2	8|0|0|2|1|2|0|0|4|3|5|5	0	0.78
BLM	SMCHD1	0|8	8	4	2	3|0|3|4|6|4|3|6|8|4|5|5	0	0.78
BLM	UBA52	12|0	12	6	2	0|5|11|6|4|7|5|3|4|2|8|6	0	0.79
BLM	STEEP1	21|33	54	27	2	2|3|7|9|9|5|6|15|28|6|6|7	0	0.79
BLM	ZRANB2	4|0	4	2	2	5|0|0|0|0|2|0|7|4|2|3|4	0	0.79
BLM	LMNB1	13|14	27	13.5	2	10|6|5|10|7|6|0|7|5|3|8|8	0	0.79
BLM	ABCF2	17|12	29	14.5	2	7|6|2|2|2|4|1|12|11|2|8|9	0	0.79
BLM	SNW1	8|14	22	11	2	6|3|4|4|4|5|5|10|10|3|10|5	0	0.79
BLM	ZNF280C	9|6	15	7.5	2	3|4|4|6|3|3|4|7|10|2|2|5	0	0.79
BLM	RPRD1B	4|0	4	2	2	3|0|0|3|2|1|2|7|5|0|4|2	0	0.79
BLM	CSNK2B	4|6	10	5	2	3|0|0|5|2|3|0|9|4|2|4|3	0	0.79
BLM	WIZ	3|0	3	1.5	2	0|3|0|2|0|4|0|5|5|4|0|0	0	0.79
BLM	PPIL4	5|4	9	4.5	2	0|3|3|0|2|3|4|3|8|3|3|7	0	0.79
BLM	EIF5A	5|5	10	5	2	6|0|0|0|5|0|5|5|3|0|2|6	0	0.79
BLM	XPOT	4|4	8	4	2	4|7|5|1|1|4|1|0|1|2|2|4	0	0.79
BLM	RPL32	3|4	7	3.5	2	4|4|0|0|0|4|0|1|0|0|6|5	0	0.79
BLM	YARS1	3|6	9	4.5	2	3|3|2|1|0|2|0|3|4|0|7|8	0	0.79
BLM	SNRPD3	2|4	6	3	2	3|3|2|2|3|4|3|6|3|3|4|5	0	0.79
BLM	RPP30	0|4	4	2	2	0|0|0|0|0|2|2|5|7|4|3|3	0	0.79
BLM	IPO11	0|4	4	2	2	3|3|0|0|0|1|2|5|0|0|6|5	0	0.79
BLM	IPO5	0|6	6	3	2	0|4|1|4|1|7|2|4|2|1|0|7	0	0.79
BLM	FUBP3	0|6	6	3	2	3|5|6|0|4|4|4|6|4|2|3|5	0	0.79
BLM	PSMC4	0|19	19	9.5	2	0|0|4|4|2|4|8|6|15|2|8|13	0	0.79
BLM	RPL35A	14|22	36	18	2	12|10|6|6|7|8|7|14|9|15|3|6	0	0.8
BLM	CSTPP1	5|7	12	6	2	7|3|3|2|7|4|2|5|5|3|7|2	0	0.8
BLM	HNRNPD	6|6	12	6	2	1|2|2|2|5|4|6|8|7|5|4|5	0	0.8
BLM	RPS11	42|37	79	39.5	2	22|5|4|9|9|10|8|19|25|9|8|15	0	0.8
BLM	RPL14	8|11	19	9.5	2	5|7|6|4|3|5|7|10|7|4|6|9	0	0.8
BLM	SCAF4	4|0	4	2	2	3|4|2|1|3|4|5|8|0|5|4|1	0	0.8
BLM	TTK	3|0	3	1.5	2	0|0|1|2|0|2|4|4|4|0|3|8	0	0.8
BLM	PPP2R2A	14|16	30	15	2	8|10|8|10|7|11|9|8|9|0|7|5	0	0.8
BLM	VDAC2	15|32	47	23.5	2	15|24|9|12|12|13|14|10|8|11|3|10	0	0.8
BLM	EIF2S3	6|5	11	5.5	2	2|4|2|3|5|4|5|2|4|1|0|12	0	0.8
BLM	H2AZ1	20|21	41	20.5	2	13|0|10|0|0|0|0|10|12|13|8|10	0	0.8
BLM	HSPD1	10|42	52	26	2	19|26|6|10|8|20|9|18|10|10|7|9	0	0.8
BLM	PTBP1	9|23	32	16	2	11|4|2|5|3|13|7|13|10|0|11|16	0	0.8
BLM	NAP1L4	17|22	39	19.5	2	1|6|1|2|4|5|10|15|12|6|9|13	0	0.8
BLM	SUPT16H	11|12	23	11.5	2	7|7|5|5|3|9|6|2|10|2|5|8	0	0.8
BLM	GTF3C4	3|8	11	5.5	2	4|5|3|2|0|0|3|11|7|2|3|3	0	0.8
BLM	NOP58	22|23	45	22.5	2	9|10|4|6|6|5|8|17|14|8|4|12	0	0.8
BLM	RAB1B	10|20	30	15	2	13|7|0|5|5|10|0|13|5|0|0|11	0	0.8
BLM	FXR2	3|0	3	1.5	2	3|4|3|0|3|4|2|5|0|0|5|6	0	0.8
BLM	C11orf58	4|4	8	4	2	1|3|3|4|2|2|3|5|10|3|3|3	0	0.8
BLM	SRSF7	9|12	21	10.5	2	9|7|8|4|5|1|6|10|7|5|8|7	0	0.8
BLM	AHSA1	4|8	12	6	2	2|5|5|0|3|4|6|10|6|1|6|5	0	0.8
BLM	POP1	3|2	5	2.5	2	1|0|0|0|0|2|4|0|12|0|2|0	0	0.8
BLM	PDCD6IP	4|4	8	4	2	3|6|2|5|2|6|4|4|0|2|2|5	0	0.8
BLM	RPLP1	4|6	10	5	2	3|2|2|2|2|2|3|7|7|4|6|4	0	0.8
BLM	CFL2	2|0	2	1	2	0|2|1|0|0|7|0|0|0|1|0|7	0	0.8
BLM	MSH3	2|0	2	1	2	2|0|0|0|0|0|0|3|5|0|4|5	0	0.8
BLM	POLD1	7|0	7	3.5	2	0|0|0|4|0|4|0|3|6|0|9|7	0	0.8
BLM	DYNLL1	5|4	9	4.5	2	4|5|4|4|1|1|1|4|6|4|9|3	0	0.8
BLM	WBP11	4|4	8	4	2	2|8|3|0|0|1|0|9|3|0|3|3	0	0.8
BLM	U2AF2	2|4	6	3	2	1|0|0|0|0|3|0|5|3|5|7|4	0	0.8
BLM	RBM39	4|2	6	3	2	3|4|1|2|3|4|2|4|7|2|6|4	0	0.8
BLM	KRT9	0|19	19	9.5	2	0|0|21|2|5|1|0|13|0|5|0|0	0	0.8
BLM	NME1-NME2	0|5	5	2.5	2	0|5|5|4|0|0|0|0|0|0|0|8	0	0.8
BLM	TUBG1	0|5	5	2.5	2	0|1|0|0|1|2|0|0|8|0|6|6	0	0.8
BLM	ZNF512	0|6	6	3	2	3|0|3|3|4|5|2|5|9|4|5|5	0	0.8
BLM	HSP90B1	0|7	7	3.5	2	3|11|2|2|3|8|0|0|0|2|0|4	0	0.8
BLM	USP14	0|3	3	1.5	2	0|3|4|2|1|1|0|6|0|2|5|4	0	0.8
BLM	HUWE1	0|5	5	2.5	2	3|3|0|4|2|2|0|0|10|0|7|3	0	0.8
BLM	RPL13	17|34	51	25.5	2	26|9|6|9|9|12|15|14|13|9|5|14	0	0.81
BLM	RPL24	12|14	26	13	2	8|8|5|5|4|6|11|10|10|7|4|8	0	0.81
BLM	RPS3A	13|29	42	21	2	13|9|9|7|5|10|11|18|19|9|7|15	0	0.81
BLM	RPS8	42|68	110	55	2	27|17|9|14|12|17|28|38|33|18|17|22	0	0.81
BLM	RPS9	48|57	105	52.5	2	26|16|10|15|15|17|17|29|28|16|8|25	0	0.81
BLM	AP2B1	4|13	17	8.5	2	2|3|3|4|2|0|2|7|4|2|15|12	0	0.81
BLM	MACROH2A1	8|11	19	9.5	2	5|5|8|1|4|5|13|6|5|2|6|8	0	0.81
BLM	SLC25A6	35|49	84	42	2	25|22|12|19|20|28|22|22|0|0|0|0	0	0.81
BLM	KRT19	19|36	55	27.5	2	20|15|22|10|13|17|10|17|7|11|14|11	0	0.81
BLM	USP7	35|42	77	38.5	2	15|7|10|12|6|11|14|30|17|9|10|21	0	0.81
BLM	BAG2	9|4	13	6.5	2	3|0|1|2|3|3|5|9|8|4|4|10	0	0.81
BLM	KIF23	9|16	25	12.5	2	8|7|10|6|7|7|5|16|9|5|8|7	0	0.81
BLM	PRDX2	11|22	33	16.5	2	13|15|11|11|8|13|2|10|5|5|6|7	0	0.81
BLM	SUB1	4|2	6	3	2	3|4|2|3|7|2|3|6|2|1|2|7	0	0.81
BLM	TARDBP	6|7	13	6.5	2	5|12|3|5|4|6|4|6|4|4|4|6	0	0.81
BLM	DNTTIP2	14|4	18	9	2	4|9|1|7|8|2|3|10|12|3|4|6	0	0.81
BLM	POLA1	16|7	23	11.5	2	5|5|7|4|4|3|3|10|14|2|8|13	0	0.81
BLM	WDR70	15|14	29	14.5	2	9|6|5|9|7|7|6|11|11|3|5|10	0	0.81
BLM	SFXN1	8|20	28	14	2	13|9|1|5|3|14|5|10|7|5|1|12	0	0.81
BLM	DDX50	10|17	27	13.5	2	9|10|2|5|6|10|8|12|8|12|3|0	0	0.81
BLM	PHAX	10|6	16	8	2	3|3|5|4|3|3|5|12|5|1|3|13	0	0.81
BLM	PRPF38A	6|0	6	3	2	6|2|2|2|3|2|3|13|3|3|4|6	0	0.81
BLM	RPL26	8|28	36	18	2	8|8|0|3|6|10|10|20|11|3|3|22	0	0.81
BLM	PPP2R1A	4|6	10	5	2	5|4|3|4|3|4|3|4|1|0|10|7	0	0.81
BLM	SRRM1	3|4	7	3.5	2	2|4|2|3|6|1|3|5|7|5|3|4	0	0.81
BLM	PFKL	2|10	12	6	2	10|6|0|2|3|6|4|8|5|3|2|10	0	0.81
BLM	HAT1	2|5	7	3.5	2	1|2|0|3|1|0|4|6|10|0|4|6	0	0.81
BLM	UBE2I	4|7	11	5.5	2	7|3|4|3|5|5|1|7|2|10|2|1	0	0.81
BLM	EXOSC3	0|6	6	3	2	3|0|1|1|1|1|1|10|5|3|8|3	0	0.81
BLM	HBS1L	0|4	4	2	2	3|3|1|0|0|2|4|3|8|0|7|6	0	0.81
BLM	XPO1	0|6	6	3	2	1|1|0|2|1|6|4|4|7|0|3|10	0	0.81
BLM	SUPT3H	0|3	3	1.5	2	3|0|0|0|0|0|1|8|8|1|2|4	0	0.81
BLM	CFL1	0|14	14	7	2	7|4|0|8|6|9|7|8|3|0|5|14	0	0.81
BLM	SF3B4	0|8	8	4	2	3|4|1|4|1|2|5|11|8|2|7|5	0	0.81
BLM	CDK12	0|10	10	5	2	0|3|6|5|7|8|2|8|10|0|5|5	0	0.81
BLM	SF3B5	0|6	6	3	2	3|5|4|5|5|5|3|7|5|10|3|3	0	0.81
BLM	NCOR1	0|4	4	2	2	10|2|4|4|3|3|2|0|5|0|3|2	0	0.81
BLM	YTHDF2	0|5	5	2.5	2	4|5|1|0|3|5|3|6|7|2|1|9	0	0.81
BLM	MSH6	11|8	19	9.5	2	7|5|5|7|5|8|5|8|15|5|9|8	0	0.82
BLM	RPL7A	41|55	96	48	2	16|31|12|21|13|16|24|35|21|18|20|22	0	0.82
BLM	RPL21	28|37	65	32.5	2	16|7|10|14|10|12|14|27|21|10|10|12	0	0.82
BLM	RPS20	14|12	26	13	2	11|10|7|4|4|6|8|15|7|5|7|9	0	0.82
BLM	RPS27	16|16	32	16	2	6|6|3|7|5|8|10|17|11|7|10|7	0	0.82
BLM	STAU1	11|11	22	11	2	5|5|6|6|7|4|11|8|13|5|8|7	0	0.82
BLM	SRSF1	7|9	16	8	2	7|4|6|7|8|5|9|6|9|8|11|10	0	0.82
BLM	MGA	6|6	12	6	2	7|3|0|3|4|4|0|12|7|3|1|0	0	0.82
BLM	HNRNPF	15|18	33	16.5	2	13|9|9|9|3|10|6|12|9|3|8|17	0	0.82
BLM	ILF3	29|37	66	33	2	15|12|17|8|13|15|11|23|19|14|21|17	0	0.82
BLM	SYNCRIP	12|18	30	15	2	9|9|7|5|8|6|5|11|15|9|13|14	0	0.82
BLM	PGAM5	32|40	72	36	2	11|16|17|9|9|7|5|24|27|8|9|11	0	0.82
BLM	POGZ	13|15	28	14	2	12|6|7|7|10|9|4|13|9|13|6|6	0	0.82
BLM	PRDX1	20|49	69	34.5	2	21|27|24|19|20|21|14|31|17|12|16|15	0	0.82
BLM	LARP7	6|0	6	3	2	4|0|3|2|1|5|4|12|2|8|5|7	0	0.82
BLM	NELFE	16|10	26	13	2	8|9|9|5|4|4|7|15|12|4|10|10	0	0.82
BLM	YBX3	16|30	46	23	2	10|11|10|6|14|4|17|17|7|10|20|7	0	0.82
BLM	CAD	8|8	16	8	2	9|3|3|6|2|5|0|3|12|4|7|9	0	0.82
BLM	FARSA	6|7	13	6.5	2	5|6|1|3|2|3|2|12|6|1|6|9	0	0.82
BLM	YBX1	25|71	96	48	2	13|16|19|17|19|9|30|29|43|14|26|21	0	0.82
BLM	PRPF3	26|28	54	27	2	7|6|8|8|9|9|8|22|14|5|20|11	0	0.82
BLM	MTHFD1	7|23	30	15	2	12|12|3|4|4|14|8|8|9|0|2|21	0	0.82
BLM	SMC1A	26|28	54	27	2	15|15|7|8|8|17|7|13|13|15|21|13	0	0.82
BLM	CKAP4	6|11	17	8.5	2	13|4|9|6|6|5|0|5|6|5|14|3	0	0.82
BLM	RTCB	9|9	18	9	2	6|7|5|6|5|6|0|6|10|5|8|12	0	0.82
BLM	PAXBP1	13|9	22	11	2	4|3|5|8|7|4|4|21|8|6|9|6	0	0.82
BLM	ZCCHC8	38|41	79	39.5	2	19|13|22|17|13|14|14|25|22|11|16|14	0	0.82
BLM	NAT10	22|61	83	41.5	2	18|9|12|14|10|11|9|45|27|10|19|14	0	0.82
BLM	HNRNPA2B1	64|63	127	63.5	2	23|23|19|17|19|20|26|20|35|19|29|35	0	0.82
BLM	TPGS1	4|6	10	5	2	6|7|3|4|2|2|5|7|9|2|10|3	0	0.82
BLM	YWHAG	4|0	4	2	2	0|0|7|5|0|0|0|0|3|4|9|6	0	0.82
BLM	CPSF7	3|4	7	3.5	2	1|1|0|1|1|1|2|13|7|1|5|3	0	0.82
BLM	YWHAQ	4|8	12	6	2	7|16|6|5|4|4|5|4|3|6|8|6	0	0.82
BLM	SMC4	0|8	8	4	2	8|0|4|4|4|4|4|9|8|4|7|10	0	0.82
BLM	ABCE1	0|23	23	11.5	2	7|7|1|3|4|5|12|21|3|0|0|17	0	0.82
BLM	SMARCA4	0|5	5	2.5	2	6|0|5|4|10|2|0|0|0|4|4|7	0	0.82
BLM	RPN2	0|6	6	3	2	4|6|0|0|0|9|5|0|0|3|0|12	0	0.82
BLM	DPY30	0|9	9	4.5	2	3|6|0|0|1|3|3|16|8|3|6|3	0	0.82
BLM	NAA10	0|4	4	2	2	12|1|0|1|1|1|0|5|4|2|2|8	0	0.82
BLM	IGF2BP2	0|8	8	4	2	7|7|3|5|4|6|7|4|10|5|9|6	0	0.82
BLM	SMARCC2	0|6	6	3	2	9|4|7|8|9|2|2|2|4|6|3|5	0	0.82
BLM	RPL3	35|88	123	61.5	2	28|29|11|15|20|20|38|49|28|15|36|48	0	0.83
BLM	RPL11	9|8	17	8.5	2	5|5|4|7|3|5|7|16|8|5|4|12	0	0.83
BLM	RPLP0	16|18	34	17	2	7|7|6|4|7|10|10|18|13|12|14|10	0	0.83
BLM	TIMM50	17|17	34	17	2	8|7|3|4|10|13|7|19|17|6|5|10	0	0.83
BLM	BUB3	6|7	13	6.5	2	8|6|8|9|8|6|3|7|5|2|10|9	0	0.83
BLM	RPS16	20|23	43	21.5	2	16|15|7|7|7|10|9|19|13|8|10|10	0	0.83
BLM	ALDH18A1	44|72	116	58	2	28|40|15|15|16|34|15|38|34|14|17|20	0	0.83
BLM	RPS14	13|15	28	14	2	11|6|6|6|4|10|10|16|17|6|6|11	0	0.83
BLM	BCOR	8|8	16	8	2	11|6|5|3|5|4|0|18|7|4|0|0	0	0.83
BLM	CHD8	48|48	96	48	2	15|11|14|11|14|13|5|34|36|9|10|14	0	0.83
BLM	MAP7D3	7|8	15	7.5	2	9|9|8|7|7|7|8|7|13|6|8|4	0	0.83
BLM	CDK9	9|8	17	8.5	2	7|4|4|4|6|2|0|11|11|10|14|7	0	0.83
BLM	ILF2	20|22	42	21	2	16|12|10|8|12|9|15|19|13|11|12|13	0	0.83
BLM	DHX15	44|45	89	44.5	2	26|27|23|19|15|23|21|24|21|16|21|23	0	0.83
BLM	DKC1	4|5	9	4.5	2	5|3|4|6|4|2|3|10|5|0|8|9	0	0.83
BLM	GTF3C1	6|4	10	5	2	9|0|1|5|5|3|3|11|7|4|8|10	0	0.83
BLM	GTF2F1	13|13	26	13	2	9|6|5|6|7|3|7|15|9|6|16|7	0	0.83
BLM	RBMX	7|10	17	8.5	2	11|11|6|7|9|5|9|6|14|0|4|6	0	0.83
BLM	ABCD3	14|15	29	14.5	2	8|5|5|10|10|10|8|14|10|14|11|11	0	0.83
BLM	SRSF3	12|22	34	17	2	16|28|2|2|3|6|9|12|8|8|10|0	0	0.83
BLM	SSRP1	4|0	4	2	2	2|4|4|3|2|4|2|0|14|1|2|9	0	0.83
BLM	GTF2F2	10|10	20	10	2	11|6|4|6|5|10|10|10|14|2|8|11	0	0.83
BLM	JMJD1C	19|44	63	31.5	2	14|8|8|13|12|8|13|43|17|4|20|9	0	0.83
BLM	DDX10	47|52	99	49.5	2	15|16|11|19|13|9|15|40|30|12|15|16	0	0.83
BLM	DVL3	12|11	23	11.5	2	0|6|7|10|11|6|7|10|14|6|10|7	0	0.83
BLM	SNRNP40	6|0	6	3	2	5|0|6|4|5|2|4|11|9|5|9|8	0	0.83
BLM	CLTC	18|34	52	26	2	16|23|3|6|9|14|10|3|4|1|2|32	0	0.83
BLM	DDX1	15|14	29	14.5	2	6|4|5|9|8|6|4|13|14|2|12|15	0	0.83
BLM	SMC3	14|24	38	19	2	13|7|12|12|12|17|10|21|12|10|14|12	0	0.83
BLM	CPSF6	5|11	16	8	2	12|9|3|9|2|5|10|12|11|6|8|10	0	0.83
BLM	GTF3C3	4|4	8	4	2	4|2|2|0|0|0|2|11|10|6|4|5	0	0.83
BLM	ZNF318	50|49	99	49.5	2	17|13|16|11|14|9|8|39|31|20|18|14	0	0.83
BLM	ZFR	11|20	31	15.5	2	12|6|6|9|9|8|12|11|22|9|10|15	0	0.83
BLM	SPDL1	11|6	17	8.5	2	2|1|2|2|2|3|8|14|10|0|10|15	0	0.83
BLM	XRCC5	5|13	18	9	2	4|6|4|4|7|4|8|14|10|2|12|12	0	0.83
BLM	IK	8|13	21	10.5	2	10|4|2|6|7|10|3|17|9|5|8|6	0	0.83
BLM	ALYREF	2|7	9	4.5	2	5|7|4|5|2|2|2|8|16|3|6|0	0	0.83
BLM	DDX6	0|16	16	8	2	9|8|6|4|3|6|9|17|11|4|9|20	0	0.83
BLM	OGT	0|7	7	3.5	2	12|10|5|8|8|5|2|12|8|8|0|2	0	0.83
BLM	IQGAP1	0|3	3	1.5	2	8|8|0|1|1|3|0|0|0|0|3|11	0	0.83
BLM	RPL9	24|43	67	33.5	2	13|18|9|10|11|12|13|30|26|12|13|30	0	0.84
BLM	RPL18	20|25	45	22.5	2	21|17|8|10|6|14|12|17|17|16|13|22	0	0.84
BLM	RPLP2	15|19	34	17	2	6|8|4|10|3|7|8|33|21|9|11|12	0	0.84
BLM	RPS4X	23|49	72	36	2	27|12|6|10|8|28|19|31|17|6|7|34	0	0.84
BLM	HSP90AA1	46|32	78	39	2	28|29|19|21|19|28|29|15|17|16|14|34	0	0.84
BLM	H2AC19	32|37	69	34.5	2	21|14|20|19|14|0|0|21|30|0|20|22	0	0.84
BLM	TOP2A	39|44	83	41.5	2	15|22|16|23|12|19|25|14|37|23|9|31	0	0.84
BLM	HNRNPC	34|28	62	31	2	24|12|13|19|15|25|11|8|27|11|10|16	0	0.84
BLM	HNRNPR	14|18	32	16	2	9|8|11|8|13|6|14|18|22|14|11|18	0	0.84
BLM	MYBBP1A	18|48	66	33	2	19|19|14|17|16|26|7|40|30|19|17|16	0	0.84
BLM	COPB1	4|21	25	12.5	2	15|7|7|6|3|8|11|19|18|6|13|19	0	0.84
BLM	RBM10	36|33	69	34.5	2	21|13|7|7|11|8|11|31|19|16|23|13	0	0.84
BLM	SERPINH1	6|8	14	7	2	17|21|6|4|2|11|1|4|6|7|5|5	0	0.84
BLM	CCNT1	11|14	25	12.5	2	8|3|16|4|8|5|7|18|18|7|7|4	0	0.84
BLM	TRAP1	18|58	76	38	2	28|40|4|10|12|32|22|33|17|17|7|25	0	0.84
BLM	FBL	20|38	58	29	2	15|44|14|5|13|9|17|26|14|15|12|15	0	0.84
BLM	CDK1	24|37	61	30.5	2	19|16|13|9|16|15|18|36|25|11|17|24	0	0.84
BLM	CSNK2A1	19|0	19	9.5	2	0|0|0|0|0|0|0|22|19|0|12|16	0	0.84
BLM	GTF2E2	7|7	14	7	2	8|0|2|5|2|2|5|17|8|4|8|11	0	0.84
BLM	SNRNP70	10|6	16	8	2	11|13|10|9|17|8|8|14|7|7|3|9	0	0.84
BLM	SRPK1	9|12	21	10.5	2	9|0|2|4|4|3|4|12|31|1|2|6	0	0.84
BLM	DVL2	19|18	37	18.5	2	9|6|9|9|16|6|10|14|23|4|19|5	0	0.84
BLM	NAP1L1	32|50	82	41	2	19|15|11|15|11|16|17|34|36|7|19|21	0	0.84
BLM	MTA2	11|10	21	10.5	2	11|8|9|9|15|11|8|12|16|13|6|8	0	0.84
BLM	DDX39A	13|19	32	16	2	3|12|0|6|5|2|3|17|7|11|15|19	0	0.84
BLM	MCM4	10|20	30	15	2	12|10|5|10|8|15|14|20|27|9|10|16	0	0.84
BLM	MCM7	22|49	71	35.5	2	21|15|9|12|11|17|16|34|34|11|18|25	0	0.84
BLM	HNRNPM	37|60	97	48.5	2	38|23|13|22|20|43|22|23|20|18|12|21	0	0.84
BLM	KRT1	19|25	44	22	2	0|3|40|0|6|7|5|15|7|13|0|0	0	0.84
BLM	RAN	29|62	91	45.5	2	30|32|27|18|21|20|28|42|38|21|27|33	0	0.84
BLM	IGF2BP1	12|23	35	17.5	2	16|15|16|14|8|10|17|12|20|12|12|18	0	0.84
BLM	ZNF281	11|17	28	14	2	3|21|13|6|6|6|3|8|20|3|3|4	0	0.84
BLM	FTSJ3	23|33	56	28	2	7|8|4|17|9|10|17|30|27|10|13|16	0	0.84
BLM	CAND1	14|28	42	21	2	14|21|5|5|4|18|14|17|20|7|12|22	0	0.84
BLM	XAB2	25|23	48	24	2	10|11|11|15|13|14|11|19|19|16|17|19	0	0.84
BLM	TUBB6	53|69	122	61	2	37|40|22|24|15|30|31|29|35|0|40|37	0	0.84
BLM	KNL1	8|3	11	5.5	2	3|2|5|3|8|3|3|14|15|0|0|10	0	0.84
BLM	SF1	5|10	15	7.5	2	12|14|3|4|5|6|9|17|11|6|8|5	0	0.84
BLM	CNN3	14|6	20	10	2	5|6|2|5|3|8|12|10|12|0|19|16	0	0.84
BLM	AP3D1	2|11	13	6.5	2	6|4|8|19|9|6|7|7|16|1|15|11	0	0.84
BLM	ABCF1	0|9	9	4.5	2	8|9|3|4|3|8|6|16|15|4|10|12	0	0.84
BLM	SMC2	0|9	9	4.5	2	6|5|2|4|5|9|0|11|10|2|16|15	0	0.84
BLM	DARS1	0|14	14	7	2	12|14|9|14|12|10|10|13|14|12|9|10	0	0.84
BLM	RPN1	0|7	7	3.5	2	12|25|0|0|0|7|0|4|0|0|3|8	0	0.84
BLM	GMPS	0|6	6	3	2	1|4|1|4|4|4|5|5|7|1|12|17	0	0.84
BLM	DDX39B	0|19	19	9.5	2	13|12|7|0|0|18|17|15|0|0|0|20	0	0.84
BLM	CYFIP1	0|4	4	2	2	0|0|0|10|0|9|0|0|14|0|0|10	0	0.84
BLM	ACTA1	0|25	25	12.5	2	17|14|13|17|16|0|18|21|19|13|18|8	0	0.84
BLM	H2AX	0|25	25	12.5	2	15|8|20|0|7|7|22|12|0|19|11|14	0	0.84
BLM	COPG1	0|5	5	2.5	2	4|0|0|5|1|3|0|0|5|4|15|15	0	0.84
BLM	KRT18	6|20	26	13	2	22|10|9|16|14|17|15|19|22|9|16|17	0	0.85
BLM	GART	21|36	57	28.5	2	24|24|7|10|8|19|15|25|27|2|17|33	0	0.85
BLM	RPL6	71|89	160	80	2	43|26|23|26|22|37|36|64|38|21|26|37	0	0.85
BLM	RPL23	15|79	94	47	2	10|8|2|6|6|8|5|68|14|6|44|45	0	0.85
BLM	RPS3	92|125	217	108.5	2	44|34|34|32|35|36|48|83|60|42|37|58	0	0.85
BLM	ATP5F1A	56|103	159	79.5	2	54|51|20|29|26|47|43|69|58|27|18|42	0	0.85
BLM	ANXA2	15|14	29	14.5	2	21|37|18|9|6|11|4|16|8|8|8|13	0	0.85
BLM	HNRNPL	6|28	34	17	2	20|16|12|11|16|13|15|34|32|15|21|21	0	0.85
BLM	H3C15	13|0	13	6.5	2	12|27|8|8|7|9|13|15|0|8|10|23	0	0.85
BLM	TFIP11	24|20	44	22	2	3|7|9|10|9|4|8|27|27|14|20|12	0	0.85
BLM	SUGP2	27|22	49	24.5	2	38|12|19|23|21|25|10|31|29|23|17|10	0	0.85
BLM	H4C15	56|55	111	55.5	2	37|29|31|21|23|21|38|27|34|28|53|37	0	0.85
BLM	ACACB	87|89	176	88	2	29|23|41|38|32|22|0|0|24|25|75|9	0	0.85
BLM	ACTB	31|38	69	34.5	2	29|25|34|24|20|35|30|31|29|24|34|16	0	0.85
BLM	PCBP2	15|36	51	25.5	2	25|18|7|9|11|16|15|31|23|10|28|25	0	0.85
BLM	GTF2I	23|25	48	24	2	20|24|16|11|15|15|2|31|19|11|15|9	0	0.85
BLM	DDX3X	52|89	141	70.5	2	42|43|18|23|20|32|38|63|61|24|28|40	0	0.85
BLM	MATR3	13|43	56	28	2	36|32|10|17|22|21|16|55|28|29|18|19	0	0.85
BLM	PSMC5	6|10	16	8	2	4|4|4|2|5|2|6|23|19|10|4|15	0	0.85
BLM	C1QBP	53|45	98	49	2	30|19|8|15|13|14|27|60|28|25|34|20	0	0.85
BLM	RPL15	44|60	104	52	2	28|24|24|23|27|19|29|50|43|31|27|32	0	0.85
BLM	CSE1L	6|21	27	13.5	2	12|14|5|7|4|16|12|21|19|0|10|26	0	0.85
BLM	KRT8	34|59	93	46.5	2	30|31|25|32|45|22|23|24|23|16|34|27	0	0.85
BLM	CDC5L	20|14	34	17	2	11|8|9|16|15|15|18|29|23|21|14|11	0	0.85
BLM	DYNC1H1	10|41	51	25.5	2	29|26|9|21|13|24|2|19|18|5|24|34	0	0.85
BLM	EIF4A1	64|95	159	79.5	2	30|40|24|22|27|27|30|68|45|23|26|58	0	0.85
BLM	XRCC6	13|22	35	17.5	2	12|9|7|12|10|14|9|8|30|7|20|19	0	0.85
BLM	ATP2A2	13|18	31	15.5	2	20|17|3|7|7|17|7|21|13|12|8|13	0	0.85
BLM	ATP5F1B	7|61	68	34	2	35|44|2|9|9|40|32|52|14|18|10|41	0	0.85
BLM	HNRNPA1	70|62	132	66	2	28|19|19|47|29|20|24|37|62|24|39|25	0	0.85
BLM	LBR	23|77	100	50	2	47|27|12|20|13|23|24|66|37|22|30|21	0	0.85
BLM	RPS2	40|42	82	41	2	26|21|16|9|13|14|20|31|45|14|28|42	0	0.85
BLM	TUFM	40|38	78	39	2	32|28|16|16|15|26|29|34|30|25|27|28	0	0.85
BLM	RANBP3	34|23	57	28.5	2	19|20|17|14|14|14|16|30|34|11|25|25	0	0.85
BLM	HDAC1	18|16	34	17	2	23|14|14|13|18|15|10|24|12|20|16|10	0	0.85
BLM	MARS1	3|19	22	11	2	15|11|10|8|12|14|15|27|25|13|15|19	0	0.85
BLM	SFPQ	78|30	108	54	2	26|15|18|24|27|15|22|54|47|24|45|19	0	0.85
BLM	CRK	34|13	47	23.5	2	26|15|21|24|28|21|22|19|36|12|20|24	0	0.85
BLM	MCM6	6|11	17	8.5	2	13|10|2|8|7|8|11|18|19|9|7|15	0	0.85
BLM	PCBP1	12|16	28	14	2	15|9|6|9|9|13|12|19|24|9|11|25	0	0.85
BLM	NUP50	12|25	37	18.5	2	21|9|10|19|16|21|7|32|18|11|9|10	0	0.85
BLM	CBX3	13|14	27	13.5	2	19|23|10|14|14|4|4|26|12|10|6|10	0	0.85
BLM	DDX42	10|20	30	15	2	15|13|8|7|8|10|18|41|33|14|16|21	0	0.85
BLM	TPX2	46|51	97	48.5	2	31|27|24|16|25|26|28|42|35|19|30|12	0	0.85
BLM	KIF4A	19|4	23	11.5	2	19|6|9|11|11|9|7|26|37|9|7|18	0	0.85
BLM	SPEN	5|16	21	10.5	2	21|15|22|19|26|8|3|27|21|13|4|10	0	0.85
BLM	WAPL	16|20	36	18	2	21|12|16|14|15|15|14|30|39|12|17|16	0	0.85
BLM	KDM3B	23|29	52	26	2	14|25|12|18|11|12|7|43|30|5|24|19	0	0.85
BLM	PCNP	15|15	30	15	2	17|13|18|16|12|20|8|14|16|7|13|8	0	0.85
BLM	GATAD2B	14|6	20	10	2	15|14|13|13|11|12|6|26|22|9|11|10	0	0.85
BLM	TRIR	12|14	26	13	2	11|8|10|6|8|10|20|20|12|5|16|14	0	0.85
BLM	LRWD1	10|17	27	13.5	2	9|5|6|11|6|11|20|26|25|13|17|10	0	0.85
BLM	RBBP4	14|16	30	15	2	13|11|10|0|9|6|6|25|12|0|21|16	0	0.85
BLM	H1-4	80|95	175	87.5	2	44|42|42|54|40|33|56|32|42|49|0|0	0	0.85
BLM	H3C1	0|33	33	16.5	2	13|0|0|0|0|0|0|28|22|0|22|35	0	0.85
BLM	BirA_R118G_H0QFJ5	1358|3611	4969	2484.5	2	1432|1760|877|973|531|879|888|1795|1684|283|1433|1898	0	0.86
BLM	PCCA	162|196	358	179	2	215|204|112|112|110|170|74|140|117|73|148|65	0	0.86
BLM	ATRX	9|18	27	13.5	2	23|12|16|23|25|20|14|35|31|8|12|9	0	0.86
BLM	PCCB	103|163	266	133	2	184|225|112|110|76|169|64|114|110|68|170|58	0	0.86
BLM	PC	330|554	884	442	2	281|273|214|202|179|199|159|294|318|136|210|142	0	0.86
BLM	HDGFL2	4|5	9	4.5	2	9|5|11|9|8|17|12|13|12|4|8|11	0	0.86
BLM	EXOSC10	14|12	26	13	2	12|15|12|7|14|10|15|27|25|13|16|14	0	0.86
BLM	RPS7	10|33	43	21.5	2	19|9|3|11|3|17|13|39|37|5|26|40	0	0.86
BLM	CCT3	17|39	56	28	2	55|31|29|31|40|22|37|83|137|32|78|42	0	0.86
BLM	DSP	5|2	7	3.5	2	16|3|12|20|14|6|0|7|18|1|4|14	0	0.86
BLM	CKAP5	10|4	14	7	2	45|30|46|39|43|33|46|88|72|20|43|48	0	0.86
BLM	SERBP1	10|20	30	15	2	57|60|66|35|59|37|72|102|153|48|71|65	0	0.86
BLM	H2BC18	61|81	142	71	2	45|41|49|33|31|29|51|39|42|27|64|54	0	0.86
BLM	ADAR	7|9	16	8	2	11|5|6|9|9|17|11|16|19|6|9|4	0	0.86
BLM	EIF3C	9|11	20	10	2	25|14|11|7|13|11|18|19|14|15|12|25	0	0.86
BLM	BCLAF1	8|22	30	15	2	45|24|19|11|15|19|36|51|37|31|28|22	0	0.86
BLM	U2SURP	20|24	44	22	2	44|30|26|26|24|26|39|88|68|36|41|31	0	0.86
BLM	THOC2	8|10	18	9	2	19|19|11|11|12|13|10|21|30|9|13|14	0	0.86
BLM	GIGYF2	9|12	21	10.5	2	41|34|32|43|40|30|47|100|120|46|34|37	0	0.86
BLM	FLNA	199|235	434	217	2	722|710|604|687|506|605|646|1734|1957|605|1804|1524	0	0.86
BLM	GTF3C5	4|2	6	3	2	2|3|1|1|4|2|2|10|3|7|8|5	0	0.86
BLM	FIP1L1	5|8	13	6.5	2	10|5|4|9|5|6|9|35|14|11|9|11	0	0.86
BLM	TCOF1	53|60	113	56.5	2	70|55|75|67|68|56|58|74|93|69|52|75	0	0.86
BLM	PABPC4	13|12	25	12.5	2	19|15|9|8|7|8|16|35|30|16|26|21	0	0.86
BLM	PUF60	5|6	11	5.5	2	21|18|15|24|18|27|26|75|57|32|20|43	0	0.86
BLM	EFTUD2	40|29	69	34.5	2	29|20|24|27|20|21|29|46|49|22|29|36	0	0.86
BLM	MAPRE2	10|9	19	9.5	2	8|11|7|5|8|4|7|25|23|8|8|12	0	0.86
BLM	NONO	78|137	215	107.5	2	48|79|42|45|46|50|56|102|115|53|43|56	0	0.86
BLM	RBM17	6|5	11	5.5	2	11|8|13|9|7|12|9|27|19|12|9|9	0	0.86
BLM	MKI67	368|504	872	436	2	128|85|132|135|139|114|200|357|280|165|96|132	0	0.86
BLM	CHAMP1	6|2	8	4	2	21|7|11|7|10|12|11|25|21|18|16|7	0	0.86
BLM	ACIN1	5|8	13	6.5	2	51|34|34|35|44|28|32|58|61|30|15|38	0	0.86
BLM	CCT7	8|11	19	9.5	2	19|16|23|14|22|8|19|33|78|17|83|31	0	0.86
BLM	RIF1	11|23	34	17	2	24|20|10|16|25|13|10|50|44|31|21|18	0	0.86
BLM	ZBTB33	104|140	244	122	2	51|63|49|56|45|54|46|112|111|50|64|40	0	0.86
BLM	DIDO1	18|19	37	18.5	2	37|14|22|18|14|17|11|45|37|17|14|16	0	0.86
BLM	EIF4G1	16|18	34	17	2	82|50|57|55|67|56|75|144|153|64|83|90	0	0.86
BLM	NASP	18|18	36	18	2	41|43|35|46|26|36|44|92|130|18|66|59	0	0.86
BLM	CLINT1	10|4	14	7	2	28|23|14|24|17|13|18|30|25|11|21|16	0	0.86
BLM	CCT4	11|26	37	18.5	2	21|22|19|19|18|14|18|39|69|24|55|31	0	0.86
BLM	PSME3	5|2	7	3.5	2	7|8|11|10|6|6|8|10|17|7|9|21	0	0.86
BLM	HSP90AB1	52|55	107	53.5	2	41|44|23|24|24|34|36|39|29|24|27|54	0	0.86
BLM	CHD4	83|91	174	87	2	107|64|86|79|72|74|62|207|154|84|125|94	0	0.86
BLM	DHX9	89|101	190	95	2	54|53|39|38|33|54|50|77|73|51|31|49	0	0.86
BLM	EEF1A1	50|106	156	78	2	102|120|45|37|37|53|75|164|181|32|103|176	0	0.86
BLM	ENO1	32|70	102	51	2	28|128|13|34|36|32|49|69|47|16|11|66	0	0.86
BLM	HDAC2	17|17	34	17	2	20|13|15|13|6|10|16|36|26|18|20|13	0	0.86
BLM	EIF3E	4|0	4	2	2	4|2|14|11|2|4|11|13|6|5|14|10	0	0.86
BLM	PARP1	46|92	138	69	2	59|70|56|34|35|70|35|50|41|26|29|53	0	0.86
BLM	CCT6A	24|42	66	33	2	43|40|31|36|30|18|47|88|209|23|202|65	0	0.86
BLM	CTPS1	6|10	16	8	2	17|27|9|16|13|18|27|51|46|15|26|33	0	0.86
BLM	EEF2	25|49	74	37	2	31|42|19|27|27|28|29|69|49|17|29|81	0	0.86
BLM	EIF5	9|2	11	5.5	2	19|18|15|18|20|19|34|36|52|19|18|39	0	0.86
BLM	HNRNPK	49|46	95	47.5	2	37|40|29|29|19|36|35|57|59|38|41|44	0	0.86
BLM	IARS1	8|3	11	5.5	2	11|11|8|10|10|8|1|9|17|9|9|12	0	0.86
BLM	KIFC1	3|0	3	1.5	2	4|1|0|1|3|6|1|2|7|2|3|6	0	0.86
BLM	KPNB1	34|38	72	36	2	28|22|23|23|21|22|28|58|73|37|57|48	0	0.86
BLM	MYH9	16|6	22	11	2	26|10|64|42|43|8|27|42|295|98|189|51	0	0.86
BLM	NPM1	144|197	341	170.5	2	73|82|65|51|47|53|86|288|284|65|144|143	0	0.86
BLM	PABPC1	27|19	46	23	2	20|18|23|15|11|12|27|43|46|26|36|31	0	0.86
BLM	PKM	21|53	74	37	2	23|78|22|24|25|33|29|41|26|25|15|33	0	0.86
BLM	PNN	9|8	17	8.5	2	23|13|14|19|21|16|12|24|13|14|13|19	0	0.86
BLM	PPP1R10	16|40	56	28	2	62|44|19|50|32|57|42|144|56|51|34|31	0	0.86
BLM	RANGAP1	38|38	76	38	2	46|54|38|35|29|28|45|113|100|45|39|53	0	0.86
BLM	RARS1	6|6	12	6	2	21|24|18|12|19|20|17|17|35|10|17|25	0	0.86
BLM	RBBP7	19|25	44	22	2	21|19|13|11|11|16|14|48|27|11|35|22	0	0.86
BLM	SNRPA1	7|9	16	8	2	13|14|9|11|9|11|10|24|25|11|13|14	0	0.86
BLM	TMPO	14|28	42	21	2	35|35|31|35|40|33|56|79|47|49|48|51	0	0.86
BLM	TPR	104|99	203	101.5	2	103|65|74|100|102|67|98|92|219|55|94|93	0	0.86
BLM	VIM	109|211	320	160	2	162|151|103|105|104|78|201|254|264|66|142|211	0	0.86
BLM	TAGLN2	34|14	48	24	2	18|9|15|20|14|17|23|42|35|21|40|42	0	0.86
BLM	SMARCA5	51|67	118	59	2	52|45|50|50|58|40|58|128|87|97|48|40	0	0.86
BLM	IRS4	15|33	48	24	2	28|13|14|18|13|27|14|44|33|25|39|21	0	0.86
BLM	KHSRP	13|8	21	10.5	2	20|23|14|14|22|18|16|32|19|11|15|24	0	0.86
BLM	RUVBL1	20|17	37	18.5	2	70|72|62|58|53|51|68|140|146|66|78|88	0	0.86
BLM	EIF3A	5|16	21	10.5	2	26|26|21|22|25|17|26|49|42|26|21|35	0	0.86
BLM	EIF3I	8|11	19	9.5	2	21|13|12|9|8|12|8|15|22|14|9|21	0	0.86
BLM	FASN	83|100	183	91.5	2	447|516|308|351|242|293|316|1090|1505|267|538|663	0	0.86
BLM	FEN1	6|3	9	4.5	2	9|5|5|2|5|2|8|13|14|4|10|10	0	0.86
BLM	HSPA9	58|57	115	57.5	2	46|34|26|33|45|40|18|74|43|42|44|30	0	0.86
BLM	EPRS1	4|23	27	13.5	2	33|38|34|27|26|30|21|31|49|12|24|28	0	0.86
BLM	HNRNPU	51|57	108	54	2	46|44|51|32|32|31|46|75|71|30|39|32	0	0.86
BLM	PRRC2A	5|0	5	2.5	2	10|8|7|11|14|13|28|57|44|15|33|29	0	0.86
BLM	MTA1	15|21	36	18	2	30|20|25|32|22|25|14|32|24|24|19|20	0	0.86
BLM	DDX21	67|115	182	91	2	52|33|28|41|34|47|51|92|71|69|33|40	0	0.86
BLM	MED1	5|8	13	6.5	2	11|7|5|9|11|15|5|32|17|5|8|10	0	0.86
BLM	NUP214	9|23	32	16	2	45|30|32|39|36|31|24|56|48|40|25|20	0	0.86
BLM	THRAP3	18|23	41	20.5	2	36|50|29|26|27|26|36|58|45|39|30|25	0	0.86
BLM	NUP153	26|20	46	23	2	33|25|17|23|22|28|27|59|55|31|29|17	0	0.86
BLM	SART1	5|4	9	4.5	2	12|9|8|9|9|12|10|23|17|16|13|8	0	0.86
BLM	CRKL	14|17	31	15.5	2	21|14|21|21|20|22|16|31|37|10|20|21	0	0.86
BLM	CTTN	16|5	21	10.5	2	49|58|52|41|45|56|38|87|85|39|43|38	0	0.86
BLM	H1-2	72|77	149	74.5	2	42|41|0|53|30|37|35|53|71|45|31|22	0	0.86
BLM	HCFC1	33|30	63	31.5	2	37|33|36|41|30|31|37|88|58|47|45|40	0	0.86
BLM	HSPA1A	163|186	349	174.5	2	182|190|121|175|118|153|111|238|179|107|211|224	0	0.86
BLM	HSPA5	55|74	129	64.5	2	47|46|37|48|38|42|30|75|71|51|64|46	0	0.86
BLM	NCL	84|108	192	96	2	53|26|33|36|33|43|50|123|126|80|62|66	0	0.86
BLM	MRE11	84|128	212	106	2	52|56|44|35|33|40|64|87|96|33|64|50	0	0.86
BLM	G3BP1	5|0	5	2.5	2	12|13|10|15|13|15|17|47|35|9|19|23	0	0.86
BLM	TRIM28	25|19	44	22	2	24|25|22|19|22|19|41|70|54|25|40|38	0	0.86
BLM	BCAS2	5|0	5	2.5	2	5|3|3|3|3|3|5|11|9|10|4|6	0	0.86
BLM	SF3A1	15|11	26	13	2	29|20|18|21|19|21|20|66|41|34|27|34	0	0.86
BLM	TUBA1B	91|0	91	45.5	2	121|117|74|97|85|121|123|260|299|102|292|271	0	0.86
BLM	TUBB4A	93|122	215	107.5	2	84|89|45|48|38|57|57|73|85|0|100|94	0	0.86
BLM	SCML2	14|14	28	14	2	28|26|16|17|27|24|23|42|30|20|25|17	0	0.86
BLM	CAPZA1	13|6	19	9.5	2	20|37|16|18|17|15|16|34|23|13|19|22	0	0.86
BLM	CAPZA2	6|4	10	5	2	7|7|7|8|7|9|5|12|7|10|7|14	0	0.86
BLM	NUMA1	68|52	120	60	2	64|49|50|74|66|32|36|78|94|55|49|53	0	0.86
BLM	ORC2	14|16	30	15	2	11|14|12|5|11|9|15|33|37|11|22|11	0	0.86
BLM	RANBP2	87|135	222	111	2	138|104|93|106|109|117|90|192|198|138|105|111	0	0.86
BLM	CCT2	15|10	25	12.5	2	42|36|46|39|32|21|38|94|186|37|288|63	0	0.86
BLM	PRPF8	38|55	93	46.5	2	46|47|53|38|42|31|35|128|95|39|69|70	0	0.86
BLM	CCT8	52|32	84	42	2	97|112|98|97|81|73|101|168|220|80|127|116	0	0.86
BLM	HSPA8	165|155	320	160	2	90|96|95|104|91|79|109|164|168|94|160|109	0	0.86
BLM	HSPH1	8|4	12	6	2	13|13|7|17|11|5|7|15|14|8|9|12	0	0.86
BLM	RUVBL2	29|22	51	25.5	2	77|69|69|71|59|75|64|184|148|64|75|103	0	0.86
BLM	RNPS1	7|2	9	4.5	2	10|9|5|7|7|9|6|17|15|5|5|10	0	0.86
BLM	YWHAE	8|12	20	10	2	20|19|14|20|12|17|12|26|28|13|19|20	0	0.86
BLM	SF3B2	28|18	46	23	2	29|23|42|23|21|18|18|61|51|14|32|28	0	0.86
BLM	PRKDC	55|140	195	97.5	2	91|86|43|46|41|96|26|62|54|44|44|47	0	0.86
BLM	SNRPD1	3|4	7	3.5	2	3|2|5|8|8|9|5|16|7|4|4|8	0	0.86
BLM	NUDT21	10|15	25	12.5	2	12|14|10|12|10|13|20|44|22|12|19|17	0	0.86
BLM	LYPLA2	6|3	9	4.5	2	5|5|4|7|3|5|5|15|14|5|7|11	0	0.86
BLM	CCT5	18|22	40	20	2	34|27|25|27|25|20|27|71|149|34|133|54	0	0.86
BLM	COPG2	12|24	36	18	2	68|69|57|53|48|49|76|170|156|40|127|91	0	0.86
BLM	SF3B3	19|27	46	23	2	34|31|24|26|34|30|33|80|50|38|34|32	0	0.86
BLM	SF3B1	21|30	51	25.5	2	73|64|40|53|49|59|56|149|123|52|74|64	0	0.86
BLM	BAZ1A	5|9	14	7	2	14|11|9|10|10|11|8|46|37|17|15|17	0	0.86
BLM	BAZ2A	11|6	17	8.5	2	20|11|22|19|16|8|12|21|23|15|3|8	0	0.86
BLM	SNRNP200	31|49	80	40	2	45|25|20|27|23|20|32|78|84|27|46|42	0	0.86
BLM	MRTFB	28|34	62	31	2	99|54|53|78|64|83|70|117|119|37|102|55	0	0.86
BLM	PRPF19	27|27	54	27	2	24|12|14|14|15|13|31|41|51|15|33|27	0	0.86
BLM	MDC1	40|73	113	56.5	2	42|36|49|43|41|26|56|93|86|44|22|44	0	0.86
BLM	SART3	31|24	55	27.5	2	34|38|25|23|22|33|19|42|41|25|21|23	0	0.86
BLM	TOX4	15|14	29	14.5	2	33|48|41|22|27|32|32|59|55|25|23|22	0	0.86
BLM	DDX46	70|42	112	56	2	49|45|43|44|53|40|54|92|92|35|54|52	0	0.86
BLM	RPRD2	4|0	4	2	2	19|16|11|12|12|15|10|33|30|14|18|14	0	0.86
BLM	SIN3B	24|29	53	26.5	2	26|12|24|32|20|20|10|42|48|17|32|10	0	0.86
BLM	ADNP	41|36	77	38.5	2	29|25|27|29|22|19|13|70|44|31|31|16	0	0.86
BLM	AHCTF1	9|12	21	10.5	2	15|15|29|28|26|20|10|43|37|35|8|23	0	0.86
BLM	GPATCH1	12|9	21	10.5	2	9|7|12|12|9|11|14|26|19|7|8|11	0	0.86
BLM	LARS1	4|8	12	6	2	19|12|5|8|6|20|6|10|14|9|12|19	0	0.86
BLM	MCCC1	240|356	596	298	2	164|133|106|85|102|145|93|191|163|83|242|64	0	0.86
BLM	MYL6	6|10	16	8	2	13|5|13|8|4|6|6|7|36|13|12|10	0	0.86
BLM	CCAR2	8|5	13	6.5	2	13|10|9|10|5|11|7|25|15|10|11|15	0	0.86
BLM	MCCC2	140|216	356	178	2	111|55|72|86|63|85|64|152|157|54|190|77	0	0.86
BLM	VCPIP1	7|0	7	3.5	2	8|11|15|9|8|7|13|19|13|5|14|14	0	0.86
BLM	WDR82	7|9	16	8	2	12|7|11|14|15|25|7|36|16|15|9|8	0	0.86
BLM	TCP1	32|56	88	44	2	44|42|38|36|38|27|53|107|120|34|147|56	0	0.86
BLM	BAZ1B	9|16	25	12.5	2	50|47|45|41|44|36|63|109|88|66|41|35	0	0.86
BLM	PPP4R3A	11|8	19	9.5	2	8|8|4|10|9|4|17|29|27|10|13|19	0	0.86
BLM	PAPOLA	15|10	25	12.5	2	19|15|16|13|11|20|19|40|29|11|24|28	0	0.86
BLM	BRD4	30|24	54	27	2	26|21|17|24|22|28|20|70|35|21|13|25	0	0.86
BLM	JPT2	4|9	13	6.5	2	13|10|13|5|7|6|6|14|15|7|8|9	0	0.86
BLM	TIPRL	8|17	25	12.5	2	15|15|15|15|9|22|20|52|47|9|24|28	0	0.86
BLM	TUBB	124|147	271	135.5	2	100|114|64|68|56|83|82|94|126|75|140|119	0	0.86
BLM	ACACA	505|486	991	495.5	2	148|121|217|239|181|96|81|246|359|127|507|62	0	0.86
BLM	Streptavidin	1279|1918	3197	1598.5	2	822|0|806|596|411|727|721|1619|1215|478|650|758	0	0.86
BLM	lacZ	12|4	16	8	2	344|385|197|217|190|220|45|49|222|67|121|81	0	0.86
BLM	CSDE1	4|6	10	5	2	25|23|31|22|21|19|26|73|56|30|37|42	0	0.86
BLM	CDC16	4|4	8	4	2	6|1|8|3|3|5|2|9|7|3|5|2	0	0.86
BLM	STK38	3|0	3	1.5	2	5|5|3|7|2|3|0|9|11|1|8|7	0	0.86
BLM	HP1BP3	5|10	15	7.5	2	22|14|6|9|8|16|5|13|14|12|6|5	0	0.86
BLM	BPTF	4|0	4	2	2	9|6|8|9|17|4|0|22|6|9|3|7	0	0.86
BLM	TAF7	3|4	7	3.5	2	9|4|8|5|5|5|5|13|9|4|7|11	0	0.86
BLM	SON	4|0	4	2	2	14|15|20|17|20|13|12|12|22|8|13|19	0	0.86
BLM	JPT1	3|0	3	1.5	2	9|4|4|6|3|4|4|11|14|2|3|4	0	0.86
BLM	PPP1CC	11|8	19	9.5	2	21|20|10|17|8|23|23|37|27|15|27|20	0	0.86
BLM	STAT3	3|4	7	3.5	2	11|12|7|12|7|10|6|20|20|2|10|15	0	0.86
BLM	UBAP2L	3|0	3	1.5	2	25|27|20|26|22|19|42|77|65|19|36|28	0	0.86
BLM	SRRM2	4|0	4	2	2	8|7|13|12|16|4|12|13|13|15|8|18	0	0.86
BLM	AFDN	2|4	6	3	2	81|64|48|46|44|62|60|104|99|48|74|46	0	0.86
BLM	YWHAZ	4|7	11	5.5	2	8|7|11|7|7|6|5|7|5|5|7|10	0	0.86
BLM	AHNAK	5|0	5	2.5	2	254|217|202|179|178|135|69|101|190|95|114|109	0	0.86
BLM	CD2AP	3|4	7	3.5	2	74|81|59|52|49|64|70|161|127|66|81|84	0	0.86
BLM	PPP1CB	11|12	23	11.5	2	14|14|9|13|8|15|18|29|18|14|14|12	0	0.86
BLM	H2BC17	59|72	131	65.5	2	44|39|49|33|32|28|48|38|43|25|62|52	0	0.86
BLM	PPP1CA	9|8	17	8.5	2	25|21|15|21|11|26|24|37|28|19|27|20	0	0.86
BLM	MBD3	3|0	3	1.5	2	11|3|5|9|5|12|5|13|15|3|8|6	0	0.86
BLM	AFF4	2|0	2	1	2	1|2|4|6|4|2|2|8|2|0|1|3	0	0.86
BLM	RBM26	6|9	15	7.5	2	3|9|8|4|9|8|17|12|17|11|11|8	0	0.86
BLM	ZNF512B	3|0	3	1.5	2	4|5|4|2|0|3|1|6|6|5|8|2	0	0.86
BLM	WIPI2	3|0	3	1.5	2	11|10|5|6|9|9|5|15|10|7|8|11	0	0.86
BLM	EEF1B2	2|2	4	2	2	7|5|4|5|4|3|7|10|10|4|4|7	0	0.86
BLM	KIF2A	2|0	2	1	2	2|3|1|3|1|3|0|2|1|2|2|5	0	0.86
BLM	WNK1	2|0	2	1	2	0|1|3|8|6|0|1|0|4|1|2|7	0	0.86
BLM	SAFB	2|0	2	1	2	13|7|7|7|14|7|10|15|17|12|3|7	0	0.86
BLM	HDLBP	2|9	11	5.5	2	33|25|25|21|28|28|22|48|58|21|40|37	0	0.86
BLM	SRP72	3|6	9	4.5	2	6|3|3|7|5|1|3|15|11|3|15|5	0	0.86
BLM	PSMD2	5|10	15	7.5	2	18|5|4|9|4|8|9|18|11|6|11|20	0	0.86
BLM	RFC2	2|0	2	1	2	3|0|2|2|1|2|1|4|1|1|3|5	0	0.86
BLM	SRP14	1|2	3	1.5	2	2|0|1|3|0|3|0|4|3|0|4|4	0	0.86
BLM	WARS1	2|0	2	1	2	12|12|12|17|15|15|11|31|30|10|22|25	0	0.86
BLM	STRAP	2|5	7	3.5	2	19|20|20|19|20|13|34|50|32|16|25|28	0	0.86
BLM	CPSF1	2|4	6	3	2	6|3|6|4|5|6|5|17|6|15|7|9	0	0.86
BLM	EXOSC2	2|3	5	2.5	2	1|4|1|3|4|3|5|10|4|3|10|4	0	0.86
BLM	SF3B6	2|0	2	1	2	5|1|2|3|2|3|3|4|4|1|2|1	0	0.86
BLM	PPP4R2	2|0	2	1	2	5|0|3|11|3|4|4|9|6|5|7|5	0	0.86
BLM	EIF3G	3|5	8	4	2	9|8|1|6|9|5|10|20|19|4|6|15	0	0.86
BLM	IPO7	2|7	9	4.5	2	12|10|2|5|2|7|8|10|7|2|9|15	0	0.86
BLM	TLN1	2|0	2	1	2	45|39|32|43|36|36|37|85|82|20|45|57	0	0.86
BLM	TJP1	2|0	2	1	2	30|19|12|25|22|15|19|41|42|19|19|24	0	0.86
BLM	PNISR	2|0	2	1	2	3|4|3|2|3|3|3|6|4|4|4|0	0	0.86
BLM	CD2BP2	2|0	2	1	2	2|1|1|3|1|1|1|6|5|0|3|0	0	0.86
BLM	EEF1G	2|5	7	3.5	2	12|5|12|12|15|8|12|25|20|8|24|31	0	0.86
BLM	PRRC2C	2|0	2	1	2	31|21|22|24|32|14|40|57|60|20|43|36	0	0.86
BLM	SSB	2|4	6	3	2	3|2|0|7|5|3|2|6|6|7|10|6	0	0.86
BLM	SNRPD2	2|0	2	1	2	3|13|15|3|2|4|1|6|4|4|13|7	0	0.86
BLM	QARS1	2|4	6	3	2	10|5|7|13|15|12|7|9|17|5|7|15	0	0.86
BLM	CUX1	1|0	1	0.5	2	5|1|4|2|0|3|2|3|8|5|3|4	0	0.86
BLM	YTHDC2	2|7	9	4.5	2	5|8|6|8|9|4|7|25|20|9|8|15	0	0.86
BLM	DNMT1	2|0	2	1	2	5|5|0|5|7|6|4|9|9|2|3|4	0	0.86
BLM	PAEP	1|0	1	0.5	2	0|0|0|0|0|0|0|0|0|0|0|0	0	0.86
BLM	SRP68	2|9	11	5.5	2	26|28|17|21|16|23|35|36|46|20|24|25	0	0.86
BLM	CPSF2	2|0	2	1	2	5|5|3|5|2|2|2|10|7|3|6|6	0	0.86
BLM	CWC15	3|0	3	1.5	2	4|0|2|15|3|5|3|10|10|2|4|0	0	0.86
BLM	EPB41	2|0	2	1	2	41|36|42|39|37|31|31|64|59|23|39|31	0	0.86
BLM	DDX23	2|0	2	1	2	4|0|7|3|3|3|0|10|5|5|4|2	0	0.86
BLM	EIF3B	0|7	7	3.5	2	15|6|13|11|13|12|13|34|20|14|9|17	0	0.86
BLM	TASOR	0|4	4	2	2	16|14|6|14|6|10|3|13|13|9|6|6	0	0.86
BLM	MYO1B	0|4	4	2	2	6|8|5|3|4|2|1|3|11|6|6|5	0	0.86
BLM	SIN3A	0|6	6	3	2	10|7|11|9|8|15|4|21|14|20|16|8	0	0.86
BLM	AP3B1	0|8	8	4	2	8|8|5|13|13|9|7|12|14|8|10|10	0	0.86
BLM	PSMC2	0|8	8	4	2	12|9|7|8|7|8|6|13|18|6|7|15	0	0.86
BLM	YWHAB	0|8	8	4	2	10|9|8|6|6|14|7|11|8|0|8|12	0	0.86
BLM	DRG1	0|4	4	2	2	7|3|4|7|5|4|6|14|12|4|11|8	0	0.86
BLM	NOLC1	0|8	8	4	2	10|11|4|12|9|9|13|30|34|9|13|15	0	0.86
BLM	TRIM25	0|4	4	2	2	8|0|5|6|8|10|2|2|5|5|7|9	0	0.86
BLM	ACTR1A	0|5	5	2.5	2	10|7|11|7|7|7|6|16|14|5|9|10	0	0.86
BLM	VARS1	0|8	8	4	2	6|7|3|3|4|4|6|16|16|5|11|18	0	0.86
BLM	CHERP	0|10	10	5	2	23|15|11|13|13|16|11|53|45|18|14|27	0	0.86
BLM	NUDC	0|6	6	3	2	27|34|23|25|25|20|18|35|29|13|34|27	0	0.86
BLM	GCN1	0|10	10	5	2	71|62|53|88|54|54|20|79|108|24|42|62	0	0.86
BLM	SLK	0|4	4	2	2	37|27|30|27|34|27|36|81|78|15|41|69	0	0.86
BLM	ZC3H11A	0|10	10	5	2	13|14|7|8|13|8|9|19|23|13|13|10	0	0.86
BLM	NUP133	0|4	4	2	2	6|3|5|6|9|3|3|15|11|4|7|6	0	0.86
BLM	RBM25	0|4	4	2	2	12|11|6|8|4|11|6|30|15|10|13|17	0	0.86
BLM	SNRPB	0|3	3	1.5	2	2|3|3|2|2|3|2|2|4|5|6|6	0	0.86
BLM	ZNF638	0|3	3	1.5	2	10|7|11|9|10|6|5|21|23|21|10|5	0	0.86
BLM	CUL4B	0|4	4	2	2	8|2|2|4|8|8|5|8|6|0|4|6	0	0.86
BLM	EPB41L3	0|3	3	1.5	2	60|64|49|43|50|39|51|74|73|56|65|43	0	0.86
BLM	LARP1	0|5	5	2.5	2	52|39|41|46|52|42|65|143|121|33|52|69	0	0.86
BLM	ZC3HAV1	0|3	3	1.5	2	7|3|8|9|8|8|9|24|29|6|13|9	0	0.86
BLM	PSPC1	0|6	6	3	2	4|6|5|5|5|5|6|19|10|6|7|9	0	0.86
BLM	CORO1B	0|3	3	1.5	2	55|51|40|37|29|43|40|75|95|24|63|52	0	0.86
BLM	MAP4	0|4	4	2	2	59|61|62|53|57|49|47|112|121|50|78|69	0	0.86
BLM	EEF1A2	0|42	42	21	2	1|90|24|0|21|29|0|2|0|0|0|105	0	0.86
BLM	EIF3L	0|3	3	1.5	2	4|3|7|8|6|2|1|12|19|7|7|4	0	0.86
BLM	PYM1	0|2	2	1	2	2|0|1|2|4|0|3|8|0|2|2|12	0	0.86
BLM	ANKHD1	0|2	2	1	2	14|10|15|16|0|6|12|19|9|9|16|25	0	0.86
BLM	IFIT5	0|3	3	1.5	2	16|11|9|9|17|9|16|36|30|6|20|20	0	0.86
BLM	SRSF11	0|2	2	1	2	2|4|6|6|5|7|5|14|14|5|4|7	0	0.86
BLM	ATP1A1	0|2	2	1	2	9|7|1|1|1|8|0|4|2|2|0|7	0	0.86
BLM	SF3A2	0|2	2	1	2	6|4|4|3|6|4|7|15|5|5|4|6	0	0.86
BLM	AIMP2	0|2	2	1	2	0|0|1|3|4|1|5|2|2|3|3|4	0	0.86
BLM	DIAPH1	0|2	2	1	2	2|2|1|0|3|0|3|4|5|1|7|4	0	0.86
BLM	OFD1	0|2	2	1	2	2|1|1|3|3|3|2|6|5|3|2|3	0	0.86
BLM	YLPM1	0|2	2	1	2	17|14|13|14|14|22|8|44|24|24|12|5	0	0.86
BLM	WDHD1	0|2	2	1	2	2|4|5|4|3|4|4|8|4|5|2|0	0	0.86
BLM	UBE2O	0|2	2	1	2	13|9|8|11|6|5|9|25|21|7|7|12	0	0.86
BLM	EIF4E2	0|3	3	1.5	2	15|9|8|9|12|9|6|25|20|13|44|6	0	0.86
BLM	CDC37	0|2	2	1	2	1|1|1|2|0|6|0|4|0|1|2|8	0	0.86
BLM	NUP62	0|2	2	1	2	2|2|2|4|2|2|0|9|0|4|3|3	0	0.86
BLM	PRPF40A	0|3	3	1.5	2	2|4|8|5|4|18|8|15|6|11|5|9	0	0.86

## Sheet: TOP3A BioID
Source Data For Figure 1A,B. BioID data for TOP3A
Bait	Prey	Spectral counts	Sum of spectral counts	Average spectral counts	Number of replicates	Control spectral counts	SAINT score	BFDR
TOP3A	BLM	142|91	233	116.5	2	3|0|2|3|2|2|2|5|0|0|1|1	1	0
TOP3A	ECH1	21|15	36	18	2	1|0|0|0|0|1|0|0|1|0|2|0	1	0
TOP3A	TXNL1	23|17	40	20	2	0|0|0|0|1|0|0|0|0|0|2|0	1	0
TOP3A	CLPX	4|3	7	3.5	2	0|0|0|0|0|0|0|0|0|0|0|0	0.98	0
TOP3A	MTREX	68|66	134	67	2	16|15|11|19|14|17|10|22|21|15|19|15	1	0
TOP3A	UBR5	7|10	17	8.5	2	0|0|0|0|0|0|0|0|0|0|0|0	1	0
TOP3A	RADX	7|3	10	5	2	0|0|0|0|0|0|0|0|0|0|0|0	0.99	0
TOP3A	FANCM	35|24	59	29.5	2	0|0|0|0|0|0|0|0|0|0|0|0	1	0
TOP3A	RMI1	110|72	182	91	2	0|0|0|0|0|0|0|0|0|0|0|0	1	0
TOP3A	RBM11	9|5	14	7	2	0|0|0|0|0|0|0|0|0|0|0|0	1	0
TOP3A	RMI2	30|15	45	22.5	2	0|0|0|0|0|0|0|0|0|0|0|0	1	0
TOP3A	TUBB2A	79|63	142	71	2	0|0|0|0|0|0|0|0|0|0|0|0	1	0
TOP3A	POTEE	11|9	20	10	2	0|0|0|0|0|0|0|0|0|0|0|0	1	0
TOP3A	DNAJA3	5|2	7	3.5	2	0|0|0|0|0|0|0|0|0|0|0|0	0.92	0.01
TOP3A	SSR4	3|2	5	2.5	2	0|0|0|0|0|0|0|0|0|0|0|0	0.91	0.01
TOP3A	CENPX	4|2	6	3	2	0|0|0|0|0|0|0|0|0|0|0|0	0.92	0.01
TOP3A	PML	10|11	21	10.5	2	0|0|0|1|2|0|2|4|0|0|1|2	0.92	0.01
TOP3A	TNPO1	3|2	5	2.5	2	0|0|0|0|0|0|0|0|0|0|0|0	0.91	0.01
TOP3A	MAGOH	2|2	4	2	2	0|0|0|0|0|0|0|0|0|0|0|0	0.84	0.02
TOP3A	ARID3A	14|11	25	12.5	2	0|2|0|3|0|4|0|2|0|3|3|2	0.86	0.02
TOP3A	ZBTB9	15|12	27	13.5	2	3|0|2|3|2|3|3|4|4|3|2|3	0.9	0.02
TOP3A	DNAJB6	2|2	4	2	2	0|0|0|0|0|0|0|0|0|0|0|0	0.84	0.02
TOP3A	PTGES3	2|2	4	2	2	0|0|0|0|0|0|0|0|0|0|0|0	0.84	0.02
TOP3A	MCMBP	2|2	4	2	2	0|0|0|0|0|0|0|0|0|0|0|0	0.84	0.02
TOP3A	CENPS-CORT	2|2	4	2	2	0|0|0|0|0|0|0|0|0|0|0|0	0.84	0.02
TOP3A	TUBAL3	16|15	31	15.5	2	0|0|0|0|0|0|0|0|0|0|7|7	0.61	0.08
TOP3A	AIFM1	8|3	11	5.5	2	0|0|0|0|0|0|0|0|0|0|3|0	0.57	0.09
TOP3A	ACOT9	7|2	9	4.5	2	1|0|0|0|0|0|1|0|0|0|1|1	0.5	0.12
TOP3A	RAD50	41|9	50	25	2	2|2|4|5|5|5|1|8|0|4|6|7	0.5	0.12
TOP3A	IRS4	138|42	180	90	2	28|13|14|18|13|27|14|44|33|25|39|21	0.5	0.13
TOP3A	MCCC1	1134|470	1604	802	2	164|133|106|85|102|145|93|191|163|83|242|64	0.5	0.13
TOP3A	NDUFAF7	18|0	18	9	2	0|0|0|0|0|0|0|0|0|0|0|0	0.5	0.15
TOP3A	KRT5	0|17	17	8.5	2	0|0|0|0|0|0|0|0|0|0|0|0	0.5	0.15
TOP3A	KRT6B	0|19	19	9.5	2	0|0|0|0|0|0|0|0|0|0|0|0	0.5	0.15
TOP3A	TP53	48|3	51	25.5	2	5|0|4|11|11|11|3|3|11|0|3|1	0.5	0.16
TOP3A	ACACB	293|123	416	208	2	29|23|41|38|32|22|0|0|24|25|75|9	0.5	0.16
TOP3A	DBT	42|1	43	21.5	2	0|0|10|9|12|12|6|3|2|0|0|0	0.5	0.16
TOP3A	MCCC2	633|288	921	460.5	2	111|55|72|86|63|85|64|152|157|54|190|77	0.5	0.16
TOP3A	RBM7	18|1	19	9.5	2	1|0|0|3|1|0|1|2|0|1|3|0	0.5	0.17
TOP3A	ACACA	1657|354	2011	1005.5	2	148|121|217|239|181|96|81|246|359|127|507|62	0.5	0.17
TOP3A	GSE1	21|4	25	12.5	2	4|2|4|4|1|1|0|2|5|0|3|4	0.5	0.18
TOP3A	HDAC6	5|0	5	2.5	2	0|0|0|0|0|0|0|0|0|0|0|0	0.5	0.21
TOP3A	FAAP24	5|1	6	3	2	0|0|0|0|0|0|0|0|0|0|0|0	0.5	0.21
TOP3A	RCOR3	5|4	9	4.5	2	0|0|0|0|0|3|0|0|0|0|0|0	0.5	0.21
TOP3A	SSBP1	1|5	6	3	2	0|0|0|0|0|0|0|0|0|0|0|0	0.5	0.21
TOP3A	KDM1A	22|5	27	13.5	2	5|4|7|4|6|3|0|4|4|5|4|2	0.5	0.22
TOP3A	TYMS	0|6	6	3	2	0|1|0|0|0|0|0|0|0|0|0|0	0.5	0.22
TOP3A	SDHA	4|0	4	2	2	0|0|0|0|0|0|0|0|0|0|0|0	0.5	0.23
TOP3A	NUDCD2	4|0	4	2	2	0|0|0|0|0|0|0|0|0|0|0|0	0.5	0.23
TOP3A	RAB8A	0|4	4	2	2	0|0|0|0|0|0|0|0|0|0|0|0	0.5	0.23
TOP3A	ZNF644	5|0	5	2.5	2	0|0|0|0|0|0|0|0|0|1|0|0	0.5	0.25
TOP3A	YARS2	3|1	4	2	2	0|0|0|0|0|0|0|0|0|0|0|0	0.49	0.26
TOP3A	RBM20	3|0	3	1.5	2	0|0|0|0|0|0|0|0|0|0|0|0	0.49	0.26
TOP3A	DLAT	3|1	4	2	2	0|0|0|0|0|0|0|0|0|0|0|0	0.49	0.26
TOP3A	HIVEP1	3|0	3	1.5	2	0|0|0|0|0|0|0|0|0|0|0|0	0.49	0.26
TOP3A	STK39	3|0	3	1.5	2	0|0|0|0|0|0|0|0|0|0|0|0	0.49	0.26
TOP3A	TRPS1	3|0	3	1.5	2	0|0|0|0|0|0|0|0|0|0|0|0	0.49	0.26
TOP3A	DARS2	3|0	3	1.5	2	0|0|0|0|0|0|0|0|0|0|0|0	0.49	0.26
TOP3A	CNP	3|1	4	2	2	0|0|0|0|0|0|0|0|0|0|0|0	0.49	0.26
TOP3A	ZNF362	3|0	3	1.5	2	0|0|0|0|0|0|0|0|0|0|0|0	0.49	0.26
TOP3A	PLPBP	3|0	3	1.5	2	0|0|0|0|0|0|0|0|0|0|0|0	0.49	0.26
TOP3A	IDH3B	3|0	3	1.5	2	0|0|0|0|0|0|0|0|0|0|0|0	0.49	0.26
TOP3A	ZNF536	3|0	3	1.5	2	0|0|0|0|0|0|0|0|0|0|0|0	0.49	0.26
TOP3A	CHD6	3|0	3	1.5	2	0|0|0|0|0|0|0|0|0|0|0|0	0.49	0.26
TOP3A	HPRT1	1|3	4	2	2	0|0|0|0|0|0|0|0|0|0|0|0	0.49	0.26
TOP3A	SHMT2	3|0	3	1.5	2	0|0|0|0|0|0|0|0|0|0|0|0	0.49	0.26
TOP3A	MIF	1|3	4	2	2	0|0|0|0|0|0|0|0|0|0|0|0	0.49	0.26
TOP3A	SERPINA12	0|3	3	1.5	2	0|0|0|0|0|0|0|0|0|0|0|0	0.49	0.26
TOP3A	ZFP2	0|3	3	1.5	2	0|0|0|0|0|0|0|0|0|0|0|0	0.49	0.26
TOP3A	ETFA	4|0	4	2	2	0|1|0|0|0|0|0|0|0|0|0|0	0.48	0.3
TOP3A	BEND3	4|0	4	2	2	0|0|0|0|0|0|0|0|0|0|0|1	0.48	0.3
TOP3A	RREB1	8|1	9	4.5	2	0|0|0|1|1|1|0|3|0|0|0|0	0.46	0.31
TOP3A	TCF20	14|0	14	7	2	1|2|4|0|0|0|1|2|7|3|2|1	0.47	0.31
TOP3A	TASOR2	5|0	5	2.5	2	1|0|0|0|0|0|0|0|0|0|0|1	0.47	0.31
TOP3A	ZNF451	6|0	6	3	2	0|0|0|1|0|0|0|0|2|1|0|0	0.43	0.32
TOP3A	ISOC2	3|4	7	3.5	2	1|2|0|0|0|0|0|0|0|0|0|0	0.43	0.32
TOP3A	FMR1	6|1	7	3.5	2	0|0|0|2|0|0|0|0|0|0|0|0	0.44	0.32
TOP3A	AKT1	2|0	2	1	2	0|0|0|0|0|0|0|0|0|0|0|0	0.42	0.33
TOP3A	SCML1	2|0	2	1	2	0|0|0|0|0|0|0|0|0|0|0|0	0.42	0.33
TOP3A	COASY	2|1	3	1.5	2	0|0|0|0|0|0|0|0|0|0|0|0	0.42	0.33
TOP3A	CRYZ	2|0	2	1	2	0|0|0|0|0|0|0|0|0|0|0|0	0.42	0.33
TOP3A	SATB1	2|0	2	1	2	0|0|0|0|0|0|0|0|0|0|0|0	0.42	0.33
TOP3A	NUBPL	2|0	2	1	2	0|0|0|0|0|0|0|0|0|0|0|0	0.42	0.33
TOP3A	MYBL2	2|0	2	1	2	0|0|0|0|0|0|0|0|0|0|0|0	0.42	0.33
TOP3A	RAB3B	2|0	2	1	2	0|0|0|0|0|0|0|0|0|0|0|0	0.42	0.33
TOP3A	NUBP2	2|0	2	1	2	0|0|0|0|0|0|0|0|0|0|0|0	0.42	0.33
TOP3A	PTDSS1	2|0	2	1	2	0|0|0|0|0|0|0|0|0|0|0|0	0.42	0.33
TOP3A	PIAS1	2|1	3	1.5	2	0|0|0|0|0|0|0|0|0|0|0|0	0.42	0.33
TOP3A	PTCD3	2|0	2	1	2	0|0|0|0|0|0|0|0|0|0|0|0	0.42	0.33
TOP3A	BCL11A	2|1	3	1.5	2	0|0|0|0|0|0|0|0|0|0|0|0	0.42	0.33
TOP3A	IARS2	2|0	2	1	2	0|0|0|0|0|0|0|0|0|0|0|0	0.42	0.33
TOP3A	AARS2	2|0	2	1	2	0|0|0|0|0|0|0|0|0|0|0|0	0.42	0.33
TOP3A	MORC4	2|0	2	1	2	0|0|0|0|0|0|0|0|0|0|0|0	0.42	0.33
TOP3A	NELFB	2|0	2	1	2	0|0|0|0|0|0|0|0|0|0|0|0	0.42	0.33
TOP3A	PCGF1	2|0	2	1	2	0|0|0|0|0|0|0|0|0|0|0|0	0.42	0.33
TOP3A	DOCK11	2|0	2	1	2	0|0|0|0|0|0|0|0|0|0|0|0	0.42	0.33
TOP3A	WDR5	2|1	3	1.5	2	0|0|0|0|0|0|0|0|0|0|0|0	0.42	0.33
TOP3A	ZEB2	2|0	2	1	2	0|0|0|0|0|0|0|0|0|0|0|0	0.42	0.33
TOP3A	GTF3C2	2|0	2	1	2	0|0|0|0|0|0|0|0|0|0|0|0	0.42	0.33
TOP3A	XPC	2|0	2	1	2	0|0|0|0|0|0|0|0|0|0|0|0	0.42	0.33
TOP3A	ZNF131	2|0	2	1	2	0|0|0|0|0|0|0|0|0|0|0|0	0.42	0.33
TOP3A	CDCA5	2|0	2	1	2	0|0|0|0|0|0|0|0|0|0|0|0	0.42	0.33
TOP3A	ZFHX3	2|0	2	1	2	0|0|0|0|0|0|0|0|0|0|0|0	0.42	0.33
TOP3A	SATB2	2|0	2	1	2	0|0|0|0|0|0|0|0|0|0|0|0	0.42	0.33
TOP3A	MLF2	2|1	3	1.5	2	0|0|0|0|0|0|0|0|0|0|0|0	0.42	0.33
TOP3A	PIK3R1	2|0	2	1	2	0|0|0|0|0|0|0|0|0|0|0|0	0.42	0.33
TOP3A	SMARCAL1	2|0	2	1	2	0|0|0|0|0|0|0|0|0|0|0|0	0.42	0.33
TOP3A	EIF2B4	2|0	2	1	2	0|0|0|0|0|0|0|0|0|0|0|0	0.42	0.33
TOP3A	ITPR3	2|0	2	1	2	0|0|0|0|0|0|0|0|0|0|0|0	0.42	0.33
TOP3A	NT5C1B-RDH14	2|0	2	1	2	0|0|0|0|0|0|0|0|0|0|0|0	0.42	0.33
TOP3A	AFG3L2	2|0	2	1	2	0|0|0|0|0|0|0|0|0|0|0|0	0.42	0.33
TOP3A	ENSEMBL:ENSBTAP00000032840	0|2	2	1	2	0|0|0|0|0|0|0|0|0|0|0|0	0.42	0.33
TOP3A	RPS25	0|2	2	1	2	0|0|0|0|0|0|0|0|0|0|0|0	0.42	0.33
TOP3A	STT3B	0|2	2	1	2	0|0|0|0|0|0|0|0|0|0|0|0	0.42	0.33
TOP3A	APOB	0|2	2	1	2	0|0|0|0|0|0|0|0|0|0|0|0	0.42	0.33
TOP3A	COG4	0|2	2	1	2	0|0|0|0|0|0|0|0|0|0|0|0	0.42	0.33
TOP3A	GATD3	0|2	2	1	2	0|0|0|0|0|0|0|0|0|0|0|0	0.42	0.33
TOP3A	PHF5A	0|2	2	1	2	0|0|0|0|0|0|0|0|0|0|0|0	0.42	0.33
TOP3A	SNX3	0|2	2	1	2	0|0|0|0|0|0|0|0|0|0|0|0	0.42	0.33
TOP3A	TXNDC12	0|2	2	1	2	0|0|0|0|0|0|0|0|0|0|0|0	0.42	0.33
TOP3A	SOD1	0|2	2	1	2	0|0|0|0|0|0|0|0|0|0|0|0	0.42	0.33
TOP3A	RBM14-RBM4	0|2	2	1	2	0|0|0|0|0|0|0|0|0|0|0|0	0.42	0.33
TOP3A	GOLGA8H	0|2	2	1	2	0|0|0|0|0|0|0|0|0|0|0|0	0.42	0.33
TOP3A	TRRAP	0|2	2	1	2	0|0|0|0|0|0|0|0|0|0|0|0	0.42	0.33
TOP3A	NDUFA5	0|2	2	1	2	0|0|0|0|0|0|0|0|0|0|0|0	0.42	0.33
TOP3A	RPS6KA1	0|2	2	1	2	0|0|0|0|0|0|0|0|0|0|0|0	0.42	0.33
TOP3A	EME2	0|2	2	1	2	0|0|0|0|0|0|0|0|0|0|0|0	0.42	0.33
TOP3A	OAT	0|2	2	1	2	0|0|0|0|0|0|0|0|0|0|0|0	0.42	0.33
TOP3A	LRP2	0|2	2	1	2	0|0|0|0|0|0|0|0|0|0|0|0	0.42	0.33
TOP3A	COX7B	0|2	2	1	2	0|0|0|0|0|0|0|0|0|0|0|0	0.42	0.33
TOP3A	KDM2B	3|1	4	2	2	1|0|0|0|0|0|0|0|0|0|0|0	0.41	0.38
TOP3A	PDCD6IP	13|17	30	15	2	3|6|2|5|2|6|4|4|0|2|2|5	0.41	0.38
TOP3A	GLUD1	5|1	6	3	2	2|1|0|0|0|0|0|0|0|0|0|0	0.42	0.38
TOP3A	UTP18	3|0	3	1.5	2	0|0|0|0|0|0|0|0|0|0|0|1	0.41	0.38
TOP3A	RAD18	3|0	3	1.5	2	0|0|0|0|0|1|0|0|0|0|0|0	0.41	0.38
TOP3A	TFRC	0|3	3	1.5	2	0|0|0|0|0|0|0|0|0|0|0|1	0.41	0.38
TOP3A	EIF2B1	0|3	3	1.5	2	0|0|0|0|0|1|0|0|0|0|0|0	0.41	0.38
TOP3A	SMN1	6|2	8	4	2	0|0|0|0|1|0|2|1|0|0|0|1	0.38	0.39
TOP3A	DNAJA2	9|6	15	7.5	2	0|2|0|0|0|0|0|3|0|0|2|3	0.38	0.39
TOP3A	KRT10	6|29	35	17.5	2	0|0|15|0|3|6|0|4|0|8|3|0	0.34	0.4
TOP3A	SLC25A10	4|2	6	3	2	0|1|0|0|0|1|0|0|0|0|1|0	0.33	0.4
TOP3A	TRMT10C	3|2	5	2.5	2	0|0|0|0|0|0|0|0|0|0|1|1	0.35	0.4
TOP3A	ZKSCAN4	4|2	6	3	2	0|0|0|0|0|0|0|0|0|2|1|0	0.34	0.4
TOP3A	RALY	2|5	7	3.5	2	0|1|0|1|0|1|0|1|0|0|0|0	0.34	0.4
TOP3A	RPS13	0|6	6	3	2	0|0|0|0|0|0|0|0|0|0|0|3	0.34	0.4
TOP3A	FARSB	0|7	7	3.5	2	2|0|1|0|2|0|0|0|0|0|0|2	0.34	0.4
TOP3A	ZBTB10	4|0	4	2	2	0|0|0|0|0|0|0|0|0|0|2|0	0.31	0.41
TOP3A	RPL37A	0|10	10	5	2	1|1|0|1|0|2|6|0|2|2|0|2	0.29	0.41
TOP3A	HYOU1	0|4	4	2	2	0|0|0|0|0|0|0|0|0|0|0|2	0.31	0.41
TOP3A	TBL3	3|0	3	1.5	2	0|0|0|1|0|1|0|0|0|0|0|0	0.25	0.42
TOP3A	ZCCHC8	58|42	100	50	2	19|13|22|17|13|14|14|25|22|11|16|14	0.28	0.42
TOP3A	RPA2	1|4	5	2.5	2	0|1|0|0|1|0|0|0|0|0|1|0	0.29	0.42
TOP3A	C7orf50	2|0	2	1	2	0|0|0|0|0|0|0|0|0|0|1|0	0.23	0.43
TOP3A	AKAP8	2|0	2	1	2	0|0|0|0|0|0|0|0|0|0|1|0	0.23	0.43
TOP3A	MRPL37	2|0	2	1	2	0|0|0|0|0|1|0|0|0|0|0|0	0.23	0.43
TOP3A	DDB1	2|0	2	1	2	0|0|0|0|0|0|0|0|0|0|0|1	0.23	0.43
TOP3A	SALL2	1|2	3	1.5	2	0|0|0|0|1|0|0|0|0|0|0|0	0.23	0.43
TOP3A	ZNF558	2|0	2	1	2	0|0|0|0|0|0|0|0|0|0|1|0	0.23	0.43
TOP3A	GNB1	1|2	3	1.5	2	0|0|0|0|0|1|0|0|0|0|0|0	0.23	0.43
TOP3A	AHSG	0|5	5	2.5	2	1|0|0|0|0|0|1|0|0|1|0|2	0.24	0.43
TOP3A	DHCR24	0|2	2	1	2	0|0|0|0|0|0|0|0|0|0|0|1	0.23	0.43
TOP3A	NUDT2	0|2	2	1	2	1|0|0|0|0|0|0|0|0|0|0|0	0.23	0.43
TOP3A	NCAPG2	0|2	2	1	2	0|0|0|0|0|0|0|0|0|0|0|1	0.23	0.43
TOP3A	KDELR2	0|2	2	1	2	0|0|0|0|0|1|0|0|0|0|0|0	0.23	0.43
TOP3A	YTHDC1	0|2	2	1	2	0|0|0|0|0|0|0|0|0|0|0|1	0.23	0.43
TOP3A	CSTB	6|4	10	5	2	2|0|1|0|2|2|0|0|0|0|0|0	0.23	0.45
TOP3A	RPL30	15|11	26	13	2	3|2|0|4|5|4|3|6|5|3|5|0	0.22	0.45
TOP3A	TAF4	2|2	4	2	2	1|1|0|0|0|0|0|0|0|0|0|0	0.2	0.46
TOP3A	MBD2	3|2	5	2.5	2	0|0|0|0|0|1|0|0|0|0|2|0	0.19	0.46
TOP3A	CAD	25|8	33	16.5	2	9|3|3|6|2|5|0|3|12|4|7|9	0.19	0.46
TOP3A	RBM34	3|2	5	2.5	2	1|0|0|0|1|0|0|0|1|0|0|0	0.19	0.46
TOP3A	SMARCA2	6|0	6	3	2	0|0|0|0|0|0|0|0|6|0|0|0	0.19	0.46
TOP3A	DHCR7	2|3	5	2.5	2	0|0|0|0|0|2|0|0|0|0|1|0	0.19	0.46
TOP3A	SRSF6	4|5	9	4.5	2	0|0|0|3|0|0|0|3|0|0|0|0	0.17	0.47
TOP3A	RPL36	7|1	8	4	2	2|2|2|1|2|1|0|0|0|3|0|1	0.16	0.47
TOP3A	MRPS26	4|0	4	2	2	0|0|0|0|0|0|0|0|0|0|4|0	0.17	0.47
TOP3A	LDHB	0|5	5	2.5	2	0|2|0|0|1|0|0|3|0|0|0|0	0.17	0.47
TOP3A	ARMT1	0|4	4	2	2	0|0|0|0|0|0|0|0|0|0|0|4	0.17	0.47
TOP3A	RBM8A	4|3	7	3.5	2	0|0|0|1|0|0|0|1|0|1|2|0	0.15	0.48
TOP3A	KMT2B	5|0	5	2.5	2	1|1|0|0|0|0|0|0|0|2|2|0	0.15	0.48
TOP3A	KRT14	0|10	10	5	2	0|0|12|0|0|0|0|0|0|0|0|0	0.14	0.48
TOP3A	SULT1A4	0|3	3	1.5	2	0|0|0|0|1|0|0|1|0|0|1|0	0.14	0.48
TOP3A	PDIA3	0|3	3	1.5	2	0|0|0|0|0|3|0|0|0|0|0|0	0.15	0.48
TOP3A	AP2A1	0|3	3	1.5	2	1|0|0|0|0|0|0|0|0|0|2|0	0.14	0.48
TOP3A	AASDHPPT	0|3	3	1.5	2	0|0|0|0|0|0|2|0|0|0|1|0	0.14	0.48
TOP3A	KRT9	8|38	46	23	2	0|0|21|2|5|1|0|13|0|5|0|0	0.13	0.49
TOP3A	RPS15	2|1	3	1.5	2	0|0|0|0|0|0|0|0|0|0|0|2	0.11	0.49
TOP3A	PCMT1	2|6	8	4	2	2|0|1|0|0|0|0|0|0|0|2|3	0.12	0.49
TOP3A	SLC25A1	15|7	22	11	2	6|7|0|1|3|5|4|4|4|3|3|4	0.13	0.49
TOP3A	CSRP2	2|4	6	3	2	1|1|0|2|1|1|0|0|0|0|0|0	0.12	0.49
TOP3A	ZMYM3	2|1	3	1.5	2	2|0|0|0|0|0|0|0|0|0|0|0	0.11	0.49
TOP3A	MRPS27	2|0	2	1	2	0|0|0|0|0|2|0|0|0|0|0|0	0.11	0.49
TOP3A	GPI	0|2	2	1	2	0|0|0|0|0|0|0|0|0|0|0|2	0.11	0.49
TOP3A	SMARCB1	0|2	2	1	2	0|0|0|0|0|0|0|0|0|2|0|0	0.11	0.49
TOP3A	PHF8	2|0	2	1	2	0|0|0|0|1|0|0|0|0|0|1|0	0.1	0.51
TOP3A	AKAP8L	2|0	2	1	2	0|0|0|0|1|1|0|0|0|0|0|0	0.1	0.51
TOP3A	MAD2L1	2|0	2	1	2	0|0|0|0|0|0|0|0|0|0|1|1	0.1	0.51
TOP3A	MRPL41	1|2	3	1.5	2	0|0|0|0|0|0|0|0|0|0|1|1	0.1	0.51
TOP3A	NFRKB	2|0	2	1	2	0|0|1|1|0|0|0|0|0|0|0|0	0.1	0.51
TOP3A	XPO7	0|2	2	1	2	0|0|0|1|0|1|0|0|0|0|0|0	0.1	0.51
TOP3A	DHX40	2|2	4	2	2	0|0|0|0|0|1|0|0|0|0|1|1	0.1	0.52
TOP3A	PCNA	4|3	7	3.5	2	0|0|0|0|0|2|2|1|1|0|0|0	0.07	0.53
TOP3A	NIP7	2|0	2	1	2	0|0|0|3|0|0|0|0|0|0|0|0	0.08	0.53
TOP3A	DIS3	1|8	9	4.5	2	0|0|0|0|0|2|0|7|1|0|0|1	0.07	0.53
TOP3A	STIP1	1|3	4	2	2	0|0|1|2|0|0|1|0|0|0|0|0	0.08	0.53
TOP3A	IDH2	0|2	2	1	2	0|0|0|0|0|3|0|0|0|0|0|0	0.08	0.53
TOP3A	PRSS1	0|2	2	1	2	3|0|0|0|0|0|0|0|0|0|0|0	0.08	0.53
TOP3A	PPIL3	2|6	8	4	2	0|1|1|2|1|2|0|3|2|1|0|1	0.06	0.54
TOP3A	RPS28	1|6	7	3.5	2	2|1|3|2|1|2|2|1|0|0|1|2	0.06	0.54
TOP3A	NSDHL	0|6	6	3	2	1|2|0|0|0|3|0|3|0|0|0|0	0.06	0.54
TOP3A	NT5DC2	2|0	2	1	2	0|0|0|0|0|2|0|0|0|1|0|0	0.05	0.55
TOP3A	ZMYM4	16|8	24	12	2	7|2|4|2|5|3|6|4|4|4|4|7	0.05	0.55
TOP3A	ZNF711	2|0	2	1	2	0|0|0|0|1|2|0|0|0|0|0|0	0.05	0.55
TOP3A	PYGL	0|2	2	1	2	0|2|0|0|0|0|0|1|0|0|0|0	0.05	0.55
TOP3A	TRA2B	0|2	2	1	2	0|0|0|0|0|0|1|0|0|1|0|1	0.05	0.55
TOP3A	PCID2	0|2	2	1	2	1|0|0|0|0|0|0|0|0|0|1|1	0.05	0.55
TOP3A	PELO	0|3	3	1.5	2	0|0|0|0|1|0|0|0|0|0|4|0	0.05	0.56
TOP3A	BAP1	3|0	3	1.5	2	1|0|1|1|0|0|0|2|0|0|1|1	0.04	0.57
TOP3A	SKIC3	3|0	3	1.5	2	0|0|0|0|0|0|0|0|2|0|1|2	0.04	0.57
TOP3A	NAE1	1|3	4	2	2	1|0|0|0|0|1|0|0|2|0|0|1	0.04	0.57
TOP3A	MCM2	0|3	3	1.5	2	0|1|0|0|0|3|0|0|0|1|0|0	0.04	0.57
TOP3A	TIGAR	0|3	3	1.5	2	0|1|0|0|0|2|0|0|0|0|0|2	0.04	0.57
TOP3A	CUL4A	0|4	4	2	2	0|0|0|0|0|5|0|0|0|0|2|0	0.03	0.57
TOP3A	RPSA	3|3	6	3	2	0|0|1|2|1|2|0|0|0|0|0|0	0.03	0.58
TOP3A	TOP2B	12|8	20	10	2	0|4|0|2|1|1|1|0|3|9|0|0	0.03	0.58
TOP3A	PSMD7	2|0	2	1	2	0|0|0|0|0|0|0|0|0|1|0|3	0.03	0.58
TOP3A	FKBP4	3|4	7	3.5	2	2|1|0|0|2|1|0|0|0|0|0|2	0.03	0.58
TOP3A	MASTL	4|1	5	2.5	2	1|0|0|0|0|0|0|2|2|1|0|2	0.03	0.59
TOP3A	PRPF4B	2|1	3	1.5	2	0|0|0|1|0|0|0|0|0|2|0|1	0.02	0.59
TOP3A	RCOR1	9|0	9	4.5	2	3|0|2|0|3|0|0|5|0|2|4|0	0.02	0.59
TOP3A	MPHOSPH6	2|0	2	1	2	0|0|0|1|1|1|0|0|0|0|1|0	0.02	0.59
TOP3A	PFN2	1|4	5	2.5	2	1|2|1|1|2|1|0|2|0|1|0|0	0.03	0.59
TOP3A	SRP9	2|0	2	1	2	0|1|1|0|0|0|0|1|0|1|0|1	0.02	0.59
TOP3A	AKT2	0|2	2	1	2	2|0|0|0|0|0|0|0|0|0|0|2	0.02	0.59
TOP3A	SEC24C	0|2	2	1	2	0|0|0|0|0|2|0|0|0|0|0|2	0.02	0.59
TOP3A	VRK1	0|2	2	1	2	0|0|0|0|0|2|0|0|0|0|0|2	0.02	0.59
TOP3A	EIF6	2|2	4	2	2	2|1|0|0|1|0|0|1|0|1|1|0	0.02	0.6
TOP3A	ARID3B	33|23	56	28	2	13|9|13|7|4|10|9|14|11|10|13|8	0.02	0.6
TOP3A	HNRNPH3	3|5	8	4	2	2|1|0|0|0|4|1|0|0|0|0|2	0.02	0.6
TOP3A	ATP6V1H	2|2	4	2	2	0|0|0|0|0|0|0|1|1|0|0|3	0.02	0.6
TOP3A	BOLA2	2|3	5	2.5	2	1|1|1|1|2|2|1|0|0|0|0|1	0.02	0.6
TOP3A	AGPAT1	2|2	4	2	2	0|0|0|1|0|1|1|0|0|0|0|2	0.02	0.6
TOP3A	IMMT	1|2	3	1.5	2	0|5|0|0|0|0|0|0|0|0|0|0	0.02	0.6
TOP3A	KIF22	3|0	3	1.5	2	1|0|0|1|0|3|1|0|0|1|1|1	0.02	0.61
TOP3A	RPA3	6|3	9	4.5	2	0|0|0|0|0|1|0|0|4|0|3|3	0.01	0.61
TOP3A	TRIP13	5|0	5	2.5	2	0|0|0|0|0|0|0|0|4|0|3|2	0.02	0.61
TOP3A	PRPF31	3|0	3	1.5	2	0|2|0|0|0|1|2|0|0|1|0|1	0.02	0.61
TOP3A	RPS17	3|1	4	2	2	0|0|0|1|0|0|3|1|0|0|0|1	0.02	0.61
TOP3A	PPIA	2|5	7	3.5	2	2|3|1|0|2|2|0|0|0|0|0|0	0.02	0.61
TOP3A	NDUFA9	0|3	3	1.5	2	0|0|0|0|0|0|2|0|0|2|0|2	0.02	0.61
TOP3A	TTLL12	0|6	6	3	2	0|2|0|0|0|2|0|0|0|0|0|7	0.01	0.61
TOP3A	KRT16	0|10	10	5	2	0|0|17|0|0|0|0|0|0|0|0|0	0.02	0.61
TOP3A	PFKM	0|3	3	1.5	2	2|0|0|0|0|2|0|0|0|0|0|2	0.02	0.61
TOP3A	ISY1	2|0	2	1	2	0|1|0|0|1|0|0|0|0|0|2|1	0.01	0.62
TOP3A	WDR6	2|0	2	1	2	0|0|0|0|0|0|0|2|3|0|0|0	0.01	0.62
TOP3A	MRPS22	2|0	2	1	2	0|0|0|0|0|0|0|0|0|2|1|2	0.01	0.62
TOP3A	AQR	2|1	3	1.5	2	0|0|0|0|0|0|0|0|0|0|2|3	0.01	0.62
TOP3A	PNO1	1|2	3	1.5	2	1|0|0|1|0|1|1|0|0|0|0|2	0.01	0.62
TOP3A	RRS1	1|2	3	1.5	2	0|2|0|0|0|0|1|0|1|0|0|1	0.01	0.62
TOP3A	IPO8	0|2	2	1	2	0|1|0|2|1|0|1|0|0|0|0|0	0.01	0.62
TOP3A	ATP5MG	0|2	2	1	2	2|0|0|0|1|2|0|0|0|0|0|0	0.01	0.62
TOP3A	SRRT	0|2	2	1	2	1|0|0|0|0|0|0|0|0|0|1|3	0.01	0.62
TOP3A	GEMIN4	0|2	2	1	2	0|0|0|0|0|0|0|0|2|0|1|2	0.01	0.62
TOP3A	NOP2	12|4	16	8	2	2|5|4|5|5|3|0|6|0|5|4|0	0.01	0.63
TOP3A	TXN	3|5	8	4	2	2|0|2|1|3|1|3|1|0|1|1|1	0.01	0.63
TOP3A	ERLIN1	2|3	5	2.5	2	3|3|0|0|1|0|0|0|0|0|0|0	0.01	0.63
TOP3A	ABI1	3|3	6	3	2	0|1|2|0|2|0|0|2|2|0|0|2	0.01	0.64
TOP3A	TMEM33	4|3	7	3.5	2	2|3|1|1|1|2|2|2|1|1|0|2	0.01	0.64
TOP3A	RHEB	3|3	6	3	2	0|1|0|1|0|0|3|1|2|0|2|1	0.01	0.64
TOP3A	DAP3	2|0	2	1	2	0|0|0|0|0|0|0|0|0|0|2|4	0.01	0.64
TOP3A	LRPPRC	2|0	2	1	2	0|0|0|0|0|2|0|4|0|0|0|0	0.01	0.64
TOP3A	COPE	0|2	2	1	2	0|0|0|0|0|0|0|0|0|0|2|4	0.01	0.64
TOP3A	THOC6	2|0	2	1	2	0|0|0|2|2|0|0|0|0|2|0|0	0	0.65
TOP3A	CDK5	4|0	4	2	2	0|0|0|2|0|3|0|0|0|0|4|0	0.01	0.65
TOP3A	NKRF	9|7	16	8	2	2|1|0|2|4|2|2|5|0|4|0|4	0.01	0.65
TOP3A	PSMC6	6|7	13	6.5	2	0|0|1|0|0|0|0|4|3|1|2|5	0.01	0.65
TOP3A	FOXK2	2|0	2	1	2	0|0|0|0|0|0|0|3|3|0|0|0	0.01	0.65
TOP3A	SETD1A	4|0	4	2	2	2|0|0|3|2|0|0|2|0|2|0|0	0	0.65
TOP3A	MYO1C	0|2	2	1	2	2|1|0|0|1|2|0|0|0|0|0|1	0	0.65
TOP3A	GNA11	0|2	2	1	2	0|0|0|0|0|3|0|0|0|0|0|3	0.01	0.65
TOP3A	NSD1	0|2	2	1	2	0|0|0|0|0|0|0|0|4|1|0|1	0.01	0.65
TOP3A	SRSF2	3|2	5	2.5	2	0|0|0|0|0|1|0|4|0|1|2|1	0	0.66
TOP3A	RSRC1	2|0	2	1	2	0|0|1|0|0|0|0|2|3|0|0|0	0	0.66
TOP3A	SRSF9	3|2	5	2.5	2	0|0|1|1|1|1|0|0|1|2|3|2	0	0.66
TOP3A	MRPS5	2|0	2	1	2	0|0|0|1|0|0|0|2|0|0|0|3	0	0.66
TOP3A	YY1	3|2	5	2.5	2	0|2|0|0|0|1|0|3|0|0|0|2	0	0.66
TOP3A	PSMD6	1|7	8	4	2	0|0|0|0|0|4|3|0|0|0|0|7	0	0.66
TOP3A	NIFK	2|3	5	2.5	2	0|1|0|2|1|2|0|2|2|0|0|0	0	0.66
TOP3A	EIF2AK2	0|4	4	2	2	1|0|0|1|0|1|0|0|0|0|0|7	0	0.66
TOP3A	SPCS3	0|2	2	1	2	0|0|0|0|0|3|1|0|0|0|0|2	0	0.66
TOP3A	LRRC49	12|3	15	7.5	2	0|0|3|3|8|0|0|3|0|0|8|0	0	0.67
TOP3A	SLU7	16|9	25	12.5	2	5|1|4|3|3|3|5|11|7|4|3|6	0	0.67
TOP3A	CTBP2	3|3	6	3	2	1|2|1|0|1|4|2|0|0|0|0|0	0	0.67
TOP3A	RPF2	2|0	2	1	2	5|1|1|0|0|0|0|0|0|0|0|0	0	0.67
TOP3A	DYNC1LI1	1|4	5	2.5	2	2|0|3|0|0|0|2|0|0|0|0|3	0	0.67
TOP3A	PSMD14	0|2	2	1	2	0|0|0|0|0|0|1|0|0|0|2|4	0	0.67
TOP3A	NBN	7|0	7	3.5	2	0|0|7|3|1|1|0|2|3|1|2|2	0	0.68
TOP3A	RNF113A	2|0	2	1	2	2|0|0|0|0|0|0|0|3|0|1|1	0	0.68
TOP3A	DDX20	3|2	5	2.5	2	2|2|0|2|1|0|1|0|1|1|2|3	0	0.68
TOP3A	LRRC40	5|4	9	4.5	2	2|0|0|0|0|0|0|0|3|0|3|4	0	0.68
TOP3A	SENP3	2|3	5	2.5	2	1|0|1|1|2|3|1|2|1|2|1|1	0	0.68
TOP3A	RPS29	2|0	2	1	2	0|0|0|0|1|0|0|2|3|0|1|0	0	0.68
TOP3A	MAT2A	0|2	2	1	2	2|1|1|1|0|0|0|2|2|1|0|1	0	0.68
TOP3A	SEC22B	0|2	2	1	2	2|1|0|0|1|2|0|0|0|2|0|1	0	0.68
TOP3A	CENPV	0|2	2	1	2	0|0|2|0|0|3|0|0|0|2|0|0	0	0.68
TOP3A	RPS12	2|2	4	2	2	1|2|0|0|1|2|0|0|2|0|2|2	0	0.69
TOP3A	EHMT2	3|0	3	1.5	2	1|0|0|1|2|0|0|4|0|2|0|0	0	0.69
TOP3A	CHD7	11|0	11	5.5	2	4|0|3|6|6|6|0|4|0|2|0|0	0	0.69
TOP3A	FAM120A	2|2	4	2	2	0|0|0|2|1|3|0|0|0|0|0|2	0	0.69
TOP3A	KRT2	0|19	19	9.5	2	0|0|15|4|0|6|0|0|0|7|0|2	0	0.69
TOP3A	EIF5A	0|11	11	5.5	2	6|0|0|0|5|0|5|5|3|0|2|6	0	0.69
TOP3A	SURF6	0|3	3	1.5	2	0|0|0|2|1|2|0|0|0|2|0|3	0	0.69
TOP3A	HNRNPDL	4|4	8	4	2	3|1|1|1|0|0|3|0|0|3|3|3	0	0.7
TOP3A	LIG3	2|0	2	1	2	0|2|0|0|0|4|0|0|0|0|0|2	0	0.7
TOP3A	TRA2A	2|0	2	1	2	2|2|1|1|1|2|0|0|1|0|2|1	0	0.7
TOP3A	PDCD11	4|0	4	2	2	4|0|0|1|0|2|0|0|3|2|0|0	0	0.7
TOP3A	TSHZ3	2|1	3	1.5	2	2|1|1|0|3|2|0|0|0|0|1|0	0	0.7
TOP3A	MMS19	1|2	3	1.5	2	0|1|0|0|0|1|0|0|4|0|2|1	0	0.7
TOP3A	PWP2	2|1	3	1.5	2	0|1|0|1|0|0|0|3|3|1|0|1	0	0.7
TOP3A	TKT	0|2	2	1	2	1|0|0|1|0|0|0|0|4|0|0|2	0	0.7
TOP3A	TRIM33	0|2	2	1	2	1|1|2|3|1|1|0|0|0|1|2|1	0	0.7
TOP3A	DRG2	0|2	2	1	2	2|1|0|0|0|2|0|0|0|0|0|3	0	0.7
TOP3A	SUPT5H	6|2	8	4	2	2|2|0|0|1|3|3|4|0|2|3|5	0	0.71
TOP3A	ATAD3A	8|6	14	7	2	6|3|0|0|0|6|3|1|0|1|0|0	0	0.71
TOP3A	SRSF10	3|3	6	3	2	1|3|2|1|3|1|3|2|0|1|1|2	0	0.71
TOP3A	ARF4	6|11	17	8.5	2	3|3|2|2|2|3|3|2|4|6|4|9	0	0.71
TOP3A	HSD17B10	9|5	14	7	2	3|5|0|0|0|3|1|4|5|1|2|6	0	0.71
TOP3A	PPIL1	5|0	5	2.5	2	2|2|2|0|1|2|0|2|6|2|2|3	0	0.71
TOP3A	ESYT2	3|0	3	1.5	2	2|0|0|0|1|3|0|0|1|0|2|3	0	0.71
TOP3A	EPPK1	5|9	14	7	2	2|3|2|0|0|0|1|6|4|0|5|5	0	0.71
TOP3A	PDCD6	1|3	4	2	2	3|3|0|0|0|0|0|0|0|0|4|0	0	0.71
TOP3A	BLVRA	0|3	3	1.5	2	2|1|1|0|1|0|0|3|0|0|0|4	0	0.71
TOP3A	FMC1-LUC7L2	0|6	6	3	2	6|0|3|0|0|0|2|0|0|0|0|4	0	0.71
TOP3A	RPL34	5|6	11	5.5	2	2|2|2|2|3|2|4|5|0|4|0|0	0	0.72
TOP3A	SAP130	2|0	2	1	2	1|1|1|0|2|2|0|2|0|3|0|0	0	0.72
TOP3A	RBM15	5|2	7	3.5	2	0|2|0|4|4|0|0|3|2|1|0|3	0	0.72
TOP3A	PSMC1	9|9	18	9	2	5|1|1|2|3|1|4|6|6|0|2|3	0	0.72
TOP3A	EHMT1	5|2	7	3.5	2	6|0|0|3|1|2|0|2|0|3|2|0	0	0.72
TOP3A	FAU	2|2	4	2	2	1|1|0|2|1|1|2|3|3|2|2|2	0	0.72
TOP3A	MAGED2	2|0	2	1	2	2|0|0|1|2|2|1|2|3|0|0|2	0	0.72
TOP3A	RPLP0	32|17	49	24.5	2	7|7|6|4|7|10|10|18|13|12|14|10	0	0.73
TOP3A	SLC25A13	8|14	22	11	2	5|8|1|3|0|5|6|5|6|5|2|9	0	0.73
TOP3A	RBM28	3|0	3	1.5	2	3|1|0|0|2|3|1|3|0|0|1|2	0	0.73
TOP3A	ARL1	4|1	5	2.5	2	3|0|2|1|0|2|3|3|4|0|2|3	0	0.73
TOP3A	ARF5	9|14	23	11.5	2	2|1|1|5|6|7|7|5|7|5|0|8	0	0.73
TOP3A	PDIA6	5|7	12	6	2	3|4|3|4|3|3|2|0|5|5|4|3	0	0.73
TOP3A	PPP2R1A	12|4	16	8	2	5|4|3|4|3|4|3|4|1|0|10|7	0	0.73
TOP3A	BMS1	4|0	4	2	2	0|0|0|1|0|0|0|2|6|1|0|4	0	0.73
TOP3A	DHX30	5|4	9	4.5	2	3|4|0|0|2|2|0|2|0|0|2|6	0	0.73
TOP3A	DDX47	4|3	7	3.5	2	3|0|0|0|0|2|1|3|4|2|0|3	0	0.73
TOP3A	GRWD1	2|1	3	1.5	2	2|2|1|1|1|1|2|4|2|1|1|0	0	0.73
TOP3A	SEC61A1	2|4	6	3	2	0|2|5|0|0|4|0|2|0|0|0|2	0	0.73
TOP3A	SNRPF	2|3	5	2.5	2	2|3|3|1|2|1|1|2|2|2|3|2	0	0.73
TOP3A	ADRM1	1|3	4	2	2	0|0|0|0|0|0|2|7|2|0|0|1	0	0.73
TOP3A	EEF1E1	0|2	2	1	2	3|0|2|1|0|2|0|3|0|1|2|1	0	0.73
TOP3A	ARHGEF2	0|3	3	1.5	2	2|0|0|0|0|2|0|0|3|0|3|3	0	0.73
TOP3A	VDAC1	0|2	2	1	2	0|0|3|0|0|1|0|0|4|0|0|2	0	0.73
TOP3A	EMD	8|4	12	6	2	5|4|3|2|1|4|2|3|4|3|7|4	0	0.74
TOP3A	CACYBP	6|3	9	4.5	2	4|2|1|2|3|5|2|4|3|0|3|4	0	0.74
TOP3A	BCOR	23|4	27	13.5	2	11|6|5|3|5|4|0|18|7|4|0|0	0	0.74
TOP3A	CUX1	9|3	12	6	2	5|1|4|2|0|3|2|3|8|5|3|4	0	0.74
TOP3A	AAR2	3|2	5	2.5	2	1|1|2|2|2|3|2|2|3|3|2|3	0	0.74
TOP3A	RPA1	10|23	33	16.5	2	4|3|3|11|12|10|8|4|5|4|4|11	0	0.74
TOP3A	SMARCC1	2|6	8	4	2	0|0|1|1|0|2|3|3|2|7|0|4	0	0.74
TOP3A	PLK1	2|2	4	2	2	0|2|1|1|0|2|1|3|3|2|0|3	0	0.74
TOP3A	ORC3	2|2	4	2	2	1|2|0|1|2|2|2|2|2|0|5|2	0	0.74
TOP3A	CIC	3|0	3	1.5	2	0|0|0|3|0|0|2|0|3|3|3|0	0	0.74
TOP3A	HSD17B12	3|4	7	3.5	2	2|2|0|2|0|3|4|2|1|3|1|4	0	0.74
TOP3A	UBR4	3|1	4	2	2	0|0|0|0|0|1|0|1|0|0|4|6	0	0.74
TOP3A	SNRPG	3|2	5	2.5	2	0|0|0|2|2|0|0|5|0|2|3|1	0	0.74
TOP3A	NDUFA10	2|2	4	2	2	1|2|0|0|0|4|2|2|2|2|2|3	0	0.74
TOP3A	POLR2H	1|2	3	1.5	2	1|0|0|2|2|5|0|0|0|0|0|0	0	0.74
TOP3A	PSMD4	0|4	4	2	2	1|4|1|2|0|1|0|0|3|2|4|3	0	0.74
TOP3A	DDOST	0|4	4	2	2	4|3|0|0|0|2|0|0|0|0|0|5	0	0.74
TOP3A	AP3M1	0|3	3	1.5	2	2|3|1|0|1|1|0|2|5|0|2|2	0	0.74
TOP3A	CFL2	0|6	6	3	2	0|2|1|0|0|7|0|0|0|1|0|7	0	0.74
TOP3A	HLCS	11|14	25	12.5	2	3|4|4|5|8|5|10|8|1|0|4|5	0	0.75
TOP3A	AP2M1	3|0	3	1.5	2	4|3|3|2|0|1|2|0|0|1|3|3	0	0.75
TOP3A	ELOC	2|0	2	1	2	0|0|2|0|1|0|1|4|2|0|3|0	0	0.75
TOP3A	AURKB	2|1	3	1.5	2	1|2|3|2|3|0|1|3|2|0|2|2	0	0.75
TOP3A	HNRNPD	11|6	17	8.5	2	1|2|2|2|5|4|6|8|7|5|4|5	0	0.75
TOP3A	SMARCE1	2|2	4	2	2	1|1|1|1|1|1|0|2|6|1|0|3	0	0.75
TOP3A	COIL	2|5	7	3.5	2	1|1|2|2|2|1|5|4|5|2|2|1	0	0.75
TOP3A	LMNA	4|3	7	3.5	2	7|0|0|3|1|4|0|0|0|0|0|0	0	0.75
TOP3A	DCAF7	3|3	6	3	2	4|4|2|3|2|2|0|3|0|1|2|2	0	0.75
TOP3A	ARID1A	2|0	2	1	2	2|2|0|2|4|1|1|0|0|1|0|3	0	0.75
TOP3A	ERLIN2	7|7	14	7	2	7|3|1|3|0|6|3|1|4|1|3|3	0	0.75
TOP3A	CRNKL1	3|2	5	2.5	2	1|0|0|2|1|4|1|0|1|2|1|5	0	0.75
TOP3A	WIZ	6|0	6	3	2	0|3|0|2|0|4|0|5|5|4|0|0	0	0.75
TOP3A	SURF4	4|6	10	5	2	2|3|2|5|1|5|4|4|4|0|4|4	0	0.75
TOP3A	HMGA1	2|0	2	1	2	0|1|2|0|0|0|2|3|0|2|3|3	0	0.75
TOP3A	ZNF326	9|4	13	6.5	2	4|2|3|7|7|3|3|4|5|3|1|1	0	0.75
TOP3A	LOC100652741	3|0	3	1.5	2	0|0|0|2|2|3|2|4|3|2|2|3	0	0.75
TOP3A	UBA2	1|2	3	1.5	2	0|0|0|0|0|0|0|6|0|0|0|6	0	0.75
TOP3A	RAB5C	0|8	8	4	2	3|13|0|0|0|4|0|0|0|0|0|2	0	0.75
TOP3A	STOML2	0|3	3	1.5	2	3|4|0|2|0|2|1|0|0|2|0|4	0	0.75
TOP3A	IPO9	0|2	2	1	2	0|1|0|0|0|1|0|0|3|0|0|6	0	0.75
TOP3A	DUT	2|3	5	2.5	2	3|3|3|2|3|3|2|4|3|1|2|4	0	0.76
TOP3A	ENTR1	2|0	2	1	2	2|0|0|5|2|2|0|0|1|0|0|3	0	0.76
TOP3A	CKAP2	3|0	3	1.5	2	0|1|2|3|1|4|3|3|3|0|4|3	0	0.76
TOP3A	TLE3	2|2	4	2	2	1|1|0|2|1|3|0|4|3|2|3|2	0	0.76
TOP3A	PARK7	5|7	12	6	2	6|1|3|4|2|3|2|4|0|0|6|4	0	0.76
TOP3A	EBNA1BP2	3|1	4	2	2	0|4|0|0|2|1|2|3|0|3|3|4	0	0.76
TOP3A	SLC25A11	9|8	17	8.5	2	8|5|2|4|2|5|0|0|0|6|2|3	0	0.76
TOP3A	RFC1	3|0	3	1.5	2	1|1|1|3|3|3|0|0|0|0|5|0	0	0.76
TOP3A	AP3S1	2|1	3	1.5	2	1|1|1|1|1|1|1|4|4|1|2|2	0	0.76
TOP3A	DNAJA1	5|7	12	6	2	4|2|2|3|2|2|0|8|3|0|3|5	0	0.76
TOP3A	PSMD13	4|0	4	2	2	2|1|0|0|0|0|0|2|6|1|3|4	0	0.76
TOP3A	YARS1	6|8	14	7	2	3|3|2|1|0|2|0|3|4|0|7|8	0	0.76
TOP3A	EIF2S1	2|3	5	2.5	2	0|2|1|1|1|4|1|4|0|2|2|4	0	0.76
TOP3A	FXR2	7|0	7	3.5	2	3|4|3|0|3|4|2|5|0|0|5|6	0	0.76
TOP3A	SRRM1	8|8	16	8	2	2|4|2|3|6|1|3|5|7|5|3|4	0	0.76
TOP3A	MCM5	4|1	5	2.5	2	2|5|3|2|1|2|1|0|4|0|2|3	0	0.76
TOP3A	SRSF1	19|11	30	15	2	7|4|6|7|8|5|9|6|9|8|11|10	0	0.76
TOP3A	XPOT	7|4	11	5.5	2	4|7|5|1|1|4|1|0|1|2|2|4	0	0.76
TOP3A	CDKN2AIP	2|0	2	1	2	0|0|0|0|4|2|2|2|0|0|1|4	0	0.76
TOP3A	DDX27	2|3	5	2.5	2	3|1|0|1|1|3|2|3|0|2|0|5	0	0.76
TOP3A	ZNF148	5|0	5	2.5	2	3|2|1|2|1|2|2|6|4|4|2|3	0	0.76
TOP3A	LAS1L	3|0	3	1.5	2	2|2|0|0|2|1|0|4|2|4|0|4	0	0.76
TOP3A	SRPK2	2|0	2	1	2	0|0|2|0|4|0|0|0|0|0|2|4	0	0.76
TOP3A	POLA2	2|1	3	1.5	2	0|0|0|0|0|0|0|4|2|0|4|2	0	0.76
TOP3A	LSM8	2|2	4	2	2	3|0|1|1|0|2|0|2|5|3|2|2	0	0.76
TOP3A	RAD21	1|3	4	2	2	3|2|1|2|1|2|0|4|2|4|2|3	0	0.76
TOP3A	DHFR	0|7	7	3.5	2	2|2|0|0|0|3|4|6|0|0|0|7	0	0.76
TOP3A	GAPDH	0|4	4	2	2	0|0|0|0|0|0|2|5|5|0|0|3	0	0.76
TOP3A	SMARCD1	0|2	2	1	2	3|0|0|1|0|0|0|4|0|3|0|2	0	0.76
TOP3A	ACOT7	0|6	6	3	2	2|6|0|2|0|5|3|1|0|1|0|5	0	0.76
TOP3A	PPA1	0|6	6	3	2	4|5|0|2|2|0|3|4|0|0|0|6	0	0.76
TOP3A	DDX52	0|2	2	1	2	2|0|0|1|1|1|0|3|5|0|0|2	0	0.76
TOP3A	POLR2A	2|0	2	1	2	4|1|1|3|2|0|0|1|4|0|0|0	0	0.77
TOP3A	RRP12	3|0	3	1.5	2	0|0|0|0|1|1|1|3|5|0|0|5	0	0.77
TOP3A	RBM39	7|3	10	5	2	3|4|1|2|3|4|2|4|7|2|6|4	0	0.77
TOP3A	LMNB1	16|4	20	10	2	10|6|5|10|7|6|0|7|5|3|8|8	0	0.77
TOP3A	PPIH	2|0	2	1	2	0|0|0|1|2|1|0|5|3|3|2|0	0	0.77
TOP3A	NXF1	4|0	4	2	2	4|4|1|0|3|6|0|0|2|3|2|2	0	0.77
TOP3A	NOL11	4|0	4	2	2	3|0|0|4|3|0|0|4|5|0|3|2	0	0.77
TOP3A	MRTO4	3|3	6	3	2	0|2|0|0|2|0|0|6|0|0|3|4	0	0.77
TOP3A	HACD3	11|11	22	11	2	3|2|2|1|2|7|7|4|2|5|7|7	0	0.77
TOP3A	DDX24	3|4	7	3.5	2	4|4|1|3|2|4|0|2|4|0|0|0	0	0.77
TOP3A	ZNF687	4|1	5	2.5	2	8|0|1|3|2|0|0|0|0|3|0|0	0	0.77
TOP3A	SEC16A	3|0	3	1.5	2	3|2|5|4|2|0|2|0|3|2|3|2	0	0.77
TOP3A	SUDS3	2|0	2	1	2	0|0|0|2|0|1|0|0|2|3|6|1	0	0.77
TOP3A	ERH	2|1	3	1.5	2	3|0|1|0|3|3|0|4|0|0|0|0	0	0.77
TOP3A	PICALM	0|4	4	2	2	3|0|1|0|0|1|1|4|5|0|4|4	0	0.77
TOP3A	CSNK1A1	0|2	2	1	2	0|1|0|0|0|3|3|6|0|1|1|1	0	0.77
TOP3A	KIFBP	0|3	3	1.5	2	4|5|0|0|0|3|2|2|0|0|2|3	0	0.77
TOP3A	STT3A	0|6	6	3	2	4|5|0|2|0|5|0|5|2|1|0|5	0	0.77
TOP3A	TFDP1	0|2	2	1	2	0|0|0|0|0|0|0|0|6|0|3|4	0	0.77
TOP3A	RPL17	14|10	24	12	2	8|9|5|6|6|7|8|9|7|4|7|6	0	0.78
TOP3A	U2AF2	6|0	6	3	2	1|0|0|0|0|3|0|5|3|5|7|4	0	0.78
TOP3A	DDX54	5|4	9	4.5	2	2|4|5|1|2|3|1|8|2|0|0|1	0	0.78
TOP3A	KARS1	3|2	5	2.5	2	4|0|0|2|2|0|0|1|4|0|3|5	0	0.78
TOP3A	PSMD1	6|9	15	7.5	2	2|1|1|2|0|1|0|5|8|0|5|8	0	0.78
TOP3A	KMT2A	6|2	8	4	2	1|0|0|5|4|6|0|0|5|5|3|2	0	0.78
TOP3A	IPO5	3|7	10	5	2	0|4|1|4|1|7|2|4|2|1|0|7	0	0.78
TOP3A	PSMD12	3|1	4	2	2	2|0|0|2|1|1|4|5|3|1|0|4	0	0.78
TOP3A	MFAP1	7|0	7	3.5	2	3|3|2|7|5|0|5|5|4|1|5|4	0	0.78
TOP3A	IGF2BP3	7|8	15	7.5	2	6|0|3|4|5|6|1|3|5|0|7|6	0	0.78
TOP3A	HNRNPUL1	4|1	5	2.5	2	0|0|2|2|0|6|5|0|0|2|5|0	0	0.78
TOP3A	TNPO3	3|3	6	3	2	0|2|0|1|0|1|0|3|7|0|2|5	0	0.78
TOP3A	NCOA6	2|0	2	1	2	2|0|0|2|2|4|0|6|0|1|0|0	0	0.78
TOP3A	SUPT7L	3|0	3	1.5	2	2|1|0|1|0|0|0|7|3|1|0|4	0	0.78
TOP3A	TBL1XR1	4|0	4	2	2	4|0|0|0|0|3|0|0|0|9|2|2	0	0.78
TOP3A	ZC3H18	3|4	7	3.5	2	2|1|0|0|5|3|0|0|6|3|4|3	0	0.78
TOP3A	RPL36A-HNRNPH2	2|0	2	1	2	5|0|0|3|6|0|0|0|0|0|0|0	0	0.78
TOP3A	TUBB3	65|54	119	59.5	2	0|0|0|0|0|44|0|0|0|0|0|51	0	0.78
TOP3A	HSPA2	25|0	25	12.5	2	0|0|0|0|0|0|0|21|28|0|0|0	0	0.78
TOP3A	PLRG1	3|0	3	1.5	2	4|0|2|0|3|2|1|0|3|0|6|1	0	0.78
TOP3A	WDR12	2|0	2	1	2	1|0|1|1|0|0|0|4|7|2|2|2	0	0.78
TOP3A	DPM1	1|3	4	2	2	3|5|0|2|2|5|3|2|1|0|2|2	0	0.78
TOP3A	KIF1A	1|2	3	1.5	2	1|0|1|4|4|0|1|1|4|0|3|0	0	0.78
TOP3A	ZDBF2	0|2	2	1	2	3|0|4|0|4|4|2|0|0|0|1|2	0	0.78
TOP3A	MAP2K1	0|2	2	1	2	3|1|0|0|0|0|3|2|1|0|0|6	0	0.78
TOP3A	RPL32	3|3	6	3	2	4|4|0|0|0|4|0|1|0|0|6|5	0	0.79
TOP3A	PHF6	4|4	8	4	2	2|0|0|4|2|12|0|1|0|0|1|3	0	0.79
TOP3A	FANCI	2|2	4	2	2	1|2|0|0|0|1|0|6|2|1|6|3	0	0.79
TOP3A	SMARCA4	6|9	15	7.5	2	6|0|5|4|10|2|0|0|0|4|4|7	0	0.79
TOP3A	ZMYM2	11|6	17	8.5	2	5|4|5|5|7|4|0|7|10|5|7|3	0	0.79
TOP3A	CAMK2D	2|3	5	2.5	2	4|2|4|4|5|0|0|4|2|0|3|0	0	0.79
TOP3A	MCM3	4|2	6	3	2	3|5|2|2|4|1|2|5|6|4|3|3	0	0.79
TOP3A	KPNA4	3|0	3	1.5	2	3|3|0|0|1|1|0|5|4|2|5|3	0	0.79
TOP3A	PFKL	7|13	20	10	2	10|6|0|2|3|6|4|8|5|3|2|10	0	0.79
TOP3A	SSB	10|4	14	7	2	3|2|0|7|5|3|2|6|6|7|10|6	0	0.79
TOP3A	XPO1	4|9	13	6.5	2	1|1|0|2|1|6|4|4|7|0|3|10	0	0.79
TOP3A	EIF3F	3|10	13	6.5	2	8|4|2|5|5|6|3|8|6|3|7|6	0	0.79
TOP3A	BAG2	12|6	18	9	2	3|0|1|2|3|3|5|9|8|4|4|10	0	0.79
TOP3A	H1-10	3|1	4	2	2	2|1|1|4|5|3|3|4|4|3|2|1	0	0.79
TOP3A	GTPBP4	15|10	25	12.5	2	5|6|1|3|8|7|4|14|9|6|4|5	0	0.79
TOP3A	NUP205	5|4	9	4.5	2	8|0|0|2|1|2|0|0|4|3|5|5	0	0.79
TOP3A	ZC3H4	4|0	4	2	2	1|0|2|1|5|2|2|7|4|1|3|3	0	0.79
TOP3A	NIPBL	4|0	4	2	2	5|4|3|5|4|3|0|5|4|3|3|1	0	0.79
TOP3A	EP400	3|0	3	1.5	2	1|2|4|2|4|2|0|1|5|3|3|4	0	0.79
TOP3A	LUC7L2	9|0	9	4.5	2	0|6|0|5|4|7|0|6|8|5|7|0	0	0.79
TOP3A	HELLS	2|0	2	1	2	1|1|0|0|1|2|0|3|6|0|3|4	0	0.79
TOP3A	BRIX1	9|8	17	8.5	2	5|5|0|2|0|2|0|13|5|0|3|5	0	0.79
TOP3A	KRI1	3|0	3	1.5	2	1|4|2|2|1|3|1|5|5|2|2|4	0	0.79
TOP3A	HUWE1	7|6	13	6.5	2	3|3|0|4|2|2|0|0|10|0|7|3	0	0.79
TOP3A	PPM1G	3|3	6	3	2	2|1|0|1|3|0|2|6|4|0|3|5	0	0.79
TOP3A	SAP18	2|6	8	4	2	2|0|0|3|11|3|3|6|2|1|1|3	0	0.79
TOP3A	POLR2B	2|0	2	1	2	2|0|0|0|0|0|0|5|4|0|4|3	0	0.79
TOP3A	PPP6R1	2|0	2	1	2	0|0|0|1|0|0|1|2|7|0|2|5	0	0.79
TOP3A	CANX	0|10	10	5	2	10|5|0|0|0|8|2|0|0|0|0|7	0	0.79
TOP3A	MSH3	0|3	3	1.5	2	2|0|0|0|0|0|0|3|5|0|4|5	0	0.79
TOP3A	RPL36A	0|6	6	3	2	0|0|0|0|0|5|3|8|6|0|0|0	0	0.79
TOP3A	EXOSC8	0|3	3	1.5	2	0|0|0|3|0|2|0|3|0|3|9|3	0	0.79
TOP3A	USP9X	3|0	3	1.5	2	3|0|2|3|1|4|0|4|3|0|7|5	0	0.8
TOP3A	STAG2	2|3	5	2.5	2	4|1|0|2|3|2|1|7|4|2|3|4	0	0.8
TOP3A	TUBG1	4|2	6	3	2	0|1|0|0|1|2|0|0|8|0|6|6	0	0.8
TOP3A	NSUN2	11|11	22	11	2	5|3|2|2|0|9|3|7|11|1|5|7	0	0.8
TOP3A	PFKP	4|13	17	8.5	2	6|9|4|5|6|9|3|7|4|5|2|11	0	0.8
TOP3A	SLC25A3	13|11	24	12	2	9|8|0|1|3|9|9|9|5|5|6|10	0	0.8
TOP3A	HSP90B1	6|6	12	6	2	3|11|2|2|3|8|0|0|0|2|0|4	0	0.8
TOP3A	ETF1	4|9	13	6.5	2	6|4|2|2|4|3|4|9|4|3|3|10	0	0.8
TOP3A	ZRANB2	3|0	3	1.5	2	5|0|0|0|0|2|0|7|4|2|3|4	0	0.8
TOP3A	SLC1A5	4|4	8	4	2	5|4|2|5|3|5|3|6|4|5|2|3	0	0.8
TOP3A	KRT1	11|41	52	26	2	0|3|40|0|6|7|5|15|7|13|0|0	0	0.8
TOP3A	NCOR1	5|0	5	2.5	2	10|2|4|4|3|3|2|0|5|0|3|2	0	0.8
TOP3A	RBM14	15|3	18	9	2	11|7|2|2|4|7|9|12|5|5|5|5	0	0.8
TOP3A	U2AF1	5|5	10	5	2	2|8|0|0|3|4|3|6|0|3|5|4	0	0.8
TOP3A	XRN2	8|5	13	6.5	2	6|4|2|2|3|4|2|9|8|3|3|5	0	0.8
TOP3A	NUP93	4|5	9	4.5	2	7|4|0|0|2|7|3|3|5|2|5|5	0	0.8
TOP3A	YEATS2	9|4	13	6.5	2	4|1|6|8|5|4|5|6|9|4|6|6	0	0.8
TOP3A	RPRD1B	3|2	5	2.5	2	3|0|0|3|2|1|2|7|5|0|4|2	0	0.8
TOP3A	HNRNPA3	16|9	25	12.5	2	6|8|10|6|6|7|9|5|12|6|9|6	0	0.8
TOP3A	FXR1	4|0	4	2	2	9|3|3|0|4|3|2|1|3|2|5|4	0	0.8
TOP3A	RTRAF	1|4	5	2.5	2	0|2|1|3|2|2|2|3|9|2|4|5	0	0.8
TOP3A	USP14	0|3	3	1.5	2	0|3|4|2|1|1|0|6|0|2|5|4	0	0.8
TOP3A	CHORDC1	0|4	4	2	2	1|3|0|0|3|3|11|2|0|0|1|4	0	0.8
TOP3A	RNF2	0|3	3	1.5	2	4|4|3|3|6|6|0|4|0|2|0|0	0	0.8
TOP3A	YTHDF1	0|3	3	1.5	2	0|4|1|2|0|2|3|8|4|2|1|0	0	0.8
TOP3A	NME1-NME2	0|5	5	2.5	2	0|5|5|4|0|0|0|0|0|0|0|8	0	0.8
TOP3A	MLH1	13|5	18	9	2	1|0|0|2|3|1|1|12|12|2|10|6	0	0.81
TOP3A	RPL12	7|4	11	5.5	2	5|4|4|3|3|6|7|7|8|7|7|5	0	0.81
TOP3A	RPL29	7|4	11	5.5	2	4|7|5|3|3|3|5|8|6|5|8|4	0	0.81
TOP3A	RPL31	8|6	14	7	2	6|4|5|4|3|6|6|6|7|5|10|7	0	0.81
TOP3A	CSTPP1	4|5	9	4.5	2	7|3|3|2|7|4|2|5|5|3|7|2	0	0.81
TOP3A	SRSF7	10|7	17	8.5	2	9|7|8|4|5|1|6|10|7|5|8|7	0	0.81
TOP3A	UBA52	6|9	15	7.5	2	0|5|11|6|4|7|5|3|4|2|8|6	0	0.81
TOP3A	SUGT1	5|0	5	2.5	2	3|3|3|4|4|5|7|5|4|1|2|8	0	0.81
TOP3A	VDAC3	3|6	9	4.5	2	9|7|1|3|4|7|6|6|4|5|3|3	0	0.81
TOP3A	CPSF7	7|1	8	4	2	1|1|0|1|1|1|2|13|7|1|5|3	0	0.81
TOP3A	HTATSF1	4|4	8	4	2	1|3|3|0|4|2|0|8|9|3|2|4	0	0.81
TOP3A	PPP2R2A	13|10	23	11.5	2	8|10|8|10|7|11|9|8|9|0|7|5	0	0.81
TOP3A	TRMT1L	4|2	6	3	2	3|3|2|3|2|3|5|4|6|2|5|7	0	0.81
TOP3A	PSMD11	3|2	5	2.5	2	1|2|0|0|0|0|0|3|7|2|3|8	0	0.81
TOP3A	RBMX	8|17	25	12.5	2	11|11|6|7|9|5|9|6|14|0|4|6	0	0.81
TOP3A	HNRNPAB	5|3	8	4	2	4|3|2|4|4|5|1|8|4|3|5|6	0	0.81
TOP3A	DDX23	5|0	5	2.5	2	4|0|7|3|3|3|0|10|5|5|4|2	0	0.81
TOP3A	NAMPT	4|10	14	7	2	4|2|0|1|1|0|5|11|9|1|4|10	0	0.81
TOP3A	LUC7L3	5|4	9	4.5	2	6|4|4|5|6|5|1|8|7|4|3|4	0	0.81
TOP3A	PHGDH	8|5	13	6.5	2	4|6|2|4|3|8|4|5|10|4|4|6	0	0.81
TOP3A	AHSA1	6|5	11	5.5	2	2|5|5|0|3|4|6|10|6|1|6|5	0	0.81
TOP3A	GTF3C4	6|3	9	4.5	2	4|5|3|2|0|0|3|11|7|2|3|3	0	0.81
TOP3A	NCKAP1	8|0	8	4	2	11|5|4|1|7|1|4|6|6|6|4|7	0	0.81
TOP3A	SMCHD1	2|5	7	3.5	2	3|0|3|4|6|4|3|6|8|4|5|5	0	0.81
TOP3A	NACC1	9|1	10	5	2	3|0|2|2|2|6|3|7|8|2|8|9	0	0.81
TOP3A	LENG8	5|0	5	2.5	2	2|4|4|3|5|2|4|9|6|5|6|2	0	0.81
TOP3A	SMARCC2	2|10	12	6	2	9|4|7|8|9|2|2|2|4|6|3|5	0	0.81
TOP3A	NME1	3|5	8	4	2	7|5|0|4|4|5|2|3|6|5|5|6	0	0.81
TOP3A	YWHAG	5|0	5	2.5	2	0|0|7|5|0|0|0|0|3|4|9|6	0	0.81
TOP3A	MSH2	2|5	7	3.5	2	6|4|3|4|3|6|5|6|4|0|3|7	0	0.81
TOP3A	RPLP1	5|3	8	4	2	3|2|2|2|2|2|3|7|7|4|6|4	0	0.81
TOP3A	RPS26	6|5	11	5.5	2	5|5|6|6|4|4|4|10|4|5|6|7	0	0.81
TOP3A	AFF4	3|0	3	1.5	2	1|2|4|6|4|2|2|8|2|0|1|3	0	0.81
TOP3A	EIF2S3	1|5	6	3	2	2|4|2|3|5|4|5|2|4|1|0|12	0	0.81
TOP3A	COPA	0|4	4	2	2	0|0|0|2|2|4|3|6|0|1|0|10	0	0.81
TOP3A	RPN2	0|8	8	4	2	4|6|0|0|0|9|5|0|0|3|0|12	0	0.81
TOP3A	YTHDF2	0|5	5	2.5	2	4|5|1|0|3|5|3|6|7|2|1|9	0	0.81
TOP3A	ATP1A1	6|6	12	6	2	9|7|1|1|1|8|0|4|2|2|0|7	0	0.82
TOP3A	RPL19	4|5	9	4.5	2	3|5|3|8|3|9|4|5|8|5|2|4	0	0.82
TOP3A	RPL24	6|12	18	9	2	8|8|5|5|4|6|11|10|10|7|4|8	0	0.82
TOP3A	RPL27	6|9	15	7.5	2	5|7|7|1|6|3|6|12|11|3|6|3	0	0.82
TOP3A	SMC4	8|6	14	7	2	8|0|4|4|4|4|4|9|8|4|7|10	0	0.82
TOP3A	BUB3	5|8	13	6.5	2	8|6|8|9|8|6|3|7|5|2|10|9	0	0.82
TOP3A	MACROH2A1	7|2	9	4.5	2	5|5|8|1|4|5|13|6|5|2|6|8	0	0.82
TOP3A	MGA	6|1	7	3.5	2	7|3|0|3|4|4|0|12|7|3|1|0	0	0.82
TOP3A	HNRNPF	18|10	28	14	2	13|9|9|9|3|10|6|12|9|3|8|17	0	0.82
TOP3A	RCC2	3|5	8	4	2	7|9|8|4|5|4|1|1|0|2|6|3	0	0.82
TOP3A	ELAVL1	7|5	12	6	2	5|10|0|0|2|11|3|3|0|2|6|4	0	0.82
TOP3A	PHB1	5|8	13	6.5	2	9|4|1|7|3|9|5|7|3|9|2|5	0	0.82
TOP3A	PSMC3	5|7	12	6	2	3|3|2|2|2|5|8|13|5|3|6|6	0	0.82
TOP3A	SSRP1	6|5	11	5.5	2	2|4|4|3|2|4|2|0|14|1|2|9	0	0.82
TOP3A	ACTL6A	4|0	4	2	2	6|2|3|2|3|3|0|11|0|6|0|3	0	0.82
TOP3A	SMC3	26|15	41	20.5	2	13|7|12|12|12|17|10|21|12|10|14|12	0	0.82
TOP3A	CFL1	7|9	16	8	2	7|4|0|8|6|9|7|8|3|0|5|14	0	0.82
TOP3A	RBBP6	7|0	7	3.5	2	6|3|4|5|10|4|1|3|13|5|2|4	0	0.82
TOP3A	SUPT16H	5|7	12	6	2	7|7|5|5|3|9|6|2|10|2|5|8	0	0.82
TOP3A	SNW1	8|2	10	5	2	6|3|4|4|4|5|5|10|10|3|10|5	0	0.82
TOP3A	PRPF6	8|2	10	5	2	10|3|1|3|4|5|0|9|6|6|5|8	0	0.82
TOP3A	SAP30BP	4|9	13	6.5	2	6|7|6|6|8|5|4|9|6|8|10|8	0	0.82
TOP3A	GATAD2A	7|0	7	3.5	2	7|8|5|6|2|4|1|8|7|9|9|4	0	0.82
TOP3A	WDR33	3|0	3	1.5	2	4|0|3|2|2|0|0|8|0|9|3|0	0	0.82
TOP3A	EMSY	4|1	5	2.5	2	3|3|3|7|6|5|0|0|8|8|0|0	0	0.82
TOP3A	JMJD1C	48|11	59	29.5	2	14|8|8|13|12|8|13|43|17|4|20|9	0	0.82
TOP3A	TPGS1	7|3	10	5	2	6|7|3|4|2|2|5|7|9|2|10|3	0	0.82
TOP3A	LUC7L	3|0	3	1.5	2	0|5|0|5|0|0|0|3|0|6|9|0	0	0.82
TOP3A	SF3B4	3|5	8	4	2	3|4|1|4|1|2|5|11|8|2|7|5	0	0.82
TOP3A	NAA10	1|5	6	3	2	12|1|0|1|1|1|0|5|4|2|2|8	0	0.82
TOP3A	CUL4B	0|6	6	3	2	8|2|2|4|8|8|5|8|6|0|4|6	0	0.82
TOP3A	IQGAP1	0|4	4	2	2	8|8|0|1|1|3|0|0|0|0|3|11	0	0.82
TOP3A	EIF2S2	0|5	5	2.5	2	4|0|0|0|0|1|1|9|4|0|3|11	0	0.82
TOP3A	MSH6	9|3	12	6	2	7|5|5|7|5|8|5|8|15|5|9|8	0	0.83
TOP3A	RPL8	15|13	28	14	2	8|10|5|8|7|7|9|19|16|10|4|10	0	0.83
TOP3A	RPL18A	11|15	26	13	2	12|7|4|11|8|8|16|11|6|9|3|8	0	0.83
TOP3A	ATP5F1C	6|7	13	6.5	2	11|4|4|6|3|4|5|5|7|7|7|12	0	0.83
TOP3A	RPS23	7|9	16	8	2	8|9|5|4|9|8|11|13|13|7|6|6	0	0.83
TOP3A	RPS24	21|12	33	16.5	2	9|9|10|7|7|7|10|16|17|9|12|14	0	0.83
TOP3A	BTF3	4|2	6	3	2	0|4|0|0|0|0|3|16|8|2|4|7	0	0.83
TOP3A	TASOR	17|5	22	11	2	16|14|6|14|6|10|3|13|13|9|6|6	0	0.83
TOP3A	DKC1	2|5	7	3.5	2	5|3|4|6|4|2|3|10|5|0|8|9	0	0.83
TOP3A	SYNCRIP	16|12	28	14	2	9|9|7|5|8|6|5|11|15|9|13|14	0	0.83
TOP3A	POGZ	13|9	22	11	2	12|6|7|7|10|9|4|13|9|13|6|6	0	0.83
TOP3A	RPL10	11|8	19	9.5	2	7|7|7|6|6|6|8|17|12|2|5|6	0	0.83
TOP3A	LARP7	5|1	6	3	2	4|0|3|2|1|5|4|12|2|8|5|7	0	0.83
TOP3A	DYNC1H1	49|52	101	50.5	2	29|26|9|21|13|24|2|19|18|5|24|34	0	0.83
TOP3A	GTF3C1	8|3	11	5.5	2	9|0|1|5|5|3|3|11|7|4|8|10	0	0.83
TOP3A	CDK2	5|3	8	4	2	5|3|0|4|0|0|7|6|10|0|9|7	0	0.83
TOP3A	HSPA4	5|1	6	3	2	4|2|4|5|3|0|2|6|12|4|7|8	0	0.83
TOP3A	IARS1	8|16	24	12	2	11|11|8|10|10|8|1|9|17|9|9|12	0	0.83
TOP3A	FARSA	2|5	7	3.5	2	5|6|1|3|2|3|2|12|6|1|6|9	0	0.83
TOP3A	MTA2	18|6	24	12	2	11|8|9|9|15|11|8|12|16|13|6|8	0	0.83
TOP3A	ALYREF	6|0	6	3	2	5|7|4|5|2|2|2|8|16|3|6|0	0	0.83
TOP3A	BCAS2	6|1	7	3.5	2	5|3|3|3|3|3|5|11|9|10|4|6	0	0.83
TOP3A	MTHFD1	17|18	35	17.5	2	12|12|3|4|4|14|8|8|9|0|2|21	0	0.83
TOP3A	PSMC4	9|7	16	8	2	0|0|4|4|2|4|8|6|15|2|8|13	0	0.83
TOP3A	HNRNPA0	16|10	26	13	2	11|11|5|7|6|15|13|16|2|7|5|8	0	0.83
TOP3A	SNRPD1	7|4	11	5.5	2	3|2|5|8|8|9|5|16|7|4|4|8	0	0.83
TOP3A	RPL10A	14|17	31	15.5	2	10|12|9|6|11|6|5|17|14|9|11|13	0	0.83
TOP3A	VCP	2|4	6	3	2	0|0|0|1|0|3|5|10|8|2|11|4	0	0.83
TOP3A	GNL3	10|4	14	7	2	6|5|4|4|3|5|4|16|9|7|8|10	0	0.83
TOP3A	DNTTIP2	8|3	11	5.5	2	4|9|1|7|8|2|3|10|12|3|4|6	0	0.83
TOP3A	COPG1	8|4	12	6	2	4|0|0|5|1|3|0|0|5|4|15|15	0	0.83
TOP3A	SRRM2	21|5	26	13	2	8|7|13|12|16|4|12|13|13|15|8|18	0	0.83
TOP3A	WRNIP1	14|13	27	13.5	2	3|11|9|6|6|7|4|10|10|4|12|15	0	0.83
TOP3A	XRCC5	12|8	20	10	2	4|6|4|4|7|4|8|14|10|2|12|12	0	0.83
TOP3A	BRIP1	5|4	9	4.5	2	0|1|2|4|0|1|3|7|17|2|5|6	0	0.83
TOP3A	DPY30	5|1	6	3	2	3|6|0|0|1|3|3|16|8|3|6|3	0	0.83
TOP3A	CYFIP2	9|1	10	5	2	6|3|6|10|9|9|5|10|0|3|14|11	0	0.83
TOP3A	TOP1	3|8	11	5.5	2	7|9|8|5|8|9|6|13|3|8|1|4	0	0.83
TOP3A	CYFIP1	9|0	9	4.5	2	0|0|0|10|0|9|0|0|14|0|0|10	0	0.83
TOP3A	NACA	1|6	7	3.5	2	4|4|2|3|4|1|10|11|7|2|5|8	0	0.83
TOP3A	HNRNPH2	0|8	8	4	2	13|2|0|1|0|1|9|0|13|9|0|8	0	0.83
TOP3A	AP_000199.1	98|13	111	55.5	2	25|21|34|41|31|43|33|28|62|18|49|16	0	0.84
TOP3A	KRT18	23|10	33	16.5	2	22|10|9|16|14|17|15|19|22|9|16|17	0	0.84
TOP3A	RPL5	16|18	34	17	2	15|12|6|9|10|17|16|17|18|10|8|16	0	0.84
TOP3A	RPL23A	12|7	19	9.5	2	6|9|7|9|13|12|13|17|17|9|13|11	0	0.84
TOP3A	RPL26	9|15	24	12	2	8|8|0|3|6|10|10|20|11|3|3|22	0	0.84
TOP3A	RPS3A	8|13	21	10.5	2	13|9|9|7|5|10|11|18|19|9|7|15	0	0.84
TOP3A	CHD3	14|0	14	7	2	0|0|15|0|0|0|0|0|17|14|21|0	0	0.84
TOP3A	RPS15A	17|14	31	15.5	2	12|12|5|7|7|9|11|14|26|8|10|16	0	0.84
TOP3A	RPS14	7|13	20	10	2	11|6|6|6|4|10|10|16|17|6|6|11	0	0.84
TOP3A	HNRNPR	17|13	30	15	2	9|8|11|8|13|6|14|18|22|14|11|18	0	0.84
TOP3A	RBBP4	25|14	39	19.5	2	13|11|10|0|9|6|6|25|12|0|21|16	0	0.84
TOP3A	PHB2	28|20	48	24	2	22|19|12|16|11|20|18|24|25|16|12|16	0	0.84
TOP3A	STEEP1	13|7	20	10	2	2|3|7|9|9|5|6|15|28|6|6|7	0	0.84
TOP3A	VDAC2	6|14	20	10	2	15|24|9|12|12|13|14|10|8|11|3|10	0	0.84
TOP3A	HNRNPH1	17|16	33	16.5	2	0|20|11|11|11|13|0|18|0|10|15|0	0	0.84
TOP3A	CDK9	7|0	7	3.5	2	7|4|4|4|6|2|0|11|11|10|14|7	0	0.84
TOP3A	RPL13A	8|11	19	9.5	2	14|13|1|5|4|8|7|11|5|3|4|14	0	0.84
TOP3A	DARS1	12|11	23	11.5	2	12|14|9|14|12|10|10|13|14|12|9|10	0	0.84
TOP3A	ARCN1	8|6	14	7	2	8|5|4|7|8|8|2|14|13|4|3|12	0	0.84
TOP3A	HSPD1	23|13	36	18	2	19|26|6|10|8|20|9|18|10|10|7|9	0	0.84
TOP3A	KRT19	24|14	38	19	2	20|15|22|10|13|17|10|17|7|11|14|11	0	0.84
TOP3A	PSMC2	11|9	20	10	2	12|9|7|8|7|8|6|13|18|6|7|15	0	0.84
TOP3A	PSMD2	19|10	29	14.5	2	18|5|4|9|4|8|9|18|11|6|11|20	0	0.84
TOP3A	PSMD3	10|20	30	15	2	15|11|8|6|5|8|15|19|16|6|13|26	0	0.84
TOP3A	PTBP1	13|5	18	9	2	11|4|2|5|3|13|7|13|10|0|11|16	0	0.84
TOP3A	SRPK1	9|4	13	6.5	2	9|0|2|4|4|3|4|12|31|1|2|6	0	0.84
TOP3A	TUFM	49|29	78	39	2	32|28|16|16|15|26|29|34|30|25|27|28	0	0.84
TOP3A	MBD3	9|7	16	8	2	11|3|5|9|5|12|5|13|15|3|8|6	0	0.84
TOP3A	BPTF	9|5	14	7	2	9|6|8|9|17|4|0|22|6|9|3|7	0	0.84
TOP3A	CLTC	13|31	44	22	2	16|23|3|6|9|14|10|3|4|1|2|32	0	0.84
TOP3A	PRDX2	4|11	15	7.5	2	13|15|11|11|8|13|2|10|5|5|6|7	0	0.84
TOP3A	MCM6	20|11	31	15.5	2	13|10|2|8|7|8|11|18|19|9|7|15	0	0.84
TOP3A	RACK1	5|22	27	13.5	2	10|11|7|9|4|9|14|24|11|15|5|18	0	0.84
TOP3A	SMC1A	17|17	34	17	2	15|15|7|8|8|17|7|13|13|15|21|13	0	0.84
TOP3A	IGF2BP1	13|18	31	15.5	2	16|15|16|14|8|10|17|12|20|12|12|18	0	0.84
TOP3A	ZNF281	11|6	17	8.5	2	3|21|13|6|6|6|3|8|20|3|3|4	0	0.84
TOP3A	EIF4A3	12|15	27	13.5	2	11|22|5|9|6|16|10|10|10|9|8|12	0	0.84
TOP3A	PHF3	10|0	10	5	2	1|3|5|6|9|6|7|26|11|10|8|4	0	0.84
TOP3A	RSL1D1	14|13	27	13.5	2	11|5|3|6|5|8|6|18|14|5|16|11	0	0.84
TOP3A	PAXBP1	8|2	10	5	2	4|3|5|8|7|4|4|21|8|6|9|6	0	0.84
TOP3A	LARS1	11|18	29	14.5	2	19|12|5|8|6|20|6|10|14|9|12|19	0	0.84
TOP3A	CCAR2	16|5	21	10.5	2	13|10|9|10|5|11|7|25|15|10|11|15	0	0.84
TOP3A	HNRNPA2B1	50|21	71	35.5	2	23|23|19|17|19|20|26|20|35|19|29|35	0	0.84
TOP3A	P00761	19|34	53	26.5	2	22|20|19|12|11|16|9|18|20|23|24|15	0	0.84
TOP3A	SLC25A4	23|24	47	23.5	2	0|17|0|0|0|25|0|0|0|17|13|17	0	0.84
TOP3A	H2AZ1	9|6	15	7.5	2	13|0|10|0|0|0|0|10|12|13|8|10	0	0.84
TOP3A	ARF1	5|13	18	9	2	10|12|3|9|6|14|13|14|8|6|2|11	0	0.84
TOP3A	UQCRC2	1|18	19	9.5	2	12|9|0|4|3|12|16|18|3|9|1|15	0	0.84
TOP3A	RPN1	0|7	7	3.5	2	12|25|0|0|0|7|0|4|0|0|3|8	0	0.84
TOP3A	SND1	0|7	7	3.5	2	8|8|2|4|3|11|3|7|6|2|7|19	0	0.84
TOP3A	RPL9	19|13	32	16	2	13|18|9|10|11|12|13|30|26|12|13|30	0	0.85
TOP3A	GART	15|27	42	21	2	24|24|7|10|8|19|15|25|27|2|17|33	0	0.85
TOP3A	RPL4	25|30	55	27.5	2	23|15|10|15|12|20|20|35|25|16|19|15	0	0.85
TOP3A	RPL7	22|27	49	24.5	2	19|23|4|8|10|16|18|29|16|13|17|30	0	0.85
TOP3A	RPL7A	25|19	44	22	2	16|31|12|21|13|16|24|35|21|18|20|22	0	0.85
TOP3A	RPL13	10|12	22	11	2	26|9|6|9|9|12|15|14|13|9|5|14	0	0.85
TOP3A	RPLP2	16|7	23	11.5	2	6|8|4|10|3|7|8|33|21|9|11|12	0	0.85
TOP3A	RPS6	19|15	34	17	2	24|15|8|10|14|10|14|19|28|14|16|14	0	0.85
TOP3A	RPS9	14|22	36	18	2	26|16|10|15|15|17|17|29|28|16|8|25	0	0.85
TOP3A	H3C15	9|13	22	11	2	12|27|8|8|7|9|13|15|0|8|10|23	0	0.85
TOP3A	TFIP11	20|7	27	13.5	2	3|7|9|10|9|4|8|27|27|14|20|12	0	0.85
TOP3A	HSP90AA1	28|41	69	34.5	2	28|29|19|21|19|28|29|15|17|16|14|34	0	0.85
TOP3A	H2AC19	21|19	40	20	2	21|14|20|19|14|0|0|21|30|0|20|22	0	0.85
TOP3A	HNRNPC	17|13	30	15	2	24|12|13|19|15|25|11|8|27|11|10|16	0	0.85
TOP3A	DDX17	16|13	29	14.5	2	24|22|17|10|11|18|14|15|18|11|6|11	0	0.85
TOP3A	ACTB	34|23	57	28.5	2	29|25|34|24|20|35|30|31|29|24|34|16	0	0.85
TOP3A	PCBP2	21|22	43	21.5	2	25|18|7|9|11|16|15|31|23|10|28|25	0	0.85
TOP3A	COPB1	14|12	26	13	2	15|7|7|6|3|8|11|19|18|6|13|19	0	0.85
TOP3A	SLC25A5	34|30	64	32	2	31|25|13|20|23|29|25|22|32|21|17|19	0	0.85
TOP3A	CHD8	24|12	36	18	2	15|11|14|11|14|13|5|34|36|9|10|14	0	0.85
TOP3A	PSMC5	8|11	19	9.5	2	4|4|4|2|5|2|6|23|19|10|4|15	0	0.85
TOP3A	PRDX1	17|23	40	20	2	21|27|24|19|20|21|14|31|17|12|16|15	0	0.85
TOP3A	NSFL1C	9|5	14	7	2	3|2|1|5|5|4|15|10|18|7|16|12	0	0.85
TOP3A	KRT8	40|22	62	31	2	30|31|25|32|45|22|23|24|23|16|34|27	0	0.85
TOP3A	CDC5L	17|5	22	11	2	11|8|9|16|15|15|18|29|23|21|14|11	0	0.85
TOP3A	HSP90AB1	43|60	103	51.5	2	41|44|23|24|24|34|36|39|29|24|27|54	0	0.85
TOP3A	DHX15	25|16	41	20.5	2	26|27|23|19|15|23|21|24|21|16|21|23	0	0.85
TOP3A	XRCC6	19|15	34	17	2	12|9|7|12|10|14|9|8|30|7|20|19	0	0.85
TOP3A	HNRNPL	32|28	60	30	2	20|16|12|11|16|13|15|34|32|15|21|21	0	0.85
TOP3A	ATP2A2	17|8	25	12.5	2	20|17|3|7|7|17|7|21|13|12|8|13	0	0.85
TOP3A	CDK1	24|15	39	19.5	2	19|16|13|9|16|15|18|36|25|11|17|24	0	0.85
TOP3A	CSNK2A1	7|6	13	6.5	2	0|0|0|0|0|0|0|22|19|0|12|16	0	0.85
TOP3A	SRSF3	9|10	19	9.5	2	16|28|2|2|3|6|9|12|8|8|10|0	0	0.85
TOP3A	USP7	14|13	27	13.5	2	15|7|10|12|6|11|14|30|17|9|10|21	0	0.85
TOP3A	YBX3	13|9	22	11	2	10|11|10|6|14|4|17|17|7|10|20|7	0	0.85
TOP3A	DDX5	17|19	36	18	2	15|17|14|13|11|23|10|28|30|15|15|16	0	0.85
TOP3A	MTA1	36|23	59	29.5	2	30|20|25|32|22|25|14|32|24|24|19|20	0	0.85
TOP3A	CRKL	14|22	36	18	2	21|14|21|21|20|22|16|31|37|10|20|21	0	0.85
TOP3A	MCM7	22|34	56	28	2	21|15|9|12|11|17|16|34|34|11|18|25	0	0.85
TOP3A	ZNF318	30|9	39	19.5	2	17|13|16|11|14|9|8|39|31|20|18|14	0	0.85
TOP3A	CAND1	14|17	31	15.5	2	14|21|5|5|4|18|14|17|20|7|12|22	0	0.85
TOP3A	XAB2	17|5	22	11	2	10|11|11|15|13|14|11|19|19|16|17|19	0	0.85
TOP3A	GATAD2B	18|9	27	13.5	2	15|14|13|13|11|12|6|26|22|9|11|10	0	0.85
TOP3A	TUBB6	45|32	77	38.5	2	37|40|22|24|15|30|31|29|35|0|40|37	0	0.85
TOP3A	SLC25A6	27|26	53	26.5	2	25|22|12|19|20|28|22|22|0|0|0|0	0	0.85
TOP3A	ABCE1	0|7	7	3.5	2	7|7|1|3|4|5|12|21|3|0|0|17	0	0.85
TOP3A	ACTA1	0|15	15	7.5	2	17|14|13|17|16|0|18|21|19|13|18|8	0	0.85
TOP3A	BirA_R118G_H0QFJ5	349|162	511	255.5	2	1432|1760|877|973|531|879|888|1795|1684|283|1433|1898	0	0.86
TOP3A	PCCA	396|238	634	317	2	215|204|112|112|110|170|74|140|117|73|148|65	0	0.86
TOP3A	ATRX	12|5	17	8.5	2	23|12|16|23|25|20|14|35|31|8|12|9	0	0.86
TOP3A	PCCB	421|174	595	297.5	2	184|225|112|110|76|169|64|114|110|68|170|58	0	0.86
TOP3A	PC	646|372	1018	509	2	281|273|214|202|179|199|159|294|318|136|210|142	0	0.86
TOP3A	RPL3	29|31	60	30	2	28|29|11|15|20|20|38|49|28|15|36|48	0	0.86
TOP3A	RPL6	38|25	63	31.5	2	43|26|23|26|22|37|36|64|38|21|26|37	0	0.86
TOP3A	RPL11	3|5	8	4	2	5|5|4|7|3|5|7|16|8|5|4|12	0	0.86
TOP3A	RPL23	29|12	41	20.5	2	10|8|2|6|6|8|5|68|14|6|44|45	0	0.86
TOP3A	RPL18	10|11	21	10.5	2	21|17|8|10|6|14|12|17|17|16|13|22	0	0.86
TOP3A	RPL21	13|11	24	12	2	16|7|10|14|10|12|14|27|21|10|10|12	0	0.86
TOP3A	RPL22	3|3	6	3	2	3|3|2|4|3|3|4|6|7|3|5|6	0	0.86
TOP3A	RPL28	8|6	14	7	2	11|3|0|5|9|6|5|24|18|4|0|13	0	0.86
TOP3A	RPL35A	8|8	16	8	2	12|10|6|6|7|8|7|14|9|15|3|6	0	0.86
TOP3A	RPS3	48|41	89	44.5	2	44|34|34|32|35|36|48|83|60|42|37|58	0	0.86
TOP3A	RPS4X	13|19	32	16	2	27|12|6|10|8|28|19|31|17|6|7|34	0	0.86
TOP3A	HDGFL2	4|0	4	2	2	9|5|11|9|8|17|12|13|12|4|8|11	0	0.86
TOP3A	TIMM50	9|5	14	7	2	8|7|3|4|10|13|7|19|17|6|5|10	0	0.86
TOP3A	ATP5F1A	34|30	64	32	2	54|51|20|29|26|47|43|69|58|27|18|42	0	0.86
TOP3A	EXOSC10	8|3	11	5.5	2	12|15|12|7|14|10|15|27|25|13|16|14	0	0.86
TOP3A	RPS7	33|20	53	26.5	2	19|9|3|11|3|17|13|39|37|5|26|40	0	0.86
TOP3A	ANXA2	2|9	11	5.5	2	21|37|18|9|6|11|4|16|8|8|8|13	0	0.86
TOP3A	RPS8	12|18	30	15	2	27|17|9|14|12|17|28|38|33|18|17|22	0	0.86
TOP3A	RPS11	9|9	18	9	2	22|5|4|9|9|10|8|19|25|9|8|15	0	0.86
TOP3A	CSDE1	4|5	9	4.5	2	25|23|31|22|21|19|26|73|56|30|37|42	0	0.86
TOP3A	RPS16	8|10	18	9	2	16|15|7|7|7|10|9|19|13|8|10|10	0	0.86
TOP3A	RPS20	6|6	12	6	2	11|10|7|4|4|6|8|15|7|5|7|9	0	0.86
TOP3A	ZNF638	4|1	5	2.5	2	10|7|11|9|10|6|5|21|23|21|10|5	0	0.86
TOP3A	SUGP2	14|3	17	8.5	2	38|12|19|23|21|25|10|31|29|23|17|10	0	0.86
TOP3A	ALDH18A1	26|31	57	28.5	2	28|40|15|15|16|34|15|38|34|14|17|20	0	0.86
TOP3A	SERBP1	12|15	27	13.5	2	57|60|66|35|59|37|72|102|153|48|71|65	0	0.86
TOP3A	CORO1B	7|5	12	6	2	55|51|40|37|29|43|40|75|95|24|63|52	0	0.86
TOP3A	H2BC18	53|36	89	44.5	2	45|41|49|33|31|29|51|39|42|27|64|54	0	0.86
TOP3A	ABCF1	3|2	5	2.5	2	8|9|3|4|3|8|6|16|15|4|10|12	0	0.86
TOP3A	RPS27	7|4	11	5.5	2	6|6|3|7|5|8|10|17|11|7|10|7	0	0.86
TOP3A	TMPO	20|11	31	15.5	2	35|35|31|35|40|33|56|79|47|49|48|51	0	0.86
TOP3A	H4C15	26|20	46	23	2	37|29|31|21|23|21|38|27|34|28|53|37	0	0.86
TOP3A	RPL14	4|4	8	4	2	5|7|6|4|3|5|7|10|7|4|6|9	0	0.86
TOP3A	ACOT1	3|0	3	1.5	2	5|7|2|4|2|5|2|14|13|0|11|8	0	0.86
TOP3A	EIF3B	3|8	11	5.5	2	15|6|13|11|13|12|13|34|20|14|9|17	0	0.86
TOP3A	STAU1	6|6	12	6	2	5|5|6|6|7|4|11|8|13|5|8|7	0	0.86
TOP3A	CEP170	2|1	3	1.5	2	34|24|25|41|43|37|47|68|77|28|33|35	0	0.86
TOP3A	PSPC1	3|3	6	3	2	4|6|5|5|5|5|6|19|10|6|7|9	0	0.86
TOP3A	SMC2	7|6	13	6.5	2	6|5|2|4|5|9|0|11|10|2|16|15	0	0.86
TOP3A	TOP2A	18|18	36	18	2	15|22|16|23|12|19|25|14|37|23|9|31	0	0.86
TOP3A	U2SURP	11|13	24	12	2	44|30|26|26|24|26|39|88|68|36|41|31	0	0.86
TOP3A	THOC2	3|5	8	4	2	19|19|11|11|12|13|10|21|30|9|13|14	0	0.86
TOP3A	MYBBP1A	12|16	28	14	2	19|19|14|17|16|26|7|40|30|19|17|16	0	0.86
TOP3A	FLNA	171|209	380	190	2	722|710|604|687|506|605|646|1734|1957|605|1804|1524	0	0.86
TOP3A	SET	6|5	11	5.5	2	4|6|3|3|2|3|4|16|14|4|14|13	0	0.86
TOP3A	GTF3C5	4|4	8	4	2	2|3|1|1|4|2|2|10|3|7|8|5	0	0.86
TOP3A	RACGAP1	2|0	2	1	2	3|3|2|1|5|2|0|6|2|1|4|2	0	0.86
TOP3A	PSIP1	3|0	3	1.5	2	11|4|5|3|2|11|4|6|2|7|4|6	0	0.86
TOP3A	CIZ1	6|2	8	4	2	15|7|6|5|6|5|4|14|9|7|6|5	0	0.86
TOP3A	FIP1L1	10|7	17	8.5	2	10|5|4|9|5|6|9|35|14|11|9|11	0	0.86
TOP3A	DCTN1	4|3	7	3.5	2	15|9|16|14|22|15|10|33|45|15|36|41	0	0.86
TOP3A	TCOF1	24|19	43	21.5	2	70|55|75|67|68|56|58|74|93|69|52|75	0	0.86
TOP3A	PABPC4	11|12	23	11.5	2	19|15|9|8|7|8|16|35|30|16|26|21	0	0.86
TOP3A	YWHAZ	7|3	10	5	2	8|7|11|7|7|6|5|7|5|5|7|10	0	0.86
TOP3A	PUF60	13|8	21	10.5	2	21|18|15|24|18|27|26|75|57|32|20|43	0	0.86
TOP3A	ILF3	13|10	23	11.5	2	15|12|17|8|13|15|11|23|19|14|21|17	0	0.86
TOP3A	EFTUD2	22|12	34	17	2	29|20|24|27|20|21|29|46|49|22|29|36	0	0.86
TOP3A	NAT10	14|15	29	14.5	2	18|9|12|14|10|11|9|45|27|10|19|14	0	0.86
TOP3A	SIN3A	8|5	13	6.5	2	10|7|11|9|8|15|4|21|14|20|16|8	0	0.86
TOP3A	NONO	49|65	114	57	2	48|79|42|45|46|50|56|102|115|53|43|56	0	0.86
TOP3A	TTC28	2|0	2	1	2	19|4|7|10|6|4|3|12|19|5|15|5	0	0.86
TOP3A	SCAF4	2|1	3	1.5	2	3|4|2|1|3|4|5|8|0|5|4|1	0	0.86
TOP3A	RBM17	4|6	10	5	2	11|8|13|9|7|12|9|27|19|12|9|9	0	0.86
TOP3A	RPAP3	5|3	8	4	2	8|8|8|6|9|6|11|18|18|12|10|19	0	0.86
TOP3A	GTF2I	7|6	13	6.5	2	20|24|16|11|15|15|2|31|19|11|15|9	0	0.86
TOP3A	CHAMP1	5|3	8	4	2	21|7|11|7|10|12|11|25|21|18|16|7	0	0.86
TOP3A	FLNB	16|11	27	13.5	2	135|124|131|114|100|114|90|184|189|75|281|190	0	0.86
TOP3A	ACIN1	29|7	36	18	2	51|34|34|35|44|28|32|58|61|30|15|38	0	0.86
TOP3A	UTP14A	3|0	3	1.5	2	2|4|0|4|2|3|2|8|9|6|4|1	0	0.86
TOP3A	CCT7	12|11	23	11.5	2	19|16|23|14|22|8|19|33|78|17|83|31	0	0.86
TOP3A	SLC16A1	3|3	6	3	2	11|4|3|2|4|5|4|9|7|0|5|7	0	0.86
TOP3A	TTK	2|0	2	1	2	0|0|1|2|0|2|4|4|4|0|3|8	0	0.86
TOP3A	RIF1	34|17	51	25.5	2	24|20|10|16|25|13|10|50|44|31|21|18	0	0.86
TOP3A	SF1	4|2	6	3	2	12|14|3|4|5|6|9|17|11|6|8|5	0	0.86
TOP3A	ZBTB33	183|114	297	148.5	2	51|63|49|56|45|54|46|112|111|50|64|40	0	0.86
TOP3A	SRSF11	2|4	6	3	2	2|4|6|6|5|7|5|14|14|5|4|7	0	0.86
TOP3A	DIDO1	15|2	17	8.5	2	37|14|22|18|14|17|11|45|37|17|14|16	0	0.86
TOP3A	DDX3X	13|28	41	20.5	2	42|43|18|23|20|32|38|63|61|24|28|40	0	0.86
TOP3A	EIF4G1	6|5	11	5.5	2	82|50|57|55|67|56|75|144|153|64|83|90	0	0.86
TOP3A	MATR3	21|15	36	18	2	36|32|10|17|22|21|16|55|28|29|18|19	0	0.86
TOP3A	RBM10	11|6	17	8.5	2	21|13|7|7|11|8|11|31|19|16|23|13	0	0.86
TOP3A	PKM	4|19	23	11.5	2	23|78|22|24|25|33|29|41|26|25|15|33	0	0.86
TOP3A	AFDN	2|0	2	1	2	81|64|48|46|44|62|60|104|99|48|74|46	0	0.86
TOP3A	SERPINH1	6|3	9	4.5	2	17|21|6|4|2|11|1|4|6|7|5|5	0	0.86
TOP3A	C1QBP	21|8	29	14.5	2	30|19|8|15|13|14|27|60|28|25|34|20	0	0.86
TOP3A	CCNT1	5|0	5	2.5	2	8|3|16|4|8|5|7|18|18|7|7|4	0	0.86
TOP3A	PRPF4	6|3	9	4.5	2	8|6|8|5|8|2|6|12|10|8|8|5	0	0.86
TOP3A	RPL15	21|23	44	22	2	28|24|24|23|27|19|29|50|43|31|27|32	0	0.86
TOP3A	DPYSL5	2|0	2	1	2	13|7|5|4|6|7|7|22|21|5|11|16	0	0.86
TOP3A	CSE1L	8|10	18	9	2	12|14|5|7|4|16|12|21|19|0|10|26	0	0.86
TOP3A	AP3D1	4|4	8	4	2	6|4|8|19|9|6|7|7|16|1|15|11	0	0.86
TOP3A	PSME3	2|4	6	3	2	7|8|11|10|6|6|8|10|17|7|9|21	0	0.86
TOP3A	ILF2	11|10	21	10.5	2	16|12|10|8|12|9|15|19|13|11|12|13	0	0.86
TOP3A	KHDRBS1	4|3	7	3.5	2	6|4|3|2|2|4|3|9|8|4|6|6	0	0.86
TOP3A	TRAP1	8|28	36	18	2	28|40|4|10|12|32|22|33|17|17|7|25	0	0.86
TOP3A	QARS1	6|6	12	6	2	10|5|7|13|15|12|7|9|17|5|7|15	0	0.86
TOP3A	CHD4	101|52	153	76.5	2	107|64|86|79|72|74|62|207|154|84|125|94	0	0.86
TOP3A	CSNK2B	2|0	2	1	2	3|0|0|5|2|3|0|9|4|2|4|3	0	0.86
TOP3A	DHX9	45|38	83	41.5	2	54|53|39|38|33|54|50|77|73|51|31|49	0	0.86
TOP3A	EEF1A1	50|45	95	47.5	2	102|120|45|37|37|53|75|164|181|32|103|176	0	0.86
TOP3A	EEF1G	4|8	12	6	2	12|5|12|12|15|8|12|25|20|8|24|31	0	0.86
TOP3A	EIF4A1	30|47	77	38.5	2	30|40|24|22|27|27|30|68|45|23|26|58	0	0.86
TOP3A	ENO1	6|45	51	25.5	2	28|128|13|34|36|32|49|69|47|16|11|66	0	0.86
TOP3A	FBL	11|9	20	10	2	15|44|14|5|13|9|17|26|14|15|12|15	0	0.86
TOP3A	HDAC2	17|14	31	15.5	2	20|13|15|13|6|10|16|36|26|18|20|13	0	0.86
TOP3A	PARP1	30|41	71	35.5	2	59|70|56|34|35|70|35|50|41|26|29|53	0	0.86
TOP3A	ATP5F1B	12|36	48	24	2	35|44|2|9|9|40|32|52|14|18|10|41	0	0.86
TOP3A	CCT6A	32|24	56	28	2	43|40|31|36|30|18|47|88|209|23|202|65	0	0.86
TOP3A	CNN3	3|3	6	3	2	5|6|2|5|3|8|12|10|12|0|19|16	0	0.86
TOP3A	CSNK2A2	2|2	4	2	2	1|2|1|0|3|3|5|9|4|0|3|5	0	0.86
TOP3A	CTPS1	8|11	19	9.5	2	17|27|9|16|13|18|27|51|46|15|26|33	0	0.86
TOP3A	EEF2	10|20	30	15	2	31|42|19|27|27|28|29|69|49|17|29|81	0	0.86
TOP3A	GTF2E2	6|1	7	3.5	2	8|0|2|5|2|2|5|17|8|4|8|11	0	0.86
TOP3A	GTF2F1	4|1	5	2.5	2	9|6|5|6|7|3|7|15|9|6|16|7	0	0.86
TOP3A	HNRNPA1	53|13	66	33	2	28|19|19|47|29|20|24|37|62|24|39|25	0	0.86
TOP3A	HNRNPK	31|28	59	29.5	2	37|40|29|29|19|36|35|57|59|38|41|44	0	0.86
TOP3A	KPNB1	26|9	35	17.5	2	28|22|23|23|21|22|28|58|73|37|57|48	0	0.86
TOP3A	KPNA2	4|2	6	3	2	2|5|2|3|1|5|5|18|8|4|1|6	0	0.86
TOP3A	LBR	19|8	27	13.5	2	47|27|12|20|13|23|24|66|37|22|30|21	0	0.86
TOP3A	MKI67	87|42	129	64.5	2	128|85|132|135|139|114|200|357|280|165|96|132	0	0.86
TOP3A	MYH9	16|1	17	8.5	2	26|10|64|42|43|8|27|42|295|98|189|51	0	0.86
TOP3A	NASP	16|17	33	16.5	2	41|43|35|46|26|36|44|92|130|18|66|59	0	0.86
TOP3A	NPM1	39|32	71	35.5	2	73|82|65|51|47|53|86|288|284|65|144|143	0	0.86
TOP3A	NVL	3|3	6	3	2	9|4|8|8|7|5|4|10|6|8|3|12	0	0.86
TOP3A	PABPC1	16|15	31	15.5	2	20|18|23|15|11|12|27|43|46|26|36|31	0	0.86
TOP3A	PNN	13|14	27	13.5	2	23|13|14|19|21|16|12|24|13|14|13|19	0	0.86
TOP3A	PPP1R10	16|15	31	15.5	2	62|44|19|50|32|57|42|144|56|51|34|31	0	0.86
TOP3A	ABCD3	5|5	10	5	2	8|5|5|10|10|10|8|14|10|14|11|11	0	0.86
TOP3A	RANGAP1	6|5	11	5.5	2	46|54|38|35|29|28|45|113|100|45|39|53	0	0.86
TOP3A	RARS1	10|12	22	11	2	21|24|18|12|19|20|17|17|35|10|17|25	0	0.86
TOP3A	RBBP7	21|18	39	19.5	2	21|19|13|11|11|16|14|48|27|11|35|22	0	0.86
TOP3A	NELFE	4|1	5	2.5	2	8|9|9|5|4|4|7|15|12|4|10|10	0	0.86
TOP3A	RFC2	2|1	3	1.5	2	3|0|2|2|1|2|1|4|1|1|3|5	0	0.86
TOP3A	RPS2	23|22	45	22.5	2	26|21|16|9|13|14|20|31|45|14|28|42	0	0.86
TOP3A	SMARCA1	7|7	14	7	2	12|0|14|13|15|13|0|27|24|31|8|0	0	0.86
TOP3A	SNRPA1	4|3	7	3.5	2	13|14|9|11|9|11|10|24|25|11|13|14	0	0.86
TOP3A	SNRPB	2|0	2	1	2	2|3|3|2|2|3|2|2|4|5|6|6	0	0.86
TOP3A	SNRPB2	4|5	9	4.5	2	5|0|7|1|3|5|2|7|21|5|9|18	0	0.86
TOP3A	SRP14	2|2	4	2	2	2|0|1|3|0|3|0|4|3|0|4|4	0	0.86
TOP3A	TPR	106|107	213	106.5	2	103|65|74|100|102|67|98|92|219|55|94|93	0	0.86
TOP3A	VIM	92|74	166	83	2	162|151|103|105|104|78|201|254|264|66|142|211	0	0.86
TOP3A	YWHAB	7|2	9	4.5	2	10|9|8|6|6|14|7|11|8|0|8|12	0	0.86
TOP3A	H2BC17	53|35	88	44	2	44|39|49|33|32|28|48|38|43|25|62|52	0	0.86
TOP3A	TAGLN2	7|12	19	9.5	2	18|9|15|20|14|17|23|42|35|21|40|42	0	0.86
TOP3A	SMARCA5	22|20	42	21	2	52|45|50|50|58|40|58|128|87|97|48|40	0	0.86
TOP3A	KHSRP	10|7	17	8.5	2	20|23|14|14|22|18|16|32|19|11|15|24	0	0.86
TOP3A	RUVBL1	22|15	37	18.5	2	70|72|62|58|53|51|68|140|146|66|78|88	0	0.86
TOP3A	EIF3D	4|3	7	3.5	2	4|2|2|5|3|3|5|4|7|4|5|5	0	0.86
TOP3A	FASN	58|79	137	68.5	2	447|516|308|351|242|293|316|1090|1505|267|538|663	0	0.86
TOP3A	HSPA9	39|22	61	30.5	2	46|34|26|33|45|40|18|74|43|42|44|30	0	0.86
TOP3A	DDX10	8|2	10	5	2	15|16|11|19|13|9|15|40|30|12|15|16	0	0.86
TOP3A	DVL2	8|1	9	4.5	2	9|6|9|9|16|6|10|14|23|4|19|5	0	0.86
TOP3A	EPRS1	24|28	52	26	2	33|38|34|27|26|30|21|31|49|12|24|28	0	0.86
TOP3A	KIF11	2|3	5	2.5	2	4|3|17|9|10|5|11|16|12|7|15|17	0	0.86
TOP3A	NAP1L1	10|8	18	9	2	19|15|11|15|11|16|17|34|36|7|19|21	0	0.86
TOP3A	YBX1	22|15	37	18.5	2	13|16|19|17|19|9|30|29|43|14|26|21	0	0.86
TOP3A	TAF1	4|4	8	4	2	0|0|3|4|2|3|2|6|13|3|6|6	0	0.86
TOP3A	PRRC2A	5|1	6	3	2	10|8|7|11|14|13|28|57|44|15|33|29	0	0.86
TOP3A	CDC23	2|2	4	2	2	5|3|4|6|7|3|4|4|12|1|6|4	0	0.86
TOP3A	PRPF3	5|6	11	5.5	2	7|6|8|8|9|9|8|22|14|5|20|11	0	0.86
TOP3A	DDX21	34|26	60	30	2	52|33|28|41|34|47|51|92|71|69|33|40	0	0.86
TOP3A	MED1	4|2	6	3	2	11|7|5|9|11|15|5|32|17|5|8|10	0	0.86
TOP3A	SNRNP40	5|0	5	2.5	2	5|0|6|4|5|2|4|11|9|5|9|8	0	0.86
TOP3A	KIF23	3|2	5	2.5	2	8|7|10|6|7|7|5|16|9|5|8|7	0	0.86
TOP3A	PRDX6	2|1	3	1.5	2	4|2|2|2|2|2|3|0|1|2|4|4	0	0.86
TOP3A	ACTN4	3|2	5	2.5	2	7|7|7|7|10|5|12|29|14|7|12|19	0	0.86
TOP3A	CAPZB	8|6	14	7	2	29|18|17|24|32|16|22|32|30|18|14|18	0	0.86
TOP3A	HDAC1	11|12	23	11.5	2	23|14|14|13|18|15|10|24|12|20|16|10	0	0.86
TOP3A	MARS1	13|10	23	11.5	2	15|11|10|8|12|14|15|27|25|13|15|19	0	0.86
TOP3A	SFPQ	26|22	48	24	2	26|15|18|24|27|15|22|54|47|24|45|19	0	0.86
TOP3A	NUP214	18|3	21	10.5	2	45|30|32|39|36|31|24|56|48|40|25|20	0	0.86
TOP3A	THRAP3	20|5	25	12.5	2	36|50|29|26|27|26|36|58|45|39|30|25	0	0.86
TOP3A	NUP153	18|3	21	10.5	2	33|25|17|23|22|28|27|59|55|31|29|17	0	0.86
TOP3A	SART1	5|3	8	4	2	12|9|8|9|9|12|10|23|17|16|13|8	0	0.86
TOP3A	CTTN	12|11	23	11.5	2	49|58|52|41|45|56|38|87|85|39|43|38	0	0.86
TOP3A	HCFC1	25|31	56	28	2	37|33|36|41|30|31|37|88|58|47|45|40	0	0.86
TOP3A	HSPA1A	136|103	239	119.5	2	182|190|121|175|118|153|111|238|179|107|211|224	0	0.86
TOP3A	HSPA5	26|22	48	24	2	47|46|37|48|38|42|30|75|71|51|64|46	0	0.86
TOP3A	NCL	49|38	87	43.5	2	53|26|33|36|33|43|50|123|126|80|62|66	0	0.86
TOP3A	MRE11	24|16	40	20	2	52|56|44|35|33|40|64|87|96|33|64|50	0	0.86
TOP3A	TAF7	3|3	6	3	2	9|4|8|5|5|5|5|13|9|4|7|11	0	0.86
TOP3A	ABCF2	5|2	7	3.5	2	7|6|2|2|2|4|1|12|11|2|8|9	0	0.86
TOP3A	ACTR1A	2|4	6	3	2	10|7|11|7|7|7|6|16|14|5|9|10	0	0.86
TOP3A	G3BP1	3|0	3	1.5	2	12|13|10|15|13|15|17|47|35|9|19|23	0	0.86
TOP3A	TRIM28	18|12	30	15	2	24|25|22|19|22|19|41|70|54|25|40|38	0	0.86
TOP3A	DDX39A	5|0	5	2.5	2	3|12|0|6|5|2|3|17|7|11|15|19	0	0.86
TOP3A	SF3A1	5|3	8	4	2	29|20|18|21|19|21|20|66|41|34|27|34	0	0.86
TOP3A	MAP1B	3|0	3	1.5	2	55|45|64|58|62|33|28|78|69|42|67|51	0	0.86
TOP3A	MCM4	13|11	24	12	2	12|10|5|10|8|15|14|20|27|9|10|16	0	0.86
TOP3A	HNRNPM	21|22	43	21.5	2	38|23|13|22|20|43|22|23|20|18|12|21	0	0.86
TOP3A	CCT3	24|26	50	25	2	55|31|29|31|40|22|37|83|137|32|78|42	0	0.86
TOP3A	TSNAX	2|0	2	1	2	2|0|1|2|0|3|0|5|5|2|4|5	0	0.86
TOP3A	TUBA1B	104|74	178	89	2	121|117|74|97|85|121|123|260|299|102|292|271	0	0.86
TOP3A	SCML2	17|2	19	9.5	2	28|26|16|17|27|24|23|42|30|20|25|17	0	0.86
TOP3A	CAPZA1	3|7	10	5	2	20|37|16|18|17|15|16|34|23|13|19|22	0	0.86
TOP3A	NUMA1	65|70	135	67.5	2	64|49|50|74|66|32|36|78|94|55|49|53	0	0.86
TOP3A	ORC2	9|3	12	6	2	11|14|12|5|11|9|15|33|37|11|22|11	0	0.86
TOP3A	PA2G4	3|0	3	1.5	2	5|8|5|4|7|5|9|6|11|4|8|9	0	0.86
TOP3A	PCBP1	13|12	25	12.5	2	15|9|6|9|9|13|12|19|24|9|11|25	0	0.86
TOP3A	PCM1	9|12	21	10.5	2	29|26|25|30|29|19|26|31|58|29|15|27	0	0.86
TOP3A	RANBP2	51|28	79	39.5	2	138|104|93|106|109|117|90|192|198|138|105|111	0	0.86
TOP3A	RAN	20|21	41	20.5	2	30|32|27|18|21|20|28|42|38|21|27|33	0	0.86
TOP3A	CHERP	10|6	16	8	2	23|15|11|13|13|16|11|53|45|18|14|27	0	0.86
TOP3A	IPO7	4|4	8	4	2	12|10|2|5|2|7|8|10|7|2|9|15	0	0.86
TOP3A	NOP56	8|8	16	8	2	10|13|7|4|10|4|7|19|10|5|9|13	0	0.86
TOP3A	CCT4	20|18	38	19	2	21|22|19|19|18|14|18|39|69|24|55|31	0	0.86
TOP3A	CCT2	22|15	37	18.5	2	42|36|46|39|32|21|38|94|186|37|288|63	0	0.86
TOP3A	PRPF8	53|24	77	38.5	2	46|47|53|38|42|31|35|128|95|39|69|70	0	0.86
TOP3A	CCT8	30|43	73	36.5	2	97|112|98|97|81|73|101|168|220|80|127|116	0	0.86
TOP3A	HSPA8	84|62	146	73	2	90|96|95|104|91|79|109|164|168|94|160|109	0	0.86
TOP3A	NUDC	20|18	38	19	2	27|34|23|25|25|20|18|35|29|13|34|27	0	0.86
TOP3A	HSPH1	3|3	6	3	2	13|13|7|17|11|5|7|15|14|8|9|12	0	0.86
TOP3A	RUVBL2	15|17	32	16	2	77|69|69|71|59|75|64|184|148|64|75|103	0	0.86
TOP3A	RNPS1	4|4	8	4	2	10|9|5|7|7|9|6|17|15|5|5|10	0	0.86
TOP3A	YWHAE	13|6	19	9.5	2	20|19|14|20|12|17|12|26|28|13|19|20	0	0.86
TOP3A	DDX18	4|4	8	4	2	5|7|4|4|6|6|6|10|8|8|5|5	0	0.86
TOP3A	YWHAQ	6|3	9	4.5	2	7|16|6|5|4|4|5|4|3|6|8|6	0	0.86
TOP3A	GCN1	12|13	25	12.5	2	71|62|53|88|54|54|20|79|108|24|42|62	0	0.86
TOP3A	SF3B2	17|14	31	15.5	2	29|23|42|23|21|18|18|61|51|14|32|28	0	0.86
TOP3A	PRKDC	76|58	134	67	2	91|86|43|46|41|96|26|62|54|44|44|47	0	0.86
TOP3A	NUDT21	9|11	20	10	2	12|14|10|12|10|13|20|44|22|12|19|17	0	0.86
TOP3A	CPSF6	6|4	10	5	2	12|9|3|9|2|5|10|12|11|6|8|10	0	0.86
TOP3A	SF3A2	3|1	4	2	2	6|4|4|3|6|4|7|15|5|5|4|6	0	0.86
TOP3A	NUP50	10|3	13	6.5	2	21|9|10|19|16|21|7|32|18|11|9|10	0	0.86
TOP3A	STRAP	6|6	12	6	2	19|20|20|19|20|13|34|50|32|16|25|28	0	0.86
TOP3A	ATXN2L	4|0	4	2	2	33|39|26|34|29|31|46|87|77|25|46|42	0	0.86
TOP3A	LYPLA2	3|3	6	3	2	5|5|4|7|3|5|5|15|14|5|7|11	0	0.86
TOP3A	CBX3	4|4	8	4	2	19|23|10|14|14|4|4|26|12|10|6|10	0	0.86
TOP3A	DDX42	6|4	10	5	2	15|13|8|7|8|10|18|41|33|14|16|21	0	0.86
TOP3A	TARDBP	5|4	9	4.5	2	5|12|3|5|4|6|4|6|4|4|4|6	0	0.86
TOP3A	CCT5	27|12	39	19.5	2	34|27|25|27|25|20|27|71|149|34|133|54	0	0.86
TOP3A	GTF3C3	3|3	6	3	2	4|2|2|0|0|0|2|11|10|6|4|5	0	0.86
TOP3A	TPX2	13|6	19	9.5	2	31|27|24|16|25|26|28|42|35|19|30|12	0	0.86
TOP3A	COPG2	9|8	17	8.5	2	68|69|57|53|48|49|76|170|156|40|127|91	0	0.86
TOP3A	KIF4A	4|2	6	3	2	19|6|9|11|11|9|7|26|37|9|7|18	0	0.86
TOP3A	ZMYND8	4|0	4	2	2	5|23|6|6|3|7|4|14|9|9|8|5	0	0.86
TOP3A	SF3B3	15|8	23	11.5	2	34|31|24|26|34|30|33|80|50|38|34|32	0	0.86
TOP3A	SF3B1	26|19	45	22.5	2	73|64|40|53|49|59|56|149|123|52|74|64	0	0.86
TOP3A	GNL2	4|0	4	2	2	10|7|9|17|19|11|9|27|15|17|12|14	0	0.86
TOP3A	CPSF1	2|6	8	4	2	6|3|6|4|5|6|5|17|6|15|7|9	0	0.86
TOP3A	BAZ1A	8|2	10	5	2	14|11|9|10|10|11|8|46|37|17|15|17	0	0.86
TOP3A	BAZ2A	14|5	19	9.5	2	20|11|22|19|16|8|12|21|23|15|3|8	0	0.86
TOP3A	SNRNP200	53|19	72	36	2	45|25|20|27|23|20|32|78|84|27|46|42	0	0.86
TOP3A	MRTFB	14|18	32	16	2	99|54|53|78|64|83|70|117|119|37|102|55	0	0.86
TOP3A	SETD2	2|0	2	1	2	2|1|1|2|4|2|2|7|1|0|2|0	0	0.86
TOP3A	C11orf58	2|1	3	1.5	2	1|3|3|4|2|2|3|5|10|3|3|3	0	0.86
TOP3A	RTCB	2|3	5	2.5	2	6|7|5|6|5|6|0|6|10|5|8|12	0	0.86
TOP3A	PRPF19	29|11	40	20	2	24|12|14|14|15|13|31|41|51|15|33|27	0	0.86
TOP3A	MDC1	16|8	24	12	2	42|36|49|43|41|26|56|93|86|44|22|44	0	0.86
TOP3A	SART3	17|10	27	13.5	2	34|38|25|23|22|33|19|42|41|25|21|23	0	0.86
TOP3A	BCLAF1	21|8	29	14.5	2	45|24|19|11|15|19|36|51|37|31|28|22	0	0.86
TOP3A	TOX4	10|8	18	9	2	33|48|41|22|27|32|32|59|55|25|23|22	0	0.86
TOP3A	DDX46	22|16	38	19	2	49|45|43|44|53|40|54|92|92|35|54|52	0	0.86
TOP3A	SPEN	15|4	19	9.5	2	21|15|22|19|26|8|3|27|21|13|4|10	0	0.86
TOP3A	ZHX3	5|1	6	3	2	7|5|3|3|0|4|1|10|15|2|5|6	0	0.86
TOP3A	WAPL	8|6	14	7	2	21|12|16|14|15|15|14|30|39|12|17|16	0	0.86
TOP3A	RRP1B	9|2	11	5.5	2	9|7|12|6|6|8|5|24|12|10|9|6	0	0.86
TOP3A	RPRD2	14|2	16	8	2	19|16|11|12|12|15|10|33|30|14|18|14	0	0.86
TOP3A	SIN3B	27|8	35	17.5	2	26|12|24|32|20|20|10|42|48|17|32|10	0	0.86
TOP3A	LARP1	8|0	8	4	2	52|39|41|46|52|42|65|143|121|33|52|69	0	0.86
TOP3A	ADNP	30|3	33	16.5	2	29|25|27|29|22|19|13|70|44|31|31|16	0	0.86
TOP3A	NCAPH	5|1	6	3	2	6|5|6|11|7|7|6|24|29|5|14|8	0	0.86
TOP3A	AHCTF1	38|35	73	36.5	2	15|15|29|28|26|20|10|43|37|35|8|23	0	0.86
TOP3A	NOP58	7|6	13	6.5	2	9|10|4|6|6|5|8|17|14|8|4|12	0	0.86
TOP3A	ZFR	8|4	12	6	2	12|6|6|9|9|8|12|11|22|9|10|15	0	0.86
TOP3A	HP1BP3	4|0	4	2	2	22|14|6|9|8|16|5|13|14|12|6|5	0	0.86
TOP3A	KDM3B	14|1	15	7.5	2	14|25|12|18|11|12|7|43|30|5|24|19	0	0.86
TOP3A	CRK	14|6	20	10	2	26|15|21|24|28|21|22|19|36|12|20|24	0	0.86
TOP3A	FTSJ3	7|11	18	9	2	7|8|4|17|9|10|17|30|27|10|13|16	0	0.86
TOP3A	PRPF40A	5|3	8	4	2	2|4|8|5|4|18|8|15|6|11|5|9	0	0.86
TOP3A	WDR70	5|2	7	3.5	2	9|6|5|9|7|7|6|11|11|3|5|10	0	0.86
TOP3A	HEATR1	3|1	4	2	2	3|5|3|7|6|3|2|5|13|6|6|10	0	0.86
TOP3A	RBM27	8|5	13	6.5	2	9|6|4|7|5|9|13|21|12|13|11|10	0	0.86
TOP3A	YLPM1	13|0	13	6.5	2	17|14|13|14|14|22|8|44|24|24|12|5	0	0.86
TOP3A	ZC3HAV1	6|0	6	3	2	7|3|8|9|8|8|9|24|29|6|13|9	0	0.86
TOP3A	CIAPIN1	4|0	4	2	2	2|2|3|7|3|2|4|3|7|0|4|12	0	0.86
TOP3A	PCNP	7|7	14	7	2	17|13|18|16|12|20|8|14|16|7|13|8	0	0.86
TOP3A	NUP107	2|0	2	1	2	7|0|2|6|4|3|2|14|9|6|2|6	0	0.86
TOP3A	NUFIP2	2|1	3	1.5	2	22|34|22|23|18|15|37|54|43|16|33|32	0	0.86
TOP3A	MYL6	2|4	6	3	2	13|5|13|8|4|6|6|7|36|13|12|10	0	0.86
TOP3A	RBM25	5|9	14	7	2	12|11|6|8|4|11|6|30|15|10|13|17	0	0.86
TOP3A	RBM26	5|4	9	4.5	2	3|9|8|4|9|8|17|12|17|11|11|8	0	0.86
TOP3A	ANAPC1	2|0	2	1	2	5|3|0|9|5|3|1|6|16|3|5|9	0	0.86
TOP3A	SFXN1	6|7	13	6.5	2	13|9|1|5|3|14|5|10|7|5|1|12	0	0.86
TOP3A	CDK11A	3|3	6	3	2	3|2|2|5|6|5|3|3|4|2|0|3	0	0.86
TOP3A	TRIR	3|0	3	1.5	2	11|8|10|6|8|10|20|20|12|5|16|14	0	0.86
TOP3A	DDX50	5|3	8	4	2	9|10|2|5|6|10|8|12|8|12|3|0	0	0.86
TOP3A	WDR82	11|4	15	7.5	2	12|7|11|14|15|25|7|36|16|15|9|8	0	0.86
TOP3A	TCP1	33|27	60	30	2	44|42|38|36|38|27|53|107|120|34|147|56	0	0.86
TOP3A	HNRNPU	43|17	60	30	2	46|44|51|32|32|31|46|75|71|30|39|32	0	0.86
TOP3A	PHAX	2|1	3	1.5	2	3|3|5|4|3|3|5|12|5|1|3|13	0	0.86
TOP3A	SON	11|7	18	9	2	14|15|20|17|20|13|12|12|22|8|13|19	0	0.86
TOP3A	BAZ1B	17|7	24	12	2	50|47|45|41|44|36|63|109|88|66|41|35	0	0.86
TOP3A	PPP4R3A	2|2	4	2	2	8|8|4|10|9|4|17|29|27|10|13|19	0	0.86
TOP3A	PAPOLA	8|9	17	8.5	2	19|15|16|13|11|20|19|40|29|11|24|28	0	0.86
TOP3A	BRD4	10|9	19	9.5	2	26|21|17|24|22|28|20|70|35|21|13|25	0	0.86
TOP3A	TECR	5|3	8	4	2	13|2|3|3|4|10|3|5|1|6|7|8	0	0.86
TOP3A	WDR36	4|0	4	2	2	6|12|4|7|9|9|8|18|12|8|7|11	0	0.86
TOP3A	LRWD1	9|1	10	5	2	9|5|6|11|6|11|20|26|25|13|17|10	0	0.86
TOP3A	TIPRL	3|7	10	5	2	15|15|15|15|9|22|20|52|47|9|24|28	0	0.86
TOP3A	TUBB	128|84	212	106	2	100|114|64|68|56|83|82|94|126|75|140|119	0	0.86
TOP3A	Streptavidin	617|869	1486	743	2	822|0|806|596|411|727|721|1619|1215|478|650|758	0	0.86
TOP3A	lacZ	4|13	17	8.5	2	344|385|197|217|190|220|45|49|222|67|121|81	0	0.86
TOP3A	ADAR	3|5	8	4	2	11|5|6|9|9|17|11|16|19|6|9|4	0	0.86
TOP3A	PGAM5	4|8	12	6	2	11|16|17|9|9|7|5|24|27|8|9|11	0	0.86
TOP3A	HDLBP	2|3	5	2.5	2	33|25|25|21|28|28|22|48|58|21|40|37	0	0.86
TOP3A	KIF5B	3|5	8	4	2	30|23|35|31|32|19|37|66|65|23|52|36	0	0.86
TOP3A	H1-2	19|21	40	20	2	42|41|0|53|30|37|35|53|71|45|31|22	0	0.86
TOP3A	TLN1	3|1	4	2	2	45|39|32|43|36|36|37|85|82|20|45|57	0	0.86
TOP3A	AIMP2	2|2	4	2	2	0|0|1|3|4|1|5|2|2|3|3|4	0	0.86
TOP3A	EIF3M	2|3	5	2.5	2	4|3|0|2|4|0|3|9|10|2|9|6	0	0.86
TOP3A	SF3A3	3|0	3	1.5	2	1|1|7|7|8|1|7|29|9|11|8|4	0	0.86
TOP3A	ZNF280C	3|2	5	2.5	2	3|4|4|6|3|3|4|7|10|2|2|5	0	0.86
TOP3A	NUP133	2|1	3	1.5	2	6|3|5|6|9|3|3|15|11|4|7|6	0	0.86
TOP3A	JPT2	2|1	3	1.5	2	13|10|13|5|7|6|6|14|15|7|8|9	0	0.86
TOP3A	TCERG1	6|2	8	4	2	8|5|9|4|10|7|10|12|12|9|11|8	0	0.86
TOP3A	FUS	2|2	4	2	2	4|2|3|3|0|3|2|5|3|3|0|3	0	0.86
TOP3A	GTF2F2	3|2	5	2.5	2	11|6|4|6|5|10|10|10|14|2|8|11	0	0.86
TOP3A	DVL3	3|0	3	1.5	2	0|6|7|10|11|6|7|10|14|6|10|7	0	0.86
TOP3A	NOLC1	5|3	8	4	2	10|11|4|12|9|9|13|30|34|9|13|15	0	0.86
TOP3A	TUBB4B	107|76	183	91.5	2	90|97|59|56|0|66|71|81|89|62|99|98	0	0.86
TOP3A	PRRC2C	6|0	6	3	2	31|21|22|24|32|14|40|57|60|20|43|36	0	0.86
TOP3A	TUBB2B	79|0	79	39.5	2	69|82|45|0|38|55|0|0|75|0|0|0	0	0.86
TOP3A	CKAP5	2|2	4	2	2	45|30|46|39|43|33|46|88|72|20|43|48	0	0.86
TOP3A	GMPS	3|5	8	4	2	1|4|1|4|4|4|5|5|7|1|12|17	0	0.86
TOP3A	SF3B6	2|1	3	1.5	2	5|1|2|3|2|3|3|4|4|1|2|1	0	0.86
TOP3A	NUCKS1	2|3	5	2.5	2	3|0|0|5|12|6|5|3|3|2|2|1	0	0.86
TOP3A	PPP1CA	8|3	11	5.5	2	25|21|15|21|11|26|24|37|28|19|27|20	0	0.86
TOP3A	PPP1CC	8|0	8	4	2	21|20|10|17|8|23|23|37|27|15|27|20	0	0.86
TOP3A	EIF3A	3|11	14	7	2	26|26|21|22|25|17|26|49|42|26|21|35	0	0.86
TOP3A	TUBB4A	97|64	161	80.5	2	84|89|45|48|38|57|57|73|85|0|100|94	0	0.86
TOP3A	PPIL4	2|3	5	2.5	2	0|3|3|0|2|3|4|3|8|3|3|7	0	0.86
TOP3A	H2AX	9|0	9	4.5	2	15|8|20|0|7|7|22|12|0|19|11|14	0	0.86
TOP3A	WWOX	3|0	3	1.5	2	13|10|11|7|17|9|11|18|17|10|10|7	0	0.86
TOP3A	PPP1CB	7|0	7	3.5	2	14|14|9|13|8|15|18|29|18|14|14|12	0	0.86
TOP3A	NAP1L4	3|0	3	1.5	2	1|6|1|2|4|5|10|15|12|6|9|13	0	0.86
TOP3A	ZNF512B	2|0	2	1	2	4|5|4|2|0|3|1|6|6|5|8|2	0	0.86
TOP3A	ZC3H11A	2|7	9	4.5	2	13|14|7|8|13|8|9|19|23|13|13|10	0	0.86
TOP3A	CPSF2	2|4	6	3	2	5|5|3|5|2|2|2|10|7|3|6|6	0	0.86
TOP3A	RPL27A	4|3	7	3.5	2	7|5|3|3|3|4|5|9|3|5|4|5	0	0.86
TOP3A	PRPF38A	3|1	4	2	2	6|2|2|2|3|2|3|13|3|3|4|6	0	0.86
TOP3A	PPP6R3	4|0	4	2	2	6|7|3|3|2|2|6|14|11|2|12|12	0	0.86
TOP3A	HSPA6	33|0	33	16.5	2	21|48|0|37|0|25|0|40|23|0|0|0	0	0.86
TOP3A	EXOC4	2|0	2	1	2	14|4|14|14|15|3|2|3|17|5|12|10	0	0.86
TOP3A	KIF5C	2|0	2	1	2	0|0|0|0|9|0|17|0|0|0|0|0	0	0.86
TOP3A	ARL6IP4	1|0	1	0.5	2	0|1|2|1|0|1|1|0|0|0|0|0	0	0.86
TOP3A	SNU13	1|0	1	0.5	2	2|1|1|0|0|0|1|1|2|2|2|1	0	0.86
TOP3A	RPS10	1|1	2	1	2	1|0|1|0|0|1|0|0|2|1|1|1	0	0.86
TOP3A	WDHD1	1|0	1	0.5	2	2|4|5|4|3|4|4|8|4|5|2|0	0	0.86
TOP3A	DDX19B	1|0	1	0.5	2	1|0|1|0|0|1|0|0|2|1|1|1	0	0.86
TOP3A	MRPL22	1|0	1	0.5	2	0|0|0|0|0|1|0|0|0|0|0|0	0	0.86
TOP3A	HAX1	1|0	1	0.5	2	1|0|0|0|0|0|0|2|0|0|1|1	0	0.86
TOP3A	IRAK1	1|0	1	0.5	2	1|2|7|4|4|4|2|9|14|4|9|9	0	0.86
TOP3A	EEF1B2	1|1	2	1	2	7|5|4|5|4|3|7|10|10|4|4|7	0	0.86
TOP3A	SREK1	2|1	3	1.5	2	2|0|2|1|4|1|1|3|4|2|1|3	0	0.86
TOP3A	WDR62	1|0	1	0.5	2	2|0|0|1|2|2|5|5|2|2|1|5	0	0.86
TOP3A	PDS5A	1|0	1	0.5	2	3|2|1|1|2|0|0|4|3|0|3|1	0	0.86
TOP3A	NCBP3	1|0	1	0.5	2	2|2|0|1|1|3|1|0|0|2|1|1	0	0.86
TOP3A	ZNF507	1|0	1	0.5	2	0|0|0|0|1|1|0|0|0|0|0|0	0	0.86
TOP3A	TP53BP1	1|0	1	0.5	2	18|12|11|11|8|5|6|13|15|12|14|11	0	0.86
TOP3A	INTS12	1|0	1	0.5	2	0|0|0|0|1|0|0|0|0|0|1|0	0	0.86
TOP3A	RPTOR	1|1	2	1	2	0|0|0|0|0|0|0|0|0|0|2|1	0	0.86
TOP3A	RAPGEF6	1|0	1	0.5	2	4|2|2|2|0|3|0|5|9|1|5|4	0	0.86
TOP3A	XIAP	1|0	1	0.5	2	4|2|5|4|6|3|2|10|12|1|10|10	0	0.86
TOP3A	ATXN10	1|0	1	0.5	2	0|0|0|0|0|0|0|2|0|0|0|0	0	0.86
TOP3A	SLC25A21	1|0	1	0.5	2	0|0|0|0|0|0|0|0|0|0|0|0	0	0.86
TOP3A	CLSPN	1|0	1	0.5	2	0|0|0|0|0|0|0|0|0|0|0|0	0	0.86
TOP3A	HSDL2	1|0	1	0.5	2	0|0|0|0|0|1|0|0|0|0|0|0	0	0.86
TOP3A	RFC5	1|0	1	0.5	2	3|0|0|0|0|1|2|0|0|0|2|3	0	0.86
TOP3A	TBPL1	1|0	1	0.5	2	0|0|0|1|0|0|0|0|2|0|4|0	0	0.86
TOP3A	UBE2L3	1|1	2	1	2	0|0|0|0|0|0|0|0|0|0|0|0	0	0.86
TOP3A	POLD1	1|0	1	0.5	2	0|0|0|4|0|4|0|3|6|0|9|7	0	0.86
TOP3A	LIN9	1|1	2	1	2	0|0|0|0|0|0|0|0|3|0|0|0	0	0.86
TOP3A	EIF3E	1|5	6	3	2	4|2|14|11|2|4|11|13|6|5|14|10	0	0.86
TOP3A	KPNA5	1|0	1	0.5	2	0|0|3|0|0|0|0|0|0|0|0|0	0	0.86
TOP3A	RFC3	1|1	2	1	2	0|1|0|1|1|2|0|0|0|0|0|1	0	0.86
TOP3A	VBP1	1|3	4	2	2	3|4|3|4|4|3|2|4|6|0|4|5	0	0.86
TOP3A	RANBP3	1|8	9	4.5	2	19|20|17|14|14|14|16|30|34|11|25|25	0	0.86
TOP3A	HAT1	1|1	2	1	2	1|2|0|3|1|0|4|6|10|0|4|6	0	0.86
TOP3A	EIF3I	2|8	10	5	2	21|13|12|9|8|12|8|15|22|14|9|21	0	0.86
TOP3A	FUBP3	1|0	1	0.5	2	3|5|6|0|4|4|4|6|4|2|3|5	0	0.86
TOP3A	ESRRA	1|0	1	0.5	2	0|0|0|0|0|0|0|0|0|0|0|0	0	0.86
TOP3A	GTF2A2	1|1	2	1	2	0|0|0|0|0|0|0|1|1|0|0|0	0	0.86
TOP3A	NMT2	1|1	2	1	2	0|0|0|0|0|0|1|0|0|0|0|0	0	0.86
TOP3A	DDX1	2|5	7	3.5	2	6|4|5|9|8|6|4|13|14|2|12|15	0	0.86
TOP3A	GAK	1|1	2	1	2	2|2|0|1|0|2|0|2|3|0|3|2	0	0.86
TOP3A	CEBPZ	1|0	1	0.5	2	4|3|0|3|0|0|1|4|4|0|4|5	0	0.86
TOP3A	HEXIM1	1|1	2	1	2	1|1|0|0|0|1|0|0|8|0|5|2	0	0.86
TOP3A	SSR3	1|1	2	1	2	1|0|0|1|0|1|0|2|2|0|1|1	0	0.86
TOP3A	PAXIP1	1|0	1	0.5	2	0|0|0|0|0|0|0|0|0|0|0|0	0	0.86
TOP3A	ABCB10	1|0	1	0.5	2	1|1|0|0|0|1|0|0|0|0|0|0	0	0.86
TOP3A	CORO1C	1|6	7	3.5	2	9|13|12|12|17|18|5|9|11|11|17|14	0	0.86
TOP3A	BOP1	1|0	1	0.5	2	0|0|3|2|1|0|0|5|8|0|4|4	0	0.86
TOP3A	USP22	1|0	1	0.5	2	1|0|0|0|0|0|0|2|1|0|0|2	0	0.86
TOP3A	RRP8	1|0	1	0.5	2	1|0|0|0|0|0|0|0|0|0|0|0	0	0.86
TOP3A	SAMHD1	1|1	2	1	2	0|2|0|2|0|2|2|2|1|0|1|2	0	0.86
TOP3A	DHRS7B	1|0	1	0.5	2	2|0|0|0|0|1|0|0|0|0|0|0	0	0.86
TOP3A	GTF2A1	1|1	2	1	2	0|0|1|1|1|0|1|2|5|2|2|1	0	0.86
TOP3A	ESF1	1|2	3	1.5	2	5|5|5|6|4|10|9|18|15|4|9|9	0	0.86
TOP3A	HAUS7	1|0	1	0.5	2	1|2|8|2|2|1|1|1|0|2|1|0	0	0.86
TOP3A	SRBD1	1|0	1	0.5	2	0|1|0|0|0|0|0|2|2|0|1|1	0	0.86
TOP3A	DNAJC11	1|0	1	0.5	2	0|0|0|0|1|2|0|0|2|0|1|2	0	0.86
TOP3A	TM9SF3	1|0	1	0.5	2	1|0|0|0|0|3|0|0|0|0|0|3	0	0.86
TOP3A	TOMM22	1|3	4	2	2	2|5|2|3|1|3|3|6|6|3|2|3	0	0.86
TOP3A	SRPRB	1|0	1	0.5	2	0|2|1|2|2|2|3|3|4|3|3|2	0	0.86
TOP3A	NCAPG	1|1	2	1	2	7|3|2|4|3|2|4|6|5|2|5|7	0	0.86
TOP3A	NUP85	1|0	1	0.5	2	2|3|0|0|0|2|0|2|0|0|2|2	0	0.86
TOP3A	SF3B5	1|1	2	1	2	3|5|4|5|5|5|3|7|5|10|3|3	0	0.86
TOP3A	SLX9	1|0	1	0.5	2	0|0|0|0|0|0|2|2|8|0|1|0	0	0.86
TOP3A	RAD51C	1|0	1	0.5	2	0|0|0|0|0|0|0|0|0|0|0|0	0	0.86
TOP3A	SGF29	1|0	1	0.5	2	1|1|0|1|0|0|2|1|2|2|2|1	0	0.86
TOP3A	PPP4R2	1|0	1	0.5	2	5|0|3|11|3|4|4|9|6|5|7|5	0	0.86
TOP3A	OGT	1|3	4	2	2	12|10|5|8|8|5|2|12|8|8|0|2	0	0.86
TOP3A	ATP5MK	1|1	2	1	2	3|1|3|2|1|0|2|1|1|2|1|2	0	0.86
TOP3A	COX17	1|1	2	1	2	1|1|0|0|0|0|0|1|0|0|0|0	0	0.86
TOP3A	RFX5	1|0	1	0.5	2	3|2|0|2|1|5|0|9|0|2|2|5	0	0.86
TOP3A	CDC16	1|0	1	0.5	2	6|1|8|3|3|5|2|9|7|3|5|2	0	0.86
TOP3A	CCNK	2|0	2	1	2	2|4|0|0|3|1|3|8|5|3|3|5	0	0.86
TOP3A	MOV10	1|0	1	0.5	2	0|0|0|0|2|0|0|0|0|0|2|0	0	0.86
TOP3A	RAD23B	1|0	1	0.5	2	0|0|0|0|0|0|0|0|0|0|0|0	0	0.86
TOP3A	CDCA8	1|0	1	0.5	2	0|0|0|0|0|0|0|0|2|0|0|0	0	0.86
TOP3A	ACADSB	1|0	1	0.5	2	0|0|0|0|0|0|0|0|0|0|0|0	0	0.86
TOP3A	URB1	1|0	1	0.5	2	0|2|0|1|2|0|0|8|4|2|0|3	0	0.86
TOP3A	TAB2	1|0	1	0.5	2	0|0|0|0|0|1|0|0|0|0|0|1	0	0.86
TOP3A	POLA1	1|0	1	0.5	2	5|5|7|4|4|3|3|10|14|2|8|13	0	0.86
TOP3A	RSRC2	1|0	1	0.5	2	0|0|1|0|0|1|0|0|0|0|0|0	0	0.86
TOP3A	NOL9	1|0	1	0.5	2	0|0|0|0|0|3|0|6|7|3|2|3	0	0.86
TOP3A	USP36	1|0	1	0.5	2	0|0|1|4|3|1|1|0|0|0|0|0	0	0.86
TOP3A	DSTN	1|0	1	0.5	2	0|0|0|1|0|0|0|0|0|0|0|0	0	0.86
TOP3A	YIPF5	1|1	2	1	2	1|1|0|0|0|1|0|0|0|0|0|0	0	0.86
TOP3A	EWSR1	1|0	1	0.5	2	1|0|1|0|0|0|0|0|0|0|0|0	0	0.86
TOP3A	GBF1	1|0	1	0.5	2	0|0|0|0|0|0|0|0|2|0|1|0	0	0.86
TOP3A	GCFC2	1|0	1	0.5	2	0|0|0|0|0|0|0|0|0|0|2|2	0	0.86
TOP3A	LRRC42	1|0	1	0.5	2	0|0|0|0|0|0|0|0|0|0|0|0	0	0.86
TOP3A	NOP16	1|1	2	1	2	2|0|0|1|0|0|0|2|0|0|1|0	0	0.86
TOP3A	PSMB2	1|0	1	0.5	2	0|0|1|0|0|1|0|0|0|1|0|0	0	0.86
TOP3A	CHAF1B	1|0	1	0.5	2	2|0|1|0|1|0|0|1|0|1|0|0	0	0.86
TOP3A	PRCC	1|0	1	0.5	2	1|1|1|1|2|2|1|4|0|2|2|1	0	0.86
TOP3A	CTCF	1|0	1	0.5	2	0|0|0|0|0|0|2|0|0|2|0|0	0	0.86
TOP3A	EXOSC6	1|1	2	1	2	1|3|3|2|2|2|2|2|4|1|3|2	0	0.86
TOP3A	DACH1	1|0	1	0.5	2	0|1|0|0|0|0|0|0|0|0|0|0	0	0.86
TOP3A	SH3GL1	2|0	2	1	2	3|0|1|2|1|2|5|8|2|2|4|8	0	0.86
TOP3A	FEN1	1|3	4	2	2	9|5|5|2|5|2|8|13|14|4|10|10	0	0.86
TOP3A	DNM1L	1|3	4	2	2	6|6|4|7|6|8|5|8|8|2|6|14	0	0.86
TOP3A	UTP4	1|0	1	0.5	2	2|0|0|2|0|2|1|2|0|0|0|0	0	0.86
TOP3A	TAF5L	1|0	1	0.5	2	0|0|0|0|1|1|1|0|5|3|1|2	0	0.86
TOP3A	PPAN-P2RY11	1|0	1	0.5	2	2|4|0|1|3|0|0|4|4|3|1|0	0	0.86
TOP3A	SMARCD2	1|0	1	0.5	2	0|0|0|2|1|0|0|0|0|0|0|0	0	0.86
TOP3A	SLFN11	1|0	1	0.5	2	0|0|0|0|0|0|0|0|0|0|0|0	0	0.86
TOP3A	IPO11	1|2	3	1.5	2	3|3|0|0|0|1|2|5|0|0|6|5	0	0.86
TOP3A	ARAF	1|0	1	0.5	2	0|0|0|1|0|0|0|0|0|0|0|0	0	0.86
TOP3A	NSA2	1|0	1	0.5	2	2|3|0|1|0|1|0|0|3|0|1|0	0	0.86
TOP3A	SUPT3H	1|1	2	1	2	3|0|0|0|0|0|1|8|8|1|2|4	0	0.86
TOP3A	CDIPT	1|1	2	1	2	0|5|1|1|0|1|0|0|1|2|1|3	0	0.86
TOP3A	SUZ12	1|0	1	0.5	2	0|1|0|0|0|2|0|0|0|1|1|0	0	0.86
TOP3A	RBM22	1|0	1	0.5	2	0|0|0|0|0|0|0|0|0|0|1|1	0	0.86
TOP3A	MRPS34	1|0	1	0.5	2	0|0|0|0|0|0|0|0|0|0|0|0	0	0.86
TOP3A	BRMS1L	1|0	1	0.5	2	0|0|0|2|0|0|1|0|0|0|0|0	0	0.86
TOP3A	XPO5	1|0	1	0.5	2	1|0|0|0|0|0|2|1|3|0|4|4	0	0.86
TOP3A	PHKB	1|0	1	0.5	2	0|0|0|1|0|0|0|0|0|0|1|0	0	0.86
TOP3A	TBCE	1|1	2	1	2	0|2|0|0|0|0|0|0|0|0|0|4	0	0.86
TOP3A	NOL8	1|0	1	0.5	2	0|0|0|1|1|2|0|4|5|0|2|1	0	0.86
TOP3A	PTPN11	1|0	1	0.5	2	6|7|3|7|5|5|5|13|8|2|7|12	0	0.86
TOP3A	ACAA2	1|0	1	0.5	2	0|0|0|0|0|0|0|0|0|0|0|0	0	0.86
TOP3A	MRPS35	1|1	2	1	2	1|0|0|0|0|1|1|0|0|0|1|0	0	0.86
TOP3A	RPL38	2|1	3	1.5	2	2|4|1|2|2|4|3|4|4|2|2|1	0	0.86
TOP3A	CASZ1	1|0	1	0.5	2	0|0|0|0|0|0|0|0|0|0|0|0	0	0.86
TOP3A	SENP6	1|0	1	0.5	2	0|0|0|0|1|0|1|0|0|0|0|1	0	0.86
TOP3A	ZNF746	1|0	1	0.5	2	0|0|0|0|0|0|0|0|0|0|0|0	0	0.86
TOP3A	SRPRA	1|0	1	0.5	2	4|1|0|1|0|1|1|0|7|2|0|3	0	0.86
TOP3A	USP15	1|1	2	1	2	15|11|16|9|9|11|19|40|44|9|19|26	0	0.86
TOP3A	KIFC1	1|0	1	0.5	2	4|1|0|1|3|6|1|2|7|2|3|6	0	0.86
TOP3A	NCBP1	1|0	1	0.5	2	3|1|1|2|2|1|1|2|6|0|5|3	0	0.86
TOP3A	VIRMA	1|0	1	0.5	2	0|0|0|0|0|0|0|4|4|0|2|1	0	0.86
TOP3A	ZC3HC1	1|2	3	1.5	2	3|2|0|2|0|2|2|6|5|1|2|2	0	0.86
TOP3A	ZMYM1	1|0	1	0.5	2	1|1|1|2|2|2|0|4|0|0|0|4	0	0.86
TOP3A	DICER1	1|0	1	0.5	2	0|0|0|2|1|0|0|7|9|0|4|2	0	0.86
TOP3A	SALL1	1|0	1	0.5	2	0|0|0|0|0|0|0|0|0|0|0|0	0	0.86
TOP3A	SQSTM1	2|0	2	1	2	10|12|17|9|6|3|22|34|37|6|24|24	0	0.86
TOP3A	HMGXB4	1|0	1	0.5	2	4|3|2|2|2|3|3|5|3|1|5|4	0	0.86
TOP3A	EXOSC9	1|0	1	0.5	2	2|1|1|1|2|0|2|3|0|1|0|2	0	0.86
TOP3A	SNRPD2	1|3	4	2	2	3|13|15|3|2|4|1|6|4|4|13|7	0	0.86
TOP3A	SKP1	1|1	2	1	2	1|0|2|0|0|0|1|7|0|1|2|2	0	0.86
TOP3A	DDX31	1|1	2	1	2	0|0|0|0|1|0|0|0|0|0|0|0	0	0.86
TOP3A	GLYR1	1|1	2	1	2	6|7|6|6|4|7|3|12|18|7|7|5	0	0.86
TOP3A	STMN1	1|0	1	0.5	2	6|5|7|8|22|8|16|3|7|0|6|7	0	0.86
TOP3A	ICE1	1|0	1	0.5	2	0|0|0|0|0|0|0|0|0|0|0|0	0	0.86
TOP3A	DCLK1	1|0	1	0.5	2	0|0|0|0|0|0|0|0|0|0|0|0	0	0.86
TOP3A	MRPS21	1|0	1	0.5	2	0|0|0|0|0|0|0|0|0|0|0|0	0	0.86
TOP3A	NCOR2	1|0	1	0.5	2	0|0|0|0|1|0|0|0|0|0|0|0	0	0.86
TOP3A	SMARCAD1	1|0	1	0.5	2	0|0|0|0|0|0|0|1|2|0|0|0	0	0.86
TOP3A	NME4	1|0	1	0.5	2	0|0|0|0|0|0|0|0|0|0|0|0	0	0.86
TOP3A	AHNAK	3|2	5	2.5	2	254|217|202|179|178|135|69|101|190|95|114|109	0	0.86
TOP3A	ZSWIM9	1|0	1	0.5	2	0|0|0|0|0|0|0|0|0|0|0|0	0	0.86
TOP3A	CTNND1	1|0	1	0.5	2	1|3|3|0|1|0|2|8|5|0|4|1	0	0.86
TOP3A	GALK1	1|0	1	0.5	2	0|0|0|0|0|1|0|0|0|0|0|0	0	0.86
TOP3A	RBBP5	1|1	2	1	2	0|0|1|0|0|0|0|0|0|3|1|0	0	0.86
TOP3A	EIF3C	1|7	8	4	2	25|14|11|7|13|11|18|19|14|15|12|25	0	0.86
TOP3A	ZNF512	1|0	1	0.5	2	3|0|3|3|4|5|2|5|9|4|5|5	0	0.86
TOP3A	FAF2	1|0	1	0.5	2	2|3|0|0|0|1|0|1|2|0|0|3	0	0.86
TOP3A	SNRPE	1|1	2	1	2	2|1|2|3|0|2|0|4|0|2|2|2	0	0.86
TOP3A	HASPIN	1|0	1	0.5	2	0|0|0|0|0|0|0|0|0|0|0|0	0	0.86
TOP3A	HSPA4L	1|0	1	0.5	2	0|0|0|2|1|1|0|0|1|0|1|1	0	0.86
TOP3A	NMNAT1	1|1	2	1	2	0|0|0|0|0|0|0|0|0|0|0|0	0	0.86
TOP3A	DHX37	1|0	1	0.5	2	0|0|0|0|0|0|0|4|2|1|0|0	0	0.86
TOP3A	TARS1	1|0	1	0.5	2	0|1|0|0|0|0|4|0|5|0|3|5	0	0.86
TOP3A	MTPAP	1|0	1	0.5	2	0|0|0|0|0|0|0|0|0|0|0|0	0	0.86
TOP3A	CCAR1	1|0	1	0.5	2	0|2|1|0|1|0|0|0|1|0|2|0	0	0.86
TOP3A	PTBP3	1|0	1	0.5	2	0|0|0|0|0|0|0|0|0|0|0|0	0	0.86
TOP3A	MAP2K3	1|0	1	0.5	2	0|0|0|0|0|0|0|0|0|0|0|1	0	0.86
TOP3A	CNIH4	1|0	1	0.5	2	1|2|2|0|0|1|0|2|2|0|0|0	0	0.86
TOP3A	RING1	1|0	1	0.5	2	0|0|0|0|0|0|0|0|0|0|1|1	0	0.86
TOP3A	SNRPD3	1|2	3	1.5	2	3|3|2|2|3|4|3|6|3|3|4|5	0	0.86
TOP3A	KNOP1	1|2	3	1.5	2	1|10|4|4|0|2|1|10|6|7|4|5	0	0.86
TOP3A	POM121C	1|0	1	0.5	2	0|0|2|0|0|0|0|0|0|0|0|0	0	0.86
TOP3A	GNAT1	1|0	1	0.5	2	0|0|2|0|0|0|0|0|0|0|0|0	0	0.86
TOP3A	NKAPL	1|0	1	0.5	2	0|1|0|0|0|0|0|0|0|0|0|0	0	0.86
TOP3A	TFAP2A	1|1	2	1	2	0|0|0|0|0|0|0|0|0|0|1|0	0	0.86
TOP3A	SKA3	1|0	1	0.5	2	5|6|6|7|8|4|14|24|32|13|11|18	0	0.86
TOP3A	TRIP6	1|0	1	0.5	2	0|1|0|0|1|0|1|0|4|0|2|2	0	0.86
TOP3A	SLC3A2	1|1	2	1	2	2|0|0|1|1|1|0|0|0|1|0|1	0	0.86
TOP3A	GYS1	1|0	1	0.5	2	0|0|0|0|0|0|0|0|0|0|0|0	0	0.86
TOP3A	NDUFA4	1|0	1	0.5	2	0|1|0|0|0|0|0|0|0|0|0|0	0	0.86
TOP3A	LANCL2	1|0	1	0.5	2	0|0|1|0|0|1|0|0|0|0|1|0	0	0.86
TOP3A	ORC5	1|0	1	0.5	2	0|0|0|1|0|0|0|0|2|0|2|1	0	0.86
TOP3A	DR1	1|0	1	0.5	2	0|0|0|0|0|0|0|2|0|0|2|0	0	0.86
TOP3A	DECR1	1|0	1	0.5	2	0|0|0|0|0|0|0|0|0|0|0|0	0	0.86
TOP3A	USP48	1|0	1	0.5	2	0|0|0|0|0|0|2|0|4|1|2|2	0	0.86
TOP3A	DNAJC7	1|0	1	0.5	2	0|0|0|0|0|0|0|0|1|0|0|0	0	0.86
TOP3A	REXO4	1|0	1	0.5	2	4|2|0|2|1|0|3|5|0|3|4|3	0	0.86
TOP3A	NPEPPS	1|0	1	0.5	2	4|0|0|1|0|3|0|2|2|0|0|2	0	0.86
TOP3A	OXSR1	1|1	2	1	2	0|0|0|0|2|0|0|0|0|0|0|0	0	0.86
TOP3A	EXOSC4	1|0	1	0.5	2	2|0|1|4|2|4|2|1|4|2|2|0	0	0.86
TOP3A	TNRC6B	1|0	1	0.5	2	5|4|0|6|7|4|7|17|10|5|10|5	0	0.86
TOP3A	TADA1	1|0	1	0.5	2	0|1|1|0|1|0|0|0|1|2|2|4	0	0.86
TOP3A	POLH	1|0	1	0.5	2	0|0|0|0|0|0|0|3|2|0|5|0	0	0.86
TOP3A	MRPL44	1|0	1	0.5	2	0|0|0|0|0|1|0|0|0|0|0|0	0	0.86
TOP3A	ZNF106	1|0	1	0.5	2	0|0|0|0|0|0|0|0|0|0|0|0	0	0.86
TOP3A	PRMT1	1|1	2	1	2	3|2|4|2|4|4|1|7|4|0|2|2	0	0.86
TOP3A	GFM2	1|0	1	0.5	2	0|0|0|0|0|0|0|0|0|0|0|0	0	0.86
TOP3A	PAF1	1|2	3	1.5	2	3|0|2|2|4|3|0|10|4|4|1|2	0	0.86
TOP3A	DHX35	1|0	1	0.5	2	0|0|0|1|0|0|0|0|4|1|3|0	0	0.86
TOP3A	PEX14	1|0	1	0.5	2	14|10|9|9|10|14|10|18|21|11|12|14	0	0.86
TOP3A	ELOA	1|0	1	0.5	2	7|4|2|2|8|8|0|14|12|5|8|4	0	0.86
TOP3A	PES1	1|5	6	3	2	4|3|4|3|7|7|3|11|14|6|5|8	0	0.86
TOP3A	DVL1	1|0	1	0.5	2	0|0|5|0|0|0|0|0|0|0|4|0	0	0.86
TOP3A	AHCY	1|1	2	1	2	0|1|1|0|0|0|0|0|0|0|0|0	0	0.86
TOP3A	HMGN1	1|1	2	1	2	0|0|0|0|0|0|0|0|0|0|0|0	0	0.86
TOP3A	USP5	1|1	2	1	2	0|0|0|0|0|0|0|0|0|0|2|3	0	0.86
TOP3A	WDR75	1|0	1	0.5	2	0|0|0|0|0|0|0|0|0|0|0|0	0	0.86
TOP3A	FLAD1	1|0	1	0.5	2	0|0|0|0|0|0|0|0|0|0|0|0	0	0.86
TOP3A	CBX5	1|2	3	1.5	2	5|7|3|7|5|2|1|4|0|2|1|2	0	0.86
TOP3A	NLE1	1|0	1	0.5	2	0|0|0|0|0|0|0|0|0|0|0|0	0	0.86
TOP3A	RAB18	1|1	2	1	2	2|1|0|0|0|0|0|1|0|1|0|0	0	0.86
TOP3A	MLLT6	1|0	1	0.5	2	0|0|1|0|1|0|0|0|0|0|0|0	0	0.86
TOP3A	ZNF516	1|0	1	0.5	2	0|0|0|0|0|0|0|0|0|0|0|0	0	0.86
TOP3A	TRMT1	1|1	2	1	2	0|0|0|0|0|0|0|0|0|0|1|0	0	0.86
TOP3A	ARFGAP1	1|1	2	1	2	5|6|6|9|8|8|13|24|21|6|9|16	0	0.86
TOP3A	ANAPC7	1|0	1	0.5	2	6|0|3|4|1|1|0|2|3|2|3|3	0	0.86
TOP3A	TARS2	1|0	1	0.5	2	0|0|0|0|0|0|0|0|0|0|0|0	0	0.86
TOP3A	MYL12B	1|0	1	0.5	2	4|0|2|0|0|0|0|3|17|9|11|0	0	0.86
TOP3A	BUB1B	1|0	1	0.5	2	5|0|4|11|3|0|2|6|12|0|10|4	0	0.86
TOP3A	PNISR	2|0	2	1	2	3|4|3|2|3|3|3|6|4|4|4|0	0	0.86
TOP3A	PPP2CB	1|1	2	1	2	0|0|1|0|0|0|0|1|1|0|2|0	0	0.86
TOP3A	EBP	1|0	1	0.5	2	0|1|0|1|0|0|0|2|0|0|0|1	0	0.86
TOP3A	INTS11	1|0	1	0.5	2	0|0|0|0|0|0|0|0|0|0|0|0	0	0.86
TOP3A	CFAP20	1|0	1	0.5	2	0|1|1|0|0|2|0|2|1|2|0|2	0	0.86
TOP3A	NUP62	1|1	2	1	2	2|2|2|4|2|2|0|9|0|4|3|3	0	0.86
TOP3A	CLINT1	1|5	6	3	2	28|23|14|24|17|13|18|30|25|11|21|16	0	0.86
TOP3A	ZBTB21	1|1	2	1	2	0|1|3|0|1|3|1|2|0|0|2|2	0	0.86
TOP3A	ZNF622	1|0	1	0.5	2	0|0|0|1|0|0|3|5|0|0|2|6	0	0.86
TOP3A	NFIA	1|0	1	0.5	2	0|0|0|0|1|0|0|1|4|2|0|0	0	0.86
TOP3A	OGA	2|0	2	1	2	0|2|3|5|0|1|5|7|10|3|8|8	0	0.86
TOP3A	IK	3|2	5	2.5	2	10|4|2|6|7|10|3|17|9|5|8|6	0	0.86
TOP3A	SYF2	1|0	1	0.5	2	0|0|0|0|0|0|0|0|0|0|0|0	0	0.86
TOP3A	MAP7D1	1|0	1	0.5	2	0|0|0|1|0|0|0|0|0|0|1|1	0	0.86
TOP3A	NHP2	1|0	1	0.5	2	0|0|0|0|0|0|0|0|0|0|0|1	0	0.86
TOP3A	GAR1	1|0	1	0.5	2	0|0|1|0|0|0|0|0|0|0|0|0	0	0.86
TOP3A	PRMT5	1|2	3	1.5	2	5|2|4|1|1|0|3|11|4|2|16|11	0	0.86
TOP3A	CENPC	1|0	1	0.5	2	1|1|0|0|0|1|0|0|0|0|0|0	0	0.86
TOP3A	CXXC1	1|0	1	0.5	2	0|0|0|0|0|0|0|0|0|0|0|0	0	0.86
TOP3A	SAFB	1|3	4	2	2	13|7|7|7|14|7|10|15|17|12|3|7	0	0.86
TOP3A	MECP2	1|0	1	0.5	2	0|0|0|1|0|1|0|0|2|0|2|2	0	0.86
TOP3A	NOC2L	1|1	2	1	2	0|0|0|0|0|3|0|1|0|0|0|0	0	0.86
TOP3A	HADHA	1|0	1	0.5	2	0|0|0|0|0|0|0|0|0|0|0|0	0	0.86
TOP3A	DLD	0|2	2	1	2	3|3|0|3|0|6|0|4|0|0|2|3	0	0.86
TOP3A	AP2B1	0|3	3	1.5	2	2|3|3|4|2|0|2|7|4|2|15|12	0	0.86
TOP3A	PAICS	0|3	3	1.5	2	17|14|17|15|16|19|21|32|41|15|21|19	0	0.86
TOP3A	ACLY	0|2	2	1	2	8|5|3|5|6|6|0|8|7|2|7|8	0	0.86
TOP3A	GSPT1	0|2	2	1	2	7|2|1|2|0|0|2|0|5|0|4|7	0	0.86
TOP3A	ECD	0|2	2	1	2	8|5|6|10|7|6|10|48|23|1|15|21	0	0.86
TOP3A	SPART	0|3	3	1.5	2	2|2|5|11|4|9|7|6|10|2|5|6	0	0.86
TOP3A	AIMP1	0|3	3	1.5	2	3|4|4|3|6|0|3|5|10|0|5|5	0	0.86
TOP3A	MAPRE2	0|2	2	1	2	8|11|7|5|8|4|7|25|23|8|8|12	0	0.86
TOP3A	TBC1D15	0|3	3	1.5	2	17|14|17|21|16|13|21|34|32|16|17|24	0	0.86
TOP3A	ZC3H14	0|2	2	1	2	4|1|0|5|7|0|3|2|2|3|2|2	0	0.86
TOP3A	PRKAG1	0|2	2	1	2	3|2|4|3|2|2|3|2|4|0|3|5	0	0.86
TOP3A	EIF3L	0|3	3	1.5	2	4|3|7|8|6|2|1|12|19|7|7|4	0	0.86
TOP3A	DDX6	0|5	5	2.5	2	9|8|6|4|3|6|9|17|11|4|9|20	0	0.86
TOP3A	SRP68	0|4	4	2	2	26|28|17|21|16|23|35|36|46|20|24|25	0	0.86
TOP3A	CNOT1	0|2	2	1	2	12|8|9|6|2|7|4|9|5|5|12|15	0	0.86
TOP3A	EEF1A2	0|37	37	18.5	2	1|90|24|0|21|29|0|2|0|0|0|105	0	0.86
TOP3A	SNRNP70	0|3	3	1.5	2	11|13|10|9|17|8|8|14|7|7|3|9	0	0.86
TOP3A	DRG1	0|4	4	2	2	7|3|4|7|5|4|6|14|12|4|11|8	0	0.86
TOP3A	DDX39B	0|7	7	3.5	2	13|12|7|0|0|18|17|15|0|0|0|20	0	0.86
TOP3A	TRIM25	0|2	2	1	2	8|0|5|6|8|10|2|2|5|5|7|9	0	0.86
TOP3A	CAPZA2	0|3	3	1.5	2	7|7|7|8|7|9|5|12|7|10|7|14	0	0.86
TOP3A	VARS1	0|7	7	3.5	2	6|7|3|3|4|4|6|16|16|5|11|18	0	0.86
TOP3A	CDC37	0|2	2	1	2	1|1|1|2|0|6|0|4|0|1|2|8	0	0.86
TOP3A	ANAPC4	0|3	3	1.5	2	3|1|0|2|1|2|0|6|7|2|5|9	0	0.86
TOP3A	PDAP1	0|2	2	1	2	9|9|12|8|8|7|11|12|17|7|13|10	0	0.86
TOP3A	PIH1D1	0|3	3	1.5	2	2|4|1|4|3|3|3|12|10|2|6|2	0	0.86
TOP3A	YTHDC2	0|4	4	2	2	5|8|6|8|9|4|7|25|20|9|8|15	0	0.86
TOP3A	VCPIP1	0|3	3	1.5	2	8|11|15|9|8|7|13|19|13|5|14|14	0	0.86
TOP3A	EIF3G	0|2	2	1	2	9|8|1|6|9|5|10|20|19|4|6|15	0	0.86
TOP3A	WARS1	0|2	2	1	2	12|12|12|17|15|15|11|31|30|10|22|25	0	0.86
TOP3A	WBP11	0|2	2	1	2	2|8|3|0|0|1|0|9|3|0|3|3	0	0.86
TOP3A	DSP	0|2	2	1	2	16|3|12|20|14|6|0|7|18|1|4|14	0	0.86
TOP3A	KPNA6	0|2	2	1	2	6|5|0|3|3|5|3|3|2|3|4|5	0	0.86
TOP3A	POLR2E	0|2	2	1	2	2|1|1|2|2|1|4|6|5|0|1|3	0	0.86
TOP3A	IGF2BP2	0|4	4	2	2	7|7|3|5|4|6|7|4|10|5|9|6	0	0.86
TOP3A	GIGYF2	0|2	2	1	2	41|34|32|43|40|30|47|100|120|46|34|37	0	0.86
TOP3A	EIF5B	0|2	2	1	2	9|9|2|2|5|3|5|24|34|8|17|15	0	0.86
TOP3A	H1-4	0|17	17	8.5	2	44|42|42|54|40|33|56|32|42|49|0|0	0	0.86
TOP3A	PKN2	0|2	2	1	2	4|3|1|2|4|3|0|7|4|0|5|8	0	0.86
TOP3A	AP3B1	0|2	2	1	2	8|8|5|13|13|9|7|12|14|8|10|10	0	0.86
TOP3A	WDR11	0|3	3	1.5	2	11|6|7|8|8|4|6|22|14|8|11|16	0	0.86
TOP3A	NOC3L	0|2	2	1	2	2|2|2|0|5|6|5|6|9|6|4|4	0	0.86
TOP3A	SUMO4	0|1	1	0.5	2	0|1|1|1|1|1|0|1|1|0|0|1	0	0.86
TOP3A	FTO	0|1	1	0.5	2	0|0|0|0|0|0|0|0|0|0|0|0	0	0.86
TOP3A	CACTIN	0|1	1	0.5	2	4|5|1|4|4|4|0|9|9|3|7|7	0	0.86
TOP3A	PTMA	0|1	1	0.5	2	0|0|0|0|3|2|0|0|0|0|0|0	0	0.86
TOP3A	CLK3	0|1	1	0.5	2	0|0|0|0|0|0|0|2|2|0|0|0	0	0.86
TOP3A	LDHA	0|1	1	0.5	2	0|0|0|0|0|0|1|0|0|0|0|1	0	0.86
TOP3A	ATG7	0|1	1	0.5	2	0|0|0|0|0|0|0|0|0|0|0|0	0	0.86
TOP3A	CMPK1	0|1	1	0.5	2	0|0|0|0|0|0|0|0|0|0|0|1	0	0.86
TOP3A	GTF2H1	0|1	1	0.5	2	0|0|0|0|0|0|0|0|0|0|0|0	0	0.86
TOP3A	PYM1	0|1	1	0.5	2	2|0|1|2|4|0|3|8|0|2|2|12	0	0.86
TOP3A	LYAR	0|1	1	0.5	2	1|1|0|1|0|0|0|3|0|0|1|5	0	0.86
TOP3A	GSK3B	0|1	1	0.5	2	1|0|0|0|0|0|1|0|0|0|0|0	0	0.86
TOP3A	RIOK2	0|1	1	0.5	2	0|0|0|0|0|0|0|0|0|0|0|1	0	0.86
TOP3A	GNAI2	0|1	1	0.5	2	0|0|0|0|0|0|0|0|0|0|0|0	0	0.86
TOP3A	TSFM	0|1	1	0.5	2	1|1|0|0|0|2|0|0|0|1|0|2	0	0.86
TOP3A	TFCP2	0|1	1	0.5	2	0|0|0|0|0|0|0|3|0|0|0|1	0	0.86
TOP3A	CLTA	0|1	1	0.5	2	0|0|0|0|0|1|0|0|0|0|0|0	0	0.86
TOP3A	KAT7	0|1	1	0.5	2	2|0|0|0|0|0|0|3|0|1|1|3	0	0.86
TOP3A	RAB2A	0|1	1	0.5	2	1|1|0|0|0|1|0|0|0|0|0|0	0	0.86
TOP3A	KIF2A	0|1	1	0.5	2	2|3|1|3|1|3|0|2|1|2|2|5	0	0.86
TOP3A	PGD	0|1	1	0.5	2	0|0|0|0|0|1|0|0|0|0|0|2	0	0.86
TOP3A	PSMA2	0|1	1	0.5	2	0|0|0|0|0|0|2|0|1|0|2|2	0	0.86
TOP3A	STAT3	0|1	1	0.5	2	11|12|7|12|7|10|6|20|20|2|10|15	0	0.86
TOP3A	UBA1	0|1	1	0.5	2	3|3|5|3|2|3|0|3|2|1|6|6	0	0.86
TOP3A	ST13	0|1	1	0.5	2	0|0|0|0|0|0|0|0|0|0|0|1	0	0.86
TOP3A	IDI1	0|1	1	0.5	2	0|0|0|0|0|0|0|0|0|0|0|0	0	0.86
TOP3A	PURA	0|1	1	0.5	2	1|0|0|0|0|1|0|0|0|0|0|2	0	0.86
TOP3A	CDC123	0|1	1	0.5	2	0|0|0|0|0|0|1|0|0|0|2|1	0	0.86
TOP3A	TAF10	0|1	1	0.5	2	0|0|0|0|0|0|0|2|0|0|0|1	0	0.86
TOP3A	TUBGCP3	0|1	1	0.5	2	0|0|0|0|0|1|0|0|0|0|0|0	0	0.86
TOP3A	DYNLT1	0|1	1	0.5	2	0|0|0|0|0|0|0|0|0|0|0|1	0	0.86
TOP3A	EPB41L3	0|1	1	0.5	2	60|64|49|43|50|39|51|74|73|56|65|43	0	0.86
TOP3A	RLF	0|1	1	0.5	2	0|1|1|1|1|0|0|0|0|0|0|0	0	0.86
TOP3A	RAB21	0|1	1	0.5	2	4|3|2|2|1|3|1|5|0|2|0|4	0	0.86
TOP3A	MORC3	0|1	1	0.5	2	0|0|0|0|0|0|0|0|0|0|0|0	0	0.86
TOP3A	LTN1	0|1	1	0.5	2	0|0|0|0|0|0|0|0|0|0|0|0	0	0.86
TOP3A	ANKHD1	0|1	1	0.5	2	14|10|15|16|0|6|12|19|9|9|16|25	0	0.86
TOP3A	ZWILCH	0|1	1	0.5	2	0|0|0|0|0|0|0|0|1|0|1|1	0	0.86
TOP3A	AGK	0|1	1	0.5	2	2|1|0|0|0|1|3|0|1|0|1|2	0	0.86
TOP3A	CCNL2	0|1	1	0.5	2	0|0|1|1|1|1|0|2|2|1|0|1	0	0.86
TOP3A	LMF2	0|1	1	0.5	2	2|0|0|0|0|0|0|2|0|0|2|2	0	0.86
TOP3A	CHMP4B	0|1	1	0.5	2	4|3|1|3|2|3|3|6|14|4|11|4	0	0.86
TOP3A	CMTM8	0|1	1	0.5	2	0|0|0|0|0|0|0|0|0|0|0|0	0	0.86
TOP3A	AK1	0|1	1	0.5	2	0|0|0|0|0|1|0|0|0|0|0|1	0	0.86
TOP3A	XRN1	0|1	1	0.5	2	17|17|14|14|14|15|13|34|25|13|20|20	0	0.86
TOP3A	TAF6	0|1	1	0.5	2	1|0|2|2|0|2|1|4|3|4|0|0	0	0.86
TOP3A	GFPT1	0|1	1	0.5	2	3|2|0|0|0|0|0|2|0|0|0|1	0	0.86
TOP3A	BABAM2	0|1	1	0.5	2	1|1|1|1|1|1|2|2|4|1|2|2	0	0.86
TOP3A	EIF3H	0|1	1	0.5	2	2|0|0|4|7|1|1|1|0|0|3|0	0	0.86
TOP3A	ACSL3	0|1	1	0.5	2	4|0|0|0|1|0|0|1|0|0|2|3	0	0.86
TOP3A	TIMM23	0|1	1	0.5	2	1|0|0|0|1|2|1|2|0|0|0|1	0	0.86
TOP3A	OTUB1	0|1	1	0.5	2	0|0|0|0|0|1|0|0|0|0|0|1	0	0.86
TOP3A	GPALPP1	0|1	1	0.5	2	3|0|0|2|2|2|0|0|0|1|3|0	0	0.86
TOP3A	PDXP	0|1	1	0.5	2	0|0|0|0|0|0|0|0|0|0|0|0	0	0.86
TOP3A	DOLPP1	0|1	1	0.5	2	2|1|0|1|0|2|2|2|0|0|0|0	0	0.86
TOP3A	RFLNB	0|1	1	0.5	2	3|3|2|2|3|3|2|6|2|2|2|2	0	0.86
TOP3A	GGCT	0|1	1	0.5	2	0|0|0|0|0|0|0|0|0|0|0|0	0	0.86
TOP3A	FHL1	0|1	1	0.5	2	0|0|0|0|0|0|1|0|0|0|0|1	0	0.86
TOP3A	FLII	0|1	1	0.5	2	0|0|0|0|0|0|0|0|0|0|0|0	0	0.86
TOP3A	SCD	0|1	1	0.5	2	0|0|0|0|0|0|0|0|0|0|0|0	0	0.86
TOP3A	NDRG1	0|1	1	0.5	2	3|2|0|0|0|1|0|7|3|2|5|3	0	0.86
TOP3A	RDH11	0|1	1	0.5	2	0|0|0|0|0|1|0|0|0|0|0|0	0	0.86
TOP3A	VPS35L	0|1	1	0.5	2	0|0|0|0|0|0|0|0|0|0|0|1	0	0.86
TOP3A	CLPTM1L	0|1	1	0.5	2	1|1|0|0|0|1|0|0|0|0|0|1	0	0.86
TOP3A	TUBGCP2	0|1	1	0.5	2	2|0|0|0|0|0|0|1|0|0|0|0	0	0.86
TOP3A	NMD3	0|1	1	0.5	2	0|0|0|0|0|0|0|0|0|0|0|0	0	0.86
TOP3A	ATAD1	0|1	1	0.5	2	0|0|0|0|0|0|0|0|0|0|0|0	0	0.86
TOP3A	SLK	0|2	2	1	2	37|27|30|27|34|27|36|81|78|15|41|69	0	0.86
TOP3A	PHF10	0|1	1	0.5	2	0|0|0|0|0|0|0|0|0|0|0|0	0	0.86
TOP3A	ALG13	0|1	1	0.5	2	0|0|0|0|0|0|0|0|0|0|0|0	0	0.86
TOP3A	ATP5MF	0|1	1	0.5	2	1|0|0|1|0|1|0|0|0|0|0|0	0	0.86
TOP3A	BRD2	0|1	1	0.5	2	0|0|0|0|0|2|0|0|0|0|1|0	0	0.86
TOP3A	NAA50	0|1	1	0.5	2	0|0|0|0|0|0|0|0|0|0|0|0	0	0.86
TOP3A	RAVER1	0|1	1	0.5	2	0|0|0|0|0|0|0|0|2|0|1|1	0	0.86
TOP3A	MTPN	0|1	1	0.5	2	0|0|0|0|0|0|0|0|0|0|0|0	0	0.86
TOP3A	UHRF1	0|1	1	0.5	2	0|1|0|0|0|1|0|0|0|0|0|0	0	0.86
TOP3A	DCAKD	0|1	1	0.5	2	1|0|0|0|0|1|0|0|0|0|0|0	0	0.86
TOP3A	UBE2E1	0|1	1	0.5	2	2|0|0|0|0|0|0|0|0|0|0|1	0	0.86
TOP3A	SUB1	0|1	1	0.5	2	3|4|2|3|7|2|3|6|2|1|2|7	0	0.86
TOP3A	KIF20B	0|1	1	0.5	2	0|0|0|2|3|0|2|0|0|0|0|4	0	0.86
TOP3A	NOL6	0|1	1	0.5	2	2|3|3|2|1|0|0|4|4|2|2|2	0	0.86
TOP3A	CSTF2	0|1	1	0.5	2	2|3|0|0|2|1|0|5|4|2|0|0	0	0.86
TOP3A	PPP4C	0|1	1	0.5	2	2|0|2|2|2|3|2|4|1|3|2|2	0	0.86
TOP3A	UIMC1	0|1	1	0.5	2	0|0|1|3|3|0|2|0|0|0|0|3	0	0.86
TOP3A	LCMT2	0|1	1	0.5	2	0|0|0|0|0|0|0|0|0|0|0|0	0	0.86
TOP3A	SNX1	0|1	1	0.5	2	18|28|19|12|11|12|6|15|27|13|11|13	0	0.86
TOP3A	POLR2C	0|1	1	0.5	2	0|4|0|0|0|0|0|0|3|1|1|0	0	0.86
TOP3A	ATP5PB	0|1	1	0.5	2	0|0|0|0|0|0|0|0|0|0|0|0	0	0.86
TOP3A	MYO6	0|1	1	0.5	2	4|8|3|6|4|7|3|3|5|2|7|6	0	0.86
TOP3A	ADPRS	0|1	1	0.5	2	0|0|0|0|0|0|0|0|0|0|0|2	0	0.86
TOP3A	CBS	0|1	1	0.5	2	0|0|0|0|0|0|0|0|0|0|0|1	0	0.86
TOP3A	DYNLL1	0|1	1	0.5	2	4|5|4|4|1|1|1|4|6|4|9|3	0	0.86
TOP3A	LARP4	0|1	1	0.5	2	0|0|0|3|2|1|2|5|1|1|2|1	0	0.86
TOP3A	STAT1	0|1	1	0.5	2	2|4|3|5|6|4|7|10|19|8|11|9	0	0.86
TOP3A	LDAH	0|1	1	0.5	2	0|0|0|0|0|0|0|0|0|0|0|0	0	0.86
TOP3A	PBRM1	0|1	1	0.5	2	0|0|0|1|0|0|0|0|0|0|0|0	0	0.86
TOP3A	RPL35	0|1	1	0.5	2	0|0|1|0|0|0|0|0|0|0|0|0	0	0.86
TOP3A	MRPS9	0|1	1	0.5	2	2|1|0|0|0|0|0|0|1|1|0|0	0	0.86
TOP3A	GLRX3	0|1	1	0.5	2	0|0|0|0|0|0|0|0|0|0|1|1	0	0.86
TOP3A	LAGE3	0|1	1	0.5	2	0|0|0|0|0|0|0|0|0|0|0|0	0	0.86
TOP3A	TOMM40	0|1	1	0.5	2	0|1|0|1|0|1|0|1|0|0|0|0	0	0.86
TOP3A	GPS1	0|1	1	0.5	2	0|0|0|4|0|0|0|4|0|0|2|0	0	0.86
TOP3A	EPS15L1	0|1	1	0.5	2	35|26|21|27|26|27|21|73|62|22|36|45	0	0.86
TOP3A	VAPA	0|1	1	0.5	2	3|1|0|0|2|2|2|3|0|2|4|2	0	0.86
TOP3A	TMT1A	0|1	1	0.5	2	1|0|0|0|0|0|0|0|0|0|0|0	0	0.86
TOP3A	RHOT2	0|1	1	0.5	2	0|0|0|0|0|0|0|0|0|0|0|0	0	0.86
TOP3A	INTS2	0|1	1	0.5	2	0|0|0|0|0|0|0|0|0|0|0|0	0	0.86
TOP3A	MAGT1	0|1	1	0.5	2	0|0|0|0|0|0|0|0|0|0|0|0	0	0.86
TOP3A	SINHCAF	0|1	1	0.5	2	0|0|0|0|0|1|0|0|0|0|0|0	0	0.86
TOP3A	DHX29	0|2	2	1	2	12|12|6|9|8|12|10|22|23|5|9|14	0	0.86
TOP3A	WTAP	0|1	1	0.5	2	0|0|0|3|1|0|0|0|0|0|0|0	0	0.86
TOP3A	AGGF1	0|1	1	0.5	2	0|0|0|0|1|0|0|0|0|0|0|0	0	0.86
TOP3A	PUS7	0|1	1	0.5	2	0|0|0|0|0|1|1|3|5|0|0|4	0	0.86
TOP3A	BTAF1	0|1	1	0.5	2	0|0|0|0|0|0|0|0|0|0|1|2	0	0.86
TOP3A	TBCB	0|1	1	0.5	2	1|0|0|3|4|3|3|3|0|0|3|4	0	0.86
TOP3A	NUP155	0|1	1	0.5	2	4|6|0|1|2|5|0|1|0|0|1|5	0	0.86
TOP3A	TBR1	0|1	1	0.5	2	0|0|0|0|0|0|0|0|0|0|0|0	0	0.86
TOP3A	PSMA4	0|1	1	0.5	2	0|0|0|0|0|0|1|0|0|1|0|2	0	0.86
TOP3A	VPS45	0|1	1	0.5	2	2|0|0|0|0|0|0|0|0|0|0|0	0	0.86
TOP3A	GNAI3	0|1	1	0.5	2	0|10|0|0|0|0|0|0|0|0|0|3	0	0.86
TOP3A	PAK4	0|1	1	0.5	2	2|2|0|0|1|0|2|0|0|0|0|0	0	0.86
TOP3A	EXOC6	0|1	1	0.5	2	0|0|0|0|0|0|0|0|0|0|0|0	0	0.86
TOP3A	ALB	0|1	1	0.5	2	0|0|0|0|1|0|0|0|0|0|0|0	0	0.86
TOP3A	FDXR	0|1	1	0.5	2	0|0|0|0|0|0|0|0|0|0|0|0	0	0.86
TOP3A	CWF19L1	0|1	1	0.5	2	0|0|0|0|0|0|0|0|0|0|0|0	0	0.86
TOP3A	CD2AP	0|1	1	0.5	2	74|81|59|52|49|64|70|161|127|66|81|84	0	0.86
TOP3A	DDX41	0|1	1	0.5	2	3|1|0|0|0|0|0|0|4|0|0|1	0	0.86
TOP3A	ASF1A	0|1	1	0.5	2	0|0|0|0|0|0|0|0|0|0|0|0	0	0.86
TOP3A	SLC39A14	0|1	1	0.5	2	0|1|0|0|1|0|0|0|0|0|0|0	0	0.86
TOP3A	SNRPC	0|1	1	0.5	2	1|1|1|0|1|0|0|0|0|0|0|0	0	0.86
TOP3A	FUBP1	0|1	1	0.5	2	0|0|0|0|0|0|1|0|3|0|4|6	0	0.86
TOP3A	SLC2A1	0|1	1	0.5	2	1|2|0|0|2|1|0|3|2|0|0|2	0	0.86
TOP3A	CNOT11	0|1	1	0.5	2	0|1|2|0|0|0|0|4|5|0|1|3	0	0.86
TOP3A	FKBP5	0|1	1	0.5	2	0|0|0|0|0|0|0|0|0|0|0|0	0	0.86
TOP3A	MAP4	0|1	1	0.5	2	59|61|62|53|57|49|47|112|121|50|78|69	0	0.86
TOP3A	DIAPH1	0|1	1	0.5	2	2|2|1|0|3|0|3|4|5|1|7|4	0	0.86
TOP3A	RPS5	0|1	1	0.5	2	0|0|0|0|0|0|0|0|0|0|0|0	0	0.86
TOP3A	PRPS2	0|1	1	0.5	2	0|0|0|0|0|0|0|0|0|0|0|0	0	0.86
TOP3A	RNGTT	0|1	1	0.5	2	0|0|0|0|0|0|0|0|0|0|0|0	0	0.86

## Sheet: RMI1 BioID
Source Data For Figure 1A,B. BioID data for RMI1
Bait	Prey	Spectral counts	Sum of spectral counts	Average spectral counts	Number of replicates	Control spectral counts	SAINT score	BFDR
RMI1	BLM	376|348|240|290|179|154	1587	264.5	6	3|0|2|3|2|2|2|5|0|0|1|1	1	0
RMI1	TOP3A	205|221|184|192|97|107	1006	167.67	6	0|0|0|0|0|0|0|0|0|0|0|0	1	0
RMI1	RIF1	166|198|193|263|96|51	967	161.17	6	24|20|10|16|25|13|10|50|44|31|21|18	1	0
RMI1	ACACB	161|186|111|177|238|86	959	159.83	6	29|23|41|38|32|22|0|0|24|25|75|9	0.98	0
RMI1	AHCTF1	93|181|135|192|61|54	716	119.33	6	15|15|29|28|26|20|10|43|37|35|8|23	1	0
RMI1	PDXDC1	160|164|84|123|67|86	684	114	6	1|1|0|3|0|0|0|0|0|0|2|0	1	0
RMI1	RMI2	108|120|77|83|107|67	562	93.67	6	0|0|0|0|0|0|0|0|0|0|0|0	1	0
RMI1	RGPD6	72|90|86|77|54|40	419	69.83	6	0|0|0|25|0|0|0|28|30|0|19|28	1	0
RMI1	KRT8	72|115|61|98|35|36	417	69.5	6	30|31|25|32|45|22|23|24|23|16|34|27	1	0
RMI1	ZNF451	48|78|58|45|55|49	333	55.5	6	0|0|0|1|0|0|0|0|2|1|0|0	1	0
RMI1	RPA1	67|55|53|65|40|43	323	53.83	6	4|3|3|11|12|10|8|4|5|4|4|11	1	0
RMI1	MTREX	42|80|46|61|42|38	309	51.5	6	16|15|11|19|14|17|10|22|21|15|19|15	1	0
RMI1	FANCM	77|44|39|69|37|22	288	48	6	0|0|0|0|0|0|0|0|0|0|0|0	1	0
RMI1	ZCCHC8	40|65|50|60|36|34	285	47.5	6	19|13|22|17|13|14|14|25|22|11|16|14	0.97	0
RMI1	KRT1	13|70|87|92|9|7	278	46.33	6	0|3|40|0|6|7|5|15|7|13|0|0	0.94	0.01
RMI1	TP53	81|56|56|39|25|6	263	43.83	6	5|0|4|11|11|11|3|3|11|0|3|1	1	0
RMI1	PRPF3	43|58|45|52|13|25	236	39.33	6	7|6|8|8|9|9|8|22|14|5|20|11	0.99	0
RMI1	DBT	64|67|46|19|12|0	208	34.67	6	0|0|10|9|12|12|6|3|2|0|0|0	1	0
RMI1	KRT9	3|43|64|74|10|7	201	33.5	6	0|0|21|2|5|1|0|13|0|5|0|0	1	0
RMI1	KRT10	11|60|53|56|8|12	200	33.33	6	0|0|15|0|3|6|0|4|0|8|3|0	1	0
RMI1	RGPD1	0|78|80|0|0|38	196	32.67	6	0|0|0|0|0|0|13|25|0|0|0|0	0.96	0
RMI1	ANKRD28	37|40|13|29|22|33	174	29	6	0|0|0|1|1|2|3|4|1|3|2|3	1	0
RMI1	PRPF4	25|45|15|46|17|14	162	27	6	8|6|8|5|8|2|6|12|10|8|8|5	1	0
RMI1	KRT2	12|41|34|52|0|7	146	24.33	6	0|0|15|4|0|6|0|0|0|7|0|2	1	0
RMI1	LRRC49	16|40|8|24|30|13	131	21.83	6	0|0|3|3|8|0|0|3|0|0|8|0	1	0
RMI1	TXNL1	23|27|17|21|21|21	130	21.67	6	0|0|0|0|1|0|0|0|0|0|2|0	1	0
RMI1	ERCC6L	8|33|15|22|22|24	124	20.67	6	3|2|0|3|0|1|2|3|5|0|0|3	1	0
RMI1	ELP1	28|22|20|22|9|20	121	20.17	6	0|0|0|0|0|0|2|2|0|0|2|2	1	0
RMI1	ALMS1	11|25|14|34|24|7	115	19.17	6	2|0|0|0|0|1|0|0|9|0|2|0	0.97	0
RMI1	ARF5	29|24|18|15|9|19	114	19	6	2|1|1|5|6|7|7|5|7|5|0|8	0.99	0
RMI1	TOP3B	21|21|8|28|9|21	108	18	6	0|0|0|0|0|0|0|0|0|0|0|0	1	0
RMI1	CUEDC2	12|31|8|4|24|19	98	16.33	6	0|0|1|0|0|0|0|0|0|0|1|2	1	0
RMI1	RPA2	13|28|12|10|7|12	82	13.67	6	0|1|0|0|1|0|0|0|0|0|1|0	1	0
RMI1	RPA3	21|17|12|11|12|8	81	13.5	6	0|0|0|0|0|1|0|0|4|0|3|3	1	0
RMI1	TOP2B	0|24|25|13|3|13	78	13	6	0|4|0|2|1|1|1|0|3|9|0|0	0.99	0
RMI1	PPP6R1	16|20|8|10|9|14	77	12.83	6	0|0|0|1|0|0|1|2|7|0|2|5	0.98	0
RMI1	PARK7	10|33|8|16|4|4	75	12.5	6	6|1|3|4|2|3|2|4|0|0|6|4	0.92	0.01
RMI1	ECH1	24|10|10|14|11|5	74	12.33	6	1|0|0|0|0|1|0|0|1|0|2|0	1	0
RMI1	ZNF326	20|11|12|24|5|0	72	12	6	4|2|3|7|7|3|3|4|5|3|1|1	0.99	0
RMI1	PML	10|17|9|19|6|8	69	11.5	6	0|0|0|1|2|0|2|4|0|0|1|2	1	0
RMI1	TAB1	7|16|9|11|8|14	65	10.83	6	0|0|0|0|0|1|0|0|3|0|3|0	1	0
RMI1	TDRD3	8|12|0|19|7|13	59	9.83	6	0|0|0|0|0|0|0|0|0|0|3|0	0.99	0
RMI1	CCP110	5|18|0|8|12|14	57	9.5	6	0|0|1|0|0|0|0|0|0|0|0|0	1	0
RMI1	TXN	4|22|11|9|0|11	57	9.5	6	2|0|2|1|3|1|3|1|0|1|1|1	0.98	0
RMI1	AHNAK2	8|17|0|4|16|4	49	8.17	6	3|3|2|2|2|1|0|0|0|0|0|0	1	0
RMI1	KRT5	0|0|25|21|0|0	46	7.67	6	0|0|0|0|0|0|0|0|0|0|0|0	1	0
RMI1	CARMIL2	8|11|9|5|3|7	43	7.17	6	0|0|0|0|0|0|0|0|0|0|0|0	1	0
RMI1	DDX20	10|13|11|2|4|2	42	7	6	2|2|0|2|1|0|1|0|1|1|2|3	0.99	0
RMI1	GOLGA3	0|10|4|7|16|5	42	7	6	0|0|0|2|1|0|0|0|0|0|4|0	0.95	0.01
RMI1	CSTB	8|18|2|5|2|5	40	6.67	6	2|0|1|0|2|2|0|0|0|0|0|0	0.93	0.01
RMI1	APC	7|7|9|7|5|0	35	5.83	6	1|0|0|0|0|0|0|0|2|0|0|0	0.99	0
RMI1	MAP3K7	6|12|0|8|3|6	35	5.83	6	0|0|1|0|0|0|0|2|1|0|0|0	0.99	0
RMI1	KRT6B	0|26|0|0|8|0	34	5.67	6	0|0|0|0|0|0|0|0|0|0|0|0	1	0
RMI1	TAB2	6|6|4|4|6|5	31	5.17	6	0|0|0|0|0|1|0|0|0|0|0|1	0.99	0
RMI1	CENPX	6|8|4|6|4|2	30	5	6	0|0|0|0|0|0|0|0|0|0|0|0	1	0
RMI1	CENPS-CORT	0|7|4|10|4|2	27	4.5	6	0|0|0|0|0|0|0|0|0|0|0|0	1	0
RMI1	MARCKS	0|6|4|2|8|6	26	4.33	6	0|0|0|0|1|0|0|0|0|0|0|1	0.99	0
RMI1	FAAP24	4|4|6|6|3|1	24	4	6	0|0|0|0|0|0|0|0|0|0|0|0	1	0
RMI1	STIP1	0|7|4|2|5|6	24	4	6	0|0|1|2|0|0|1|0|0|0|0|0	0.91	0.01
RMI1	POTEE	0|0|0|0|13|10	23	3.83	6	0|0|0|0|0|0|0|0|0|0|0|0	1	0
RMI1	CEP97	0|9|2|3|1|6	21	3.5	6	0|0|0|0|0|0|0|0|0|0|0|0	1	0
RMI1	SPTBN2	4|5|2|4|0|5	20	3.33	6	0|0|0|0|0|0|0|0|0|0|0|0	1	0
RMI1	MPHOSPH9	0|0|2|7|6|3	18	3	6	0|0|0|0|0|0|0|0|0|0|0|0	1	0
RMI1	RPGR	0|5|0|2|4|6	17	2.83	6	0|0|0|0|0|0|0|0|0|0|0|0	1	0
RMI1	RBM11	0|9|0|2|6|0	17	2.83	6	0|0|0|0|0|0|0|0|0|0|0|0	1	0
RMI1	RAB14	0|7|0|0|0|8	15	2.5	6	0|0|0|0|0|0|2|0|0|0|0|0	0.95	0
RMI1	ETAA1	4|0|7|0|1|2	14	2.33	6	0|0|0|0|0|0|0|0|0|0|0|0	1	0
RMI1	TBC1D2B	3|0|0|0|4|7	14	2.33	6	0|0|0|0|0|0|0|0|0|0|0|0	1	0
RMI1	PPP6R2	0|6|0|0|2|5	13	2.17	6	0|0|0|0|0|0|0|0|0|0|0|0	1	0
RMI1	TXNDC12	4|6|0|0|0|1	11	1.83	6	0|0|0|0|0|0|0|0|0|0|0|0	1	0
RMI1	ZGRF1	0|6|0|0|3|2	11	1.83	6	0|0|0|0|0|0|0|0|0|0|0|0	0.99	0
RMI1	KIAA1217	0|4|3|0|0|3	10	1.67	6	0|0|0|0|0|0|0|0|0|0|0|0	0.98	0
RMI1	ELP3	0|4|0|0|2|4	10	1.67	6	0|0|0|0|0|0|0|0|0|0|0|0	0.99	0
RMI1	APOB	0|0|5|5|0|0	10	1.67	6	0|0|0|0|0|0|0|0|0|0|0|0	1	0
RMI1	PTGES3	2|0|0|2|2|3	9	1.5	6	0|0|0|0|0|0|0|0|0|0|0|0	0.91	0.01
RMI1	ACTN1	0|0|4|4|0|0	8	1.33	6	0|0|0|0|0|0|0|0|0|0|0|0	0.99	0
RMI1	UBR5	6|2|0|0|0|0	8	1.33	6	0|0|0|0|0|0|0|0|0|0|0|0	0.92	0.01
RMI1	UCHL1	0|6|0|0|0|2	8	1.33	6	0|0|0|0|0|0|0|0|0|0|0|0	0.92	0.01
RMI1	DDX19A	3|0|4|0|0|0	7	1.17	6	0|0|0|0|0|0|0|0|0|0|0|0	0.98	0
RMI1	ANKRD44	0|0|0|0|3|4	7	1.17	6	0|0|0|0|0|0|0|0|0|0|0|0	0.98	0
RMI1	CLASP2	2|3|2|0|0|0	7	1.17	6	0|0|0|0|0|0|0|0|0|0|0|0	0.91	0.01
RMI1	KDELR1	2|0|0|4|0|0	6	1	6	0|0|0|0|0|0|0|0|0|0|0|0	0.92	0.01
RMI1	CEP350	3|0|0|0|0|2	5	0.83	6	0|0|0|0|0|0|0|0|0|0|0|0	0.91	0.01
RMI1	BCR	0|0|0|0|3|2	5	0.83	6	0|0|0|0|0|0|0|0|0|0|0|0	0.91	0.01
RMI1	KIAA1671	2|9|4|13|7|7	42	7	6	1|0|0|2|3|2|0|3|0|2|0|0	0.85	0.02
RMI1	ASF1A	0|2|0|2|0|0	4	0.67	6	0|0|0|0|0|0|0|0|0|0|0|0	0.84	0.02
RMI1	MTPN	0|2|0|2|0|0	4	0.67	6	0|0|0|0|0|0|0|0|0|0|0|0	0.84	0.02
RMI1	CEP152	0|2|0|0|2|2	6	1	6	0|0|0|0|0|0|0|0|0|0|0|0	0.84	0.02
RMI1	CEP72	0|2|0|0|1|2	5	0.83	6	0|0|0|0|0|0|0|0|0|0|0|0	0.84	0.02
RMI1	ARL8B	0|2|0|0|0|2	4	0.67	6	0|0|0|0|0|0|0|0|0|0|0|0	0.84	0.02
RMI1	HIVEP1	0|1|2|0|0|2	5	0.83	6	0|0|0|0|0|0|0|0|0|0|0|0	0.84	0.02
RMI1	PAWR	0|2|0|2|0|0	4	0.67	6	0|0|0|0|0|0|0|0|0|0|0|0	0.84	0.02
RMI1	RECQL4	0|0|2|2|0|0	4	0.67	6	0|0|0|0|0|0|0|0|0|0|0|0	0.84	0.02
RMI1	PPIH	4|12|11|8|3|6	44	7.33	6	0|0|0|1|2|1|0|5|3|3|2|0	0.82	0.03
RMI1	C1orf198	3|5|2|4|5|3	22	3.67	6	0|0|0|1|0|0|0|0|0|1|0|1	0.83	0.03
RMI1	TRA2B	6|4|0|0|0|0	10	1.67	6	0|0|0|0|0|0|1|0|0|1|0|1	0.76	0.04
RMI1	TNRC6A	6|0|13|0|0|1	20	3.33	6	0|0|0|0|1|0|1|0|3|0|0|1	0.79	0.04
RMI1	AHSG	5|0|6|6|0|2	19	3.17	6	1|0|0|0|0|0|1|0|0|1|0|2	0.73	0.04
RMI1	CACYBP	2|15|0|10|13|9	49	8.17	6	4|2|1|2|3|5|2|4|3|0|3|4	0.77	0.04
RMI1	GEMIN4	0|4|6|6|3|3	22	3.67	6	0|0|0|0|0|0|0|0|2|0|1|2	0.73	0.04
RMI1	CSTPP1	18|23|5|12|10|13	81	13.5	6	7|3|3|2|7|4|2|5|5|3|7|2	0.69	0.05
RMI1	PPIA	0|8|8|9|0|4	29	4.83	6	2|3|1|0|2|2|0|0|0|0|0|0	0.72	0.05
RMI1	ALB	0|0|6|2|0|0	8	1.33	6	0|0|0|0|1|0|0|0|0|0|0|0	0.73	0.05
RMI1	SUMO2	6|8|12|0|0|5	31	5.17	6	0|0|0|0|0|0|4|4|0|2|0|0	0.65	0.06
RMI1	KPNA5	8|4|0|0|0|0	12	2	6	0|0|3|0|0|0|0|0|0|0|0|0	0.64	0.06
RMI1	RBM7	2|4|0|12|7|1	26	4.33	6	1|0|0|3|1|0|1|2|0|1|3|0	0.66	0.06
RMI1	CNOT3	0|2|0|0|3|1	6	1	6	0|0|0|0|1|0|0|0|0|0|0|0	0.64	0.06
RMI1	TPGS1	16|28|4|21|22|17	108	18	6	6|7|3|4|2|2|5|7|9|2|10|3	0.63	0.07
RMI1	ERC1	18|32|26|27|15|19	137	22.83	6	9|4|7|9|8|5|3|6|13|2|4|10	0.62	0.07
RMI1	RPL37A	10|8|10|4|0|4	36	6	6	1|1|0|1|0|2|6|0|2|2|0|2	0.58	0.08
RMI1	NEMP1	4|4|0|8|0|2	18	3	6	0|0|3|0|1|0|0|0|0|1|0|0	0.59	0.08
RMI1	RPL13	54|50|19|22|8|17	170	28.33	6	26|9|6|9|9|12|15|14|13|9|5|14	0.55	0.09
RMI1	RAD50	34|12|17|10|17|4	94	15.67	6	2|2|4|5|5|5|1|8|0|4|6|7	0.58	0.09
RMI1	HNRNPH3	0|13|6|0|0|4	23	3.83	6	2|1|0|0|0|4|1|0|0|0|0|2	0.56	0.09
RMI1	SLC25A10	0|0|4|4|1|2	11	1.83	6	0|1|0|0|0|1|0|0|0|0|1|0	0.57	0.09
RMI1	RPL34	15|8|10|8|4|8	53	8.83	6	2|2|2|2|3|2|4|5|0|4|0|0	0.52	0.1
RMI1	POM121C	3|0|0|4|0|1	8	1.33	6	0|0|2|0|0|0|0|0|0|0|0|0	0.53	0.1
RMI1	HAUS2	7|4|0|0|1|0	12	2	6	0|0|0|3|0|0|0|0|1|0|0|0	0.54	0.1
RMI1	PHB1	21|7|10|30|8|11	87	14.5	6	9|4|1|7|3|9|5|7|3|9|2|5	0.52	0.1
RMI1	SMN1	3|10|2|0|2|0	17	2.83	6	0|0|0|0|1|0|2|1|0|0|0|1	0.53	0.1
RMI1	FARSB	0|7|0|6|0|3	16	2.67	6	2|0|1|0|2|0|0|0|0|0|0|2	0.54	0.1
RMI1	ARF1	56|30|16|23|5|19	149	24.83	6	10|12|3|9|6|14|13|14|8|6|2|11	0.5	0.11
RMI1	DDX47	16|6|0|4|2|4	32	5.33	6	3|0|0|0|0|2|1|3|4|2|0|3	0.5	0.11
RMI1	ATAD3A	20|8|3|2|0|7	40	6.67	6	6|3|0|0|0|6|3|1|0|1|0|0	0.5	0.12
RMI1	ARF4	27|0|8|11|7|11	64	10.67	6	3|3|2|2|2|3|3|2|4|6|4|9	0.5	0.12
RMI1	YEATS2	7|8|12|31|11|6	75	12.5	6	4|1|6|8|5|4|5|6|9|4|6|6	0.5	0.12
RMI1	AP_000199.1	178|115|107|85|91|27	603	100.5	6	25|21|34|41|31|43|33|28|62|18|49|16	0.5	0.13
RMI1	PC	867|678|604|738|504|385	3776	629.33	6	281|273|214|202|179|199|159|294|318|136|210|142	0.5	0.13
RMI1	RPL18A	49|24|18|10|11|12	124	20.67	6	12|7|4|11|8|8|16|11|6|9|3|8	0.5	0.13
RMI1	ENSEMBL:ENSBTAP00000016242	0|0|0|113|0|0	113	18.83	6	0|0|0|0|0|0|0|0|0|0|0|0	0.5	0.13
RMI1	TUBB2A	0|0|0|88|0|0	88	14.67	6	0|0|0|0|0|0|0|0|0|0|0|0	0.5	0.13
RMI1	ATAD3B	16|0|0|0|0|0	16	2.67	6	0|0|0|0|0|0|0|0|0|0|0|0	0.5	0.15
RMI1	ACTBL2	0|19|0|0|0|0	19	3.17	6	0|0|0|0|0|0|0|0|0|0|0|0	0.5	0.15
RMI1	Krt79	0|0|0|18|0|0	18	3	6	0|0|0|0|0|0|0|0|0|0|0|0	0.5	0.15
RMI1	MCCC1	626|558|283|504|757|394	3122	520.33	6	164|133|106|85|102|145|93|191|163|83|242|64	0.5	0.16
RMI1	KIF4B	0|0|0|9|0|0	9	1.5	6	0|0|0|0|0|0|0|0|0|0|0|0	0.5	0.16
RMI1	CAMSAP3	0|7|0|0|1|1	9	1.5	6	0|0|0|0|0|0|0|0|0|0|0|0	0.5	0.17
RMI1	PLXNA2	0|7|0|0|0|0	7	1.17	6	0|0|0|0|0|0|0|0|0|0|0|0	0.5	0.17
RMI1	KRT77	0|0|0|8|0|0	8	1.33	6	0|0|0|0|0|0|0|0|0|0|0|0	0.5	0.17
RMI1	FOXK1	0|0|0|7|0|0	7	1.17	6	0|0|0|0|0|0|0|0|0|0|0|0	0.5	0.17
RMI1	CSN2	0|0|0|8|0|0	8	1.33	6	0|0|0|0|0|0|0|0|0|0|0|0	0.5	0.17
RMI1	HNRNPCL1	0|0|0|0|7|0	7	1.17	6	0|0|0|0|0|0|0|0|0|0|0|0	0.5	0.17
RMI1	RPS27L	0|6|0|0|0|0	6	1	6	0|0|0|0|0|0|0|0|0|0|0|0	0.5	0.19
RMI1	WDR87	0|6|0|0|0|0	6	1	6	0|0|0|0|0|0|0|0|0|0|0|0	0.5	0.19
RMI1	RAB5A	0|0|0|6|0|0	6	1	6	0|0|0|0|0|0|0|0|0|0|0|0	0.5	0.19
RMI1	CLN6	4|0|0|2|0|1	7	1.17	6	0|0|0|0|0|1|1|0|0|0|0|0	0.5	0.21
RMI1	FHL1	0|4|2|0|0|1	7	1.17	6	0|0|0|0|0|0|1|0|0|0|0|1	0.5	0.21
RMI1	HSPD1	34|36|21|60|18|17	186	31	6	19|26|6|10|8|20|9|18|10|10|7|9	0.5	0.22
RMI1	ARHGAP21	3|16|6|5|6|2	38	6.33	6	1|1|2|2|3|0|3|3|0|1|6|3	0.5	0.23
RMI1	GPANK1	4|0|0|0|0|0	4	0.67	6	0|0|0|0|0|0|0|0|0|0|0|0	0.5	0.23
RMI1	MYCBP2	0|4|0|0|1|0	5	0.83	6	0|0|0|0|0|0|0|0|0|0|0|0	0.5	0.23
RMI1	TNKS1BP1	0|4|0|0|0|0	4	0.67	6	0|0|0|0|0|0|0|0|0|0|0|0	0.5	0.23
RMI1	ZNF714	0|4|0|0|0|0	4	0.67	6	0|0|0|0|0|0|0|0|0|0|0|0	0.5	0.23
RMI1	HNRNPLL	0|4|0|0|0|0	4	0.67	6	0|0|0|0|0|0|0|0|0|0|0|0	0.5	0.23
RMI1	PDLIM7	0|4|0|0|0|0	4	0.67	6	0|0|0|0|0|0|0|0|0|0|0|0	0.5	0.23
RMI1	SYNE1	0|4|0|0|0|0	4	0.67	6	0|0|0|0|0|0|0|0|0|0|0|0	0.5	0.23
RMI1	EXTL3	0|4|0|0|0|0	4	0.67	6	0|0|0|0|0|0|0|0|0|0|0|0	0.5	0.23
RMI1	MYO7A	0|4|0|0|0|0	4	0.67	6	0|0|0|0|0|0|0|0|0|0|0|0	0.5	0.23
RMI1	SHROOM3	0|0|4|0|0|0	4	0.67	6	0|0|0|0|0|0|0|0|0|0|0|0	0.5	0.23
RMI1	BRCA2	0|0|0|0|4|0	4	0.67	6	0|0|0|0|0|0|0|0|0|0|0|0	0.5	0.23
RMI1	TFDP2	0|0|0|0|4|0	4	0.67	6	0|0|0|0|0|0|0|0|0|0|0|0	0.5	0.23
RMI1	IDH3B	0|0|0|0|0|4	4	0.67	6	0|0|0|0|0|0|0|0|0|0|0|0	0.5	0.23
RMI1	EMD	8|18|0|10|4|2	42	7	6	5|4|3|2|1|4|2|3|4|3|7|4	0.49	0.26
RMI1	RPL17	27|17|8|9|8|10	79	13.17	6	8|9|5|6|6|7|8|9|7|4|7|6	0.49	0.26
RMI1	ALG13	3|0|0|0|0|0	3	0.5	6	0|0|0|0|0|0|0|0|0|0|0|0	0.49	0.26
RMI1	LRCH2	0|3|0|0|1|1	5	0.83	6	0|0|0|0|0|0|0|0|0|0|0|0	0.49	0.26
RMI1	GCC2	0|3|0|0|1|0	4	0.67	6	0|0|0|0|0|0|0|0|0|0|0|0	0.49	0.26
RMI1	RAB10	0|0|0|3|0|0	3	0.5	6	0|0|0|0|0|0|0|0|0|0|0|0	0.49	0.26
RMI1	PPP4R1	0|0|0|3|0|0	3	0.5	6	0|0|0|0|0|0|0|0|0|0|0|0	0.49	0.26
RMI1	ZSCAN21	0|0|0|3|0|0	3	0.5	6	0|0|0|0|0|0|0|0|0|0|0|0	0.49	0.26
RMI1	NOTCH2	0|0|0|3|0|0	3	0.5	6	0|0|0|0|0|0|0|0|0|0|0|0	0.49	0.26
RMI1	AFG3L2	0|0|0|0|3|0	3	0.5	6	0|0|0|0|0|0|0|0|0|0|0|0	0.49	0.26
RMI1	KIF7	0|0|0|0|3|0	3	0.5	6	0|0|0|0|0|0|0|0|0|0|0|0	0.49	0.26
RMI1	AP1G2	0|0|0|0|3|0	3	0.5	6	0|0|0|0|0|0|0|0|0|0|0|0	0.49	0.26
RMI1	PHF5A	0|0|0|0|0|3	3	0.5	6	0|0|0|0|0|0|0|0|0|0|0|0	0.49	0.26
RMI1	MCMBP	0|0|0|0|0|3	3	0.5	6	0|0|0|0|0|0|0|0|0|0|0|0	0.49	0.26
RMI1	FSIP2	0|0|0|0|0|3	3	0.5	6	0|0|0|0|0|0|0|0|0|0|0|0	0.49	0.26
RMI1	COG4	0|0|0|0|0|3	3	0.5	6	0|0|0|0|0|0|0|0|0|0|0|0	0.49	0.26
RMI1	Krt13	0|0|8|0|0|0	8	1.33	6	0|2|0|0|0|0|0|0|0|0|0|0	0.48	0.29
RMI1	SEC16A	8|14|4|4|7|4	41	6.83	6	3|2|5|4|2|0|2|0|3|2|3|2	0.48	0.3
RMI1	CDKN2A	0|4|0|0|0|0	4	0.67	6	0|0|0|1|0|0|0|0|0|0|0|0	0.48	0.3
RMI1	CTNNB1	0|4|0|0|0|0	4	0.67	6	0|0|0|0|1|0|0|0|0|0|0|0	0.48	0.3
RMI1	NDUFA4	0|4|0|0|0|0	4	0.67	6	0|1|0|0|0|0|0|0|0|0|0|0	0.48	0.3
RMI1	AP2A1	0|0|6|0|0|0	6	1	6	1|0|0|0|0|0|0|0|0|0|2|0	0.48	0.3
RMI1	SRSF6	0|0|0|12|0|0	12	2	6	0|0|0|3|0|0|0|3|0|0|0|0	0.48	0.3
RMI1	TYMS	0|0|0|0|0|4	4	0.67	6	0|1|0|0|0|0|0|0|0|0|0|0	0.48	0.3
RMI1	NBN	11|4|12|3|1|0	31	5.17	6	0|0|7|3|1|1|0|2|3|1|2|2	0.47	0.31
RMI1	OFD1	8|15|3|4|3|8	41	6.83	6	2|1|1|3|3|3|2|6|5|3|2|3	0.47	0.31
RMI1	MFAP1	11|12|9|18|7|5	62	10.33	6	3|3|2|7|5|0|5|5|4|1|5|4	0.47	0.31
RMI1	HSDL2	2|0|2|0|1|2	7	1.17	6	0|0|0|0|0|1|0|0|0|0|0|0	0.46	0.31
RMI1	EIF5A	0|18|0|6|0|5	29	4.83	6	6|0|0|0|5|0|5|5|3|0|2|6	0.46	0.31
RMI1	MACF1	0|8|0|7|6|3	24	4	6	0|0|0|1|0|1|0|4|0|0|3|0	0.47	0.31
RMI1	ST13	0|2|0|0|2|0	4	0.67	6	0|0|0|0|0|0|0|0|0|0|0|1	0.46	0.31
RMI1	HSBP1	0|0|0|0|2|2	4	0.67	6	0|0|0|1|0|0|0|0|0|0|0|0	0.46	0.31
RMI1	VDAC3	22|12|8|9|4|3	58	9.67	6	9|7|1|3|4|7|6|6|4|5|3|3	0.44	0.32
RMI1	OXSR1	6|0|0|0|0|0	6	1	6	0|0|0|0|2|0|0|0|0|0|0|0	0.44	0.32
RMI1	PLEC	6|0|0|0|0|0	6	1	6	0|0|0|0|0|2|0|0|0|0|0|0	0.44	0.32
RMI1	ISOC2	0|3|3|2|4|1	13	2.17	6	1|2|0|0|0|0|0|0|0|0|0|0	0.43	0.32
RMI1	IRF2BP2	0|4|0|0|2|2	8	1.33	6	0|0|0|0|0|0|0|0|0|0|0|2	0.43	0.32
RMI1	TANC1	0|2|0|0|3|4	9	1.5	6	0|0|0|1|2|0|0|0|0|0|0|0	0.43	0.32
RMI1	NUP62	5|17|4|7|8|6	47	7.83	6	2|2|2|4|2|2|0|9|0|4|3|3	0.42	0.33
RMI1	GPRASP2	2|0|0|0|0|0	2	0.33	6	0|0|0|0|0|0|0|0|0|0|0|0	0.42	0.33
RMI1	ATP5PB	2|0|0|0|0|0	2	0.33	6	0|0|0|0|0|0|0|0|0|0|0|0	0.42	0.33
RMI1	SIPA1L2	2|0|0|0|0|0	2	0.33	6	0|0|0|0|0|0|0|0|0|0|0|0	0.42	0.33
RMI1	ATAD1	2|0|0|0|0|0	2	0.33	6	0|0|0|0|0|0|0|0|0|0|0|0	0.42	0.33
RMI1	ELP2	2|0|0|0|1|1	4	0.67	6	0|0|0|0|0|0|0|0|0|0|0|0	0.42	0.33
RMI1	CACNA1G	0|2|0|0|0|0	2	0.33	6	0|0|0|0|0|0|0|0|0|0|0|0	0.42	0.33
RMI1	TRPS1	0|2|0|0|0|0	2	0.33	6	0|0|0|0|0|0|0|0|0|0|0|0	0.42	0.33
RMI1	RAB2B	0|2|0|0|0|0	2	0.33	6	0|0|0|0|0|0|0|0|0|0|0|0	0.42	0.33
RMI1	ATP6V0A4	0|2|0|0|0|0	2	0.33	6	0|0|0|0|0|0|0|0|0|0|0|0	0.42	0.33
RMI1	SRP19	0|2|0|0|0|1	3	0.5	6	0|0|0|0|0|0|0|0|0|0|0|0	0.42	0.33
RMI1	ACTR2	0|2|0|0|0|0	2	0.33	6	0|0|0|0|0|0|0|0|0|0|0|0	0.42	0.33
RMI1	MCM9	0|2|0|1|1|0	4	0.67	6	0|0|0|0|0|0|0|0|0|0|0|0	0.42	0.33
RMI1	ZNFX1	0|2|0|0|0|0	2	0.33	6	0|0|0|0|0|0|0|0|0|0|0|0	0.42	0.33
RMI1	MLF2	0|0|2|0|0|0	2	0.33	6	0|0|0|0|0|0|0|0|0|0|0|0	0.42	0.33
RMI1	NMD3	0|0|2|0|0|1	3	0.5	6	0|0|0|0|0|0|0|0|0|0|0|0	0.42	0.33
RMI1	ACVR2A	0|0|2|0|0|0	2	0.33	6	0|0|0|0|0|0|0|0|0|0|0|0	0.42	0.33
RMI1	MYH3	0|0|2|0|0|0	2	0.33	6	0|0|0|0|0|0|0|0|0|0|0|0	0.42	0.33
RMI1	IWS1	0|0|2|0|0|0	2	0.33	6	0|0|0|0|0|0|0|0|0|0|0|0	0.42	0.33
RMI1	DNAJA3	0|0|0|2|1|0	3	0.5	6	0|0|0|0|0|0|0|0|0|0|0|0	0.42	0.33
RMI1	MIER1	0|0|0|2|0|0	2	0.33	6	0|0|0|0|0|0|0|0|0|0|0|0	0.42	0.33
RMI1	JAK2	0|0|0|2|0|0	2	0.33	6	0|0|0|0|0|0|0|0|0|0|0|0	0.42	0.33
RMI1	ATP2C2	0|0|0|2|0|0	2	0.33	6	0|0|0|0|0|0|0|0|0|0|0|0	0.42	0.33
RMI1	DLAT	0|0|0|2|1|0	3	0.5	6	0|0|0|0|0|0|0|0|0|0|0|0	0.42	0.33
RMI1	GGCT	0|0|0|2|0|0	2	0.33	6	0|0|0|0|0|0|0|0|0|0|0|0	0.42	0.33
RMI1	SLAIN1	0|0|0|2|0|0	2	0.33	6	0|0|0|0|0|0|0|0|0|0|0|0	0.42	0.33
RMI1	RPRD1A	0|0|0|2|0|0	2	0.33	6	0|0|0|0|0|0|0|0|0|0|0|0	0.42	0.33
RMI1	RASAL2	0|0|0|0|2|0	2	0.33	6	0|0|0|0|0|0|0|0|0|0|0|0	0.42	0.33
RMI1	HOOK1	0|0|0|0|2|0	2	0.33	6	0|0|0|0|0|0|0|0|0|0|0|0	0.42	0.33
RMI1	CNP	0|0|0|0|2|1	3	0.5	6	0|0|0|0|0|0|0|0|0|0|0|0	0.42	0.33
RMI1	ABL2	0|0|0|0|2|0	2	0.33	6	0|0|0|0|0|0|0|0|0|0|0|0	0.42	0.33
RMI1	SLFN11	0|0|0|0|2|0	2	0.33	6	0|0|0|0|0|0|0|0|0|0|0|0	0.42	0.33
RMI1	GEN1	0|0|0|0|2|0	2	0.33	6	0|0|0|0|0|0|0|0|0|0|0|0	0.42	0.33
RMI1	N4BP2	0|0|0|0|2|0	2	0.33	6	0|0|0|0|0|0|0|0|0|0|0|0	0.42	0.33
RMI1	HPRT1	0|0|0|0|1|2	3	0.5	6	0|0|0|0|0|0|0|0|0|0|0|0	0.42	0.33
RMI1	GEMIN6	0|0|0|0|2|0	2	0.33	6	0|0|0|0|0|0|0|0|0|0|0|0	0.42	0.33
RMI1	SORBS1	0|0|0|0|0|2	2	0.33	6	0|0|0|0|0|0|0|0|0|0|0|0	0.42	0.33
RMI1	IFT81	0|0|0|0|0|2	2	0.33	6	0|0|0|0|0|0|0|0|0|0|0|0	0.42	0.33
RMI1	SSR4	0|0|0|0|0|2	2	0.33	6	0|0|0|0|0|0|0|0|0|0|0|0	0.42	0.33
RMI1	RAB9A	0|0|0|0|0|2	2	0.33	6	0|0|0|0|0|0|0|0|0|0|0|0	0.42	0.33
RMI1	FERMT2	0|0|0|0|0|2	2	0.33	6	0|0|0|0|0|0|0|0|0|0|0|0	0.42	0.33
RMI1	FMNL2	0|0|0|0|0|2	2	0.33	6	0|0|0|0|0|0|0|0|0|0|0|0	0.42	0.33
RMI1	CSK	0|0|0|0|0|2	2	0.33	6	0|0|0|0|0|0|0|0|0|0|0|0	0.42	0.33
RMI1	CLTA	0|3|0|0|0|0	3	0.5	6	0|0|0|0|0|1|0|0|0|0|0|0	0.41	0.38
RMI1	CDK3	0|8|6|0|3|0	17	2.83	6	0|0|4|0|0|3|0|0|0|0|0|0	0.41	0.38
RMI1	CEP131	0|3|0|0|1|0	4	0.67	6	0|0|0|0|0|0|0|0|0|0|1|0	0.41	0.38
RMI1	SEC61A2	0|0|0|3|0|0	3	0.5	6	0|0|0|0|1|0|0|0|0|0|0|0	0.41	0.38
RMI1	KIDINS220	0|0|0|3|0|0	3	0.5	6	0|0|1|0|0|0|0|0|0|0|0|0	0.41	0.38
RMI1	NF1	0|0|0|3|0|0	3	0.5	6	0|0|0|0|0|0|0|0|0|0|0|1	0.41	0.38
RMI1	KDELR2	0|0|0|0|1|3	4	0.67	6	0|0|0|0|0|1|0|0|0|0|0|0	0.41	0.38
RMI1	DNAJC7	0|0|0|0|0|3	3	0.5	6	0|0|0|0|0|0|0|0|1|0|0|0	0.41	0.38
RMI1	RPS6	59|53|32|24|19|11	198	33	6	24|15|8|10|14|10|14|19|28|14|16|14	0.39	0.39
RMI1	PRDX2	15|36|16|17|5|6	95	15.83	6	13|15|11|11|8|13|2|10|5|5|6|7	0.4	0.39
RMI1	RPS28	4|4|6|8|1|3	26	4.33	6	2|1|3|2|1|2|2|1|0|0|1|2	0.37	0.39
RMI1	CSRP2	0|6|0|0|2|1	9	1.5	6	1|1|0|2|1|1|0|0|0|0|0|0	0.38	0.39
RMI1	ACOT9	0|3|0|4|4|1	12	2	6	1|0|0|0|0|0|1|0|0|0|1|1	0.37	0.39
RMI1	PKP2	0|0|0|4|0|0	4	0.67	6	1|0|0|0|0|1|0|0|0|0|0|0	0.4	0.39
RMI1	H2AC21	0|0|0|21|0|0	21	3.5	6	0|0|0|12|0|0|0|0|0|0|0|0	0.39	0.39
RMI1	XPO7	0|0|0|0|0|4	4	0.67	6	0|0|0|1|0|1|0|0|0|0|0|0	0.4	0.39
RMI1	NOP2	6|11|8|16|2|2	45	7.5	6	2|5|4|5|5|3|0|6|0|5|4|0	0.36	0.4
RMI1	NUP188	6|0|0|0|0|0	6	1	6	0|0|0|0|0|2|0|0|0|1|0|3	0.33	0.4
RMI1	DYNC1LI1	9|4|0|2|2|3	20	3.33	6	2|0|3|0|0|0|2|0|0|0|0|3	0.36	0.4
RMI1	HNRNPA3	12|9|11|28|7|5	72	12	6	6|8|10|6|6|7|9|5|12|6|9|6	0.35	0.4
RMI1	SMARCD2	2|4|0|0|2|0	8	1.33	6	0|0|0|2|1|0|0|0|0|0|0|0	0.34	0.4
RMI1	UBE2M	0|0|2|0|2|3	7	1.17	6	0|0|0|1|0|1|0|0|0|0|0|0	0.35	0.4
RMI1	TBL3	0|0|2|3|0|0	5	0.83	6	0|0|0|1|0|1|0|0|0|0|0|0	0.35	0.4
RMI1	HLCS	10|22|8|0|10|13	63	10.5	6	3|4|4|5|8|5|10|8|1|0|4|5	0.31	0.41
RMI1	DVL2	16|43|37|48|26|16	186	31	6	9|6|9|9|16|6|10|14|23|4|19|5	0.31	0.41
RMI1	TIMM23	6|2|0|0|0|2	10	1.67	6	1|0|0|0|1|2|1|2|0|0|0|1	0.3	0.41
RMI1	BOLA2	3|5|3|5|3|2	21	3.5	6	1|1|1|1|2|2|1|0|0|0|0|1	0.3	0.41
RMI1	EPPK1	5|15|0|4|3|4	31	5.17	6	2|3|2|0|0|0|1|6|4|0|5|5	0.31	0.41
RMI1	TRIOBP	0|4|0|0|0|0	4	0.67	6	0|0|0|0|2|0|0|0|0|0|0|0	0.31	0.41
RMI1	TACC2	5|0|0|0|0|0	5	0.83	6	0|0|0|3|0|0|0|0|0|0|0|0	0.28	0.42
RMI1	COMMD3-BMI1	0|0|0|0|0|3	3	0.5	6	1|0|0|0|0|0|0|1|0|0|0|0	0.25	0.42
RMI1	BAG3	0|0|0|0|0|4	4	0.67	6	0|0|0|0|1|0|0|0|0|0|1|1	0.28	0.42
RMI1	DLD	12|7|2|0|0|1	22	3.67	6	3|3|0|3|0|6|0|4|0|0|2|3	0.24	0.43
RMI1	ATP5MG	5|0|0|0|0|0	5	0.83	6	2|0|0|0|1|2|0|0|0|0|0|0	0.24	0.43
RMI1	KIF14	6|4|2|6|0|0	18	3	6	2|0|2|1|2|0|0|2|1|0|0|0	0.24	0.43
RMI1	INTS7	2|0|0|0|0|0	2	0.33	6	0|0|0|0|0|1|0|0|0|0|0|0	0.23	0.43
RMI1	UTP18	2|0|0|0|0|0	2	0.33	6	0|0|0|0|0|0|0|0|0|0|0|1	0.23	0.43
RMI1	MRPL44	2|0|0|0|0|0	2	0.33	6	0|0|0|0|0|1|0|0|0|0|0|0	0.23	0.43
RMI1	CNOT9	0|2|0|0|0|0	2	0.33	6	0|0|0|1|0|0|0|0|0|0|0|0	0.23	0.43
RMI1	SALL2	0|2|0|0|0|1	3	0.5	6	0|0|0|0|1|0|0|0|0|0|0|0	0.23	0.43
RMI1	PFAS	0|2|0|0|0|0	2	0.33	6	0|0|0|0|0|0|0|0|0|0|0|1	0.23	0.43
RMI1	ARID3C	0|2|0|0|0|0	2	0.33	6	0|0|0|0|1|0|0|0|0|0|0|0	0.23	0.43
RMI1	CBS	0|2|0|0|0|0	2	0.33	6	0|0|0|0|0|0|0|0|0|0|0|1	0.23	0.43
RMI1	KRT14	0|0|12|0|0|0	12	2	6	0|0|12|0|0|0|0|0|0|0|0|0	0.23	0.43
RMI1	TFRC	0|0|2|0|0|0	2	0.33	6	0|0|0|0|0|0|0|0|0|0|0|1	0.23	0.43
RMI1	RNF214	0|0|2|0|0|0	2	0.33	6	0|0|0|0|0|0|0|0|0|0|0|1	0.23	0.43
RMI1	BCL2L2-PABPN1	0|0|0|2|0|0	2	0.33	6	0|0|0|0|0|0|0|0|1|0|0|0	0.23	0.43
RMI1	AKAP8	0|0|0|0|2|0	2	0.33	6	0|0|0|0|0|0|0|0|0|0|1|0	0.23	0.43
RMI1	TCHP	0|0|0|0|2|0	2	0.33	6	0|1|0|0|0|0|0|0|0|0|0|0	0.23	0.43
RMI1	MAP2K3	0|0|0|0|2|0	2	0.33	6	0|0|0|0|0|0|0|0|0|0|0|1	0.23	0.43
RMI1	TRMT1	0|0|0|0|0|2	2	0.33	6	0|0|0|0|0|0|0|0|0|0|1|0	0.23	0.43
RMI1	FNBP1	0|0|0|0|0|2	2	0.33	6	0|0|0|0|1|0|0|0|0|0|0|0	0.23	0.43
RMI1	TMEM97	0|0|0|0|0|2	2	0.33	6	0|0|0|0|0|1|0|0|0|0|0|0	0.23	0.43
RMI1	TIMM50	22|15|10|38|9|8	102	17	6	8|7|3|4|10|13|7|19|17|6|5|10	0.22	0.45
RMI1	LDHB	4|2|0|4|0|5	15	2.5	6	0|2|0|0|1|0|0|3|0|0|0|0	0.23	0.45
RMI1	CATSPER4	3|0|0|0|0|0	3	0.5	6	0|0|0|0|0|0|0|0|2|0|0|0	0.21	0.45
RMI1	SIPA1L1	0|3|0|0|0|0	3	0.5	6	2|0|0|0|0|0|0|0|0|0|0|0	0.21	0.45
RMI1	MCM2	0|0|4|0|0|4	8	1.33	6	0|1|0|0|0|3|0|0|0|1|0|0	0.23	0.45
RMI1	SMG7	0|0|2|4|4|6	16	2.67	6	0|0|0|1|0|0|0|1|0|0|3|2	0.23	0.45
RMI1	SMARCB1	0|0|0|3|0|0	3	0.5	6	0|0|0|0|0|0|0|0|0|2|0|0	0.21	0.45
RMI1	SRCAP	0|0|0|3|0|0	3	0.5	6	0|0|0|0|0|0|0|2|0|0|0|0	0.21	0.45
RMI1	RBMXL1	0|0|0|0|4|0	4	0.67	6	0|0|0|0|0|0|0|0|0|3|0|0	0.22	0.45
RMI1	AIFM1	0|0|0|0|4|1	5	0.83	6	0|0|0|0|0|0|0|0|0|0|3|0	0.22	0.45
RMI1	RPS13	0|0|0|0|0|4	4	0.67	6	0|0|0|0|0|0|0|0|0|0|0|3	0.22	0.45
RMI1	SRRM1	13|16|14|6|2|0	51	8.5	6	2|4|2|3|6|1|3|5|7|5|3|4	0.2	0.46
RMI1	PRPF31	5|2|4|0|1|0	12	2	6	0|2|0|0|0|1|2|0|0|1|0|1	0.21	0.46
RMI1	GSK3B	2|2|0|0|0|2	6	1	6	1|0|0|0|0|0|1|0|0|0|0|0	0.2	0.46
RMI1	CDC123	4|0|0|0|0|1	5	0.83	6	0|0|0|0|0|0|1|0|0|0|2|1	0.19	0.46
RMI1	MARCKSL1	2|0|0|2|0|0	4	0.67	6	1|0|0|0|0|0|0|1|0|0|0|0	0.2	0.46
RMI1	MRPL41	2|0|0|0|0|2	4	0.67	6	0|0|0|0|0|0|0|0|0|0|1|1	0.2	0.46
RMI1	DROSHA	2|3|0|0|0|0	5	0.83	6	0|0|0|1|0|0|0|2|0|0|0|0	0.19	0.46
RMI1	PURB	0|4|0|0|1|0	5	0.83	6	1|1|0|1|0|1|0|0|0|0|0|0	0.19	0.46
RMI1	CEP170B	0|6|0|0|0|0	6	1	6	0|0|0|2|2|0|0|0|0|0|3|0	0.2	0.46
RMI1	TBC1D5	0|0|0|0|2|2	4	0.67	6	1|0|0|0|0|0|0|0|0|0|1|0	0.2	0.46
RMI1	DVL3	21|22|18|30|13|10	114	19	6	0|6|7|10|11|6|7|10|14|6|10|7	0.18	0.47
RMI1	RBM14	17|23|21|26|10|5	102	17	6	11|7|2|2|4|7|9|12|5|5|5|5	0.16	0.47
RMI1	DNAJA2	4|7|0|6|6|7	30	5	6	0|2|0|0|0|0|0|3|0|0|2|3	0.18	0.47
RMI1	ERLIN2	4|14|0|0|3|3	24	4	6	7|3|1|3|0|6|3|1|4|1|3|3	0.16	0.47
RMI1	EP400	3|12|2|9|1|2	29	4.83	6	1|2|4|2|4|2|0|1|5|3|3|4	0.16	0.47
RMI1	EIF6	3|4|2|0|1|0	10	1.67	6	2|1|0|0|1|0|0|1|0|1|1|0	0.15	0.48
RMI1	CAMK2D	4|12|5|4|4|4	33	5.5	6	4|2|4|4|5|0|0|4|2|0|3|0	0.15	0.48
RMI1	RAE1	0|5|0|2|0|0	7	1.17	6	1|0|1|1|1|1|1|3|0|0|0|0	0.16	0.48
RMI1	RBM15	0|4|10|6|0|4	24	4	6	0|2|0|4|4|0|0|3|2|1|0|3	0.14	0.48
RMI1	MIB1	0|3|0|0|1|0	4	0.67	6	1|0|0|0|1|0|0|0|0|0|0|1	0.14	0.48
RMI1	RCOR3	0|2|0|2|1|0	5	0.83	6	0|0|0|0|0|3|0|0|0|0|0|0	0.15	0.48
RMI1	ATAD5	0|0|3|0|0|0	3	0.5	6	0|0|0|0|1|0|0|2|0|0|0|0	0.14	0.48
RMI1	SH3KBP1	0|0|0|0|3|0	3	0.5	6	0|0|0|0|0|0|0|0|0|0|3|0	0.15	0.48
RMI1	TUBAL3	0|0|0|0|12|8	20	3.33	6	0|0|0|0|0|0|0|0|0|0|7|7	0.15	0.48
RMI1	PGD	0|0|0|0|0|3	3	0.5	6	0|0|0|0|0|1|0|0|0|0|0|2	0.14	0.48
RMI1	RPL31	20|5|11|4|6|7	53	8.83	6	6|4|5|4|3|6|6|6|7|5|10|7	0.12	0.49
RMI1	YY1	6|0|0|0|0|0	6	1	6	0|2|0|0|0|1|0|3|0|0|0|2	0.12	0.49
RMI1	LMNA	7|8|9|11|2|2	39	6.5	6	7|0|0|3|1|4|0|0|0|0|0|0	0.13	0.49
RMI1	MMS19	6|2|0|0|0|3	11	1.83	6	0|1|0|0|0|1|0|0|4|0|2|1	0.12	0.49
RMI1	RPS12	6|0|0|0|0|0	6	1	6	1|2|0|0|1|2|0|0|2|0|2|2	0.12	0.49
RMI1	RAB18	2|2|2|4|0|1	11	1.83	6	2|1|0|0|0|0|0|1|0|1|0|0	0.12	0.49
RMI1	AKAP13	2|0|0|0|0|0	2	0.33	6	0|0|0|0|2|0|0|0|0|0|0|0	0.11	0.49
RMI1	ZBTB10	0|2|0|0|0|0	2	0.33	6	0|0|0|0|0|0|0|0|0|0|2|0	0.11	0.49
RMI1	PYCR2	0|0|2|0|0|0	2	0.33	6	0|0|0|0|0|0|0|0|0|2|0|0	0.11	0.49
RMI1	GPI	0|0|2|0|0|1	3	0.5	6	0|0|0|0|0|0|0|0|0|0|0|2	0.11	0.49
RMI1	DVL1	0|0|0|7|5|0	12	2	6	0|0|5|0|0|0|0|0|0|0|4|0	0.12	0.49
RMI1	SYNJ2	0|0|0|2|4|0	6	1	6	0|0|0|0|0|0|0|0|2|0|1|2	0.12	0.49
RMI1	RPS15	0|0|0|0|1|2	3	0.5	6	0|0|0|0|0|0|0|0|0|0|0|2	0.11	0.49
RMI1	RPL38	11|4|0|4|1|3	23	3.83	6	2|4|1|2|2|4|3|4|4|2|2|1	0.11	0.5
RMI1	RPS17	4|4|0|3|1|3	15	2.5	6	0|0|0|1|0|0|3|1|0|0|0|1	0.11	0.5
RMI1	RPSA	4|0|2|0|2|4	12	2	6	0|0|1|2|1|2|0|0|0|0|0|0	0.11	0.5
RMI1	TSFM	0|4|0|0|0|4	8	1.33	6	1|1|0|0|0|2|0|0|0|1|0|2	0.11	0.5
RMI1	BAP1	0|0|0|4|1|1	6	1	6	1|0|1|1|0|0|0|2|0|0|1|1	0.11	0.5
RMI1	ERLIN1	5|0|4|2|1|2	14	2.33	6	3|3|0|0|1|0|0|0|0|0|0|0	0.11	0.51
RMI1	PFN2	2|5|2|4|1|3	17	2.83	6	1|2|1|1|2|1|0|2|0|1|0|0	0.11	0.51
RMI1	AHCY	0|2|0|0|1|1	4	0.67	6	0|1|1|0|0|0|0|0|0|0|0|0	0.1	0.51
RMI1	TAF4	0|2|0|0|1|0	3	0.5	6	1|1|0|0|0|0|0|0|0|0|0|0	0.1	0.51
RMI1	EWSR1	0|0|2|0|0|0	2	0.33	6	1|0|1|0|0|0|0|0|0|0|0|0	0.1	0.51
RMI1	PRDX3	0|0|0|2|1|0	3	0.5	6	1|0|1|0|0|0|0|0|0|0|0|0	0.1	0.51
RMI1	OTUB1	0|0|0|0|0|2	2	0.33	6	0|0|0|0|0|1|0|0|0|0|0|1	0.1	0.51
RMI1	PATL1	0|0|0|0|0|2	2	0.33	6	0|1|0|0|1|0|0|0|0|0|0|0	0.1	0.51
RMI1	ATP5MF	2|2|0|0|0|1	5	0.83	6	1|0|0|1|0|1|0|0|0|0|0|0	0.1	0.52
RMI1	MAT2A	2|5|2|3|1|1	14	2.33	6	2|1|1|1|0|0|0|2|2|1|0|1	0.09	0.52
RMI1	COX17	2|2|0|0|0|1	5	0.83	6	1|1|0|0|0|0|0|1|0|0|0|0	0.1	0.52
RMI1	FKBP4	0|5|0|0|0|3	8	1.33	6	2|1|0|0|2|1|0|0|0|0|0|2	0.09	0.52
RMI1	USP5	0|4|0|0|0|1	5	0.83	6	0|0|0|0|0|0|0|0|0|0|2|3	0.1	0.52
RMI1	IBTK	0|3|0|0|2|0	5	0.83	6	0|1|1|0|1|0|0|0|0|1|0|0	0.1	0.52
RMI1	IFT74	0|4|0|0|2|1	7	1.17	6	0|0|0|0|0|0|0|0|0|0|0|6	0.09	0.52
RMI1	TRIP11	0|4|0|0|0|0	4	0.67	6	0|0|0|0|0|0|0|0|3|0|2|0	0.1	0.52
RMI1	DNAJC13	0|2|0|2|0|0	4	0.67	6	0|0|1|2|0|0|0|0|0|0|0|0	0.1	0.52
RMI1	RBM34	0|2|2|0|0|0	4	0.67	6	1|0|0|0|1|0|0|0|1|0|0|0	0.1	0.52
RMI1	SULT1A2	6|0|0|2|0|2	10	1.67	6	0|0|0|0|0|4|0|0|4|0|0|0	0.09	0.53
RMI1	PCNA	4|0|0|0|3|1	8	1.33	6	0|0|0|0|0|2|2|1|1|0|0|0	0.07	0.53
RMI1	PEAK1	3|0|3|0|3|2	11	1.83	6	1|1|0|1|0|1|0|0|2|1|0|1	0.07	0.53
RMI1	IMMT	2|2|0|0|0|3	7	1.17	6	0|5|0|0|0|0|0|0|0|0|0|0	0.08	0.53
RMI1	NOC2L	0|3|0|0|0|0	3	0.5	6	0|0|0|0|0|3|0|1|0|0|0|0	0.08	0.53
RMI1	KIF1B	0|4|0|0|0|3	7	1.17	6	0|0|0|0|0|0|0|3|0|0|0|3	0.08	0.53
RMI1	DNMBP	0|0|0|0|2|5	7	1.17	6	0|0|0|1|0|0|0|0|3|0|2|1	0.08	0.53
RMI1	RALY	0|0|0|0|0|3	3	0.5	6	0|1|0|1|0|1|0|1|0|0|0|0	0.08	0.53
RMI1	RAB5B	0|0|0|0|0|3	3	0.5	6	0|0|0|2|1|0|1|0|0|0|0|0	0.08	0.53
RMI1	TMEM33	6|4|4|0|2|0	16	2.67	6	2|3|1|1|1|2|2|2|1|1|0|2	0.07	0.54
RMI1	KPNA1	8|0|2|3|3|4	20	3.33	6	0|0|0|0|0|3|2|0|0|2|5|0	0.07	0.54
RMI1	HAUS7	2|10|0|4|1|3	20	3.33	6	1|2|8|2|2|1|1|1|0|2|1|0	0.06	0.54
RMI1	NUP160	0|4|0|0|0|0	4	0.67	6	2|0|0|1|0|1|1|0|2|0|1|1	0.06	0.54
RMI1	UBE2D2	3|0|0|0|0|2	5	0.83	6	2|0|0|0|0|0|0|0|0|0|0|3	0.05	0.55
RMI1	BABAM1	2|0|0|0|1|0	3	0.5	6	0|0|0|0|2|0|0|0|0|0|1|0	0.05	0.55
RMI1	DHRS7B	2|0|0|0|0|0	2	0.33	6	2|0|0|0|0|1|0|0|0|0|0|0	0.05	0.55
RMI1	TUBGCP2	2|0|0|0|0|0	2	0.33	6	2|0|0|0|0|0|0|1|0|0|0|0	0.05	0.55
RMI1	LRRC41	2|0|0|0|1|0	3	0.5	6	0|0|0|0|0|1|0|0|2|0|0|0	0.05	0.55
RMI1	PCMT1	0|5|0|1|4|2	12	2	6	2|0|1|0|0|0|0|0|0|0|2|3	0.05	0.55
RMI1	GLUD1	0|0|0|2|0|0	2	0.33	6	2|1|0|0|0|0|0|0|0|0|0|0	0.05	0.55
RMI1	FAR1	0|0|0|2|0|0	2	0.33	6	0|2|0|0|0|1|0|0|0|0|0|0	0.05	0.55
RMI1	SULT1A4	0|0|0|0|2|0	2	0.33	6	0|0|0|0|1|0|0|1|0|0|1|0	0.05	0.55
RMI1	ZWILCH	0|0|0|0|2|0	2	0.33	6	0|0|0|0|0|0|0|0|1|0|1|1	0.05	0.55
RMI1	UBE2E1	0|0|0|0|0|2	2	0.33	6	2|0|0|0|0|0|0|0|0|0|0|1	0.05	0.55
RMI1	GNA11	0|0|0|0|0|4	4	0.67	6	0|0|0|0|0|3|0|0|0|0|0|3	0.06	0.55
RMI1	ABCB10	0|0|0|0|0|2	2	0.33	6	1|1|0|0|0|1|0|0|0|0|0|0	0.05	0.55
RMI1	AASDHPPT	0|0|0|0|0|2	2	0.33	6	0|0|0|0|0|0|2|0|0|0|1|0	0.05	0.55
RMI1	AGPAT1	3|0|0|0|1|2	6	1	6	0|0|0|1|0|1|1|0|0|0|0|2	0.05	0.56
RMI1	ATP6V1H	0|0|2|1|0|3	6	1	6	0|0|0|0|0|0|0|1|1|0|0|3	0.05	0.56
RMI1	LSM3	0|0|2|2|0|0	4	0.67	6	0|0|1|1|0|0|0|1|1|1|0|0	0.05	0.56
RMI1	WDCP	0|0|0|2|3|2	7	1.17	6	1|0|2|0|0|0|0|2|0|0|0|0	0.05	0.56
RMI1	SLC25A11	6|6|4|15|9|5	45	7.5	6	8|5|2|4|2|5|0|0|0|6|2|3	0.03	0.57
RMI1	PPA1	12|10|0|0|0|9	31	5.17	6	4|5|0|2|2|0|3|4|0|0|0|6	0.04	0.57
RMI1	RRS1	3|0|0|0|0|0	3	0.5	6	0|2|0|0|0|0|1|0|1|0|0|1	0.04	0.57
RMI1	RHEB	2|3|5|0|2|3	15	2.5	6	0|1|0|1|0|0|3|1|2|0|2|1	0.04	0.57
RMI1	ERH	0|7|5|8|3|3	26	4.33	6	3|0|1|0|3|3|0|4|0|0|0|0	0.04	0.57
RMI1	AP2M1	0|4|0|8|3|4	19	3.17	6	4|3|3|2|0|1|2|0|0|1|3|3	0.03	0.57
RMI1	ARL6IP4	0|3|0|0|0|0	3	0.5	6	0|1|2|1|0|1|1|0|0|0|0|0	0.04	0.57
RMI1	CUL4A	0|4|0|0|1|0	5	0.83	6	0|0|0|0|0|5|0|0|0|0|2|0	0.03	0.57
RMI1	DOCK1	0|0|0|3|0|0	3	0.5	6	0|0|0|0|0|0|0|0|6|0|0|0	0.03	0.57
RMI1	BLTP3A	0|0|0|0|2|3	5	0.83	6	0|0|0|0|0|0|0|0|5|0|1|0	0.03	0.57
RMI1	RPAP2	0|0|0|0|0|3	3	0.5	6	0|0|0|1|0|0|0|0|2|0|1|1	0.04	0.57
RMI1	CHAF1B	0|0|0|0|0|3	3	0.5	6	2|0|1|0|1|0|0|1|0|1|0|0	0.04	0.57
RMI1	MRTFA	0|0|0|0|0|13	13	2.17	6	0|0|0|0|0|0|0|0|11|0|0|7	0.04	0.57
RMI1	SLC25A4	48|0|0|0|20|22	90	15	6	0|17|0|0|0|25|0|0|0|17|13|17	0.03	0.58
RMI1	SLC1A5	10|6|13|8|0|8	45	7.5	6	5|4|2|5|3|5|3|6|4|5|2|3	0.03	0.58
RMI1	GRWD1	6|4|2|4|2|0	18	3	6	2|2|1|1|1|1|2|4|2|1|1|0	0.03	0.58
RMI1	PDCD6	3|6|0|0|2|2	13	2.17	6	3|3|0|0|0|0|0|0|0|0|4|0	0.03	0.58
RMI1	PSMD14	4|0|0|0|0|0	4	0.67	6	0|0|0|0|0|0|1|0|0|0|2|4	0.03	0.58
RMI1	AGO2	0|0|0|0|4|3	7	1.17	6	0|0|0|0|1|0|0|0|1|0|3|2	0.03	0.58
RMI1	ASS1	0|0|0|0|1|2	3	0.5	6	0|0|0|0|1|3|0|0|0|0|0|0	0.03	0.58
RMI1	BLVRA	0|0|0|0|0|6	6	1	6	2|1|1|0|1|0|0|3|0|0|0|4	0.03	0.58
RMI1	PSMA4	2|0|0|0|0|0	2	0.33	6	0|0|0|0|0|0|1|0|0|1|0|2	0.02	0.59
RMI1	NCLN	2|0|0|0|0|0	2	0.33	6	2|0|0|0|0|0|0|0|0|0|0|2	0.02	0.59
RMI1	GNAS	0|5|0|4|0|2	11	1.83	6	3|0|0|0|0|2|1|2|0|2|0|2	0.02	0.59
RMI1	STUB1	0|9|0|5|4|3	21	3.5	6	3|2|0|0|3|0|0|3|0|0|3|6	0.02	0.59
RMI1	PDZD11	0|2|0|0|0|0	2	0.33	6	0|0|0|0|0|0|0|2|1|0|1|0	0.02	0.59
RMI1	AKT2	0|2|0|0|0|0	2	0.33	6	2|0|0|0|0|0|0|0|0|0|0|2	0.02	0.59
RMI1	CLK3	0|2|0|0|0|1	3	0.5	6	0|0|0|0|0|0|0|2|2|0|0|0	0.02	0.59
RMI1	AQR	0|2|0|0|0|2	4	0.67	6	0|0|0|0|0|0|0|0|0|0|2|3	0.02	0.59
RMI1	CENPV	0|0|4|0|0|0	4	0.67	6	0|0|2|0|0|3|0|0|0|2|0|0	0.03	0.59
RMI1	NSD1	0|0|3|2|0|0	5	0.83	6	0|0|0|0|0|0|0|0|4|1|0|1	0.03	0.59
RMI1	SRSF5	0|0|2|0|0|0	2	0.33	6	2|0|1|0|0|0|0|0|0|0|1|0	0.02	0.59
RMI1	FLOT1	0|0|2|0|0|1	3	0.5	6	1|0|0|0|0|1|0|0|0|0|0|2	0.02	0.59
RMI1	SEC24C	0|0|2|0|0|1	3	0.5	6	0|0|0|0|0|2|0|0|0|0|0|2	0.02	0.59
RMI1	RAVER1	0|0|2|0|0|0	2	0.33	6	0|0|0|0|0|0|0|0|2|0|1|1	0.02	0.59
RMI1	SUMO4	0|0|0|2|0|0	2	0.33	6	0|1|1|1|1|1|0|1|1|0|0|1	0.02	0.59
RMI1	FHL3	0|0|0|0|5|1	6	1	6	0|0|0|1|0|1|0|0|0|0|7|0	0.02	0.59
RMI1	RCC1	0|0|0|0|0|2	2	0.33	6	0|0|0|0|0|2|0|0|0|0|0|2	0.02	0.59
RMI1	TOMM40	0|0|0|0|0|2	2	0.33	6	0|1|0|1|0|1|0|1|0|0|0|0	0.02	0.59
RMI1	VRK1	0|0|0|0|0|2	2	0.33	6	0|0|0|0|0|2|0|0|0|0|0|2	0.02	0.59
RMI1	DYNC1LI2	0|0|0|0|0|4	4	0.67	6	0|0|0|2|1|3|0|0|0|0|0|1	0.03	0.59
RMI1	OLA1	0|0|0|0|0|2	2	0.33	6	1|0|0|0|0|1|1|0|0|0|0|1	0.02	0.59
RMI1	CNOT2	0|0|0|0|0|2	2	0.33	6	0|0|0|0|0|0|0|2|1|1|0|0	0.02	0.59
RMI1	KPNA3	0|0|0|0|0|2	2	0.33	6	0|1|0|0|0|0|0|0|0|0|2|1	0.02	0.59
RMI1	NDUFA9	3|0|2|0|0|1	6	1	6	0|0|0|0|0|0|2|0|0|2|0|2	0.02	0.6
RMI1	MAGED1	2|0|2|0|1|0	5	0.83	6	0|0|0|0|3|0|0|1|0|0|0|1	0.02	0.6
RMI1	RFC3	2|2|0|2|1|1	8	1.33	6	0|1|0|1|1|2|0|0|0|0|0|1	0.02	0.6
RMI1	TIGAR	0|2|2|0|0|1	5	0.83	6	0|1|0|0|0|2|0|0|0|0|0|2	0.02	0.6
RMI1	PFKM	0|2|0|0|0|3	5	0.83	6	2|0|0|0|0|2|0|0|0|0|0|2	0.02	0.6
RMI1	NDUFA10	6|2|0|4|2|3	17	2.83	6	1|2|0|0|0|4|2|2|2|2|2|3	0.01	0.61
RMI1	PLK1	5|5|6|5|2|3	26	4.33	6	0|2|1|1|0|2|1|3|3|2|0|3	0.02	0.61
RMI1	DCAF7	0|8|0|3|2|4	17	2.83	6	4|4|2|3|2|2|0|3|0|1|2|2	0.02	0.61
RMI1	SAP18	0|3|8|15|0|0	26	4.33	6	2|0|0|3|11|3|3|6|2|1|1|3	0.02	0.61
RMI1	KIF20B	0|0|0|6|0|3	9	1.5	6	0|0|0|2|3|0|2|0|0|0|0|4	0.01	0.61
RMI1	TTF2	0|0|0|0|3|4	7	1.17	6	0|0|0|1|0|0|1|2|4|0|0|0	0.01	0.61
RMI1	NSDHL	0|0|0|0|0|5	5	0.83	6	1|2|0|0|0|3|0|3|0|0|0|0	0.02	0.61
RMI1	RPL36	4|0|0|0|4|2	10	1.67	6	2|2|2|1|2|1|0|0|0|3|0|1	0.01	0.62
RMI1	ENTR1	5|0|5|4|6|6	26	4.33	6	2|0|0|5|2|2|0|0|1|0|0|3	0.01	0.62
RMI1	RPS10	2|0|0|0|1|1	4	0.67	6	1|0|1|0|0|1|0|0|2|1|1|1	0.01	0.62
RMI1	HAX1	2|0|0|0|0|1	3	0.5	6	1|0|0|0|0|0|0|2|0|0|1|1	0.01	0.62
RMI1	ABCB7	2|0|0|0|0|0	2	0.33	6	0|1|0|0|0|2|1|0|0|0|0|1	0.01	0.62
RMI1	POLR2H	2|4|5|2|3|1	17	2.83	6	1|0|0|2|2|5|0|0|0|0|0|0	0.01	0.62
RMI1	ABI1	2|4|2|0|0|0	8	1.33	6	0|1|2|0|2|0|0|2|2|0|0|2	0.01	0.62
RMI1	SRSF10	0|6|0|2|0|1	9	1.5	6	1|3|2|1|3|1|3|2|0|1|1|2	0.01	0.62
RMI1	SEC23A	0|4|0|0|0|0	4	0.67	6	0|0|0|0|3|0|0|0|3|0|0|2	0.01	0.62
RMI1	PPP2CB	0|2|0|0|0|1	3	0.5	6	0|0|1|0|0|0|0|1|1|0|2|0	0.01	0.62
RMI1	TRIM33	0|2|4|0|0|0	6	1	6	1|1|2|3|1|1|0|0|0|1|2|1	0.01	0.62
RMI1	C1orf35	0|0|2|0|0|0	2	0.33	6	1|1|1|2|1|1|1|0|0|0|0|0	0.01	0.62
RMI1	PNO1	0|0|2|0|1|1	4	0.67	6	1|0|0|1|0|1|1|0|0|0|0|2	0.01	0.62
RMI1	SLC3A2	0|0|0|2|0|0	2	0.33	6	2|0|0|1|1|1|0|0|0|1|0|1	0.01	0.62
RMI1	CFAP36	0|0|0|0|0|2	2	0.33	6	0|0|0|0|0|0|0|0|0|0|2|3	0.01	0.62
RMI1	RPS29	3|0|0|2|1|1	7	1.17	6	0|0|0|0|1|0|0|2|3|0|1|0	0.01	0.63
RMI1	PSMC1	12|8|0|5|2|5	32	5.33	6	5|1|1|2|3|1|4|6|6|0|2|3	0.01	0.63
RMI1	BAG2	19|13|16|5|9|7	69	11.5	6	3|0|1|2|3|3|5|9|8|4|4|10	0.01	0.63
RMI1	FMC1-LUC7L2	0|8|4|7|6|4	29	4.83	6	6|0|3|0|0|0|2|0|0|0|0|4	0.01	0.63
RMI1	SEC22B	0|0|2|3|2|0	7	1.17	6	2|1|0|0|1|2|0|0|0|2|0|1	0.01	0.63
RMI1	PCNT	0|0|0|0|0|5	5	0.83	6	2|0|2|3|3|0|0|0|0|0|0|0	0.01	0.63
RMI1	SLC25A6	60|43|35|42|24|25	229	38.17	6	25|22|12|19|20|28|22|22|0|0|0|0	0.01	0.64
RMI1	MYO1C	2|2|0|0|1|1	6	1	6	2|1|0|0|1|2|0|0|0|0|0|1	0.01	0.64
RMI1	PARD3	2|0|0|0|2|0	4	0.67	6	0|1|0|1|1|0|0|2|0|0|2|1	0.01	0.64
RMI1	AP3S1	0|4|4|6|1|1	16	2.67	6	1|1|1|1|1|1|1|4|4|1|2|2	0.01	0.64
RMI1	RREB1	0|2|2|0|0|0	4	0.67	6	0|0|0|1|1|1|0|3|0|0|0|0	0.01	0.64
RMI1	USP22	0|2|0|2|0|1	5	0.83	6	1|0|0|0|0|0|0|2|1|0|0|2	0.01	0.64
RMI1	TBCE	0|0|0|0|1|2	3	0.5	6	0|2|0|0|0|0|0|0|0|0|0|4	0.01	0.64
RMI1	RASSF8	0|0|0|0|0|3	3	0.5	6	0|0|2|1|1|0|1|0|2|0|1|2	0.01	0.64
RMI1	PRPS1	0|0|0|0|0|3	3	0.5	6	0|1|0|1|0|4|1|1|0|0|0|1	0.01	0.64
RMI1	COPE	0|0|0|0|0|2	2	0.33	6	0|0|0|0|0|0|0|0|0|0|2|4	0.01	0.64
RMI1	SEC24B	0|0|0|0|0|2	2	0.33	6	0|0|0|0|0|0|0|0|4|0|0|2	0.01	0.64
RMI1	SRSF4	4|4|0|0|0|0	8	1.33	6	0|0|0|0|2|3|2|0|0|3|0|0	0	0.65
RMI1	NXF1	9|4|0|6|0|0	19	3.17	6	4|4|1|0|3|6|0|0|2|3|2|2	0	0.65
RMI1	DIS3	5|2|0|0|0|2	9	1.5	6	0|0|0|0|0|2|0|7|1|0|0|1	0	0.65
RMI1	ACOT7	5|9|0|0|0|10	24	4	6	2|6|0|2|0|5|3|1|0|1|0|5	0	0.65
RMI1	TNIP1	4|0|2|0|1|1	8	1.33	6	0|0|0|0|3|0|0|4|1|0|0|1	0.01	0.65
RMI1	SLC2A1	4|0|0|0|0|0	4	0.67	6	1|2|0|0|2|1|0|3|2|0|0|2	0	0.65
RMI1	FAU	4|4|4|4|2|1	19	3.17	6	1|1|0|2|1|1|2|3|3|2|2|2	0	0.65
RMI1	SCAMP3	2|0|0|0|0|1	3	0.5	6	2|2|1|0|1|1|1|1|0|0|0|1	0	0.65
RMI1	YTHDF1	0|10|4|4|4|7	29	4.83	6	0|4|1|2|0|2|3|8|4|2|1|0	0	0.65
RMI1	PALLD	0|0|2|0|0|0	2	0.33	6	0|0|0|2|0|2|0|1|0|0|1|0	0	0.65
RMI1	EDC3	0|0|0|0|0|2	2	0.33	6	0|0|0|0|0|1|2|1|1|2|0|1	0	0.65
RMI1	HNRNPAB	11|12|4|13|2|6	48	8	6	4|3|2|4|4|5|1|8|4|3|5|6	0	0.66
RMI1	PSMA7	2|0|0|0|0|2	4	0.67	6	0|0|0|3|0|1|0|3|0|0|0|0	0	0.66
RMI1	MRPS5	2|0|0|0|0|1	3	0.5	6	0|0|0|1|0|0|0|2|0|0|0|3	0	0.66
RMI1	SRSF9	0|3|0|0|0|0	3	0.5	6	0|0|1|1|1|1|0|0|1|2|3|2	0	0.66
RMI1	ZC3H14	0|3|2|10|0|0	15	2.5	6	4|1|0|5|7|0|3|2|2|3|2|2	0	0.66
RMI1	TRA2A	0|3|0|0|1|1	5	0.83	6	2|2|1|1|1|2|0|0|1|0|2|1	0	0.66
RMI1	DYNC1I2	0|2|0|0|0|2	4	0.67	6	0|1|0|1|0|0|0|0|4|1|1|1	0	0.66
RMI1	TTC1	0|3|0|0|1|2	6	1	6	0|2|0|3|0|0|0|0|0|1|0|2	0	0.66
RMI1	SNU13	0|0|0|3|0|1	4	0.67	6	2|1|1|0|0|0|1|1|2|2|2|1	0	0.66
RMI1	ENSA	0|0|0|0|2|1	3	0.5	6	1|0|0|0|0|0|0|0|0|0|2|3	0	0.66
RMI1	SPCS3	0|0|0|0|0|2	2	0.33	6	0|0|0|0|0|3|1|0|0|0|0|2	0	0.66
RMI1	CSNK1A1	6|4|0|0|0|1	11	1.83	6	0|1|0|0|0|3|3|6|0|1|1|1	0	0.67
RMI1	UBA52	12|11|7|13|5|18	66	11	6	0|5|11|6|4|7|5|3|4|2|8|6	0	0.67
RMI1	TTK	8|10|4|0|4|10	36	6	6	0|0|1|2|0|2|4|4|4|0|3|8	0	0.67
RMI1	HNRNPD	14|13|5|4|5|5	46	7.67	6	1|2|2|2|5|4|6|8|7|5|4|5	0	0.67
RMI1	ACSL3	4|2|0|0|1|2	9	1.5	6	4|0|0|0|1|0|0|1|0|0|2|3	0	0.67
RMI1	ATP5MK	2|4|1|2|2|2	13	2.17	6	3|1|3|2|1|0|2|1|1|2|1|2	0	0.67
RMI1	EEF1E1	0|4|0|0|1|2	7	1.17	6	3|0|2|1|0|2|0|3|0|1|2|1	0	0.67
RMI1	RAB13	0|3|0|0|0|3	6	1	6	1|3|0|2|0|1|0|0|0|0|0|3	0	0.67
RMI1	LSM8	0|0|4|6|3|1	14	2.33	6	3|0|1|1|0|2|0|2|5|3|2|2	0	0.67
RMI1	LARP4	5|0|0|0|0|0	5	0.83	6	0|0|0|3|2|1|2|5|1|1|2|1	0	0.68
RMI1	NKRF	8|6|7|3|1|0	25	4.17	6	2|1|0|2|4|2|2|5|0|4|0|4	0	0.68
RMI1	KIF1A	3|0|5|0|7|0	15	2.5	6	1|0|1|4|4|0|1|1|4|0|3|0	0	0.68
RMI1	CNOT10	2|0|0|0|0|1	3	0.5	6	0|0|1|1|1|0|2|0|0|0|0|3	0	0.68
RMI1	SNRPF	2|2|4|4|1|2	15	2.5	6	2|3|3|1|2|1|1|2|2|2|3|2	0	0.68
RMI1	CNOT7	2|0|0|0|0|1	3	0.5	6	0|0|0|1|0|2|1|2|0|1|2|1	0	0.68
RMI1	PSMA2	2|0|0|0|1|0	3	0.5	6	0|0|0|0|0|0|2|0|1|0|2|2	0	0.68
RMI1	ADRM1	2|5|0|0|0|2	9	1.5	6	0|0|0|0|0|0|2|7|2|0|0|1	0	0.68
RMI1	FUS	0|7|0|1|4|3	15	2.5	6	4|2|3|3|0|3|2|5|3|3|0|3	0	0.68
RMI1	NUP88	0|14|5|14|11|4	48	8	6	3|5|2|5|5|3|0|9|0|8|4|3	0	0.68
RMI1	ACBD3	0|2|0|0|1|0	3	0.5	6	0|1|0|1|1|1|1|2|2|1|2|1	0	0.68
RMI1	AHCYL2	0|0|0|2|0|0	2	0.33	6	1|1|2|0|0|0|1|2|2|1|1|1	0	0.68
RMI1	DNAJC11	0|0|0|1|2|1	4	0.67	6	0|0|0|0|1|2|0|0|2|0|1|2	0	0.68
RMI1	PAK4	0|0|0|0|0|2	2	0.33	6	2|2|0|0|1|0|2|0|0|0|0|0	0	0.68
RMI1	TMOD3	0|0|0|0|0|7	7	1.17	6	0|2|2|3|3|3|1|0|6|0|2|2	0	0.68
RMI1	PHB2	55|44|27|28|22|16	192	32	6	22|19|12|16|11|20|18|24|25|16|12|16	0	0.69
RMI1	WNK1	5|13|3|9|6|4	40	6.67	6	0|1|3|8|6|0|1|0|4|1|2|7	0	0.69
RMI1	RPL36A-HNRNPH2	6|0|0|0|0|0	6	1	6	5|0|0|3|6|0|0|0|0|0|0|0	0	0.69
RMI1	RPL13A	30|11|6|10|7|15	79	13.17	6	14|13|1|5|4|8|7|11|5|3|4|14	0	0.69
RMI1	CYLD	3|1|0|0|3|1	8	1.33	6	0|2|0|0|0|0|0|2|4|0|2|0	0	0.69
RMI1	RAB1A	14|0|5|3|3|10	35	5.83	6	9|0|0|0|0|8|7|0|2|0|0|0	0	0.69
RMI1	SAMHD1	2|2|0|0|0|1	5	0.83	6	0|2|0|2|0|2|2|2|1|0|1|2	0	0.69
RMI1	DOLPP1	2|2|0|0|0|1	5	0.83	6	2|1|0|1|0|2|2|2|0|0|0|0	0	0.69
RMI1	SNRPE	2|0|0|4|2|1	9	1.5	6	2|1|2|3|0|2|0|4|0|2|2|2	0	0.69
RMI1	MAP2K1	0|6|0|0|0|2	8	1.33	6	3|1|0|0|0|0|3|2|1|0|0|6	0	0.69
RMI1	CCDC85C	0|3|0|2|4|2	11	1.83	6	0|0|1|2|2|2|3|0|3|0|0|3	0	0.69
RMI1	DRG2	0|2|0|0|0|2	4	0.67	6	2|1|0|0|0|2|0|0|0|0|0|3	0	0.69
RMI1	FAM120A	0|2|2|0|1|0	5	0.83	6	0|0|0|2|1|3|0|0|0|0|0|2	0	0.69
RMI1	CSTF2	0|0|2|6|0|2	10	1.67	6	2|3|0|0|2|1|0|5|4|2|0|0	0	0.69
RMI1	EIF2AK2	0|0|0|2|0|3	5	0.83	6	1|0|0|1|0|1|0|0|0|0|0|7	0	0.69
RMI1	DCP1B	0|0|0|0|3|0	3	0.5	6	0|2|2|0|0|0|0|3|2|0|2|2	0	0.69
RMI1	TRIP13	0|0|0|0|1|3	4	0.67	6	0|0|0|0|0|0|0|0|4|0|3|2	0	0.69
RMI1	PSMD6	0|0|0|0|0|6	6	1	6	0|0|0|0|0|4|3|0|0|0|0|7	0	0.69
RMI1	RPL30	5|10|6|7|9|7	44	7.33	6	3|2|0|4|5|4|3|6|5|3|5|0	0	0.7
RMI1	PPP6C	8|12|3|11|8|4	46	7.67	6	2|4|3|5|3|2|0|8|5|0|3|6	0	0.7
RMI1	RPN2	17|7|15|0|0|10	49	8.17	6	4|6|0|0|0|9|5|0|0|3|0|12	0	0.7
RMI1	RAB21	7|4|0|0|0|2	13	2.17	6	4|3|2|2|1|3|1|5|0|2|0|4	0	0.7
RMI1	ECPAS	2|0|0|0|1|0	3	0.5	6	0|0|0|0|1|2|0|2|0|0|2|2	0	0.7
RMI1	ILVBL	2|0|0|0|0|0	2	0.33	6	2|2|0|0|0|0|0|4|0|0|0|0	0	0.7
RMI1	LARP4B	2|0|0|0|0|0	2	0.33	6	0|0|0|0|0|1|0|3|2|1|2|0	0	0.7
RMI1	CAMK2G	2|0|0|0|0|0	2	0.33	6	0|0|0|0|0|2|1|1|1|3|0|2	0	0.7
RMI1	POLR2B	0|7|0|0|5|3	15	2.5	6	2|0|0|0|0|0|0|5|4|0|4|3	0	0.7
RMI1	AURKB	0|4|0|0|1|1	6	1	6	1|2|3|2|3|0|1|3|2|0|2|2	0	0.7
RMI1	BCCIP	0|2|0|0|0|0	2	0.33	6	0|0|0|0|0|0|0|2|4|0|2|0	0	0.7
RMI1	AGK	0|2|0|0|0|0	2	0.33	6	2|1|0|0|0|1|3|0|1|0|1|2	0	0.7
RMI1	POLR2A	0|0|0|3|4|5	12	2	6	4|1|1|3|2|0|0|1|4|0|0|0	0	0.7
RMI1	PSMB5	0|0|0|0|1|2	3	0.5	6	0|0|1|0|1|1|0|4|0|2|0|0	0	0.7
RMI1	BCAS3	0|0|0|0|0|2	2	0.33	6	0|2|2|2|2|0|2|2|1|0|0|2	0	0.7
RMI1	SCIN	0|0|0|0|0|3	3	0.5	6	1|0|0|2|1|0|0|0|1|0|1|6	0	0.7
RMI1	GFPT1	0|0|0|0|0|2	2	0.33	6	3|2|0|0|0|0|0|2|0|0|0|1	0	0.7
RMI1	TMF1	0|0|0|0|0|2	2	0.33	6	2|0|1|0|2|0|0|0|3|1|0|0	0	0.7
RMI1	RPL12	15|10|7|10|4|6	52	8.67	6	5|4|4|3|3|6|7|7|8|7|7|5	0	0.71
RMI1	DDX54	9|6|0|2|3|0	20	3.33	6	2|4|5|1|2|3|1|8|2|0|0|1	0	0.71
RMI1	CAD	20|16|8|12|16|10	82	13.67	6	9|3|3|6|2|5|0|3|12|4|7|9	0	0.71
RMI1	AIMP2	6|6|3|4|2|3	24	4	6	0|0|1|3|4|1|5|2|2|3|3|4	0	0.71
RMI1	GTPBP4	20|14|7|13|6|6	66	11	6	5|6|1|3|8|7|4|14|9|6|4|5	0	0.71
RMI1	TOMM22	9|2|2|4|1|2	20	3.33	6	2|5|2|3|1|3|3|6|6|3|2|3	0	0.71
RMI1	LSM2	2|0|0|3|1|0	6	1	6	1|0|0|0|0|1|0|5|2|1|2|1	0	0.71
RMI1	NUP85	2|0|0|0|1|2	5	0.83	6	2|3|0|0|0|2|0|2|0|0|2|2	0	0.71
RMI1	TPD52L2	0|6|0|0|2|1	9	1.5	6	3|2|1|0|1|1|3|5|3|1|3|4	0	0.71
RMI1	SENP3	0|2|2|0|0|0	4	0.67	6	1|0|1|1|2|3|1|2|1|2|1|1	0	0.71
RMI1	STAM	0|2|0|2|1|0	5	0.83	6	1|0|0|0|0|0|0|0|0|1|5|2	0	0.71
RMI1	PPIL3	0|0|0|2|0|2	4	0.67	6	0|1|1|2|1|2|0|3|2|1|0|1	0	0.71
RMI1	TRIP6	0|0|0|2|2|1	5	0.83	6	0|1|0|0|1|0|1|0|4|0|2|2	0	0.71
RMI1	VDAC1	0|0|0|0|3|2	5	0.83	6	0|0|3|0|0|1|0|0|4|0|0|2	0	0.71
RMI1	TBK1	0|0|0|0|0|3	3	0.5	6	0|2|0|2|0|0|0|0|3|0|0|3	0	0.71
RMI1	SUMO1	7|6|5|7|0|3	28	4.67	6	2|4|5|1|0|4|0|3|0|5|0|0	0	0.72
RMI1	DBNL	12|26|12|16|5|14	85	14.17	6	7|10|8|7|4|4|5|14|16|6|8|6	0	0.72
RMI1	SLC25A1	8|4|4|4|10|5	35	5.83	6	6|7|0|1|3|5|4|4|4|3|3|4	0	0.72
RMI1	DPM1	5|6|0|0|5|3	19	3.17	6	3|5|0|2|2|5|3|2|1|0|2|2	0	0.72
RMI1	NUP214	99|116|91|110|50|39	505	84.17	6	45|30|32|39|36|31|24|56|48|40|25|20	0	0.72
RMI1	IGF2BP3	12|10|0|7|8|6	43	7.17	6	6|0|3|4|5|6|1|3|5|0|7|6	0	0.72
RMI1	BABAM2	2|2|0|2|1|1	8	1.33	6	1|1|1|1|1|1|2|2|4|1|2|2	0	0.72
RMI1	GAK	2|2|0|0|0|1	5	0.83	6	2|2|0|1|0|2|0|2|3|0|3|2	0	0.72
RMI1	CRNKL1	2|4|4|2|1|2	15	2.5	6	1|0|0|2|1|4|1|0|1|2|1|5	0	0.72
RMI1	SRPRB	4|2|2|4|2|2	16	2.67	6	0|2|1|2|2|2|3|3|4|3|3|2	0	0.72
RMI1	ESYT2	2|0|0|0|2|0	4	0.67	6	2|0|0|0|1|3|0|0|1|0|2|3	0	0.72
RMI1	DLG5	0|7|0|0|2|3	12	2	6	4|0|0|3|4|0|0|2|4|0|0|5	0	0.72
RMI1	AGFG1	0|3|0|0|2|2	7	1.17	6	1|0|1|3|3|1|2|0|0|1|3|2	0	0.72
RMI1	USP14	0|5|0|0|4|8	17	2.83	6	0|3|4|2|1|1|0|6|0|2|5|4	0	0.72
RMI1	MTR	0|2|0|0|0|0	2	0.33	6	0|0|0|2|1|0|0|0|4|0|2|0	0	0.72
RMI1	RABGAP1	0|2|0|0|0|0	2	0.33	6	0|0|1|3|2|0|0|0|0|0|3|0	0	0.72
RMI1	SAP130	0|2|0|0|0|0	2	0.33	6	1|1|1|0|2|2|0|2|0|3|0|0	0	0.72
RMI1	CIC	0|0|4|0|0|0	4	0.67	6	0|0|0|3|0|0|2|0|3|3|3|0	0	0.72
RMI1	POP7	0|0|0|2|2|1	5	0.83	6	2|1|0|1|0|1|1|0|2|3|3|1	0	0.72
RMI1	CC2D1A	0|0|0|2|0|1	3	0.5	6	0|2|3|0|1|0|0|2|2|0|2|2	0	0.72
RMI1	ABLIM1	0|0|0|0|2|0	2	0.33	6	2|2|0|2|2|1|0|0|0|0|3|0	0	0.72
RMI1	SETD1A	0|0|0|0|2|1	3	0.5	6	2|0|0|3|2|0|0|2|0|2|0|0	0	0.72
RMI1	OSBPL11	0|0|0|0|2|0	2	0.33	6	0|0|0|0|1|0|0|0|5|0|0|3	0	0.72
RMI1	PRKACA	0|0|0|0|0|2	2	0.33	6	3|0|0|0|0|2|0|0|0|0|0|4	0	0.72
RMI1	TTLL12	0|0|0|0|0|3	3	0.5	6	0|2|0|0|0|2|0|0|0|0|0|7	0	0.72
RMI1	IPO9	0|0|0|0|0|3	3	0.5	6	0|1|0|0|0|1|0|0|3|0|0|6	0	0.72
RMI1	PFDN5	0|0|0|0|0|2	2	0.33	6	0|0|3|1|0|0|2|2|2|0|1|2	0	0.72
RMI1	RPLP0	15|18|26|32|14|11	116	19.33	6	7|7|6|4|7|10|10|18|13|12|14|10	0	0.73
RMI1	PHF6	3|9|4|0|1|3	20	3.33	6	2|0|0|4|2|12|0|1|0|0|1|3	0	0.73
RMI1	RPS23	25|18|13|18|7|11	92	15.33	6	8|9|5|4|9|8|11|13|13|7|6|6	0	0.73
RMI1	PPP2R2A	18|21|2|8|13|13	75	12.5	6	8|10|8|10|7|11|9|8|9|0|7|5	0	0.73
RMI1	PRMT1	8|4|0|2|1|0	15	2.5	6	3|2|4|2|4|4|1|7|4|0|2|2	0	0.73
RMI1	KRT19	29|44|23|37|25|16	174	29	6	20|15|22|10|13|17|10|17|7|11|14|11	0	0.73
RMI1	PDIA6	6|7|6|6|4|4	33	5.5	6	3|4|3|4|3|3|2|0|5|5|4|3	0	0.73
RMI1	HSD17B12	4|4|0|4|2|2	16	2.67	6	2|2|0|2|0|3|4|2|1|3|1|4	0	0.73
RMI1	INA	4|0|0|0|0|3	7	1.17	6	0|0|0|3|4|0|4|0|0|2|0|0	0	0.73
RMI1	LOC100652741	2|4|0|0|0|2	8	1.33	6	0|0|0|2|2|3|2|4|3|2|2|3	0	0.73
RMI1	ARL1	2|4|2|0|2|3	13	2.17	6	3|0|2|1|0|2|3|3|4|0|2|3	0	0.73
RMI1	GAPDH	0|4|0|5|0|4	13	2.17	6	0|0|0|0|0|0|2|5|5|0|0|3	0	0.73
RMI1	DNAJA1	0|7|4|5|8|7	31	5.17	6	4|2|2|3|2|2|0|8|3|0|3|5	0	0.73
RMI1	CNOT11	0|4|2|0|4|3	13	2.17	6	0|1|2|0|0|0|0|4|5|0|1|3	0	0.73
RMI1	DDX24	0|6|0|0|4|3	13	2.17	6	4|4|1|3|2|4|0|2|4|0|0|0	0	0.73
RMI1	RPL36A	0|9|6|9|0|8	32	5.33	6	0|0|0|0|0|5|3|8|6|0|0|0	0	0.73
RMI1	RRBP1	0|3|0|0|0|0	3	0.5	6	0|0|0|1|5|0|1|0|3|2|0|0	0	0.73
RMI1	PFDN2	0|2|0|0|0|0	2	0.33	6	2|2|3|3|2|1|2|1|0|1|1|2	0	0.73
RMI1	PTPN12	0|2|0|0|0|1	3	0.5	6	0|2|2|2|2|1|2|4|0|0|2|1	0	0.73
RMI1	HAUS1	0|2|0|0|7|0	9	1.5	6	0|0|3|2|3|0|0|7|5|0|3|0	0	0.73
RMI1	SEC61A1	0|0|2|0|4|0	6	1	6	0|2|5|0|0|4|0|2|0|0|0|2	0	0.73
RMI1	LIMCH1	0|0|2|6|2|0	10	1.67	6	4|6|2|2|1|2|2|0|0|0|4|0	0	0.73
RMI1	CDIPT	0|0|0|0|3|1	4	0.67	6	0|5|1|1|0|1|0|0|1|2|1|3	0	0.73
RMI1	ZBTB21	0|0|0|0|2|0	2	0.33	6	0|1|3|0|1|3|1|2|0|0|2|2	0	0.73
RMI1	GPS1	0|0|0|0|2|0	2	0.33	6	0|0|0|4|0|0|0|4|0|0|2|0	0	0.73
RMI1	PLEKHA1	0|0|0|0|0|2	2	0.33	6	0|0|0|0|0|0|3|2|4|0|1|0	0	0.73
RMI1	SCYL2	0|0|0|0|0|2	2	0.33	6	0|0|0|0|1|0|2|4|0|0|0|3	0	0.73
RMI1	RPL24	20|15|16|13|7|7	78	13	6	8|8|5|5|4|6|11|10|10|7|4|8	0	0.74
RMI1	RPS26	13|13|8|9|4|5	52	8.67	6	5|5|6|6|4|4|4|10|4|5|6|7	0	0.74
RMI1	HSD17B10	6|8|6|5|6|5	36	6	6	3|5|0|0|0|3|1|4|5|1|2|6	0	0.74
RMI1	CHORDC1	6|8|0|0|0|7	21	3.5	6	1|3|0|0|3|3|11|2|0|0|1|4	0	0.74
RMI1	RAB5C	3|9|0|0|0|0	12	2	6	3|13|0|0|0|4|0|0|0|0|0|2	0	0.74
RMI1	KPNA2	20|9|0|9|2|3	43	7.17	6	2|5|2|3|1|5|5|18|8|4|1|6	0	0.74
RMI1	CFL1	20|14|6|9|9|8	66	11	6	7|4|0|8|6|9|7|8|3|0|5|14	0	0.74
RMI1	KIFBP	5|2|0|0|0|2	9	1.5	6	4|5|0|0|0|3|2|2|0|0|2|3	0	0.74
RMI1	HUWE1	9|0|0|0|8|10	27	4.5	6	3|3|0|4|2|2|0|0|10|0|7|3	0	0.74
RMI1	DHFR	5|0|0|0|2|8	15	2.5	6	2|2|0|0|0|3|4|6|0|0|0|7	0	0.74
RMI1	SREK1	2|2|4|0|0|1	9	1.5	6	2|0|2|1|4|1|1|3|4|2|1|3	0	0.74
RMI1	KPNA4	4|2|0|6|1|2	15	2.5	6	3|3|0|0|1|1|0|5|4|2|5|3	0	0.74
RMI1	ORC3	2|0|0|2|1|1	6	1	6	1|2|0|1|2|2|2|2|2|0|5|2	0	0.74
RMI1	SMARCC2	0|16|0|7|1|1	25	4.17	6	9|4|7|8|9|2|2|2|4|6|3|5	0	0.74
RMI1	DDX27	0|4|0|0|1|2	7	1.17	6	3|1|0|1|1|3|2|3|0|2|0|5	0	0.74
RMI1	SRP54	0|3|0|0|2|1	6	1	6	1|0|0|0|0|0|0|3|5|0|0|3	0	0.74
RMI1	ARID1A	0|2|0|2|0|0	4	0.67	6	2|2|0|2|4|1|1|0|0|1|0|3	0	0.74
RMI1	YWHAH	0|0|7|0|6|0	13	2.17	6	5|0|0|5|0|0|0|4|0|0|4|5	0	0.74
RMI1	EBNA1BP2	0|0|4|1|0|1	6	1	6	0|4|0|0|2|1|2|3|0|3|3|4	0	0.74
RMI1	MAP4K4	0|0|2|2|1|2	7	1.17	6	6|0|0|3|2|0|0|0|0|0|0|0	0	0.74
RMI1	AP3M1	0|0|0|2|3|1	6	1	6	2|3|1|0|1|1|0|2|5|0|2|2	0	0.74
RMI1	RABEP1	0|0|0|0|2|4	6	1	6	2|3|1|2|3|1|0|2|4|1|0|4	0	0.74
RMI1	SNRPG	0|0|0|0|2|3	5	0.83	6	0|0|0|2|2|0|0|5|0|2|3|1	0	0.74
RMI1	COPA	6|9|4|0|0|8	27	4.5	6	0|0|0|2|2|4|3|6|0|1|0|10	0	0.75
RMI1	PSMD3	43|19|13|2|9|19	105	17.5	6	15|11|8|6|5|8|15|19|16|6|13|26	0	0.75
RMI1	PRDX6	2|4|0|2|0|3	11	1.83	6	4|2|2|2|2|2|3|0|1|2|4|4	0	0.75
RMI1	RACK1	36|39|38|21|9|17	160	26.67	6	10|11|7|9|4|9|14|24|11|15|5|18	0	0.75
RMI1	DHX30	4|2|0|0|3|3	12	2	6	3|4|0|0|2|2|0|2|0|0|2|6	0	0.75
RMI1	MGA	5|10|7|14|3|2	41	6.83	6	7|3|0|3|4|4|0|12|7|3|1|0	0	0.75
RMI1	SKP1	2|0|0|3|0|1	6	1	6	1|0|2|0|0|0|1|7|0|1|2|2	0	0.75
RMI1	PSMC6	3|2|0|0|0|3	8	1.33	6	0|0|1|0|0|0|0|4|3|1|2|5	0	0.75
RMI1	MRTO4	4|4|0|0|2|3	13	2.17	6	0|2|0|0|2|0|0|6|0|0|3|4	0	0.75
RMI1	ACTA1	32|43|0|0|29|16	120	20	6	17|14|13|17|16|0|18|21|19|13|18|8	0	0.75
RMI1	PSMD12	2|3|0|5|0|4	14	2.33	6	2|0|0|2|1|1|4|5|3|1|0|4	0	0.75
RMI1	EIF2S1	2|0|0|0|3|3	8	1.33	6	0|2|1|1|1|4|1|4|0|2|2|4	0	0.75
RMI1	PDCD11	2|0|0|0|0|1	3	0.5	6	4|0|0|1|0|2|0|0|3|2|0|0	0	0.75
RMI1	SMARCE1	2|0|0|2|0|0	4	0.67	6	1|1|1|1|1|1|0|2|6|1|0|3	0	0.75
RMI1	SYNJ1	3|0|0|0|0|2	5	0.83	6	0|0|3|3|0|0|0|0|7|0|0|0	0	0.75
RMI1	GTF2A1	0|2|0|0|0|0	2	0.33	6	0|0|1|1|1|0|1|2|5|2|2|1	0	0.75
RMI1	HAUS4	0|2|0|4|3|0	9	1.5	6	0|1|3|3|5|0|0|4|3|0|2|0	0	0.75
RMI1	SKA1	0|0|4|2|3|5	14	2.33	6	1|2|1|1|1|1|0|4|3|0|4|5	0	0.75
RMI1	TLE3	0|0|3|0|0|1	4	0.67	6	1|1|0|2|1|3|0|4|3|2|3|2	0	0.75
RMI1	RAI1	0|0|0|2|0|0	2	0.33	6	0|0|2|0|0|1|2|5|0|2|2|0	0	0.75
RMI1	PPIL1	0|0|0|1|1|3	5	0.83	6	2|2|2|0|1|2|0|2|6|2|2|3	0	0.75
RMI1	ARID3A	0|0|0|0|3|0	3	0.5	6	0|2|0|3|0|4|0|2|0|3|3|2	0	0.75
RMI1	HNRNPDL	0|0|0|0|2|2	4	0.67	6	3|1|1|1|0|0|3|0|0|3|3|3	0	0.75
RMI1	ARHGEF2	0|0|0|0|2|1	3	0.5	6	2|0|0|0|0|2|0|0|3|0|3|3	0	0.75
RMI1	STOML2	0|0|0|0|0|3	3	0.5	6	3|4|0|2|0|2|1|0|0|2|0|4	0	0.75
RMI1	CTTNBP2NL	0|0|0|0|0|2	2	0.33	6	0|0|0|3|0|2|2|1|0|0|2|4	0	0.75
RMI1	RBM28	0|0|0|0|0|2	2	0.33	6	3|1|0|0|2|3|1|3|0|0|1|2	0	0.75
RMI1	NPEPPS	0|0|0|0|0|2	2	0.33	6	4|0|0|1|0|3|0|2|2|0|0|2	0	0.75
RMI1	KRT18	28|45|29|37|23|18	180	30	6	22|10|9|16|14|17|15|19|22|9|16|17	0	0.76
RMI1	RPS14	29|19|12|13|10|10	93	15.5	6	11|6|6|6|4|10|10|16|17|6|6|11	0	0.76
RMI1	RPL14	15|9|3|7|4|4	42	7	6	5|7|6|4|3|5|7|10|7|4|6|9	0	0.76
RMI1	SNRPD3	6|4|0|4|2|3	19	3.17	6	3|3|2|2|3|4|3|6|3|3|4|5	0	0.76
RMI1	PHGDH	13|12|4|6|7|5	47	7.83	6	4|6|2|4|3|8|4|5|10|4|4|6	0	0.76
RMI1	TARDBP	6|13|4|2|3|6	34	5.67	6	5|12|3|5|4|6|4|6|4|4|4|6	0	0.76
RMI1	LSM12	4|4|0|0|3|6	17	2.83	6	1|5|1|3|2|2|5|5|3|3|3|4	0	0.76
RMI1	SURF4	4|5|0|4|3|5	21	3.5	6	2|3|2|5|1|5|4|4|4|0|4|4	0	0.76
RMI1	DUT	2|0|0|0|0|3	5	0.83	6	3|3|3|2|3|3|2|4|3|1|2|4	0	0.76
RMI1	SEC23B	2|0|0|0|0|1	3	0.5	6	1|0|1|2|0|1|3|5|0|1|2|0	0	0.76
RMI1	SF3B6	4|0|4|4|1|1	14	2.33	6	5|1|2|3|2|3|3|4|4|1|2|1	0	0.76
RMI1	FARSA	1|15|6|6|5|7	40	6.67	6	5|6|1|3|2|3|2|12|6|1|6|9	0	0.76
RMI1	MCM5	0|4|0|2|2|2	10	1.67	6	2|5|3|2|1|2|1|0|4|0|2|3	0	0.76
RMI1	PHACTR4	0|6|0|0|1|0	7	1.17	6	4|1|0|3|3|2|4|5|2|1|4|6	0	0.76
RMI1	KANK2	0|2|0|0|0|1	3	0.5	6	1|1|2|1|2|1|2|2|4|0|4|1	0	0.76
RMI1	POLA2	0|2|0|0|0|1	3	0.5	6	0|0|0|0|0|0|0|4|2|0|4|2	0	0.76
RMI1	DDX52	0|2|0|0|0|0	2	0.33	6	2|0|0|1|1|1|0|3|5|0|0|2	0	0.76
RMI1	SYNRG	0|0|3|2|5|1	11	1.83	6	4|0|1|3|2|2|0|4|6|0|3|3	0	0.76
RMI1	SNRPA	0|0|2|5|0|0	7	1.17	6	2|1|0|2|3|4|0|5|0|3|3|5	0	0.76
RMI1	DMAP1	0|0|2|0|0|0	2	0.33	6	1|2|1|1|1|1|0|4|2|4|0|2	0	0.76
RMI1	UBR4	0|0|0|2|0|1	3	0.5	6	0|0|0|0|0|1|0|1|0|0|4|6	0	0.76
RMI1	CKAP2	0|0|0|0|3|1	4	0.67	6	0|1|2|3|1|4|3|3|3|0|4|3	0	0.76
RMI1	CPVL	0|0|0|0|4|1	5	0.83	6	3|0|0|0|0|8|0|0|0|0|5|0	0	0.76
RMI1	NR3C1	0|0|0|0|1|2	3	0.5	6	0|0|1|2|1|0|3|0|4|0|1|3	0	0.76
RMI1	VAPA	0|0|0|0|1|2	3	0.5	6	3|1|0|0|2|2|2|3|0|2|4|2	0	0.76
RMI1	FAM114A2	0|0|0|0|2|2	4	0.67	6	0|0|2|2|4|1|0|0|3|0|2|4	0	0.76
RMI1	GPATCH8	0|0|0|0|0|2	2	0.33	6	2|0|1|2|1|3|0|5|0|1|1|2	0	0.76
RMI1	CEP55	0|0|0|0|0|5	5	0.83	6	4|1|2|5|3|2|0|0|4|1|3|4	0	0.76
RMI1	GNAI3	0|0|0|0|0|2	2	0.33	6	0|10|0|0|0|0|0|0|0|0|0|3	0	0.76
RMI1	INF2	0|0|0|0|0|2	2	0.33	6	0|0|0|0|0|2|0|2|0|1|4|4	0	0.76
RMI1	AGTPBP1	0|0|0|0|0|2	2	0.33	6	0|1|0|0|2|1|0|0|5|1|1|4	0	0.76
RMI1	USP9X	6|0|0|0|4|2	12	2	6	3|0|2|3|1|4|0|4|3|0|7|5	0	0.77
RMI1	YTHDF2	5|9|8|4|0|10	36	6	6	4|5|1|0|3|5|3|6|7|2|1|9	0	0.77
RMI1	SRP14	2|1|0|0|3|1	7	1.17	6	2|0|1|3|0|3|0|4|3|0|4|4	0	0.77
RMI1	H1-10	4|0|0|4|2|3	13	2.17	6	2|1|1|4|5|3|3|4|4|3|2|1	0	0.77
RMI1	XRN2	4|11|8|3|1|4	31	5.17	6	6|4|2|2|3|4|2|9|8|3|3|5	0	0.77
RMI1	EIF3H	4|3|2|0|1|0	10	1.67	6	2|0|0|4|7|1|1|1|0|0|3|0	0	0.77
RMI1	COIL	2|4|2|0|1|1	10	1.67	6	1|1|2|2|2|1|5|4|5|2|2|1	0	0.77
RMI1	CEBPZ	2|4|0|0|1|0	7	1.17	6	4|3|0|3|0|0|1|4|4|0|4|5	0	0.77
RMI1	TNPO3	4|0|0|0|1|2	7	1.17	6	0|2|0|1|0|1|0|3|7|0|2|5	0	0.77
RMI1	NUP98	2|0|0|10|1|6	19	3.17	6	4|4|8|2|4|3|0|5|9|3|3|0	0	0.77
RMI1	CDC37	2|6|0|0|2|4	14	2.33	6	1|1|1|2|0|6|0|4|0|1|2|8	0	0.77
RMI1	CAMSAP2	2|0|0|0|1|0	3	0.5	6	0|1|1|0|1|0|0|5|4|0|2|2	0	0.77
RMI1	DENND4C	2|0|0|0|0|0	2	0.33	6	1|1|3|3|0|0|0|2|0|0|5|0	0	0.77
RMI1	SUGT1	0|9|0|0|5|8	22	3.67	6	3|3|3|4|4|5|7|5|4|1|2|8	0	0.77
RMI1	AP2A2	0|8|0|0|4|4	16	2.67	6	0|0|0|2|0|6|0|5|0|4|4|8	0	0.77
RMI1	DIAPH1	0|6|0|0|4|6	16	2.67	6	2|2|1|0|3|0|3|4|5|1|7|4	0	0.77
RMI1	PICALM	0|4|0|0|0|4	8	1.33	6	3|0|1|0|0|1|1|4|5|0|4|4	0	0.77
RMI1	TAF6	0|2|0|0|0|0	2	0.33	6	1|0|2|2|0|2|1|4|3|4|0|0	0	0.77
RMI1	RFLNB	0|2|2|0|3|1	8	1.33	6	3|3|2|2|3|3|2|6|2|2|2|2	0	0.77
RMI1	NOL8	0|2|0|0|0|0	2	0.33	6	0|0|0|1|1|2|0|4|5|0|2|1	0	0.77
RMI1	WDR62	0|0|3|4|1|1	9	1.5	6	2|0|0|1|2|2|5|5|2|2|1|5	0	0.77
RMI1	ZDBF2	0|0|0|3|2|0	5	0.83	6	3|0|4|0|4|4|2|0|0|0|1|2	0	0.77
RMI1	WDR45	0|0|0|0|4|1	5	0.83	6	4|4|2|4|3|3|3|0|3|1|4|4	0	0.77
RMI1	CALM2	0|0|0|0|2|3	5	0.83	6	0|0|3|0|3|0|2|2|4|2|4|4	0	0.77
RMI1	ELP5	0|0|0|0|1|4	5	0.83	6	0|0|2|3|2|2|1|3|4|2|4|5	0	0.77
RMI1	N4BP1	0|0|0|0|1|2	3	0.5	6	2|0|0|2|0|0|2|0|1|0|6|3	0	0.77
RMI1	USP10	0|0|0|0|0|2	2	0.33	6	0|2|2|2|2|0|2|2|5|0|3|3	0	0.77
RMI1	RFC4	0|0|0|0|0|2	2	0.33	6	2|2|0|2|0|2|2|0|4|0|4|3	0	0.77
RMI1	CFL2	0|0|0|0|0|4	4	0.67	6	0|2|1|0|0|7|0|0|0|1|0|7	0	0.77
RMI1	LONP1	0|0|0|0|0|4	4	0.67	6	3|2|0|0|0|1|0|4|4|0|3|5	0	0.77
RMI1	RPL5	35|25|15|14|11|14	114	19	6	15|12|6|9|10|17|16|17|18|10|8|16	0	0.78
RMI1	RPL22	6|8|6|6|4|3	33	5.5	6	3|3|2|4|3|3|4|6|7|3|5|6	0	0.78
RMI1	RPL23A	30|18|13|28|12|11	112	18.67	6	6|9|7|9|13|12|13|17|17|9|13|11	0	0.78
RMI1	RPL27	15|15|8|8|4|9	59	9.83	6	5|7|7|1|6|3|6|12|11|3|6|3	0	0.78
RMI1	ATP5F1C	16|15|15|12|8|9	75	12.5	6	11|4|4|6|3|4|5|5|7|7|7|12	0	0.78
RMI1	RPS27	23|14|16|9|8|7	77	12.83	6	6|6|3|7|5|8|10|17|11|7|10|7	0	0.78
RMI1	H2AC19	52|33|39|33|17|13	187	31.17	6	21|14|20|19|14|0|0|21|30|0|20|22	0	0.78
RMI1	SLC25A13	11|9|8|5|4|6	43	7.17	6	5|8|1|3|0|5|6|5|6|5|2|9	0	0.78
RMI1	PDCD6IP	6|6|2|6|4|4	28	4.67	6	3|6|2|5|2|6|4|4|0|2|2|5	0	0.78
RMI1	XPO1	10|2|0|2|2|4	20	3.33	6	1|1|0|2|1|6|4|4|7|0|3|10	0	0.78
RMI1	CAPZB	30|63|31|70|24|34	252	42	6	29|18|17|24|32|16|22|32|30|18|14|18	0	0.78
RMI1	SF3B4	8|12|0|4|7|9	40	6.67	6	3|4|1|4|1|2|5|11|8|2|7|5	0	0.78
RMI1	DNAJB1	4|4|0|0|0|4	12	2	6	0|2|0|6|4|3|3|3|4|2|3|4	0	0.78
RMI1	HNRNPA0	27|21|17|15|3|10	93	15.5	6	11|11|5|7|6|15|13|16|2|7|5|8	0	0.78
RMI1	AHSA1	10|8|0|5|5|5	33	5.5	6	2|5|5|0|3|4|6|10|6|1|6|5	0	0.78
RMI1	NUP93	6|5|0|0|6|8	25	4.17	6	7|4|0|0|2|7|3|3|5|2|5|5	0	0.78
RMI1	HACD3	9|8|2|7|10|7	43	7.17	6	3|2|2|1|2|7|7|4|2|5|7|7	0	0.78
RMI1	BRIX1	10|6|4|3|2|6	31	5.17	6	5|5|0|2|0|2|0|13|5|0|3|5	0	0.78
RMI1	EIF2S3	3|8|8|5|1|7	32	5.33	6	2|4|2|3|5|4|5|2|4|1|0|12	0	0.78
RMI1	ZMYM4	3|4|8|0|5|0	20	3.33	6	7|2|4|2|5|3|6|4|4|4|4|7	0	0.78
RMI1	RPLP1	8|4|5|4|4|3	28	4.67	6	3|2|2|2|2|2|3|7|7|4|6|4	0	0.78
RMI1	ANAPC7	2|0|0|0|3|1	6	1	6	6|0|3|4|1|1|0|2|3|2|3|3	0	0.78
RMI1	SRPRA	2|3|0|0|0|0	5	0.83	6	4|1|0|1|0|1|1|0|7|2|0|3	0	0.78
RMI1	UBE2I	3|10|8|11|5|2	39	6.5	6	7|3|4|3|5|5|1|7|2|10|2|1	0	0.78
RMI1	HEXIM1	2|2|2|2|2|2	12	2	6	1|1|0|0|0|1|0|0|8|0|5|2	0	0.78
RMI1	PRKAG1	2|0|0|0|3|2	7	1.17	6	3|2|4|3|2|2|3|2|4|0|3|5	0	0.78
RMI1	ARFGEF3	2|2|0|2|2|2	10	1.67	6	0|0|2|0|1|0|2|5|5|1|2|3	0	0.78
RMI1	RTRAF	2|4|4|6|2|2	20	3.33	6	0|2|1|3|2|2|2|3|9|2|4|5	0	0.78
RMI1	NME1-NME2	0|7|0|0|3|0	10	1.67	6	0|5|5|4|0|0|0|0|0|0|0|8	0	0.78
RMI1	AIMP1	0|9|0|0|0|4	13	2.17	6	3|4|4|3|6|0|3|5|10|0|5|5	0	0.78
RMI1	RBM39	0|6|0|0|0|2	8	1.33	6	3|4|1|2|3|4|2|4|7|2|6|4	0	0.78
RMI1	SVIL	0|5|3|4|4|0	16	2.67	6	4|3|2|3|4|4|2|4|3|2|7|4	0	0.78
RMI1	VBP1	0|4|0|0|2|5	11	1.83	6	3|4|3|4|4|3|2|4|6|0|4|5	0	0.78
RMI1	TACC3	0|9|0|0|2|2	13	2.17	6	4|0|0|1|0|0|3|6|8|0|7|5	0	0.78
RMI1	CTNND1	0|5|0|0|0|0	5	0.83	6	1|3|3|0|1|0|2|8|5|0|4|1	0	0.78
RMI1	PRRC2B	0|5|3|5|4|5	22	3.67	6	3|0|0|0|5|1|2|2|3|0|10|3	0	0.78
RMI1	ZNF687	0|3|2|0|0|0	5	0.83	6	8|0|1|3|2|0|0|0|0|3|0|0	0	0.78
RMI1	WDR83	0|0|5|4|0|4	13	2.17	6	3|4|3|4|5|2|3|6|4|3|2|4	0	0.78
RMI1	YARS1	0|0|0|4|5|6	15	2.5	6	3|3|2|1|0|2|0|3|4|0|7|8	0	0.78
RMI1	GSE1	0|0|0|0|3|3	6	1	6	4|2|4|4|1|1|0|2|5|0|3|4	0	0.78
RMI1	RIOK1	0|0|0|0|0|4	4	0.67	6	0|0|0|0|0|0|2|7|7|0|1|2	0	0.78
RMI1	NCOA6	0|0|0|0|0|2	2	0.33	6	2|0|0|2|2|4|0|6|0|1|0|0	0	0.78
RMI1	DDOST	0|0|0|0|0|2	2	0.33	6	4|3|0|0|0|2|0|0|0|0|0|5	0	0.78
RMI1	RPL19	11|5|7|6|2|3	34	5.67	6	3|5|3|8|3|9|4|5|8|5|2|4	0	0.79
RMI1	RPL27A	7|8|6|5|6|5	37	6.17	6	7|5|3|3|3|4|5|9|3|5|4|5	0	0.79
RMI1	RPL29	6|8|8|10|2|4	38	6.33	6	4|7|5|3|3|3|5|8|6|5|8|4	0	0.79
RMI1	RCC2	6|11|6|7|4|5	39	6.5	6	7|9|8|4|5|4|1|1|0|2|6|3	0	0.79
RMI1	TTC28	21|32|7|29|18|12	119	19.83	6	19|4|7|10|6|4|3|12|19|5|15|5	0	0.79
RMI1	SLC25A3	15|6|6|10|9|8	54	9	6	9|8|0|1|3|9|9|9|5|5|6|10	0	0.79
RMI1	PSMC4	19|10|4|5|6|6	50	8.33	6	0|0|4|4|2|4|8|6|15|2|8|13	0	0.79
RMI1	U2AF1	6|0|2|0|0|4	12	2	6	2|8|0|0|3|4|3|6|0|3|5|4	0	0.79
RMI1	RPL10A	24|27|10|10|10|8	89	14.83	6	10|12|9|6|11|6|5|17|14|9|11|13	0	0.79
RMI1	ZC3H4	3|0|4|0|2|0	9	1.5	6	1|0|2|1|5|2|2|7|4|1|3|3	0	0.79
RMI1	TUBB6	89|77|42|52|39|37	336	56	6	37|40|22|24|15|30|31|29|35|0|40|37	0	0.79
RMI1	CDK2	12|0|0|8|0|4	24	4	6	5|3|0|4|0|0|7|6|10|0|9|7	0	0.79
RMI1	MCM3	4|3|4|0|1|1	13	2.17	6	3|5|2|2|4|1|2|5|6|4|3|3	0	0.79
RMI1	HNRNPH2	19|19|0|0|0|7	45	7.5	6	13|2|0|1|0|1|9|0|13|9|0|8	0	0.79
RMI1	POLR2E	3|2|2|0|0|3	10	1.67	6	2|1|1|2|2|1|4|6|5|0|1|3	0	0.79
RMI1	DNM2	4|0|0|0|0|2	6	1	6	2|4|0|0|1|5|3|1|0|0|1|8	0	0.79
RMI1	FANCI	2|0|0|2|1|2	7	1.17	6	1|2|0|0|0|1|0|6|2|1|6|3	0	0.79
RMI1	KMT2A	2|4|5|4|0|2	17	2.83	6	1|0|0|5|4|6|0|0|5|5|3|2	0	0.79
RMI1	NUP205	2|0|3|4|5|2	16	2.67	6	8|0|0|2|1|2|0|0|4|3|5|5	0	0.79
RMI1	HAUS3	4|15|0|0|7|5	31	5.17	6	7|2|6|4|10|0|5|12|8|0|5|4	0	0.79
RMI1	ALDH3A2	0|4|0|4|0|3	11	1.83	6	3|4|3|3|2|5|1|6|0|5|2|3	0	0.79
RMI1	UBA1	0|4|0|0|0|4	8	1.33	6	3|3|5|3|2|3|0|3|2|1|6|6	0	0.79
RMI1	RNF2	0|4|0|0|1|0	5	0.83	6	4|4|3|3|6|6|0|4|0|2|0|0	0	0.79
RMI1	PXN	0|4|0|0|2|2	8	1.33	6	2|0|3|1|3|1|4|5|3|0|7|3	0	0.79
RMI1	RAPGEF6	0|4|0|0|6|2	12	2	6	4|2|2|2|0|3|0|5|9|1|5|4	0	0.79
RMI1	LSM14A	0|4|0|0|0|0	4	0.67	6	0|0|0|3|5|0|0|3|8|0|0|1	0	0.79
RMI1	YWHAG	0|8|0|6|6|7	27	4.5	6	0|0|7|5|0|0|0|0|3|4|9|6	0	0.79
RMI1	RPL32	0|4|0|0|0|0	4	0.67	6	4|4|0|0|0|4|0|1|0|0|6|5	0	0.79
RMI1	HELLS	0|0|2|0|2|0	4	0.67	6	1|1|0|0|1|2|0|3|6|0|3|4	0	0.79
RMI1	LSM4	0|0|0|4|2|0	6	1	6	4|2|2|0|0|2|0|8|6|2|2|1	0	0.79
RMI1	POLDIP3	0|0|0|4|1|0	5	0.83	6	2|3|0|1|2|4|0|8|4|2|3|2	0	0.79
RMI1	PTPN13	0|0|0|5|0|0	5	0.83	6	6|4|4|4|7|2|0|3|4|2|0|1	0	0.79
RMI1	FXR1	0|0|0|4|3|5	12	2	6	9|3|3|0|4|3|2|1|3|2|5|4	0	0.79
RMI1	KARS1	0|0|0|2|2|2	6	1	6	4|0|0|2|2|0|0|1|4|0|3|5	0	0.79
RMI1	TCF20	0|0|0|2|1|0	3	0.5	6	1|2|4|0|0|0|1|2|7|3|2|1	0	0.79
RMI1	FXR2	0|0|0|0|4|3	7	1.17	6	3|4|3|0|3|4|2|5|0|0|5|6	0	0.79
RMI1	SUPT7L	0|0|0|0|2|0	2	0.33	6	2|1|0|1|0|0|0|7|3|1|0|4	0	0.79
RMI1	RPRD1B	0|0|0|0|3|4	7	1.17	6	3|0|0|3|2|1|2|7|5|0|4|2	0	0.79
RMI1	AAK1	0|0|0|0|0|3	3	0.5	6	1|1|4|0|1|0|2|0|7|1|3|3	0	0.79
RMI1	SMG9	0|0|0|0|0|2	2	0.33	6	2|0|1|0|0|0|2|9|2|1|2|3	0	0.79
RMI1	NMT1	0|0|0|0|0|4	4	0.67	6	4|3|1|0|3|2|0|3|6|0|2|6	0	0.79
RMI1	TRIM9	0|0|0|0|0|2	2	0.33	6	0|0|0|1|2|3|0|6|3|0|4|0	0	0.79
RMI1	RPL11	17|13|8|9|4|4	55	9.17	6	5|5|4|7|3|5|7|16|8|5|4|12	0	0.8
RMI1	RPL35A	14|22|9|10|6|7	68	11.33	6	12|10|6|6|7|8|7|14|9|15|3|6	0	0.8
RMI1	RPS15A	35|23|20|22|15|12	127	21.17	6	12|12|5|7|7|9|11|14|26|8|10|16	0	0.8
RMI1	RPS24	27|20|17|27|18|14	123	20.5	6	9|9|10|7|7|7|10|16|17|9|12|14	0	0.8
RMI1	SRSF7	10|12|0|8|7|4	41	6.83	6	9|7|8|4|5|1|6|10|7|5|8|7	0	0.8
RMI1	PPP6R3	8|21|4|11|11|19	74	12.33	6	6|7|3|3|2|2|6|14|11|2|12|12	0	0.8
RMI1	RPL10	18|16|6|13|17|6	76	12.67	6	7|7|7|6|6|6|8|17|12|2|5|6	0	0.8
RMI1	HNRNPH1	30|32|21|26|12|16	137	22.83	6	0|20|11|11|11|13|0|18|0|10|15|0	0	0.8
RMI1	DOCK7	9|3|0|4|10|9	35	5.83	6	6|5|3|4|6|4|1|9|6|5|8|9	0	0.8
RMI1	RBMX	19|16|15|7|0|2	59	9.83	6	11|11|6|7|9|5|9|6|14|0|4|6	0	0.8
RMI1	PFKL	10|12|3|0|3|10	38	6.33	6	10|6|0|2|3|6|4|8|5|3|2|10	0	0.8
RMI1	PFKP	13|8|1|0|5|11	38	6.33	6	6|9|4|5|6|9|3|7|4|5|2|11	0	0.8
RMI1	UQCRC2	29|17|12|10|4|17	89	14.83	6	12|9|0|4|3|12|16|18|3|9|1|15	0	0.8
RMI1	EIF3D	3|5|4|0|4|3	19	3.17	6	4|2|2|5|3|3|5|4|7|4|5|5	0	0.8
RMI1	EIF3F	7|2|3|6|4|9	31	5.17	6	8|4|2|5|5|6|3|8|6|3|7|6	0	0.8
RMI1	NAMPT	13|9|5|4|6|11	48	8	6	4|2|0|1|1|0|5|11|9|1|4|10	0	0.8
RMI1	CAPZA2	9|18|7|13|6|11	64	10.67	6	7|7|7|8|7|9|5|12|7|10|7|14	0	0.8
RMI1	PPP2R1A	6|0|2|3|7|4	22	3.67	6	5|4|3|4|3|4|3|4|1|0|10|7	0	0.8
RMI1	EIF4A3	30|25|20|13|7|21	116	19.33	6	11|22|5|9|6|16|10|10|10|9|8|12	0	0.8
RMI1	NUP107	4|4|0|13|5|6	32	5.33	6	7|0|2|6|4|3|2|14|9|6|2|6	0	0.8
RMI1	PRPF38A	9|7|0|6|3|4	29	4.83	6	6|2|2|2|3|2|3|13|3|3|4|6	0	0.8
RMI1	SUGP1	8|13|9|12|4|11	57	9.5	6	7|7|4|4|6|9|6|9|11|5|4|2	0	0.8
RMI1	HAUS8	5|15|0|7|6|3	36	6	6	3|5|2|7|4|1|5|21|5|0|6|3	0	0.8
RMI1	PSMD1	6|4|0|0|2|7	19	3.17	6	2|1|1|2|0|1|0|5|8|0|5|8	0	0.8
RMI1	XPOT	3|0|0|0|2|2	7	1.17	6	4|7|5|1|1|4|1|0|1|2|2|4	0	0.8
RMI1	RAPH1	3|0|0|2|3|4	12	2	6	3|1|1|3|2|3|2|3|4|3|8|6	0	0.8
RMI1	LUC7L3	4|8|5|6|1|4	28	4.67	6	6|4|4|5|6|5|1|8|7|4|3|4	0	0.8
RMI1	CCNK	2|4|0|0|0|2	8	1.33	6	2|4|0|0|3|1|3|8|5|3|3|5	0	0.8
RMI1	SMARCA4	2|5|8|3|0|0	18	3	6	6|0|5|4|10|2|0|0|0|4|4|7	0	0.8
RMI1	KHDRBS1	3|9|0|0|0|3	15	2.5	6	6|4|3|2|2|4|3|9|8|4|6|6	0	0.8
RMI1	BUB3	4|12|0|13|3|8	40	6.67	6	8|6|8|9|8|6|3|7|5|2|10|9	0	0.8
RMI1	CANX	0|8|0|0|0|9	17	2.83	6	10|5|0|0|0|8|2|0|0|0|0|7	0	0.8
RMI1	FUBP3	0|4|0|0|0|0	4	0.67	6	3|5|6|0|4|4|4|6|4|2|3|5	0	0.8
RMI1	CIP2A	0|14|4|0|3|12	33	5.5	6	5|2|3|0|11|0|5|9|7|2|8|10	0	0.8
RMI1	LENG8	0|6|0|6|3|0	15	2.5	6	2|4|4|3|5|2|4|9|6|5|6|2	0	0.8
RMI1	ATXN2	0|4|0|0|3|3	10	1.67	6	3|4|2|4|5|3|4|8|1|0|3|3	0	0.8
RMI1	CUX1	0|4|0|2|0|2	8	1.33	6	5|1|4|2|0|3|2|3|8|5|3|4	0	0.8
RMI1	KPNA6	0|0|4|0|0|0	4	0.67	6	6|5|0|3|3|5|3|3|2|3|4|5	0	0.8
RMI1	TUBG1	0|0|0|4|2|2	8	1.33	6	0|1|0|0|1|2|0|0|8|0|6|6	0	0.8
RMI1	EIF4E	0|0|0|3|0|0	3	0.5	6	0|3|0|2|4|2|4|4|8|3|0|3	0	0.8
RMI1	HNRNPUL1	0|0|0|2|0|0	2	0.33	6	0|0|2|2|0|6|5|0|0|2|5|0	0	0.8
RMI1	URB1	0|0|0|2|0|0	2	0.33	6	0|2|0|1|2|0|0|8|4|2|0|3	0	0.8
RMI1	NME1	0|0|0|4|4|6	14	2.33	6	7|5|0|4|4|5|2|3|6|5|5|6	0	0.8
RMI1	PLEKHA5	0|0|0|0|2|1	3	0.5	6	3|0|7|0|0|2|0|0|0|0|6|1	0	0.8
RMI1	IPO5	0|0|0|0|4|3	7	1.17	6	0|4|1|4|1|7|2|4|2|1|0|7	0	0.8
RMI1	SH3GL1	0|0|0|0|6|3	9	1.5	6	3|0|1|2|1|2|5|8|2|2|4|8	0	0.8
RMI1	LPP	0|0|0|0|4|2	6	1	6	2|1|1|3|2|2|6|3|0|3|5|7	0	0.8
RMI1	IPO11	0|0|0|0|0|3	3	0.5	6	3|3|0|0|0|1|2|5|0|0|6|5	0	0.8
RMI1	STAG2	0|0|0|0|0|3	3	0.5	6	4|1|0|2|3|2|1|7|4|2|3|4	0	0.8
RMI1	TARS1	0|0|0|0|0|2	2	0.33	6	0|1|0|0|0|0|4|0|5|0|3|5	0	0.8
RMI1	EXOSC8	0|0|0|0|0|2	2	0.33	6	0|0|0|3|0|2|0|3|0|3|9|3	0	0.8
RMI1	MSH2	5|0|0|0|0|1	6	1	6	6|4|3|4|3|6|5|6|4|0|3|7	0	0.81
RMI1	RPS3A	29|17|9|8|5|9	77	12.83	6	13|9|9|7|5|10|11|18|19|9|7|15	0	0.81
RMI1	MACROH2A1	10|8|4|6|2|3	33	5.5	6	5|5|8|1|4|5|13|6|5|2|6|8	0	0.81
RMI1	ACTB	57|69|47|73|41|25	312	52	6	29|25|34|24|20|35|30|31|29|24|34|16	0	0.81
RMI1	YWHAZ	9|8|10|8|10|7	52	8.67	6	8|7|11|7|7|6|5|7|5|5|7|10	0	0.81
RMI1	PRDX1	37|53|33|40|12|22	197	32.83	6	21|27|24|19|20|21|14|31|17|12|16|15	0	0.81
RMI1	DARS1	17|23|8|17|12|15	92	15.33	6	12|14|9|14|12|10|10|13|14|12|9|10	0	0.81
RMI1	ELAVL1	8|4|2|9|5|7	35	5.83	6	5|10|0|0|2|11|3|3|0|2|6|4	0	0.81
RMI1	JMJD1C	52|48|39|52|27|19	237	39.5	6	14|8|8|13|12|8|13|43|17|4|20|9	0	0.81
RMI1	ETF1	4|2|0|0|3|8	17	2.83	6	6|4|2|2|4|3|4|9|4|3|3|10	0	0.81
RMI1	MTHFD1	20|24|4|9|10|26	93	15.5	6	12|12|3|4|4|14|8|8|9|0|2|21	0	0.81
RMI1	SRSF1	10|13|6|12|11|7	59	9.83	6	7|4|6|7|8|5|9|6|9|8|11|10	0	0.81
RMI1	BRIP1	4|9|4|4|8|11	40	6.67	6	0|1|2|4|0|1|3|7|17|2|5|6	0	0.81
RMI1	TECR	12|4|6|12|8|5	47	7.83	6	13|2|3|3|4|10|3|5|1|6|7|8	0	0.81
RMI1	SPTAN1	5|5|0|6|3|1	20	3.33	6	6|1|3|3|3|2|2|0|4|4|9|10	0	0.81
RMI1	SF3B5	5|0|0|2|2|4	13	2.17	6	3|5|4|5|5|5|3|7|5|10|3|3	0	0.81
RMI1	PYM1	2|2|2|2|5|0	13	2.17	6	2|0|1|2|4|0|3|8|0|2|2|12	0	0.81
RMI1	HBS1L	2|0|0|2|2|4	10	1.67	6	3|3|1|0|0|2|4|3|8|0|7|6	0	0.81
RMI1	EMSY	2|0|4|8|2|2	18	3	6	3|3|3|7|6|5|0|0|8|8|0|0	0	0.81
RMI1	CDK12	6|9|3|3|3|2	26	4.33	6	0|3|6|5|7|8|2|8|10|0|5|5	0	0.81
RMI1	SNX2	5|0|0|0|3|3	11	1.83	6	4|4|1|5|4|6|5|0|7|0|6|8	0	0.81
RMI1	ACTL6A	0|5|2|0|0|1	8	1.33	6	6|2|3|2|3|3|0|11|0|6|0|3	0	0.81
RMI1	MYO6	0|6|3|2|0|6	17	2.83	6	4|8|3|6|4|7|3|3|5|2|7|6	0	0.81
RMI1	SNW1	0|8|7|11|4|3	33	5.5	6	6|3|4|4|4|5|5|10|10|3|10|5	0	0.81
RMI1	H2AZ1	0|14|0|18|0|7	39	6.5	6	13|0|10|0|0|0|0|10|12|13|8|10	0	0.81
RMI1	SSRP1	0|3|0|0|0|7	10	1.67	6	2|4|4|3|2|4|2|0|14|1|2|9	0	0.81
RMI1	NAA10	0|2|7|2|4|4	19	3.17	6	12|1|0|1|1|1|0|5|4|2|2|8	0	0.81
RMI1	CHMP2B	0|0|4|0|2|1	7	1.17	6	4|5|7|3|4|3|1|8|2|0|0|2	0	0.81
RMI1	TUBB3	0|0|56|0|0|0	56	9.33	6	0|0|0|0|0|44|0|0|0|0|0|51	0	0.81
RMI1	NCOR1	0|0|0|4|0|1	5	0.83	6	10|2|4|4|3|3|2|0|5|0|3|2	0	0.81
RMI1	HSP90B1	0|0|0|6|0|0	6	1	6	3|11|2|2|3|8|0|0|0|2|0|4	0	0.81
RMI1	HSPA4	0|0|0|0|9|4	13	2.17	6	4|2|4|5|3|0|2|6|12|4|7|8	0	0.81
RMI1	SEPTIN8	0|0|0|0|4|4	8	1.33	6	0|5|0|6|0|4|7|3|4|0|5|4	0	0.81
RMI1	PSMD11	0|0|0|0|1|3	4	0.67	6	1|2|0|0|0|0|0|3|7|2|3|8	0	0.81
RMI1	GPRIN1	0|0|0|0|1|4	5	0.83	6	0|4|1|1|2|3|6|6|6|3|5|4	0	0.81
RMI1	ELP6	0|0|0|0|1|6	7	1.17	6	0|0|1|3|4|0|0|5|5|2|8|8	0	0.81
RMI1	PKN2	0|0|0|0|0|4	4	0.67	6	4|3|1|2|4|3|0|7|4|0|5|8	0	0.81
RMI1	NPLOC4	0|0|0|0|0|3	3	0.5	6	1|0|1|1|2|0|2|10|2|2|1|7	0	0.81
RMI1	DICER1	0|0|0|0|0|3	3	0.5	6	0|0|0|2|1|0|0|7|9|0|4|2	0	0.81
RMI1	RPL8	21|16|16|14|11|11	89	14.83	6	8|10|5|8|7|7|9|19|16|10|4|10	0	0.82
RMI1	RPL26	25|27|8|11|7|16	94	15.67	6	8|8|0|3|6|10|10|20|11|3|3|22	0	0.82
RMI1	SMC4	6|8|7|6|6|6	39	6.5	6	8|0|4|4|4|4|4|9|8|4|7|10	0	0.82
RMI1	RPS9	53|42|53|42|17|18	225	37.5	6	26|16|10|15|15|17|17|29|28|16|8|25	0	0.82
RMI1	RPS16	21|26|9|11|8|7	82	13.67	6	16|15|7|7|7|10|9|19|13|8|10|10	0	0.82
RMI1	RPS20	15|15|9|9|8|5	61	10.17	6	11|10|7|4|4|6|8|15|7|5|7|9	0	0.82
RMI1	EEF1B2	4|4|2|7|3|4	24	4	6	7|5|4|5|4|3|7|10|10|4|4|7	0	0.82
RMI1	HNRNPF	17|17|14|14|8|6	76	12.67	6	13|9|9|9|3|10|6|12|9|3|8|17	0	0.82
RMI1	SLC25A5	60|49|43|52|25|29	258	43	6	31|25|13|20|23|29|25|22|32|21|17|19	0	0.82
RMI1	TNRC6B	12|12|13|8|8|8	61	10.17	6	5|4|0|6|7|4|7|17|10|5|10|5	0	0.82
RMI1	SLC16A1	7|8|6|2|2|3	28	4.67	6	11|4|3|2|4|5|4|9|7|0|5|7	0	0.82
RMI1	MAP7D3	7|12|9|10|3|10	51	8.5	6	9|9|8|7|7|7|8|7|13|6|8|4	0	0.82
RMI1	SERPINH1	21|5|5|2|5|5	43	7.17	6	17|21|6|4|2|11|1|4|6|7|5|5	0	0.82
RMI1	IARS1	17|19|8|8|9|9	70	11.67	6	11|11|8|10|10|8|1|9|17|9|9|12	0	0.82
RMI1	PTBP1	6|15|6|19|11|15	72	12	6	11|4|2|5|3|13|7|13|10|0|11|16	0	0.82
RMI1	TOP1	10|4|7|2|0|0	23	3.83	6	7|9|8|5|8|9|6|13|3|8|1|4	0	0.82
RMI1	TUFM	63|51|39|59|30|24	266	44.33	6	32|28|16|16|15|26|29|34|30|25|27|28	0	0.82
RMI1	TRIM25	7|0|0|0|3|1	11	1.83	6	8|0|5|6|8|10|2|2|5|5|7|9	0	0.82
RMI1	STMN1	11|0|19|2|2|2	36	6	6	6|5|7|8|22|8|16|3|7|0|6|7	0	0.82
RMI1	EIF3M	9|0|0|0|2|3	14	2.33	6	4|3|0|2|4|0|3|9|10|2|9|6	0	0.82
RMI1	DDX18	7|5|6|8|3|5	34	5.67	6	5|7|4|4|6|6|6|10|8|8|5|5	0	0.82
RMI1	SUPT16H	8|2|0|3|3|6	22	3.67	6	7|7|5|5|3|9|6|2|10|2|5|8	0	0.82
RMI1	PRPF6	8|0|4|5|3|4	24	4	6	10|3|1|3|4|5|0|9|6|6|5|8	0	0.82
RMI1	SAP30BP	7|8|7|6|3|6	37	6.17	6	6|7|6|6|8|5|4|9|6|8|10|8	0	0.82
RMI1	ZNF318	30|49|45|61|24|17	226	37.67	6	17|13|16|11|14|9|8|39|31|20|18|14	0	0.82
RMI1	NOP58	19|5|2|3|5|5	39	6.5	6	9|10|4|6|6|5|8|17|14|8|4|12	0	0.82
RMI1	SFXN1	16|14|10|8|0|8	56	9.33	6	13|9|1|5|3|14|5|10|7|5|1|12	0	0.82
RMI1	VCPIP1	10|23|12|15|18|25	103	17.17	6	8|11|15|9|8|7|13|19|13|5|14|14	0	0.82
RMI1	RAB1B	16|13|0|0|0|10	39	6.5	6	13|7|0|5|5|10|0|13|5|0|0|11	0	0.82
RMI1	NACA	5|5|2|7|4|9	32	5.33	6	4|4|2|3|4|1|10|11|7|2|5|8	0	0.82
RMI1	TAF7	6|11|8|13|6|11	55	9.17	6	9|4|8|5|5|5|5|13|9|4|7|11	0	0.82
RMI1	EIF4G2	5|11|6|4|8|17	51	8.5	6	5|6|4|6|2|7|7|4|21|3|7|16	0	0.82
RMI1	BTF3	3|2|0|0|5|9	19	3.17	6	0|4|0|0|0|0|3|16|8|2|4|7	0	0.82
RMI1	LMNB1	3|6|9|8|7|2	35	5.83	6	10|6|5|10|7|6|0|7|5|3|8|8	0	0.82
RMI1	YWHAQ	10|10|7|10|8|7	52	8.67	6	7|16|6|5|4|4|5|4|3|6|8|6	0	0.82
RMI1	AP2B1	4|2|0|4|3|9	22	3.67	6	2|3|3|4|2|0|2|7|4|2|15|12	0	0.82
RMI1	SPART	2|6|4|4|2|8	26	4.33	6	2|2|5|11|4|9|7|6|10|2|5|6	0	0.82
RMI1	EIF2S2	4|0|4|2|1|3	14	2.33	6	4|0|0|0|0|1|1|9|4|0|3|11	0	0.82
RMI1	NSUN2	3|7|0|3|4|7	24	4	6	5|3|2|2|0|9|3|7|11|1|5|7	0	0.82
RMI1	XIAP	2|4|11|6|5|2	30	5	6	4|2|5|4|6|3|2|10|12|1|10|10	0	0.82
RMI1	ZMYM2	4|6|0|5|5|5	25	4.17	6	5|4|5|5|7|4|0|7|10|5|7|3	0	0.82
RMI1	GTF3C4	4|0|0|4|3|2	13	2.17	6	4|5|3|2|0|0|3|11|7|2|3|3	0	0.82
RMI1	MLH1	0|4|4|6|12|4	30	5	6	1|0|0|2|3|1|1|12|12|2|10|6	0	0.82
RMI1	ARPIN-AP3S2	0|8|0|3|2|4	17	2.83	6	8|5|6|6|6|3|10|7|4|3|8|9	0	0.82
RMI1	PSMC3	0|7|0|4|2|3	16	2.67	6	3|3|2|2|2|5|8|13|5|3|6|6	0	0.82
RMI1	NCKAP1	0|7|0|3|5|0	15	2.5	6	11|5|4|1|7|1|4|6|6|6|4|7	0	0.82
RMI1	PIH1D1	0|6|0|0|0|4	10	1.67	6	2|4|1|4|3|3|3|12|10|2|6|2	0	0.82
RMI1	GATAD2A	0|6|6|4|2|0	18	3	6	7|8|5|6|2|4|1|8|7|9|9|4	0	0.82
RMI1	IQGAP1	0|5|0|0|3|4	12	2	6	8|8|0|1|1|3|0|0|0|0|3|11	0	0.82
RMI1	SULT1A1	0|3|0|0|0|0	3	0.5	6	6|7|0|0|0|0|0|0|8|0|0|4	0	0.82
RMI1	LARP7	0|0|5|6|3|1	15	2.5	6	4|0|3|2|1|5|4|12|2|8|5|7	0	0.82
RMI1	WDR33	0|0|3|0|0|0	3	0.5	6	4|0|3|2|2|0|0|8|0|9|3|0	0	0.82
RMI1	RABL6	0|0|2|2|1|5	10	1.67	6	0|4|3|4|5|4|1|6|13|1|3|4	0	0.82
RMI1	TAF1	0|0|0|4|1|5	10	1.67	6	0|0|3|4|2|3|2|6|13|3|6|6	0	0.82
RMI1	GPHN	0|0|0|4|0|2	6	1	6	2|0|1|4|4|1|0|3|11|2|7|5	0	0.82
RMI1	RPL21	25|30|18|18|9|8	108	18	6	16|7|10|14|10|12|14|27|21|10|10|12	0	0.83
RMI1	RPL28	23|25|14|16|3|11	92	15.33	6	11|3|0|5|9|6|5|24|18|4|0|13	0	0.83
RMI1	RPS4X	57|34|18|23|5|24	161	26.83	6	27|12|6|10|8|28|19|31|17|6|7|34	0	0.83
RMI1	JPT1	7|2|0|3|2|2	16	2.67	6	9|4|4|6|3|4|4|11|14|2|3|4	0	0.83
RMI1	ZYX	7|9|0|3|4|9	32	5.33	6	0|2|2|2|2|0|5|21|7|0|4|8	0	0.83
RMI1	HSP90AA1	58|48|40|32|21|31	230	38.33	6	28|29|19|21|19|28|29|15|17|16|14|34	0	0.83
RMI1	STAU1	6|5|6|6|3|8	34	5.67	6	5|5|6|6|7|4|11|8|13|5|8|7	0	0.83
RMI1	ABCE1	12|9|6|0|0|16	43	7.17	6	7|7|1|3|4|5|12|21|3|0|0|17	0	0.83
RMI1	TOP2A	17|55|43|30|13|29	187	31.17	6	15|22|16|23|12|19|25|14|37|23|9|31	0	0.83
RMI1	DDX17	24|33|13|24|6|15	115	19.17	6	24|22|17|10|11|18|14|15|18|11|6|11	0	0.83
RMI1	BCOR	8|8|2|7|7|1	33	5.5	6	11|6|5|3|5|4|0|18|7|4|0|0	0	0.83
RMI1	ARCN1	5|2|8|3|9|13	40	6.67	6	8|5|4|7|8|8|2|14|13|4|3|12	0	0.83
RMI1	LUZP1	11|23|11|12|18|9	84	14	6	6|13|10|10|14|7|12|16|22|13|11|8	0	0.83
RMI1	YBX3	26|24|15|17|11|8	101	16.83	6	10|11|10|6|14|4|17|17|7|10|20|7	0	0.83
RMI1	SYNCRIP	12|13|7|10|11|10	63	10.5	6	9|9|7|5|8|6|5|11|15|9|13|14	0	0.83
RMI1	EIF3L	4|0|0|11|0|1	16	2.67	6	4|3|7|8|6|2|1|12|19|7|7|4	0	0.83
RMI1	KIF11	8|22|6|11|18|15	80	13.33	6	4|3|17|9|10|5|11|16|12|7|15|17	0	0.83
RMI1	DDX1	15|7|5|12|3|6	48	8	6	6|4|5|9|8|6|4|13|14|2|12|15	0	0.83
RMI1	ABCF2	8|4|0|2|4|3	21	3.5	6	7|6|2|2|2|4|1|12|11|2|8|9	0	0.83
RMI1	ALYREF	7|2|2|4|5|0	20	3.33	6	5|7|4|5|2|2|2|8|16|3|6|0	0	0.83
RMI1	PCM1	41|87|54|39|23|23	267	44.5	6	29|26|25|30|29|19|26|31|58|29|15|27	0	0.83
RMI1	SPAG5	7|4|0|0|2|3	16	2.67	6	2|1|1|10|2|2|6|8|11|1|2|8	0	0.83
RMI1	IGF2BP1	27|21|11|6|10|15	90	15	6	16|15|16|14|8|10|17|12|20|12|12|18	0	0.83
RMI1	SNRPD1	6|4|4|7|6|4	31	5.17	6	3|2|5|8|8|9|5|16|7|4|4|8	0	0.83
RMI1	ZNF281	12|19|10|17|7|8	73	12.17	6	3|21|13|6|6|6|3|8|20|3|3|4	0	0.83
RMI1	GNL3	7|9|0|0|5|3	24	4	6	6|5|4|4|3|5|4|16|9|7|8|10	0	0.83
RMI1	SND1	4|9|0|0|0|11	24	4	6	8|8|2|4|3|11|3|7|6|2|7|19	0	0.83
RMI1	CYFIP1	7|10|4|5|0|0	26	4.33	6	0|0|0|10|0|9|0|0|14|0|0|10	0	0.83
RMI1	RSL1D1	20|14|15|13|9|6	77	12.83	6	11|5|3|6|5|8|6|18|14|5|16|11	0	0.83
RMI1	CNOT1	10|12|9|7|12|9	59	9.83	6	12|8|9|6|2|7|4|9|5|5|12|15	0	0.83
RMI1	SRRM2	11|13|23|20|3|2	72	12	6	8|7|13|12|16|4|12|13|13|15|8|18	0	0.83
RMI1	WWOX	16|22|18|15|13|15	99	16.5	6	13|10|11|7|17|9|11|18|17|10|10|7	0	0.83
RMI1	NUP133	4|7|0|4|4|4	23	3.83	6	6|3|5|6|9|3|3|15|11|4|7|6	0	0.83
RMI1	LARS1	29|18|5|8|14|17	91	15.17	6	19|12|5|8|6|20|6|10|14|9|12|19	0	0.83
RMI1	DDX50	11|0|0|0|0|0	11	1.83	6	9|10|2|5|6|10|8|12|8|12|3|0	0	0.83
RMI1	DPY30	5|4|0|6|5|0	20	3.33	6	3|6|0|0|1|3|3|16|8|3|6|3	0	0.83
RMI1	OGT	4|4|0|7|1|0	16	2.67	6	12|10|5|8|8|5|2|12|8|8|0|2	0	0.83
RMI1	SNRNP70	4|10|8|16|2|4	44	7.33	6	11|13|10|9|17|8|8|14|7|7|3|9	0	0.83
RMI1	HSPH1	3|17|0|17|9|14	60	10	6	13|13|7|17|11|5|7|15|14|8|9|12	0	0.83
RMI1	KIF23	2|9|0|3|3|6	23	3.83	6	8|7|10|6|7|7|5|16|9|5|8|7	0	0.83
RMI1	MTA2	8|5|0|19|5|4	41	6.83	6	11|8|9|9|15|11|8|12|16|13|6|8	0	0.83
RMI1	IRAK1	2|2|0|6|5|7	22	3.67	6	1|2|7|4|4|4|2|9|14|4|9|9	0	0.83
RMI1	UNC45A	2|0|0|4|1|6	13	2.17	6	6|2|3|7|6|1|6|10|10|0|6|10	0	0.83
RMI1	MYL12B	2|3|0|3|7|2	17	2.83	6	4|0|2|0|0|0|0|3|17|9|11|0	0	0.83
RMI1	EXOC4	2|20|12|12|14|5	65	10.83	6	14|4|14|14|15|3|2|3|17|5|12|10	0	0.83
RMI1	LRRFIP1	0|6|0|2|1|2	11	1.83	6	5|3|1|2|5|3|1|7|12|13|7|8	0	0.83
RMI1	EPS15	0|4|0|2|3|10	19	3.17	6	8|8|8|8|6|9|3|17|13|8|8|8	0	0.83
RMI1	POGZ	0|7|6|11|3|4	31	5.17	6	12|6|7|7|10|9|4|13|9|13|6|6	0	0.83
RMI1	CKAP4	0|9|0|10|0|1	20	3.33	6	13|4|9|6|6|5|0|5|6|5|14|3	0	0.83
RMI1	CYFIP2	0|10|0|0|5|5	20	3.33	6	6|3|6|10|9|9|5|10|0|3|14|11	0	0.83
RMI1	SNRNP40	0|6|3|6|3|3	21	3.5	6	5|0|6|4|5|2|4|11|9|5|9|8	0	0.83
RMI1	ITSN1	0|4|0|0|2|8	14	2.33	6	8|11|0|4|6|0|0|12|9|4|6|9	0	0.83
RMI1	GMPS	0|5|4|0|0|7	16	2.67	6	1|4|1|4|4|4|5|5|7|1|12|17	0	0.83
RMI1	DNM1L	0|3|0|0|3|7	13	2.17	6	6|6|4|7|6|8|5|8|8|2|6|14	0	0.83
RMI1	RBBP4	0|0|0|28|12|14	54	9	6	13|11|10|0|9|6|6|25|12|0|21|16	0	0.83
RMI1	CAP1	0|0|0|0|4|5	9	1.5	6	3|4|1|4|5|2|5|4|9|3|12|6	0	0.83
RMI1	VCP	0|0|0|0|3|4	7	1.17	6	0|0|0|1|0|3|5|10|8|2|11|4	0	0.83
RMI1	PTPN11	0|0|0|0|2|7	9	1.5	6	6|7|3|7|5|5|5|13|8|2|7|12	0	0.83
RMI1	RPL4	38|42|19|30|25|26	180	30	6	23|15|10|15|12|20|20|35|25|16|19|15	0	0.84
RMI1	RPL7	41|31|17|11|13|23	136	22.67	6	19|23|4|8|10|16|18|29|16|13|17|30	0	0.84
RMI1	RPL7A	42|36|11|26|17|16	148	24.67	6	16|31|12|21|13|16|24|35|21|18|20|22	0	0.84
RMI1	RPL18	27|14|7|15|8|12	83	13.83	6	21|17|8|10|6|14|12|17|17|16|13|22	0	0.84
RMI1	ATP5F1A	114|76|47|66|21|49	373	62.17	6	54|51|20|29|26|47|43|69|58|27|18|42	0	0.84
RMI1	RPS8	54|38|25|28|12|16	173	28.83	6	27|17|9|14|12|17|28|38|33|18|17|22	0	0.84
RMI1	RPS11	24|17|26|20|12|11	110	18.33	6	22|5|4|9|9|10|8|19|25|9|8|15	0	0.84
RMI1	DSP	7|20|11|11|12|15	76	12.67	6	16|3|12|20|14|6|0|7|18|1|4|14	0	0.84
RMI1	TP53BP2	12|14|8|10|12|13	69	11.5	6	8|9|7|9|5|9|9|18|21|6|10|15	0	0.84
RMI1	HNRNPC	26|35|37|34|0|12	144	24	6	24|12|13|19|15|25|11|8|27|11|10|16	0	0.84
RMI1	HNRNPR	18|17|14|13|9|4	75	12.5	6	9|8|11|8|13|6|14|18|22|14|11|18	0	0.84
RMI1	SEPTIN9	11|15|2|7|8|4	47	7.83	6	14|9|10|12|14|15|12|19|19|7|12|6	0	0.84
RMI1	ILF3	12|24|15|26|7|12	96	16	6	15|12|17|8|13|15|11|23|19|14|21|17	0	0.84
RMI1	COPB1	20|20|4|6|11|9	70	11.67	6	15|7|7|6|3|8|11|19|18|6|13|19	0	0.84
RMI1	STEEP1	8|15|4|12|4|8	51	8.5	6	2|3|7|9|9|5|6|15|28|6|6|7	0	0.84
RMI1	VDAC2	20|20|18|16|7|11	92	15.33	6	15|24|9|12|12|13|14|10|8|11|3|10	0	0.84
RMI1	PSMC5	19|16|14|16|8|14	87	14.5	6	4|4|4|2|5|2|6|23|19|10|4|15	0	0.84
RMI1	NSFL1C	14|11|10|11|10|12	68	11.33	6	3|2|1|5|5|4|15|10|18|7|16|12	0	0.84
RMI1	ILF2	13|14|12|19|10|8	76	12.67	6	16|12|10|8|12|9|15|19|13|11|12|13	0	0.84
RMI1	DYNC1H1	37|46|7|14|42|35	181	30.17	6	29|26|9|21|13|24|2|19|18|5|24|34	0	0.84
RMI1	ATP5F1B	84|52|28|18|5|34	221	36.83	6	35|44|2|9|9|40|32|52|14|18|10|41	0	0.84
RMI1	CDK1	36|30|8|11|15|20	120	20	6	19|16|13|9|16|15|18|36|25|11|17|24	0	0.84
RMI1	HNRNPA2B1	24|38|20|54|20|21	177	29.5	6	23|23|19|17|19|20|26|20|35|19|29|35	0	0.84
RMI1	PSMC2	8|10|5|5|9|12	49	8.17	6	12|9|7|8|7|8|6|13|18|6|7|15	0	0.84
RMI1	PSMD2	8|12|10|13|9|13	65	10.83	6	18|5|4|9|4|8|9|18|11|6|11|20	0	0.84
RMI1	ABCD3	8|11|0|6|5|6	36	6	6	8|5|5|10|10|10|8|14|10|14|11|11	0	0.84
RMI1	RPN1	5|4|0|2|0|7	18	3	6	12|25|0|0|0|7|0|4|0|0|3|8	0	0.84
RMI1	IRS4	68|57|21|40|44|18	248	41.33	6	28|13|14|18|13|27|14|44|33|25|39|21	0	0.84
RMI1	DDX5	34|36|20|28|10|18	146	24.33	6	15|17|14|13|11|23|10|28|30|15|15|16	0	0.84
RMI1	DDX39B	19|14|0|0|0|15	48	8	6	13|12|7|0|0|18|17|15|0|0|0|20	0	0.84
RMI1	CLTC	18|27|15|7|6|32	105	17.5	6	16|23|3|6|9|14|10|3|4|1|2|32	0	0.84
RMI1	MARS1	23|26|3|9|14|12	87	14.5	6	15|11|10|8|12|14|15|27|25|13|15|19	0	0.84
RMI1	NUP153	77|104|71|99|38|26	415	69.17	6	33|25|17|23|22|28|27|59|55|31|29|17	0	0.84
RMI1	SMC3	17|13|4|4|7|7	52	8.67	6	13|7|12|12|12|17|10|21|12|10|14|12	0	0.84
RMI1	MCM6	14|0|4|8|5|9	40	6.67	6	13|10|2|8|7|8|11|18|19|9|7|15	0	0.84
RMI1	HNRNPM	53|57|32|45|18|21	226	37.67	6	38|23|13|22|20|43|22|23|20|18|12|21	0	0.84
RMI1	ORC2	13|34|20|38|21|15	141	23.5	6	11|14|12|5|11|9|15|33|37|11|22|11	0	0.84
RMI1	PCBP1	17|21|10|24|10|13	95	15.83	6	15|9|6|9|9|13|12|19|24|9|11|25	0	0.84
RMI1	SMC1A	13|15|6|12|13|11	70	11.67	6	15|15|7|8|8|17|7|13|13|15|21|13	0	0.84
RMI1	RAN	68|41|32|52|30|35	258	43	6	30|32|27|18|21|20|28|42|38|21|27|33	0	0.84
RMI1	NOP56	12|13|2|6|2|4	39	6.5	6	10|13|7|4|10|4|7|19|10|5|9|13	0	0.84
RMI1	PDLIM5	4|15|7|15|8|11	60	10	6	6|3|6|10|13|13|7|17|17|1|11|12	0	0.84
RMI1	NUP50	22|37|19|36|30|16	160	26.67	6	21|9|10|19|16|21|7|32|18|11|9|10	0	0.84
RMI1	CORO1C	13|18|9|11|8|12	71	11.83	6	9|13|12|12|17|18|5|9|11|11|17|14	0	0.84
RMI1	PDAP1	8|12|4|5|5|8	42	7	6	9|9|12|8|8|7|11|12|17|7|13|10	0	0.84
RMI1	RRP1B	11|2|2|6|3|0	24	4	6	9|7|12|6|6|8|5|24|12|10|9|6	0	0.84
RMI1	HAUS5	5|12|0|10|7|5	39	6.5	6	4|19|12|8|4|2|1|19|8|1|8|7	0	0.84
RMI1	GAPVD1	14|24|11|19|24|17	109	18.17	6	16|9|14|18|17|17|16|17|25|8|14|12	0	0.84
RMI1	RBM27	6|9|4|12|3|4	38	6.33	6	9|6|4|7|5|9|13|21|12|13|11|10	0	0.84
RMI1	XAB2	7|19|11|13|14|8	72	12	6	10|11|11|15|13|14|11|19|19|16|17|19	0	0.84
RMI1	ANKHD1-EIF4EBP3	7|0|0|0|0|0	7	1.17	6	0|0|0|0|13|0|0|19|20|0|0|0	0	0.84
RMI1	XRCC5	6|0|2|5|8|5	26	4.33	6	4|6|4|4|7|4|8|14|10|2|12|12	0	0.84
RMI1	CCAR2	14|12|0|4|9|11	50	8.33	6	13|10|9|10|5|11|7|25|15|10|11|15	0	0.84
RMI1	NEK9	9|12|0|0|8|11	40	6.67	6	12|7|12|8|14|4|8|19|16|4|13|12	0	0.84
RMI1	JPT2	6|12|4|4|5|7	38	6.33	6	13|10|13|5|7|6|6|14|15|7|8|9	0	0.84
RMI1	SRSF3	14|17|11|14|0|0	56	9.33	6	16|28|2|2|3|6|9|12|8|8|10|0	0	0.84
RMI1	CAMSAP1	3|0|0|0|8|3	14	2.33	6	4|1|3|4|6|2|4|19|14|0|16|4	0	0.84
RMI1	BPTF	4|12|8|8|5|0	37	6.17	6	9|6|8|9|17|4|0|22|6|9|3|7	0	0.84
RMI1	NAP1L4	8|0|0|0|5|4	17	2.83	6	1|6|1|2|4|5|10|15|12|6|9|13	0	0.84
RMI1	CDK9	4|0|7|8|6|2	27	4.5	6	7|4|4|4|6|2|0|11|11|10|14|7	0	0.84
RMI1	TASOR	2|8|0|10|4|6	30	5	6	16|14|6|14|6|10|3|13|13|9|6|6	0	0.84
RMI1	SMC2	0|8|5|0|7|6	26	4.33	6	6|5|2|4|5|9|0|11|10|2|16|15	0	0.84
RMI1	DDX6	0|7|3|0|1|12	23	3.83	6	9|8|6|4|3|6|9|17|11|4|9|20	0	0.84
RMI1	CSNK2A1	0|15|0|0|0|0	15	2.5	6	0|0|0|0|0|0|0|22|19|0|12|16	0	0.84
RMI1	CPSF1	0|9|2|4|2|3	20	3.33	6	6|3|6|4|5|6|5|17|6|15|7|9	0	0.84
RMI1	ANKHD1	0|24|5|13|13|23	78	13	6	14|10|15|16|0|6|12|19|9|9|16|25	0	0.84
RMI1	SYAP1	0|4|0|2|2|11	19	3.17	6	5|6|4|2|5|2|6|18|12|2|8|14	0	0.84
RMI1	KNL1	0|8|5|9|4|8	34	5.67	6	3|2|5|3|8|3|3|14|15|0|0|10	0	0.84
RMI1	UTRN	0|5|10|7|6|9	37	6.17	6	15|5|9|15|14|10|0|3|13|10|12|6	0	0.84
RMI1	YWHAB	0|6|6|9|7|8	36	6	6	10|9|8|6|6|14|7|11|8|0|8|12	0	0.84
RMI1	DDX39A	0|0|12|12|7|14	45	7.5	6	3|12|0|6|5|2|3|17|7|11|15|19	0	0.84
RMI1	CNN3	0|0|4|4|9|9	26	4.33	6	5|6|2|5|3|8|12|10|12|0|19|16	0	0.84
RMI1	CSNK2A3	0|0|0|8|4|6	18	3	6	11|11|6|4|9|7|20|0|12|10|0|0	0	0.84
RMI1	PDLIM1	0|0|0|4|2|8	14	2.33	6	6|7|4|3|5|3|5|12|17|2|12|8	0	0.84
RMI1	SPDL1	0|0|0|0|0|6	6	1	6	2|1|2|2|2|3|8|14|10|0|10|15	0	0.84
RMI1	RPL9	33|21|10|32|16|28	140	23.33	6	13|18|9|10|11|12|13|30|26|12|13|30	0	0.85
RMI1	GART	26|23|12|14|11|25	111	18.5	6	24|24|7|10|8|19|15|25|27|2|17|33	0	0.85
RMI1	RPL3	59|53|24|31|15|38	220	36.67	6	28|29|11|15|20|20|38|49|28|15|36|48	0	0.85
RMI1	RPL6	79|44|29|45|25|28	250	41.67	6	43|26|23|26|22|37|36|64|38|21|26|37	0	0.85
RMI1	RPLP2	15|8|11|8|11|9	62	10.33	6	6|8|4|10|3|7|8|33|21|9|11|12	0	0.85
RMI1	RPS7	46|26|13|19|27|27	158	26.33	6	19|9|3|11|3|17|13|39|37|5|26|40	0	0.85
RMI1	ANXA2	12|21|4|15|5|14	71	11.83	6	21|37|18|9|6|11|4|16|8|8|8|13	0	0.85
RMI1	SEPTIN2	15|15|3|10|5|11	59	9.83	6	14|13|17|10|12|8|20|22|22|7|17|14	0	0.85
RMI1	SEPTIN7	13|11|9|9|7|11	60	10	6	12|9|9|10|20|7|20|22|18|7|12|8	0	0.85
RMI1	ALDH18A1	59|42|25|29|18|30	203	33.83	6	28|40|15|15|16|34|15|38|34|14|17|20	0	0.85
RMI1	H4C15	69|59|34|44|17|23	246	41	6	37|29|31|21|23|21|38|27|34|28|53|37	0	0.85
RMI1	EIF3B	15|11|7|5|6|13	57	9.5	6	15|6|13|11|13|12|13|34|20|14|9|17	0	0.85
RMI1	EIF3C	19|13|0|5|9|13	59	9.83	6	25|14|11|7|13|11|18|19|14|15|12|25	0	0.85
RMI1	XRN1	18|26|9|12|13|19	97	16.17	6	17|17|14|14|14|15|13|34|25|13|20|20	0	0.85
RMI1	ADD1	6|13|3|4|6|4	36	6	6	13|12|11|11|10|11|6|23|20|7|7|10	0	0.85
RMI1	PCBP2	34|35|13|19|15|23	139	23.17	6	25|18|7|9|11|16|15|31|23|10|28|25	0	0.85
RMI1	FIP1L1	4|13|2|5|4|5	33	5.5	6	10|5|4|9|5|6|9|35|14|11|9|11	0	0.85
RMI1	PABPC4	23|26|15|17|17|0	98	16.33	6	19|15|9|8|7|8|16|35|30|16|26|21	0	0.85
RMI1	RBM17	7|13|8|7|7|6	48	8	6	11|8|13|9|7|12|9|27|19|12|9|9	0	0.85
RMI1	RPAP3	8|12|4|4|5|10	43	7.17	6	8|8|8|6|9|6|11|18|18|12|10|19	0	0.85
RMI1	PGAM5	9|12|4|15|3|5	48	8	6	11|16|17|9|9|7|5|24|27|8|9|11	0	0.85
RMI1	CHD8	4|12|10|13|13|21	73	12.17	6	15|11|14|11|14|13|5|34|36|9|10|14	0	0.85
RMI1	DPYSL2	10|21|0|8|6|16	61	10.17	6	24|24|19|15|13|11|26|19|26|17|27|29	0	0.85
RMI1	RPL15	57|43|27|32|18|24	201	33.5	6	28|24|24|23|27|19|29|50|43|31|27|32	0	0.85
RMI1	DPYSL5	8|15|0|3|9|9	44	7.33	6	13|7|5|4|6|7|7|22|21|5|11|16	0	0.85
RMI1	HAUS6	13|21|11|24|18|21	108	18	6	12|13|12|19|8|9|11|24|25|7|14|17	0	0.85
RMI1	HSP90AB1	79|74|62|67|36|59	377	62.83	6	41|44|23|24|24|34|36|39|29|24|27|54	0	0.85
RMI1	TRAP1	43|36|17|24|8|24	152	25.33	6	28|40|4|10|12|32|22|33|17|17|7|25	0	0.85
RMI1	CSE1L	10|9|0|5|6|14	44	7.33	6	12|14|5|7|4|16|12|21|19|0|10|26	0	0.85
RMI1	DHX9	116|72|64|71|20|40	383	63.83	6	54|53|39|38|33|54|50|77|73|51|31|49	0	0.85
RMI1	DHX15	25|32|19|31|8|12	127	21.17	6	26|27|23|19|15|23|21|24|21|16|21|23	0	0.85
RMI1	FBL	23|18|17|18|6|9	91	15.17	6	15|44|14|5|13|9|17|26|14|15|12|15	0	0.85
RMI1	HDAC2	21|14|12|20|8|5	80	13.33	6	20|13|15|13|6|10|16|36|26|18|20|13	0	0.85
RMI1	HNRNPL	20|22|12|12|8|10	84	14	6	20|16|12|11|16|13|15|34|32|15|21|21	0	0.85
RMI1	AHNAK	496|592|358|623|343|282	2694	449	6	254|217|202|179|178|135|69|101|190|95|114|109	0	0.85
RMI1	HNRNPA1	34|52|28|77|43|19	253	42.17	6	28|19|19|47|29|20|24|37|62|24|39|25	0	0.85
RMI1	KPNB1	38|63|40|98|56|41	336	56	6	28|22|23|23|21|22|28|58|73|37|57|48	0	0.85
RMI1	PKM	66|39|48|36|11|24	224	37.33	6	23|78|22|24|25|33|29|41|26|25|15|33	0	0.85
RMI1	RBBP7	12|39|17|33|21|13	135	22.5	6	21|19|13|11|11|16|14|48|27|11|35|22	0	0.85
RMI1	RPS2	60|36|30|25|24|21	196	32.67	6	26|21|16|9|13|14|20|31|45|14|28|42	0	0.85
RMI1	TJP1	35|35|22|32|22|19	165	27.5	6	30|19|12|25|22|15|19|41|42|19|19|24	0	0.85
RMI1	USP7	8|16|7|9|4|11	55	9.17	6	15|7|10|12|6|11|14|30|17|9|10|21	0	0.85
RMI1	H3C1	20|0|0|0|9|0	29	4.83	6	13|0|0|0|0|0|0|28|22|0|22|35	0	0.85
RMI1	HSPA9	76|82|52|92|42|42	386	64.33	6	46|34|26|33|45|40|18|74|43|42|44|30	0	0.85
RMI1	NAP1L1	24|16|9|16|13|11	89	14.83	6	19|15|11|15|11|16|17|34|36|7|19|21	0	0.85
RMI1	YBX1	47|40|35|23|24|17	186	31	6	13|16|19|17|19|9|30|29|43|14|26|21	0	0.85
RMI1	MTA1	16|28|6|14|5|10	79	13.17	6	30|20|25|32|22|25|14|32|24|24|19|20	0	0.85
RMI1	EIF4E2	10|15|10|12|8|7	62	10.33	6	15|9|8|9|12|9|6|25|20|13|44|6	0	0.85
RMI1	THRAP3	78|79|58|76|35|36	362	60.33	6	36|50|29|26|27|26|36|58|45|39|30|25	0	0.85
RMI1	CRKL	16|28|15|25|15|24	123	20.5	6	21|14|21|21|20|22|16|31|37|10|20|21	0	0.85
RMI1	H1-2	105|84|68|91|16|19	383	63.83	6	42|41|0|53|30|37|35|53|71|45|31|22	0	0.85
RMI1	MCM7	29|32|20|20|18|20	139	23.17	6	21|15|9|12|11|17|16|34|34|11|18|25	0	0.85
RMI1	CAPZA1	32|38|16|32|15|23	156	26	6	20|37|16|18|17|15|16|34|23|13|19|22	0	0.85
RMI1	NUDC	30|52|23|41|24|25	195	32.5	6	27|34|23|25|25|20|18|35|29|13|34|27	0	0.85
RMI1	YWHAE	13|16|10|25|21|16	101	16.83	6	20|19|14|20|12|17|12|26|28|13|19|20	0	0.85
RMI1	SF3B2	37|77|21|26|23|41	225	37.5	6	29|23|42|23|21|18|18|61|51|14|32|28	0	0.85
RMI1	MRTFB	195|227|145|150|111|98	926	154.33	6	99|54|53|78|64|83|70|117|119|37|102|55	0	0.85
RMI1	CLINT1	12|17|34|21|14|15	113	18.83	6	28|23|14|24|17|13|18|30|25|11|21|16	0	0.85
RMI1	BCLAF1	73|76|63|67|30|18	327	54.5	6	45|24|19|11|15|19|36|51|37|31|28|22	0	0.85
RMI1	DST	9|21|16|20|22|11	99	16.5	6	20|13|13|14|17|13|0|12|35|11|19|5	0	0.85
RMI1	WDR11	9|11|3|4|7|10	44	7.33	6	11|6|7|8|8|4|6|22|14|8|11|16	0	0.85
RMI1	CAND1	19|14|2|8|8|9	60	10	6	14|21|5|5|4|18|14|17|20|7|12|22	0	0.85
RMI1	UBAP2	5|11|8|0|5|9	38	6.33	6	5|3|7|6|6|3|9|28|28|5|13|17	0	0.85
RMI1	GATAD2B	4|11|5|18|4|5	47	7.83	6	15|14|13|13|11|12|6|26|22|9|11|10	0	0.85
RMI1	MYL6	12|10|16|13|11|5	67	11.17	6	13|5|13|8|4|6|6|7|36|13|12|10	0	0.85
RMI1	ANKRD17	8|24|0|11|10|17	70	11.67	6	21|11|18|24|12|7|23|30|30|12|20|30	0	0.85
RMI1	SKA3	11|20|0|8|11|14	64	10.67	6	5|6|6|7|8|4|14|24|32|13|11|18	0	0.85
RMI1	LRWD1	14|16|13|19|15|10	87	14.5	6	9|5|6|11|6|11|20|26|25|13|17|10	0	0.85
RMI1	TUBB2B	142|127|0|0|69|0	338	56.33	6	69|82|45|0|38|55|0|0|75|0|0|0	0	0.85
RMI1	ACACA	676|730|764|977|1192|243	4582	763.67	6	148|121|217|239|181|96|81|246|359|127|507|62	0	0.85
RMI1	CALD1	9|16|8|5|8|13	59	9.83	6	12|12|5|18|21|11|9|13|21|9|9|11	0	0.85
RMI1	TRIR	15|11|0|0|3|4	33	5.5	6	11|8|10|6|8|10|20|20|12|5|16|14	0	0.85
RMI1	ARFGAP1	3|12|2|12|6|7	42	7	6	5|6|6|9|8|8|13|24|21|6|9|16	0	0.85
RMI1	PPP1CB	16|8|0|0|10|10	44	7.33	6	14|14|9|13|8|15|18|29|18|14|14|12	0	0.85
RMI1	H1-4	84|76|54|0|0|0	214	35.67	6	44|42|42|54|40|33|56|32|42|49|0|0	0	0.85
RMI1	HDAC1	15|18|11|20|5|5	74	12.33	6	23|14|14|13|18|15|10|24|12|20|16|10	0	0.85
RMI1	SPEN	2|24|25|13|3|2	69	11.5	6	21|15|22|19|26|8|3|27|21|13|4|10	0	0.85
RMI1	H3C15	0|17|12|14|0|4	47	7.83	6	12|27|8|8|7|9|13|15|0|8|10|23	0	0.85
RMI1	TFIP11	0|11|10|16|11|13	61	10.17	6	3|7|9|10|9|4|8|27|27|14|20|12	0	0.85
RMI1	VARS1	0|9|0|0|2|8	19	3.17	6	6|7|3|3|4|4|6|16|16|5|11|18	0	0.85
RMI1	ELP4	0|7|0|7|4|9	27	4.5	6	5|5|5|6|3|9|6|21|9|2|16|19	0	0.85
RMI1	BirA_R118G_H0QFJ5	848|822|321|580|1096|999	4666	777.67	6	1432|1760|877|973|531|879|888|1795|1684|283|1433|1898	0	0.86
RMI1	MSH6	3|0|0|2|3|2	10	1.67	6	7|5|5|7|5|8|5|8|15|5|9|8	0	0.86
RMI1	PCCA	337|351|172|281|306|213	1660	276.67	6	215|204|112|112|110|170|74|140|117|73|148|65	0	0.86
RMI1	TCOF1	19|18|31|22|6|15	111	18.5	6	70|55|75|67|68|56|58|74|93|69|52|75	0	0.86
RMI1	PCCB	241|258|167|204|315|202	1387	231.17	6	184|225|112|110|76|169|64|114|110|68|170|58	0	0.86
RMI1	RPL23	25|17|16|6|42|32	138	23	6	10|8|2|6|6|8|5|68|14|6|44|45	0	0.86
RMI1	RPS3	86|94|54|70|44|48	396	66	6	44|34|34|32|35|36|48|83|60|42|37|58	0	0.86
RMI1	WASHC2A	9|2|2|4|2|4	23	3.83	6	8|10|17|7|9|4|8|29|13|8|9|12	0	0.86
RMI1	CSDE1	13|10|13|17|12|15	80	13.33	6	25|23|31|22|21|19|26|73|56|30|37|42	0	0.86
RMI1	CKAP5	53|82|37|39|37|44	292	48.67	6	45|30|46|39|43|33|46|88|72|20|43|48	0	0.86
RMI1	SUGP2	9|11|9|16|7|4	56	9.33	6	38|12|19|23|21|25|10|31|29|23|17|10	0	0.86
RMI1	SERBP1	51|43|44|28|21|33	220	36.67	6	57|60|66|35|59|37|72|102|153|48|71|65	0	0.86
RMI1	CORO1B	35|57|35|48|35|37	247	41.17	6	55|51|40|37|29|43|40|75|95|24|63|52	0	0.86
RMI1	H2BC18	70|68|62|70|35|28	333	55.5	6	45|41|49|33|31|29|51|39|42|27|64|54	0	0.86
RMI1	ADAR	4|0|0|5|0|0	9	1.5	6	11|5|6|9|9|17|11|16|19|6|9|4	0	0.86
RMI1	TMPO	24|21|12|26|8|16	107	17.83	6	35|35|31|35|40|33|56|79|47|49|48|51	0	0.86
RMI1	PAICS	11|19|9|14|6|17	76	12.67	6	17|14|17|15|16|19|21|32|41|15|21|19	0	0.86
RMI1	U2SURP	42|33|27|35|20|15	172	28.67	6	44|30|26|26|24|26|39|88|68|36|41|31	0	0.86
RMI1	THOC2	7|10|0|0|0|0	17	2.83	6	19|19|11|11|12|13|10|21|30|9|13|14	0	0.86
RMI1	GIGYF2	48|62|53|43|30|27	263	43.83	6	41|34|32|43|40|30|47|100|120|46|34|37	0	0.86
RMI1	MYBBP1A	10|6|0|0|4|4	24	4	6	19|19|14|17|16|26|7|40|30|19|17|16	0	0.86
RMI1	FLNA	735|807|486|616|628|744	4016	669.33	6	722|710|604|687|506|605|646|1734|1957|605|1804|1524	0	0.86
RMI1	SET	4|2|0|2|4|3	15	2.5	6	4|6|3|3|2|3|4|16|14|4|14|13	0	0.86
RMI1	UBAP2L	13|20|11|11|7|16	78	13	6	25|27|20|26|22|19|42|77|65|19|36|28	0	0.86
RMI1	SPAG9	20|23|8|15|16|15	97	16.17	6	19|13|18|19|22|17|25|44|41|25|28|23	0	0.86
RMI1	MAP4	29|19|25|28|15|31	147	24.5	6	59|61|62|53|57|49|47|112|121|50|78|69	0	0.86
RMI1	PUF60	6|8|6|14|4|5	43	7.17	6	21|18|15|24|18|27|26|75|57|32|20|43	0	0.86
RMI1	SQSTM1	7|7|4|6|3|3	30	5	6	10|12|17|9|6|3|22|34|37|6|24|24	0	0.86
RMI1	EFTUD2	36|33|19|41|13|20	162	27	6	29|20|24|27|20|21|29|46|49|22|29|36	0	0.86
RMI1	MAPRE2	3|9|4|4|3|4	27	4.5	6	8|11|7|5|8|4|7|25|23|8|8|12	0	0.86
RMI1	PPP1R12A	7|2|5|0|2|1	17	2.83	6	8|2|5|16|12|8|9|15|12|4|9|0	0	0.86
RMI1	NONO	117|106|92|80|32|53	480	80	6	48|79|42|45|46|50|56|102|115|53|43|56	0	0.86
RMI1	GTF2I	9|12|3|10|10|8	52	8.67	6	20|24|16|11|15|15|2|31|19|11|15|9	0	0.86
RMI1	FLNB	88|79|36|77|100|79	459	76.5	6	135|124|131|114|100|114|90|184|189|75|281|190	0	0.86
RMI1	CCT7	29|31|9|33|27|19	148	24.67	6	19|16|23|14|22|8|19|33|78|17|83|31	0	0.86
RMI1	SF1	6|4|0|6|1|3	20	3.33	6	12|14|3|4|5|6|9|17|11|6|8|5	0	0.86
RMI1	ZBTB33	110|120|86|128|57|49	550	91.67	6	51|63|49|56|45|54|46|112|111|50|64|40	0	0.86
RMI1	DIDO1	19|21|12|23|10|6	91	15.17	6	37|14|22|18|14|17|11|45|37|17|14|16	0	0.86
RMI1	DDX3X	76|50|51|42|19|38	276	46	6	42|43|18|23|20|32|38|63|61|24|28|40	0	0.86
RMI1	EIF4G1	107|110|63|73|57|64	474	79	6	82|50|57|55|67|56|75|144|153|64|83|90	0	0.86
RMI1	MATR3	24|15|12|26|9|11	97	16.17	6	36|32|10|17|22|21|16|55|28|29|18|19	0	0.86
RMI1	EIF4G3	13|25|19|21|16|15	109	18.17	6	25|20|17|21|22|17|18|38|38|15|31|27	0	0.86
RMI1	LRBA	4|13|11|4|7|6	45	7.5	6	21|15|22|26|27|9|2|18|31|16|21|8	0	0.86
RMI1	RBM10	5|2|6|11|6|6	36	6	6	21|13|7|7|11|8|11|31|19|16|23|13	0	0.86
RMI1	AFDN	19|37|15|26|39|24	160	26.67	6	81|64|48|46|44|62|60|104|99|48|74|46	0	0.86
RMI1	C1QBP	30|29|17|28|27|16	147	24.5	6	30|19|8|15|13|14|27|60|28|25|34|20	0	0.86
RMI1	CCNT1	8|3|4|8|4|4	31	5.17	6	8|3|16|4|8|5|7|18|18|7|7|4	0	0.86
RMI1	USP15	7|8|0|4|3|10	32	5.33	6	15|11|16|9|9|11|19|40|44|9|19|26	0	0.86
RMI1	GEMIN5	6|5|10|8|6|13	48	8	6	38|32|41|37|38|19|24|66|73|30|54|40	0	0.86
RMI1	EPS15L1	13|23|19|21|20|35	131	21.83	6	35|26|21|27|26|27|21|73|62|22|36|45	0	0.86
RMI1	SRP68	9|5|5|6|4|11	40	6.67	6	26|28|17|21|16|23|35|36|46|20|24|25	0	0.86
RMI1	DCTN2	5|4|0|5|1|3	18	3	6	8|7|12|7|6|9|4|13|12|6|7|7	0	0.86
RMI1	QARS1	4|8|6|0|8|9	35	5.83	6	10|5|7|13|15|12|7|9|17|5|7|15	0	0.86
RMI1	CHD4	49|55|36|61|38|30	269	44.83	6	107|64|86|79|72|74|62|207|154|84|125|94	0	0.86
RMI1	EEF1A1	109|85|48|81|61|70	454	75.67	6	102|120|45|37|37|53|75|164|181|32|103|176	0	0.86
RMI1	EEF1G	8|9|10|15|7|15	64	10.67	6	12|5|12|12|15|8|12|25|20|8|24|31	0	0.86
RMI1	EIF4A1	80|75|53|55|33|44	340	56.67	6	30|40|24|22|27|27|30|68|45|23|26|58	0	0.86
RMI1	EIF4B	44|33|13|13|7|14	124	20.67	6	20|21|11|40|37|34|43|74|56|7|17|18	0	0.86
RMI1	ENO1	92|85|32|35|22|45	311	51.83	6	28|128|13|34|36|32|49|69|47|16|11|66	0	0.86
RMI1	EPB41L2	10|3|7|13|14|13	60	10	6	40|41|24|28|33|29|28|56|56|34|44|36	0	0.86
RMI1	XRCC6	13|11|4|4|10|9	51	8.5	6	12|9|7|12|10|14|9|8|30|7|20|19	0	0.86
RMI1	EIF3E	4|0|0|4|4|3	15	2.5	6	4|2|14|11|2|4|11|13|6|5|14|10	0	0.86
RMI1	PARP1	30|54|29|34|14|36	197	32.83	6	59|70|56|34|35|70|35|50|41|26|29|53	0	0.86
RMI1	ATP2A2	12|11|6|11|8|8	56	9.33	6	20|17|3|7|7|17|7|21|13|12|8|13	0	0.86
RMI1	CCT6A	83|60|33|61|55|32	324	54	6	43|40|31|36|30|18|47|88|209|23|202|65	0	0.86
RMI1	CTPS1	24|20|7|9|10|14	84	14	6	17|27|9|16|13|18|27|51|46|15|26|33	0	0.86
RMI1	EEF2	36|49|31|45|19|37	217	36.17	6	31|42|19|27|27|28|29|69|49|17|29|81	0	0.86
RMI1	EIF5	18|11|0|7|5|12	53	8.83	6	19|18|15|18|20|19|34|36|52|19|18|39	0	0.86
RMI1	HNRNPK	35|34|15|32|15|19	150	25	6	37|40|29|29|19|36|35|57|59|38|41|44	0	0.86
RMI1	LBR	31|24|13|14|9|8	99	16.5	6	47|27|12|20|13|23|24|66|37|22|30|21	0	0.86
RMI1	MKI67	111|136|119|146|28|43	583	97.17	6	128|85|132|135|139|114|200|357|280|165|96|132	0	0.86
RMI1	MYH9	25|37|85|107|97|19	370	61.67	6	26|10|64|42|43|8|27|42|295|98|189|51	0	0.86
RMI1	NASP	135|124|63|71|84|125	602	100.33	6	41|43|35|46|26|36|44|92|130|18|66|59	0	0.86
RMI1	NPM1	56|42|24|39|27|23	211	35.17	6	73|82|65|51|47|53|86|288|284|65|144|143	0	0.86
RMI1	PABPC1	43|34|14|25|26|20	162	27	6	20|18|23|15|11|12|27|43|46|26|36|31	0	0.86
RMI1	PNN	9|4|16|14|5|6	54	9	6	23|13|14|19|21|16|12|24|13|14|13|19	0	0.86
RMI1	PPP1CA	21|16|12|18|11|17	95	15.83	6	25|21|15|21|11|26|24|37|28|19|27|20	0	0.86
RMI1	PPP1R10	21|26|9|22|14|16	108	18	6	62|44|19|50|32|57|42|144|56|51|34|31	0	0.86
RMI1	RANGAP1	66|81|53|53|22|22	297	49.5	6	46|54|38|35|29|28|45|113|100|45|39|53	0	0.86
RMI1	RARS1	14|17|7|7|11|16	72	12	6	21|24|18|12|19|20|17|17|35|10|17|25	0	0.86
RMI1	TPR	242|260|237|236|89|99	1163	193.83	6	103|65|74|100|102|67|98|92|219|55|94|93	0	0.86
RMI1	VIM	233|246|167|180|101|106	1033	172.17	6	162|151|103|105|104|78|201|254|264|66|142|211	0	0.86
RMI1	H2BC17	67|66|62|69|0|26	290	48.33	6	44|39|49|33|32|28|48|38|43|25|62|52	0	0.86
RMI1	TAGLN2	21|24|17|16|16|24	118	19.67	6	18|9|15|20|14|17|23|42|35|21|40|42	0	0.86
RMI1	SMARCA5	17|41|13|36|8|10	125	20.83	6	52|45|50|50|58|40|58|128|87|97|48|40	0	0.86
RMI1	RANBP3	9|11|13|6|4|12	55	9.17	6	19|20|17|14|14|14|16|30|34|11|25|25	0	0.86
RMI1	KHSRP	8|15|4|5|3|11	46	7.67	6	20|23|14|14|22|18|16|32|19|11|15|24	0	0.86
RMI1	RUVBL1	48|40|21|26|22|23	180	30	6	70|72|62|58|53|51|68|140|146|66|78|88	0	0.86
RMI1	EIF3A	24|20|8|21|10|17	100	16.67	6	26|26|21|22|25|17|26|49|42|26|21|35	0	0.86
RMI1	MBD3	4|6|0|2|2|2	16	2.67	6	11|3|5|9|5|12|5|13|15|3|8|6	0	0.86
RMI1	FASN	368|275|196|256|173|201	1469	244.83	6	447|516|308|351|242|293|316|1090|1505|267|538|663	0	0.86
RMI1	WARS1	6|12|6|5|5|6	40	6.67	6	12|12|12|17|15|15|11|31|30|10|22|25	0	0.86
RMI1	DDX10	3|5|0|4|0|0	12	2	6	15|16|11|19|13|9|15|40|30|12|15|16	0	0.86
RMI1	EPRS1	30|39|32|33|21|21	176	29.33	6	33|38|34|27|26|30|21|31|49|12|24|28	0	0.86
RMI1	KIF5B	22|38|6|14|22|19	121	20.17	6	30|23|35|31|32|19|37|66|65|23|52|36	0	0.86
RMI1	PEX14	7|12|4|3|7|5	38	6.33	6	14|10|9|9|10|14|10|18|21|11|12|14	0	0.86
RMI1	PRRC2A	15|27|0|8|19|14	83	13.83	6	10|8|7|11|14|13|28|57|44|15|33|29	0	0.86
RMI1	DDX21	85|63|46|55|32|32	313	52.17	6	52|33|28|41|34|47|51|92|71|69|33|40	0	0.86
RMI1	NOLC1	12|0|0|0|0|0	12	2	6	10|11|4|12|9|9|13|30|34|9|13|15	0	0.86
RMI1	SFPQ	33|37|22|30|15|14	151	25.17	6	26|15|18|24|27|15|22|54|47|24|45|19	0	0.86
RMI1	SART1	4|4|4|8|2|2	24	4	6	12|9|8|9|9|12|10|23|17|16|13|8	0	0.86
RMI1	CTTN	56|83|63|78|48|52	380	63.33	6	49|58|52|41|45|56|38|87|85|39|43|38	0	0.86
RMI1	HCFC1	50|68|49|61|30|58	316	52.67	6	37|33|36|41|30|31|37|88|58|47|45|40	0	0.86
RMI1	HDLBP	16|21|16|17|20|16	106	17.67	6	33|25|25|21|28|28|22|48|58|21|40|37	0	0.86
RMI1	HSPA1A	239|245|210|258|161|206	1319	219.83	6	182|190|121|175|118|153|111|238|179|107|211|224	0	0.86
RMI1	HSPA5	81|91|65|84|50|38	409	68.17	6	47|46|37|48|38|42|30|75|71|51|64|46	0	0.86
RMI1	NCL	74|56|66|64|37|23	320	53.33	6	53|26|33|36|33|43|50|123|126|80|62|66	0	0.86
RMI1	MRE11	89|88|51|44|41|43	356	59.33	6	52|56|44|35|33|40|64|87|96|33|64|50	0	0.86
RMI1	ACTR1A	6|4|4|8|6|4	32	5.33	6	10|7|11|7|7|7|6|16|14|5|9|10	0	0.86
RMI1	TRIM28	15|17|7|10|16|16	81	13.5	6	24|25|22|19|22|19|41|70|54|25|40|38	0	0.86
RMI1	SF3A1	8|13|4|10|7|9	51	8.5	6	29|20|18|21|19|21|20|66|41|34|27|34	0	0.86
RMI1	MAP1B	19|47|13|32|24|20	155	25.83	6	55|45|64|58|62|33|28|78|69|42|67|51	0	0.86
RMI1	MCM4	13|8|4|4|6|9	44	7.33	6	12|10|5|10|8|15|14|20|27|9|10|16	0	0.86
RMI1	CCT3	75|52|30|53|48|33	291	48.5	6	55|31|29|31|40|22|37|83|137|32|78|42	0	0.86
RMI1	TUBA1B	191|171|106|0|97|84	649	108.17	6	121|117|74|97|85|121|123|260|299|102|292|271	0	0.86
RMI1	NUMA1	34|63|55|77|26|13	268	44.67	6	64|49|50|74|66|32|36|78|94|55|49|53	0	0.86
RMI1	RANBP2	382|427|334|344|196|164	1847	307.83	6	138|104|93|106|109|117|90|192|198|138|105|111	0	0.86
RMI1	TLN1	24|35|22|27|38|43	189	31.5	6	45|39|32|43|36|36|37|85|82|20|45|57	0	0.86
RMI1	CHERP	12|22|14|22|6|12	88	14.67	6	23|15|11|13|13|16|11|53|45|18|14|27	0	0.86
RMI1	CCT4	39|33|16|34|37|25	184	30.67	6	21|22|19|19|18|14|18|39|69|24|55|31	0	0.86
RMI1	CCT2	46|32|15|54|59|19	225	37.5	6	42|36|46|39|32|21|38|94|186|37|288|63	0	0.86
RMI1	PRPF8	52|67|62|61|28|43	313	52.17	6	46|47|53|38|42|31|35|128|95|39|69|70	0	0.86
RMI1	ARID3B	6|7|0|6|5|8	32	5.33	6	13|9|13|7|4|10|9|14|11|10|13|8	0	0.86
RMI1	CCT8	141|124|75|114|73|102	629	104.83	6	97|112|98|97|81|73|101|168|220|80|127|116	0	0.86
RMI1	HSPA8	195|208|180|201|100|119	1003	167.17	6	90|96|95|104|91|79|109|164|168|94|160|109	0	0.86
RMI1	RUVBL2	37|43|18|41|21|23	183	30.5	6	77|69|69|71|59|75|64|184|148|64|75|103	0	0.86
RMI1	RNPS1	6|7|4|6|2|2	27	4.5	6	10|9|5|7|7|9|6|17|15|5|5|10	0	0.86
RMI1	GCN1	35|15|19|25|13|24	131	21.83	6	71|62|53|88|54|54|20|79|108|24|42|62	0	0.86
RMI1	PRKDC	122|89|19|56|61|44	391	65.17	6	91|86|43|46|41|96|26|62|54|44|44|47	0	0.86
RMI1	NUDT21	4|10|0|14|3|8	39	6.5	6	12|14|10|12|10|13|20|44|22|12|19|17	0	0.86
RMI1	SF3A2	5|0|0|3|3|2	13	2.17	6	6|4|4|3|6|4|7|15|5|5|4|6	0	0.86
RMI1	STRAP	23|17|10|11|8|12	81	13.5	6	19|20|20|19|20|13|34|50|32|16|25|28	0	0.86
RMI1	ATXN2L	33|46|7|27|34|32	179	29.83	6	33|39|26|34|29|31|46|87|77|25|46|42	0	0.86
RMI1	CBX3	10|4|4|10|4|3	35	5.83	6	19|23|10|14|14|4|4|26|12|10|6|10	0	0.86
RMI1	CCT5	48|36|14|52|51|24	225	37.5	6	34|27|25|27|25|20|27|71|149|34|133|54	0	0.86
RMI1	TPX2	12|20|9|21|16|12	90	15	6	31|27|24|16|25|26|28|42|35|19|30|12	0	0.86
RMI1	CD2AP	120|131|80|97|87|80	595	99.17	6	74|81|59|52|49|64|70|161|127|66|81|84	0	0.86
RMI1	COPG2	40|48|27|32|28|27	202	33.67	6	68|69|57|53|48|49|76|170|156|40|127|91	0	0.86
RMI1	EPB41L3	21|25|15|31|13|29	134	22.33	6	60|64|49|43|50|39|51|74|73|56|65|43	0	0.86
RMI1	IFIT5	14|14|5|4|4|9	50	8.33	6	16|11|9|9|17|9|16|36|30|6|20|20	0	0.86
RMI1	SF3B3	23|27|17|42|12|15	136	22.67	6	34|31|24|26|34|30|33|80|50|38|34|32	0	0.86
RMI1	SF3B1	53|24|35|44|22|22	200	33.33	6	73|64|40|53|49|59|56|149|123|52|74|64	0	0.86
RMI1	SNRNP200	40|38|21|63|23|28	213	35.5	6	45|25|20|27|23|20|32|78|84|27|46|42	0	0.86
RMI1	PRPF19	13|24|9|21|13|16	96	16	6	24|12|14|14|15|13|31|41|51|15|33|27	0	0.86
RMI1	MDC1	14|21|8|14|5|3	65	10.83	6	42|36|49|43|41|26|56|93|86|44|22|44	0	0.86
RMI1	SART3	6|19|7|22|12|4	70	11.67	6	34|38|25|23|22|33|19|42|41|25|21|23	0	0.86
RMI1	SLK	41|56|24|40|31|44	236	39.33	6	37|27|30|27|34|27|36|81|78|15|41|69	0	0.86
RMI1	CEP170	75|66|42|51|41|27	302	50.33	6	34|24|25|41|43|37|47|68|77|28|33|35	0	0.86
RMI1	TOX4	18|19|12|12|6|9	76	12.67	6	33|48|41|22|27|32|32|59|55|25|23|22	0	0.86
RMI1	DDX46	33|29|28|51|15|24	180	30	6	49|45|43|44|53|40|54|92|92|35|54|52	0	0.86
RMI1	PRRC2C	35|57|30|35|30|24	211	35.17	6	31|21|22|24|32|14|40|57|60|20|43|36	0	0.86
RMI1	RPRD2	5|8|7|10|4|4	38	6.33	6	19|16|11|12|12|15|10|33|30|14|18|14	0	0.86
RMI1	SIN3B	9|13|7|17|12|7	65	10.83	6	26|12|24|32|20|20|10|42|48|17|32|10	0	0.86
RMI1	LARP1	66|56|29|53|27|48	279	46.5	6	52|39|41|46|52|42|65|143|121|33|52|69	0	0.86
RMI1	ADNP	14|15|17|26|15|11	98	16.33	6	29|25|27|29|22|19|13|70|44|31|31|16	0	0.86
RMI1	NCAPH	4|0|0|5|7|3	19	3.17	6	6|5|6|11|7|7|6|24|29|5|14|8	0	0.86
RMI1	CRK	6|21|9|16|11|22	85	14.17	6	26|15|21|24|28|21|22|19|36|12|20|24	0	0.86
RMI1	FTSJ3	6|8|0|2|0|3	19	3.17	6	7|8|4|17|9|10|17|30|27|10|13|16	0	0.86
RMI1	GPATCH1	10|3|10|12|3|10	48	8	6	9|7|12|12|9|11|14|26|19|7|8|11	0	0.86
RMI1	ATG2B	4|10|0|3|14|16	47	7.83	6	23|21|18|28|27|16|17|31|40|14|26|27	0	0.86
RMI1	DEPDC1B	4|0|0|0|1|1	6	1	6	1|1|1|3|3|3|7|12|3|1|9|7	0	0.86
RMI1	PCNP	8|11|9|7|7|9	51	8.5	6	17|13|18|16|12|20|8|14|16|7|13|8	0	0.86
RMI1	NUFIP2	12|31|12|12|17|20	104	17.33	6	22|34|22|23|18|15|37|54|43|16|33|32	0	0.86
RMI1	MCCC2	297|322|195|369|382|181	1746	291	6	111|55|72|86|63|85|64|152|157|54|190|77	0	0.86
RMI1	YTHDC2	8|8|0|0|4|4	24	4	6	5|8|6|8|9|4|7|25|20|9|8|15	0	0.86
RMI1	TCP1	90|75|46|71|55|40	377	62.83	6	44|42|38|36|38|27|53|107|120|34|147|56	0	0.86
RMI1	HNRNPU	79|64|48|55|27|18	291	48.5	6	46|44|51|32|32|31|46|75|71|30|39|32	0	0.86
RMI1	SON	4|4|8|11|4|5	36	6	6	14|15|20|17|20|13|12|12|22|8|13|19	0	0.86
RMI1	BAZ1B	16|12|4|8|5|4	49	8.17	6	50|47|45|41|44|36|63|109|88|66|41|35	0	0.86
RMI1	FAM91A1	4|4|0|0|2|3	13	2.17	6	2|1|3|5|2|3|5|9|12|3|5|5	0	0.86
RMI1	TIPRL	6|15|2|11|10|13	57	9.5	6	15|15|15|15|9|22|20|52|47|9|24|28	0	0.86
RMI1	TUBB	199|173|104|128|114|82	800	133.33	6	100|114|64|68|56|83|82|94|126|75|140|119	0	0.86
RMI1	Streptavidin	1940|1930|2491|1323|680|822	9186	1531	6	822|0|806|596|411|727|721|1619|1215|478|650|758	0	0.86
RMI1	lacZ	10|23|0|0|14|33	80	13.33	6	344|385|197|217|190|220|45|49|222|67|121|81	0	0.86
RMI1	PSPC1	3|0|2|0|0|3	8	1.33	6	4|6|5|5|5|5|6|19|10|6|7|9	0	0.86
RMI1	LIMA1	4|0|12|4|2|0	22	3.67	6	12|15|5|5|10|16|11|16|23|13|12|8	0	0.86
RMI1	KLC1	4|12|0|11|13|10	50	8.33	6	28|18|19|19|11|18|16|36|24|13|20|23	0	0.86
RMI1	TBC1D15	6|9|4|11|10|12	52	8.67	6	17|14|17|21|16|13|21|34|32|16|17|24	0	0.86
RMI1	AP3D1	5|6|0|4|3|2	20	3.33	6	6|4|8|19|9|6|7|7|16|1|15|11	0	0.86
RMI1	EIF3G	4|8|4|9|4|6	35	5.83	6	9|8|1|6|9|5|10|20|19|4|6|15	0	0.86
RMI1	G3BP1	6|7|10|7|6|6	42	7	6	12|13|10|15|13|15|17|47|35|9|19|23	0	0.86
RMI1	TUBB4B	172|170|93|118|92|74	719	119.83	6	90|97|59|56|0|66|71|81|89|62|99|98	0	0.86
RMI1	SCML2	4|10|3|5|3|3	28	4.67	6	28|26|16|17|27|24|23|42|30|20|25|17	0	0.86
RMI1	DDX42	7|7|10|3|0|5	32	5.33	6	15|13|8|7|8|10|18|41|33|14|16|21	0	0.86
RMI1	BAZ1A	4|3|0|0|0|0	7	1.17	6	14|11|9|10|10|11|8|46|37|17|15|17	0	0.86
RMI1	EDC4	4|11|2|6|8|12	43	7.17	6	11|9|8|14|7|10|15|20|29|5|17|14	0	0.86
RMI1	RBM25	3|8|4|10|5|2	32	5.33	6	12|11|6|8|4|11|6|30|15|10|13|17	0	0.86
RMI1	CDC5L	3|11|6|3|6|2	31	5.17	6	11|8|9|16|15|15|18|29|23|21|14|11	0	0.86
RMI1	STAT3	3|0|4|0|5|3	15	2.5	6	11|12|7|12|7|10|6|20|20|2|10|15	0	0.86
RMI1	CPSF6	5|6|6|4|3|4	28	4.67	6	12|9|3|9|2|5|10|12|11|6|8|10	0	0.86
RMI1	RTCB	3|4|4|5|0|5	21	3.5	6	6|7|5|6|5|6|0|6|10|5|8|12	0	0.86
RMI1	ZNF638	5|0|0|2|0|0	7	1.17	6	10|7|11|9|10|6|5|21|23|21|10|5	0	0.86
RMI1	HTATSF1	3|2|0|0|0|0	5	0.83	6	1|3|3|0|4|2|0|8|9|3|2|4	0	0.86
RMI1	EPB41	3|11|0|10|10|8	42	7	6	41|36|42|39|37|31|31|64|59|23|39|31	0	0.86
RMI1	SRSF11	5|2|6|3|2|1	19	3.17	6	2|4|6|6|5|7|5|14|14|5|4|7	0	0.86
RMI1	MEPCE	3|0|0|0|0|0	3	0.5	6	0|2|2|0|2|4|4|11|5|2|3|6	0	0.86
RMI1	TUBB4A	153|144|76|0|75|64	512	85.33	6	84|89|45|48|38|57|57|73|85|0|100|94	0	0.86
RMI1	SUPT5H	2|0|0|0|2|2	6	1	6	2|2|0|0|1|3|3|4|0|2|3|5	0	0.86
RMI1	BRD4	6|12|6|12|9|11	56	9.33	6	26|21|17|24|22|28|20|70|35|21|13|25	0	0.86
RMI1	ATP1A1	3|0|0|3|1|3	10	1.67	6	9|7|1|1|1|8|0|4|2|2|0|7	0	0.86
RMI1	PPP1CC	17|16|0|16|10|16	75	12.5	6	21|20|10|17|8|23|23|37|27|15|27|20	0	0.86
RMI1	SEPTIN11	4|4|0|3|8|6	25	4.17	6	15|11|9|12|9|9|8|9|12|11|13|12	0	0.86
RMI1	ZFR	5|5|8|8|3|2	31	5.17	6	12|6|6|9|9|8|12|11|22|9|10|15	0	0.86
RMI1	DKC1	4|3|0|0|1|2	10	1.67	6	5|3|4|6|4|2|3|10|5|0|8|9	0	0.86
RMI1	ECD	5|3|0|0|2|9	19	3.17	6	8|5|6|10|7|6|10|48|23|1|15|21	0	0.86
RMI1	OSBPL8	3|0|0|0|0|0	3	0.5	6	5|5|3|4|3|4|0|4|6|6|3|3	0	0.86
RMI1	ZMYND8	3|3|0|0|3|0	9	1.5	6	5|23|6|6|3|7|4|14|9|9|8|5	0	0.86
RMI1	RAI14	3|15|0|18|8|10	54	9	6	32|29|37|27|27|14|30|28|34|21|21|24	0	0.86
RMI1	WIPI2	3|8|0|0|5|3	19	3.17	6	11|10|5|6|9|9|5|15|10|7|8|11	0	0.86
RMI1	KDM3B	3|6|6|0|8|6	29	4.83	6	14|25|12|18|11|12|7|43|30|5|24|19	0	0.86
RMI1	WDHD1	2|0|2|0|1|1	6	1	6	2|4|5|4|3|4|4|8|4|5|2|0	0	0.86
RMI1	ACOT1	4|6|0|0|5|6	21	3.5	6	5|7|2|4|2|5|2|14|13|0|11|8	0	0.86
RMI1	KTN1	2|0|0|0|0|1	3	0.5	6	6|1|4|5|5|3|0|0|1|0|0|0	0	0.86
RMI1	ZFYVE16	2|0|5|2|4|3	16	2.67	6	10|5|3|4|3|7|7|18|21|8|8|16	0	0.86
RMI1	DCTN1	4|3|2|8|6|5	28	4.67	6	15|9|16|14|22|15|10|33|45|15|36|41	0	0.86
RMI1	ESYT1	2|0|0|2|0|2	6	1	6	6|9|7|4|5|7|4|16|23|13|10|8	0	0.86
RMI1	TRMT1L	2|2|0|0|3|0	7	1.17	6	3|3|2|3|2|3|5|4|6|2|5|7	0	0.86
RMI1	SRP72	2|0|0|0|2|2	6	1	6	6|3|3|7|5|1|3|15|11|3|15|5	0	0.86
RMI1	AP3B1	2|5|0|2|5|3	17	2.83	6	8|8|5|13|13|9|7|12|14|8|10|10	0	0.86
RMI1	AAR2	2|0|0|2|1|2	7	1.17	6	1|1|2|2|2|3|2|2|3|3|2|3	0	0.86
RMI1	SNRPB2	6|4|6|0|3|3	22	3.67	6	5|0|7|1|3|5|2|7|21|5|9|18	0	0.86
RMI1	SUPT3H	2|0|0|0|0|0	2	0.33	6	3|0|0|0|0|0|1|8|8|1|2|4	0	0.86
RMI1	HAT1	2|0|0|0|0|2	4	0.67	6	1|2|0|3|1|0|4|6|10|0|4|6	0	0.86
RMI1	FEN1	2|0|0|0|0|2	4	0.67	6	9|5|5|2|5|2|8|13|14|4|10|10	0	0.86
RMI1	SNRPD2	2|0|4|5|4|3	18	3	6	3|13|15|3|2|4|1|6|4|4|13|7	0	0.86
RMI1	CDC23	2|0|0|0|3|2	7	1.17	6	5|3|4|6|7|3|4|4|12|1|6|4	0	0.86
RMI1	MGAM	1|0|0|0|0|0	1	0.17	6	0|0|0|0|0|0|0|0|0|0|0|0	0	0.86
RMI1	IPO7	2|0|0|0|4|4	10	1.67	6	12|10|2|5|2|7|8|10|7|2|9|15	0	0.86
RMI1	BRAP	2|2|0|0|5|1	10	1.67	6	10|14|18|10|6|11|6|28|17|5|9|13	0	0.86
RMI1	RAB3GAP2	2|0|0|0|0|0	2	0.33	6	4|0|3|1|4|2|3|1|8|3|4|6	0	0.86
RMI1	EIF5B	2|0|0|0|0|1	3	0.5	6	9|9|2|2|5|3|5|24|34|8|17|15	0	0.86
RMI1	CPSF2	4|2|0|4|2|2	14	2.33	6	5|5|3|5|2|2|2|10|7|3|6|6	0	0.86
RMI1	KRI1	2|0|0|0|0|0	2	0.33	6	1|4|2|2|1|3|1|5|5|2|2|4	0	0.86
RMI1	WDR82	4|6|0|11|7|1	29	4.83	6	12|7|11|14|15|25|7|36|16|15|9|8	0	0.86
RMI1	WAPL	2|4|2|4|6|7	25	4.17	6	21|12|16|14|15|15|14|30|39|12|17|16	0	0.86
RMI1	NCAPG	2|3|2|3|1|2	13	2.17	6	7|3|2|4|3|2|4|6|5|2|5|7	0	0.86
RMI1	CDK11A	2|0|0|0|0|0	2	0.33	6	3|2|2|5|6|5|3|3|4|2|0|3	0	0.86
RMI1	CHMP5	2|0|0|0|0|0	2	0.33	6	2|3|2|4|0|3|5|7|2|0|3|3	0	0.86
RMI1	MYO1B	3|0|0|0|3|0	6	1	6	6|8|5|3|4|2|1|3|11|6|6|5	0	0.86
RMI1	AKAP12	4|15|6|7|13|7	52	8.67	6	22|10|10|17|23|14|9|18|11|9|18|21	0	0.86
RMI1	AKAP1	3|0|0|2|3|5	13	2.17	6	9|8|1|3|9|7|9|11|9|5|8|9	0	0.86
RMI1	ERBIN	0|4|0|8|0|7	19	3.17	6	10|9|14|14|15|12|4|18|20|9|14|20	0	0.86
RMI1	CDC16	0|4|2|3|2|1	12	2	6	6|1|8|3|3|5|2|9|7|3|5|2	0	0.86
RMI1	ACLY	0|4|2|3|1|3	13	2.17	6	8|5|3|5|6|6|0|8|7|2|7|8	0	0.86
RMI1	NAT10	0|5|3|2|7|3	20	3.33	6	18|9|12|14|10|11|9|45|27|10|19|14	0	0.86
RMI1	SIN3A	0|8|0|0|5|2	15	2.5	6	10|7|11|9|8|15|4|21|14|20|16|8	0	0.86
RMI1	ACIN1	0|6|9|14|11|17	57	9.5	6	51|34|34|35|44|28|32|58|61|30|15|38	0	0.86
RMI1	TJP2	0|4|5|8|6|7	30	5	6	19|16|12|14|7|14|2|21|7|10|12|11	0	0.86
RMI1	SAFB	0|7|0|0|0|0	7	1.17	6	13|7|7|7|14|7|10|15|17|12|3|7	0	0.86
RMI1	PES1	0|4|0|0|0|2	6	1	6	4|3|4|3|7|7|3|11|14|6|5|8	0	0.86
RMI1	SNRPA1	0|4|2|10|3|2	21	3.5	6	13|14|9|11|9|11|10|24|25|11|13|14	0	0.86
RMI1	ACTN4	0|8|0|0|8|11	27	4.5	6	7|7|7|7|10|5|12|29|14|7|12|19	0	0.86
RMI1	IK	0|5|0|0|3|0	8	1.33	6	10|4|2|6|7|10|3|17|9|5|8|6	0	0.86
RMI1	KEAP1	0|5|0|0|0|5	10	1.67	6	13|5|13|11|8|9|7|23|26|5|8|17	0	0.86
RMI1	PAXBP1	0|6|0|6|3|2	17	2.83	6	4|3|5|8|7|4|4|21|8|6|9|6	0	0.86
RMI1	ZC3H11A	0|4|6|6|2|3	21	3.5	6	13|14|7|8|13|8|9|19|23|13|13|10	0	0.86
RMI1	ZC3HAV1	0|4|8|6|8|9	35	5.83	6	7|3|8|9|8|8|9|24|29|6|13|9	0	0.86
RMI1	EFHD2	0|5|3|0|4|4	16	2.67	6	3|3|3|10|6|10|4|5|5|4|9|5	0	0.86
RMI1	ENAH	0|3|0|0|1|2	6	1	6	6|8|2|9|6|5|6|7|11|2|5|8	0	0.86
RMI1	SF3A3	0|4|0|0|4|0	8	1.33	6	1|1|7|7|8|1|7|29|9|11|8|4	0	0.86
RMI1	UBE2O	0|3|2|4|1|0	10	1.67	6	13|9|8|11|6|5|9|25|21|7|7|12	0	0.86
RMI1	CSNK2A2	0|3|0|3|2|3	11	1.83	6	1|2|1|0|3|3|5|9|4|0|3|5	0	0.86
RMI1	CIZ1	0|3|0|0|2|0	5	0.83	6	15|7|6|5|6|5|4|14|9|7|6|5	0	0.86
RMI1	EIF3I	0|5|6|5|7|5	28	4.67	6	21|13|12|9|8|12|8|15|22|14|9|21	0	0.86
RMI1	CUL4B	0|5|0|0|0|5	10	1.67	6	8|2|2|4|8|8|5|8|6|0|4|6	0	0.86
RMI1	SHTN1	0|3|0|2|3|3	11	1.83	6	26|11|11|9|17|9|18|28|17|11|17|16	0	0.86
RMI1	EEF1D	0|3|0|3|4|5	15	2.5	6	11|3|8|6|10|2|8|13|8|6|9|11	0	0.86
RMI1	PAPOLA	0|3|0|2|0|8	13	2.17	6	19|15|16|13|11|20|19|40|29|11|24|28	0	0.86
RMI1	ABCF1	0|3|2|0|0|2	7	1.17	6	8|9|3|4|3|8|6|16|15|4|10|12	0	0.86
RMI1	KLC2	0|8|0|6|10|8	32	5.33	6	17|8|9|11|8|11|9|0|15|5|17|13	0	0.86
RMI1	DHX29	0|6|6|4|4|4	24	4	6	12|12|6|9|8|12|10|22|23|5|9|14	0	0.86
RMI1	SNX1	0|6|0|2|0|4	12	2	6	18|28|19|12|11|12|6|15|27|13|11|13	0	0.86
RMI1	DPYSL3	0|8|0|0|6|7	21	3.5	6	11|9|10|13|7|9|14|15|15|9|12|15	0	0.86
RMI1	YLPM1	0|4|2|5|5|3	19	3.17	6	17|14|13|14|14|22|8|44|24|24|12|5	0	0.86
RMI1	SMCHD1	0|2|0|0|0|0	2	0.33	6	3|0|3|4|6|4|3|6|8|4|5|5	0	0.86
RMI1	GTF3C1	0|3|0|4|0|0	7	1.17	6	9|0|1|5|5|3|3|11|7|4|8|10	0	0.86
RMI1	KDM1A	0|3|0|0|2|1	6	1	6	5|4|7|4|6|3|0|4|4|5|4|2	0	0.86
RMI1	CPSF7	0|2|0|0|0|0	2	0.33	6	1|1|0|1|1|1|2|13|7|1|5|3	0	0.86
RMI1	GTF2F1	0|2|0|0|1|1	4	0.67	6	9|6|5|6|7|3|7|15|9|6|16|7	0	0.86
RMI1	NELFE	0|2|0|4|2|3	11	1.83	6	8|9|9|5|4|4|7|15|12|4|10|10	0	0.86
RMI1	DRG1	0|2|2|0|0|3	7	1.17	6	7|3|4|7|5|4|6|14|12|4|11|8	0	0.86
RMI1	CIR1	0|1|0|0|0|0	1	0.17	6	0|0|0|0|0|0|0|0|0|0|0|0	0	0.86
RMI1	PGRMC2	0|2|2|0|0|0	4	0.67	6	4|4|2|3|5|4|5|5|7|5|6|5	0	0.86
RMI1	LIMD1	0|2|0|0|2|2	6	1	6	2|1|0|0|1|1|1|10|5|2|2|5	0	0.86
RMI1	C11orf58	0|2|0|0|0|2	4	0.67	6	1|3|3|4|2|2|3|5|10|3|3|3	0	0.86
RMI1	ZC3HC1	0|2|0|0|1|0	3	0.5	6	3|2|0|2|0|2|2|6|5|1|2|2	0	0.86
RMI1	ELOA	0|2|0|0|0|0	2	0.33	6	7|4|2|2|8|8|0|14|12|5|8|4	0	0.86
RMI1	WDR36	0|2|0|0|0|1	3	0.5	6	6|12|4|7|9|9|8|18|12|8|7|11	0	0.86
RMI1	SUB1	0|3|0|0|0|2	5	0.83	6	3|4|2|3|7|2|3|6|2|1|2|7	0	0.86
RMI1	DYNLL1	0|3|0|0|3|1	7	1.17	6	4|5|4|4|1|1|1|4|6|4|9|3	0	0.86
RMI1	GOLGA5	0|2|2|4|3|0	11	1.83	6	9|5|4|5|6|4|4|12|14|4|12|0	0	0.86
RMI1	SCRIB	0|2|0|0|1|2	5	0.83	6	13|7|6|9|2|11|4|6|13|5|12|6	0	0.86
RMI1	LYPLA2	0|3|0|4|2|4	13	2.17	6	5|5|4|7|3|5|5|15|14|5|7|11	0	0.86
RMI1	GTF3C5	0|2|0|2|0|1	5	0.83	6	2|3|1|1|4|2|2|10|3|7|8|5	0	0.86
RMI1	SEC23IP	0|2|0|0|0|3	5	0.83	6	3|4|4|4|3|3|3|3|10|1|4|7	0	0.86
RMI1	PDCD5	0|2|0|0|1|2	5	0.83	6	0|3|4|2|5|3|3|2|8|2|4|3	0	0.86
RMI1	PRPF40A	0|3|0|2|3|2	10	1.67	6	2|4|8|5|4|18|8|15|6|11|5|9	0	0.86
RMI1	JUP	0|2|0|0|0|0	2	0.33	6	6|2|0|2|1|4|0|5|6|0|1|2	0	0.86
RMI1	SEC61B	0|1|0|0|1|0	2	0.33	6	0|0|0|0|0|0|0|0|0|0|0|0	0	0.86
RMI1	HDGFL2	0|2|0|2|0|1	5	0.83	6	9|5|11|9|8|17|12|13|12|4|8|11	0	0.86
RMI1	PPP4C	0|2|0|0|0|1	3	0.5	6	2|0|2|2|2|3|2|4|1|3|2|2	0	0.86
RMI1	EGFR	0|1|0|0|0|0	1	0.17	6	0|0|0|0|0|0|0|0|0|0|0|0	0	0.86
RMI1	REPS1	0|2|0|0|2|1	5	0.83	6	3|3|0|2|4|0|5|3|5|3|2|4	0	0.86
RMI1	TACC1	0|2|0|0|0|2	4	0.67	6	4|4|4|6|4|4|5|10|10|7|3|6	0	0.86
RMI1	ADD3	0|0|4|2|3|0	9	1.5	6	8|13|6|2|7|8|4|7|5|5|6|3	0	0.86
RMI1	MED1	0|0|5|6|6|2	19	3.17	6	11|7|5|9|11|15|5|32|17|5|8|10	0	0.86
RMI1	KIF4A	0|0|4|0|0|5	9	1.5	6	19|6|9|11|11|9|7|26|37|9|7|18	0	0.86
RMI1	BOD1L1	0|0|3|0|0|0	3	0.5	6	11|8|8|7|14|7|0|15|12|8|6|16	0	0.86
RMI1	BAZ2A	0|0|3|3|0|0	6	1	6	20|11|22|19|16|8|12|21|23|15|3|8	0	0.86
RMI1	MTUS1	0|0|2|0|2|0	4	0.67	6	2|7|5|4|3|6|0|0|5|0|1|2	0	0.86
RMI1	RACGAP1	0|0|2|2|1|2	7	1.17	6	3|3|2|1|5|2|0|6|2|1|4|2	0	0.86
RMI1	KIFC1	0|0|2|0|1|1	4	0.67	6	4|1|0|1|3|6|1|2|7|2|3|6	0	0.86
RMI1	MIF	0|0|1|1|0|0	2	0.33	6	0|0|0|0|0|0|0|0|0|0|0|0	0	0.86
RMI1	STAT1	0|0|2|4|3|5	14	2.33	6	2|4|3|5|6|4|7|10|19|8|11|9	0	0.86
RMI1	NVL	0|0|2|2|0|0	4	0.67	6	9|4|8|8|7|5|4|10|6|8|3|12	0	0.86
RMI1	SH3RF1	0|0|1|0|0|0	1	0.17	6	0|0|0|0|0|0|0|0|0|0|0|0	0	0.86
RMI1	CHMP4B	0|0|2|3|2|0	7	1.17	6	4|3|1|3|2|3|3|6|14|4|11|4	0	0.86
RMI1	SSB	0|0|2|4|2|3	11	1.83	6	3|2|0|7|5|3|2|6|6|7|10|6	0	0.86
RMI1	STT3A	0|0|2|0|0|2	4	0.67	6	4|5|0|2|0|5|0|5|2|1|0|5	0	0.86
RMI1	HP1BP3	0|0|2|0|0|0	2	0.33	6	22|14|6|9|8|16|5|13|14|12|6|5	0	0.86
RMI1	HADHB	0|0|1|0|0|0	1	0.17	6	0|0|0|0|0|0|0|0|0|0|0|0	0	0.86
RMI1	BUB1B	0|0|2|0|4|2	8	1.33	6	5|0|4|11|3|0|2|6|12|0|10|4	0	0.86
RMI1	RTN4	0|0|0|4|2|0	6	1	6	7|4|3|5|3|7|6|10|11|8|8|6	0	0.86
RMI1	RBBP6	0|0|0|3|0|0	3	0.5	6	6|3|4|5|10|4|1|3|13|5|2|4	0	0.86
RMI1	DDX23	0|0|0|3|1|0	4	0.67	6	4|0|7|3|3|3|0|10|5|5|4|2	0	0.86
RMI1	PEX5	0|0|0|2|2|3	7	1.17	6	7|3|7|8|7|7|3|13|7|8|12|8	0	0.86
RMI1	AARD	0|0|0|1|0|0	1	0.17	6	0|0|0|0|0|0|0|0|0|0|0|0	0	0.86
RMI1	ABR	0|0|0|2|1|0	3	0.5	6	7|4|1|4|3|2|2|16|14|2|12|6	0	0.86
RMI1	EHBP1	0|0|0|2|2|2	6	1	6	4|4|2|2|3|5|2|9|11|2|12|6	0	0.86
RMI1	GNL2	0|0|0|2|1|3	6	1	6	10|7|9|17|19|11|9|27|15|17|12|14	0	0.86
RMI1	KIR2DL3	0|0|0|1|0|0	1	0.17	6	0|0|0|0|0|0|0|0|0|0|0|0	0	0.86
RMI1	NOL6	0|0|0|2|0|0	2	0.33	6	2|3|3|2|1|0|0|4|4|2|2|2	0	0.86
RMI1	CAPRIN1	0|0|0|2|0|0	2	0.33	6	1|1|1|2|0|1|0|9|4|1|2|6	0	0.86
RMI1	MTDH	0|0|0|2|0|0	2	0.33	6	16|9|4|8|8|10|8|19|14|12|18|10	0	0.86
RMI1	U2AF2	0|0|0|2|1|1	4	0.67	6	1|0|0|0|0|3|0|5|3|5|7|4	0	0.86
RMI1	SNRPB	0|0|0|2|0|2	4	0.67	6	2|3|3|2|2|3|2|2|4|5|6|6	0	0.86
RMI1	PFN1	0|0|0|1|1|0	2	0.33	6	1|0|1|1|0|0|0|0|0|0|1|0	0	0.86
RMI1	PSME3	0|0|0|2|0|3	5	0.83	6	7|8|11|10|6|6|8|10|17|7|9|21	0	0.86
RMI1	EXOSC6	0|0|0|2|1|1	4	0.67	6	1|3|3|2|2|2|2|2|4|1|3|2	0	0.86
RMI1	UTP14A	0|0|0|2|0|0	2	0.33	6	2|4|0|4|2|3|2|8|9|6|4|1	0	0.86
RMI1	RANBP1	0|0|0|2|3|2	7	1.17	6	2|1|1|4|0|5|2|8|9|0|6|4	0	0.86
RMI1	NUP155	0|0|0|2|1|1	4	0.67	6	4|6|0|1|2|5|0|1|0|0|1|5	0	0.86
RMI1	CDC27	0|0|0|0|3|1	4	0.67	6	7|3|6|4|5|3|5|7|6|4|4|4	0	0.86
RMI1	CHAMP1	0|0|0|0|3|1	4	0.67	6	21|7|11|7|10|12|11|25|21|18|16|7	0	0.86
RMI1	SRPK1	0|0|0|0|3|0	3	0.5	6	9|0|2|4|4|3|4|12|31|1|2|6	0	0.86
RMI1	USO1	0|0|0|0|2|3	5	0.83	6	4|4|5|4|6|5|4|5|3|2|5|11	0	0.86
RMI1	SNAP29	0|0|0|0|3|3	6	1	6	5|9|6|3|4|3|5|16|14|1|5|9	0	0.86
RMI1	PA2G4	0|0|0|0|2|3	5	0.83	6	5|8|5|4|7|5|9|6|11|4|8|9	0	0.86
RMI1	STK38	0|0|0|0|3|5	8	1.33	6	5|5|3|7|2|3|0|9|11|1|8|7	0	0.86
RMI1	ANAPC4	0|0|0|0|2|2	4	0.67	6	3|1|0|2|1|2|0|6|7|2|5|9	0	0.86
RMI1	EXOSC2	0|0|0|0|3|3	6	1	6	1|4|1|3|4|3|5|10|4|3|10|4	0	0.86
RMI1	PHF3	0|0|0|0|3|4	7	1.17	6	1|3|5|6|9|6|7|26|11|10|8|4	0	0.86
RMI1	ANKS1A	0|0|0|0|7|5	12	2	6	4|2|2|4|0|3|10|24|19|1|18|12	0	0.86
RMI1	CPSF3	0|0|0|0|4|8	12	2	6	9|9|5|5|7|3|5|24|29|8|10|13	0	0.86
RMI1	WDR70	0|0|0|0|3|1	4	0.67	6	9|6|5|9|7|7|6|11|11|3|5|10	0	0.86
RMI1	WRNIP1	0|0|0|0|3|3	6	1	6	3|11|9|6|6|7|4|10|10|4|12|15	0	0.86
RMI1	CIAPIN1	0|0|0|0|4|4	8	1.33	6	2|2|3|7|3|2|4|3|7|0|4|12	0	0.86
RMI1	ANAPC1	0|0|0|0|5|2	7	1.17	6	5|3|0|9|5|3|1|6|16|3|5|9	0	0.86
RMI1	NACC1	0|0|0|0|4|2	6	1	6	3|0|2|2|2|6|3|7|8|2|8|9	0	0.86
RMI1	VANGL1	0|0|0|0|2|0	2	0.33	6	2|2|0|3|1|2|0|2|4|4|4|0	0	0.86
RMI1	APBB1	0|0|0|0|2|1	3	0.5	6	8|1|0|1|1|3|0|2|6|0|3|2	0	0.86
RMI1	RBM26	0|0|0|0|2|2	4	0.67	6	3|9|8|4|9|8|17|12|17|11|11|8	0	0.86
RMI1	CSNK2B	0|0|0|0|2|0	2	0.33	6	3|0|0|5|2|3|0|9|4|2|4|3	0	0.86
RMI1	DPYSL4	0|0|0|0|3|2	5	0.83	6	1|3|6|3|1|3|2|2|8|2|6|6	0	0.86
RMI1	DLGAP5	0|0|0|0|2|2	4	0.67	6	1|2|2|1|4|0|5|11|8|0|7|7	0	0.86
RMI1	COPG1	0|0|0|0|3|3	6	1	6	4|0|0|5|1|3|0|0|5|4|15|15	0	0.86
RMI1	DBN1	0|0|0|0|2|1	3	0.5	6	6|11|9|3|10|3|7|22|14|9|7|10	0	0.86
RMI1	MCRIP1	0|0|0|0|2|0	2	0.33	6	0|2|3|1|4|0|2|2|5|2|4|0	0	0.86
RMI1	FRS2	0|0|0|0|1|0	1	0.17	6	0|0|0|0|0|1|0|0|0|0|0|0	0	0.86
RMI1	TPM3	0|0|0|0|1|0	1	0.17	6	0|2|2|2|3|2|1|2|0|1|0|0	0	0.86
RMI1	CACTIN	0|0|0|0|1|4	5	0.83	6	4|5|1|4|4|4|0|9|9|3|7|7	0	0.86
RMI1	NDRG1	0|0|0|0|1|1	2	0.33	6	3|2|0|0|0|1|0|7|3|2|5|3	0	0.86
RMI1	ARHGAP32	0|0|0|0|1|0	1	0.17	6	0|0|0|0|0|0|0|0|0|0|0|0	0	0.86
RMI1	SCAF4	0|0|0|0|1|0	1	0.17	6	3|4|2|1|3|4|5|8|0|5|4|1	0	0.86
RMI1	DHCR7	0|0|0|0|1|0	1	0.17	6	0|0|0|0|0|2|0|0|0|0|1|0	0	0.86
RMI1	ZMYM3	0|0|0|0|1|0	1	0.17	6	2|0|0|0|0|0|0|0|0|0|0|0	0	0.86
RMI1	CLSPN	0|0|0|0|1|0	1	0.17	6	0|0|0|0|0|0|0|0|0|0|0|0	0	0.86
RMI1	COPS3	0|0|0|0|1|0	1	0.17	6	7|1|0|2|2|3|0|4|4|0|4|4	0	0.86
RMI1	ISY1	0|0|0|0|1|0	1	0.17	6	0|1|0|0|1|0|0|0|0|0|2|1	0	0.86
RMI1	NDUFS1	0|0|0|0|1|0	1	0.17	6	0|0|0|0|0|0|0|0|0|0|0|0	0	0.86
RMI1	UBE2L3	0|0|0|0|1|1	2	0.33	6	0|0|0|0|0|0|0|0|0|0|0|0	0	0.86
RMI1	ITPR3	0|0|0|0|1|0	1	0.17	6	0|0|0|0|0|0|0|0|0|0|0|0	0	0.86
RMI1	PIK3C3	0|0|0|0|1|0	1	0.17	6	0|0|0|0|0|0|0|0|0|0|0|2	0	0.86
RMI1	DENR	0|0|0|0|1|0	1	0.17	6	0|0|0|0|0|0|0|0|0|0|0|1	0	0.86
RMI1	NMT2	0|0|0|0|1|0	1	0.17	6	0|0|0|0|0|0|1|0|0|0|0|0	0	0.86
RMI1	RNF113A	0|0|0|0|1|0	1	0.17	6	2|0|0|0|0|0|0|0|3|0|1|1	0	0.86
RMI1	SSR3	0|0|0|0|1|0	1	0.17	6	1|0|0|1|0|1|0|2|2|0|1|1	0	0.86
RMI1	MAGED2	0|0|0|0|1|0	1	0.17	6	2|0|0|1|2|2|1|2|3|0|0|2	0	0.86
RMI1	PIKFYVE	0|0|0|0|1|0	1	0.17	6	0|0|0|0|0|0|0|0|0|0|0|0	0	0.86
RMI1	MICALL1	0|0|0|0|1|1	2	0.33	6	0|0|0|1|0|1|0|0|0|0|1|0	0	0.86
RMI1	HMGA1	0|0|0|0|1|1	2	0.33	6	0|1|2|0|0|0|2|3|0|2|3|3	0	0.86
RMI1	FAM117B	0|0|0|0|1|0	1	0.17	6	0|0|0|0|0|0|0|0|0|0|0|0	0	0.86
RMI1	PPP4R2	0|0|0|0|2|2	4	0.67	6	5|0|3|11|3|4|4|9|6|5|7|5	0	0.86
RMI1	DDX19B	0|0|0|0|1|0	1	0.17	6	1|0|1|0|0|1|0|0|2|1|1|1	0	0.86
RMI1	ASH2L	0|0|0|0|1|0	1	0.17	6	1|1|2|1|1|2|0|2|3|1|3|0	0	0.86
RMI1	PGAM1	0|0|0|0|1|0	1	0.17	6	0|3|1|3|3|3|0|5|0|2|5|4	0	0.86
RMI1	RFC2	0|0|0|0|1|0	1	0.17	6	3|0|2|2|1|2|1|4|1|1|3|5	0	0.86
RMI1	OIP5	0|0|0|0|1|1	2	0.33	6	0|1|1|1|0|0|0|5|0|0|1|0	0	0.86
RMI1	EXOSC7	0|0|0|0|1|1	2	0.33	6	0|1|2|2|1|2|0|6|5|3|3|4	0	0.86
RMI1	POLA1	0|0|0|0|1|2	3	0.5	6	5|5|7|4|4|3|3|10|14|2|8|13	0	0.86
RMI1	DCP1A	0|0|0|0|1|4	5	0.83	6	2|2|3|3|2|4|6|9|13|2|5|7	0	0.86
RMI1	NOC3L	0|0|0|0|1|0	1	0.17	6	2|2|2|0|5|6|5|6|9|6|4|4	0	0.86
RMI1	PDCD2L	0|0|0|0|1|0	1	0.17	6	0|0|1|0|0|0|0|2|2|0|1|1	0	0.86
RMI1	CRYBG3	0|0|0|0|1|0	1	0.17	6	3|0|0|1|0|0|0|0|0|0|0|0	0	0.86
RMI1	FNBP1L	0|0|0|0|1|0	1	0.17	6	0|0|0|0|0|0|0|0|0|0|0|0	0	0.86
RMI1	AKAP8L	0|0|0|0|1|0	1	0.17	6	0|0|0|0|1|1|0|0|0|0|0|0	0	0.86
RMI1	TBPL1	0|0|0|0|1|0	1	0.17	6	0|0|0|1|0|0|0|0|2|0|4|0	0	0.86
RMI1	TOPBP1	0|0|0|0|1|0	1	0.17	6	0|0|0|0|0|0|0|0|0|0|0|0	0	0.86
RMI1	RRP12	0|0|0|0|1|0	1	0.17	6	0|0|0|0|1|1|1|3|5|0|0|5	0	0.86
RMI1	ASNS	0|0|0|0|1|0	1	0.17	6	1|1|0|0|2|1|0|0|2|0|4|2	0	0.86
RMI1	MAD2L1	0|0|0|0|1|1	2	0.33	6	0|0|0|0|0|0|0|0|0|0|1|1	0	0.86
RMI1	UBE2NL	0|0|0|0|1|0	1	0.17	6	0|0|0|1|0|0|0|0|0|0|0|2	0	0.86
RMI1	DIS3L	0|0|0|0|1|0	1	0.17	6	0|0|0|0|0|0|0|0|0|0|0|0	0	0.86
RMI1	R3HCC1L	0|0|0|0|1|0	1	0.17	6	0|0|0|0|0|0|0|0|0|0|1|0	0	0.86
RMI1	DIMT1	0|0|0|0|1|1	2	0.33	6	0|0|0|0|0|0|0|0|0|0|2|2	0	0.86
RMI1	JPH1	0|0|0|0|1|0	1	0.17	6	1|0|1|0|0|0|0|0|0|0|1|0	0	0.86
RMI1	DNAAF2	0|0|0|0|1|0	1	0.17	6	0|0|0|0|0|0|0|0|0|0|2|1	0	0.86
RMI1	PHKB	0|0|0|0|1|0	1	0.17	6	0|0|0|1|0|0|0|0|0|0|1|0	0	0.86
RMI1	LANCL2	0|0|0|0|1|0	1	0.17	6	0|0|1|0|0|1|0|0|0|0|1|0	0	0.86
RMI1	GCLM	0|0|0|0|1|0	1	0.17	6	0|0|0|0|0|0|0|0|0|0|0|0	0	0.86
RMI1	GYS1	0|0|0|0|1|0	1	0.17	6	0|0|0|0|0|0|0|0|0|0|0|0	0	0.86
RMI1	MASTL	0|0|0|0|1|0	1	0.17	6	1|0|0|0|0|0|0|2|2|1|0|2	0	0.86
RMI1	PANK4	0|0|0|0|1|0	1	0.17	6	0|0|0|0|0|0|0|0|0|0|0|0	0	0.86
RMI1	SLU7	0|0|0|0|1|2	3	0.5	6	5|1|4|3|3|3|5|11|7|4|3|6	0	0.86
RMI1	PSMD4	0|0|0|0|1|1	2	0.33	6	1|4|1|2|0|1|0|0|3|2|4|3	0	0.86
RMI1	NT5DC2	0|0|0|0|1|0	1	0.17	6	0|0|0|0|0|2|0|0|0|1|0|0	0	0.86
RMI1	CEP192	0|0|0|0|1|0	1	0.17	6	0|0|0|0|0|0|0|0|0|0|0|0	0	0.86
RMI1	ZC3H18	0|0|0|0|1|0	1	0.17	6	2|1|0|0|5|3|0|0|6|3|4|3	0	0.86
RMI1	TSN	0|0|0|0|1|0	1	0.17	6	2|1|0|2|2|0|0|0|1|1|2|5	0	0.86
RMI1	PRRC1	0|0|0|0|1|0	1	0.17	6	0|0|0|0|0|0|0|0|0|0|1|3	0	0.86
RMI1	FMR1	0|0|0|0|1|0	1	0.17	6	0|0|0|2|0|0|0|0|0|0|0|0	0	0.86
RMI1	IFT56	0|0|0|0|1|0	1	0.17	6	0|0|0|0|0|0|0|0|0|0|0|0	0	0.86
RMI1	NIP7	0|0|0|0|1|0	1	0.17	6	0|0|0|3|0|0|0|0|0|0|0|0	0	0.86
RMI1	RRP1	0|0|0|0|1|0	1	0.17	6	0|0|0|1|0|0|0|3|0|0|0|0	0	0.86
RMI1	FANCD2	0|0|0|0|1|0	1	0.17	6	0|0|0|0|0|0|0|0|0|0|0|0	0	0.86
RMI1	RPTOR	0|0|0|0|1|1	2	0.33	6	0|0|0|0|0|0|0|0|0|0|2|1	0	0.86
RMI1	FAF2	0|0|0|0|1|0	1	0.17	6	2|3|0|0|0|1|0|1|2|0|0|3	0	0.86
RMI1	CCDC50	0|0|0|0|1|0	1	0.17	6	5|1|1|1|1|3|1|0|4|1|5|3	0	0.86
RMI1	COMMD4	0|0|0|0|1|0	1	0.17	6	0|0|0|0|1|0|0|0|0|0|2|2	0	0.86
RMI1	TUBA1C	0|0|0|0|96|0	96	16	6	120|0|0|0|0|0|0|0|0|0|290|270	0	0.86
RMI1	NOL9	0|0|0|0|1|0	1	0.17	6	0|0|0|0|0|3|0|6|7|3|2|3	0	0.86
RMI1	TNPO2	0|0|0|0|1|0	1	0.17	6	0|0|0|0|0|0|0|0|0|0|0|1	0	0.86
RMI1	ZBTB9	0|0|0|0|1|2	3	0.5	6	3|0|2|3|2|3|3|4|4|3|2|3	0	0.86
RMI1	LMO7	0|0|0|0|1|0	1	0.17	6	0|0|0|0|0|2|0|0|0|0|0|0	0	0.86
RMI1	PPP4R3A	0|0|0|0|1|3	4	0.67	6	8|8|4|10|9|4|17|29|27|10|13|19	0	0.86
RMI1	MCM3AP	0|0|0|0|1|0	1	0.17	6	0|0|0|0|0|0|0|0|0|0|0|0	0	0.86
RMI1	RDX	0|0|0|0|1|2	3	0.5	6	5|4|4|9|9|12|6|5|7|4|11|13	0	0.86
RMI1	GLRX3	0|0|0|0|1|1	2	0.33	6	0|0|0|0|0|0|0|0|0|0|1|1	0	0.86
RMI1	ORC5	0|0|0|0|1|0	1	0.17	6	0|0|0|1|0|0|0|0|2|0|2|1	0	0.86
RMI1	HECTD1	0|0|0|0|1|0	1	0.17	6	0|0|0|1|3|0|0|0|0|0|0|1	0	0.86
RMI1	PPFIA1	0|0|0|0|1|0	1	0.17	6	0|0|0|0|0|0|0|0|0|0|0|0	0	0.86
RMI1	SKIC3	0|0|0|0|1|0	1	0.17	6	0|0|0|0|0|0|0|0|2|0|1|2	0	0.86
RMI1	EBP	0|0|0|0|1|0	1	0.17	6	0|1|0|1|0|0|0|2|0|0|0|1	0	0.86
RMI1	SLC37A4	0|0|0|0|1|0	1	0.17	6	0|0|0|0|0|0|0|0|0|0|0|0	0	0.86
RMI1	TOR1AIP1	0|0|0|0|1|0	1	0.17	6	1|0|0|0|0|2|0|0|0|2|2|0	0	0.86
RMI1	MRPS35	0|0|0|0|1|0	1	0.17	6	1|0|0|0|0|1|1|0|0|0|1|0	0	0.86
RMI1	ZNF280C	0|0|0|0|1|0	1	0.17	6	3|4|4|6|3|3|4|7|10|2|2|5	0	0.86
RMI1	DNTTIP2	0|0|0|0|1|2	3	0.5	6	4|9|1|7|8|2|3|10|12|3|4|6	0	0.86
RMI1	RIOK2	0|0|0|0|1|0	1	0.17	6	0|0|0|0|0|0|0|0|0|0|0|1	0	0.86
RMI1	VPS51	0|0|0|0|1|0	1	0.17	6	2|1|0|0|0|0|0|2|5|0|2|1	0	0.86
RMI1	TRIM24	0|0|0|0|1|0	1	0.17	6	0|1|0|1|0|2|0|0|0|0|0|0	0	0.86
RMI1	EXOSC10	0|0|0|0|0|7	7	1.17	6	12|15|12|7|14|10|15|27|25|13|16|14	0	0.86
RMI1	IGF2BP2	0|0|0|0|0|5	5	0.83	6	7|7|3|5|4|6|7|4|10|5|9|6	0	0.86
RMI1	CAST	0|0|0|0|0|2	2	0.33	6	2|1|2|3|3|1|4|5|0|0|5|4	0	0.86
RMI1	EZR	0|0|0|0|0|3	3	0.5	6	6|0|5|12|11|11|9|8|8|0|11|11	0	0.86
RMI1	CDV3	0|0|0|0|0|2	2	0.33	6	2|0|0|0|3|2|2|5|8|0|5|8	0	0.86
RMI1	ANAPC5	0|0|0|0|0|2	2	0.33	6	3|4|2|2|2|1|0|6|7|4|5|7	0	0.86
RMI1	PLIN3	0|0|0|0|0|4	4	0.67	6	7|5|3|3|3|5|4|9|9|3|8|9	0	0.86
RMI1	WDR44	0|0|0|0|0|3	3	0.5	6	9|7|5|4|5|2|2|10|4|2|3|8	0	0.86
RMI1	NCK1	0|0|0|0|0|2	2	0.33	6	1|3|1|3|0|3|0|7|9|2|7|3	0	0.86
RMI1	EEF1A2	0|0|0|0|0|38	38	6.33	6	1|90|24|0|21|29|0|2|0|0|0|105	0	0.86
RMI1	ALDH1A2	0|0|0|0|0|3	3	0.5	6	8|7|5|6|6|4|2|6|4|0|3|7	0	0.86
RMI1	TSNAX	0|0|0|0|0|2	2	0.33	6	2|0|1|2|0|3|0|5|5|2|4|5	0	0.86
RMI1	ASCC3	0|0|0|0|0|3	3	0.5	6	12|5|6|5|5|0|1|6|15|4|10|5	0	0.86
RMI1	MAPRE1	0|0|0|0|0|2	2	0.33	6	4|0|1|0|2|0|5|4|3|0|2|5	0	0.86
RMI1	CCDC43	0|0|0|0|0|2	2	0.33	6	3|0|3|2|1|0|6|4|5|0|5|4	0	0.86
RMI1	PPM1G	0|0|0|0|0|2	2	0.33	6	2|1|0|1|3|0|2|6|4|0|3|5	0	0.86
RMI1	SKA2	0|0|0|0|0|2	2	0.33	6	2|0|0|2|2|0|2|2|10|2|3|2	0	0.86
RMI1	RAB11FIP1	0|0|0|0|0|2	2	0.33	6	2|2|1|3|1|1|1|3|6|2|0|2	0	0.86
RMI1	H2AX	0|0|0|0|0|10	10	1.67	6	15|8|20|0|7|7|22|12|0|19|11|14	0	0.86
RMI1	PRMT5	0|0|0|0|0|3	3	0.5	6	5|2|4|1|1|0|3|11|4|2|16|11	0	0.86
RMI1	GSPT1	0|0|0|0|0|2	2	0.33	6	7|2|1|2|0|0|2|0|5|0|4|7	0	0.86
RMI1	ZC3H15	0|0|0|0|0|2	2	0.33	6	5|2|4|1|4|5|2|5|7|6|5|6	0	0.86
RMI1	NUCKS1	0|0|0|0|0|3	3	0.5	6	3|0|0|5|12|6|5|3|3|2|2|1	0	0.86
RMI1	BCAS2	0|0|0|0|0|2	2	0.33	6	5|3|3|3|3|3|5|11|9|10|4|6	0	0.86
RMI1	OGA	0|0|0|0|0|2	2	0.33	6	0|2|3|5|0|1|5|7|10|3|8|8	0	0.86
RMI1	EXOSC4	0|0|0|0|0|2	2	0.33	6	2|0|1|4|2|4|2|1|4|2|2|0	0	0.86
RMI1	IFT22	0|0|0|0|0|1	1	0.17	6	0|0|0|0|0|0|0|0|0|0|0|1	0	0.86
RMI1	PIP5K1A	0|0|0|0|0|1	1	0.17	6	0|0|0|0|0|0|0|0|0|0|0|0	0	0.86
RMI1	INTS9	0|0|0|0|0|1	1	0.17	6	1|0|0|1|0|1|0|0|2|1|0|1	0	0.86
RMI1	ANXA5	0|0|0|0|0|1	1	0.17	6	0|0|0|0|0|0|0|0|0|0|0|0	0	0.86
RMI1	ARFGAP2	0|0|0|0|0|1	1	0.17	6	0|0|0|0|0|0|0|0|0|0|2|3	0	0.86
RMI1	RDH11	0|0|0|0|0|1	1	0.17	6	0|0|0|0|0|1|0|0|0|0|0|0	0	0.86
RMI1	SSBP1	0|0|0|0|0|1	1	0.17	6	0|0|0|0|0|0|0|0|0|0|0|0	0	0.86
RMI1	VPS50	0|0|0|0|0|1	1	0.17	6	0|0|0|0|0|0|0|0|0|0|0|2	0	0.86
RMI1	TBCB	0|0|0|0|0|1	1	0.17	6	1|0|0|3|4|3|3|3|0|0|3|4	0	0.86
RMI1	CLIC1	0|0|0|0|0|1	1	0.17	6	0|0|0|0|0|0|1|2|0|0|3|1	0	0.86
RMI1	CBR1	0|0|0|0|0|1	1	0.17	6	0|0|0|0|0|0|0|0|0|0|0|2	0	0.86
RMI1	EYA3	0|0|0|0|0|1	1	0.17	6	0|0|0|0|0|1|1|2|0|0|2|1	0	0.86
RMI1	GTF2E2	0|0|0|0|0|1	1	0.17	6	8|0|2|5|2|2|5|17|8|4|8|11	0	0.86
RMI1	PPP1R2	0|0|0|0|0|1	1	0.17	6	4|2|2|2|1|2|1|1|4|1|4|7	0	0.86
RMI1	ITSN2	0|0|0|0|0|1	1	0.17	6	0|0|0|0|0|0|0|2|1|5|4|3	0	0.86
RMI1	TUBGCP3	0|0|0|0|0|1	1	0.17	6	0|0|0|0|0|1|0|0|0|0|0|0	0	0.86
RMI1	TIMM44	0|0|0|0|0|1	1	0.17	6	0|0|0|0|0|1|0|0|0|0|0|0	0	0.86
RMI1	DYNLT1	0|0|0|0|0|1	1	0.17	6	0|0|0|0|0|0|0|0|0|0|0|1	0	0.86
RMI1	TWF2	0|0|0|0|0|1	1	0.17	6	0|0|0|0|0|0|0|1|0|0|0|1	0	0.86
RMI1	CCDC22	0|0|0|0|0|1	1	0.17	6	0|0|0|0|0|0|0|0|4|0|0|1	0	0.86
RMI1	TTI1	0|0|0|0|0|1	1	0.17	6	0|0|0|0|0|0|0|0|0|0|0|0	0	0.86
RMI1	COMMD2	0|0|0|0|0|1	1	0.17	6	1|0|0|0|0|0|0|4|4|0|3|2	0	0.86
RMI1	ADPRS	0|0|0|0|0|1	1	0.17	6	0|0|0|0|0|0|0|0|0|0|0|2	0	0.86
RMI1	TXLNG	0|0|0|0|0|1	1	0.17	6	0|0|4|2|1|0|0|1|0|0|0|1	0	0.86
RMI1	TM9SF3	0|0|0|0|0|1	1	0.17	6	1|0|0|0|0|3|0|0|0|0|0|3	0	0.86
RMI1	ARMT1	0|0|0|0|0|1	1	0.17	6	0|0|0|0|0|0|0|0|0|0|0|4	0	0.86
RMI1	ZCCHC3	0|0|0|0|0|1	1	0.17	6	0|0|0|0|0|0|0|0|0|2|0|0	0	0.86
RMI1	LMF2	0|0|0|0|0|1	1	0.17	6	2|0|0|0|0|0|0|2|0|0|2|2	0	0.86
RMI1	PIGU	0|0|0|0|0|1	1	0.17	6	0|0|0|1|0|1|0|0|0|0|0|1	0	0.86
RMI1	PUS1	0|0|0|0|0|1	1	0.17	6	0|0|0|0|0|0|0|0|0|0|0|1	0	0.86
RMI1	PSMA6	0|0|0|0|0|1	1	0.17	6	0|0|0|0|0|0|1|0|1|0|0|0	0	0.86
RMI1	COPS8	0|0|0|0|0|1	1	0.17	6	1|1|1|0|1|1|0|3|0|0|3|4	0	0.86
RMI1	MRPL37	0|0|0|0|0|1	1	0.17	6	0|0|0|0|0|1|0|0|0|0|0|0	0	0.86
RMI1	AK1	0|0|0|0|0|1	1	0.17	6	0|0|0|0|0|1|0|0|0|0|0|1	0	0.86
RMI1	NAE1	0|0|0|0|0|1	1	0.17	6	1|0|0|0|0|1|0|0|2|0|0|1	0	0.86
RMI1	LYAR	0|0|0|0|0|1	1	0.17	6	1|1|0|1|0|0|0|3|0|0|1|5	0	0.86
RMI1	GTSE1	0|0|0|0|0|1	1	0.17	6	0|0|0|1|1|1|4|0|0|0|0|0	0	0.86
RMI1	SMAP1	0|0|0|0|0|2	2	0.33	6	0|0|3|1|1|0|4|7|2|4|4|3	0	0.86
RMI1	GIT1	0|0|0|0|0|1	1	0.17	6	0|0|0|0|0|1|0|0|0|0|0|0	0	0.86
RMI1	NUDT2	0|0|0|0|0|1	1	0.17	6	1|0|0|0|0|0|0|0|0|0|0|0	0	0.86
RMI1	EAPP	0|0|0|0|0|1	1	0.17	6	0|0|0|0|0|0|0|0|0|0|0|0	0	0.86
RMI1	RING1	0|0|0|0|0|1	1	0.17	6	0|0|0|0|0|0|0|0|0|0|1|1	0	0.86
RMI1	KIAA1143	0|0|0|0|0|1	1	0.17	6	0|0|2|0|0|0|0|3|0|0|0|0	0	0.86
RMI1	RPS21	0|0|0|0|0|1	1	0.17	6	0|0|0|0|0|0|0|0|1|0|0|0	0	0.86
RMI1	API5	0|0|0|0|0|1	1	0.17	6	0|2|1|1|0|1|0|2|2|0|0|0	0	0.86
RMI1	SH3GLB2	0|0|0|0|0|1	1	0.17	6	8|6|6|10|10|12|0|0|7|2|5|2	0	0.86
RMI1	G3BP2	0|0|0|0|0|1	1	0.17	6	0|0|0|0|0|3|3|0|0|0|0|3	0	0.86
RMI1	RRM2	0|0|0|0|0|1	1	0.17	6	0|0|0|0|0|0|1|0|0|0|1|2	0	0.86
RMI1	PFDN6	0|0|0|0|0|1	1	0.17	6	2|1|0|2|2|1|1|2|2|0|2|2	0	0.86
RMI1	VAMP7	0|0|0|0|0|1	1	0.17	6	0|0|0|0|0|0|0|0|0|0|0|0	0	0.86
RMI1	COMMD8	0|0|0|0|0|1	1	0.17	6	0|0|0|0|0|0|0|4|5|0|0|7	0	0.86
RMI1	IMPDH2	0|0|0|0|0|1	1	0.17	6	1|2|0|2|1|1|0|0|0|0|0|0	0	0.86
RMI1	SRGAP2	0|0|0|0|0|1	1	0.17	6	2|3|0|4|2|2|1|0|5|0|0|0	0	0.86
RMI1	TADA3	0|0|0|0|0|1	1	0.17	6	0|0|0|0|0|0|0|0|0|0|0|0	0	0.86
RMI1	GPALPP1	0|0|0|0|0|1	1	0.17	6	3|0|0|2|2|2|0|0|0|1|3|0	0	0.86
RMI1	OTUD4	0|0|0|0|0|1	1	0.17	6	0|0|1|0|0|0|0|0|0|0|0|1	0	0.86
RMI1	TWF1	0|0|0|0|0|1	1	0.17	6	0|0|0|0|0|1|0|2|0|0|0|1	0	0.86
RMI1	CLPTM1L	0|0|0|0|0|1	1	0.17	6	1|1|0|0|0|1|0|0|0|0|0|1	0	0.86
RMI1	PIGT	0|0|0|0|0|1	1	0.17	6	0|0|0|0|0|1|0|0|0|0|0|2	0	0.86
RMI1	FAM98A	0|0|0|0|0|1	1	0.17	6	0|0|0|0|1|0|0|0|0|0|0|2	0	0.86
RMI1	HSPA4L	0|0|0|0|0|1	1	0.17	6	0|0|0|2|1|1|0|0|1|0|1|1	0	0.86
RMI1	TEX9	0|0|0|0|0|1	1	0.17	6	0|0|0|0|0|1|0|0|0|0|0|0	0	0.86
RMI1	PELO	0|0|0|0|0|1	1	0.17	6	0|0|0|0|1|0|0|0|0|0|4|0	0	0.86
RMI1	UBP1	0|0|0|0|0|1	1	0.17	6	0|0|0|1|0|0|0|0|0|0|2|0	0	0.86
RMI1	MAPK9	0|0|0|0|0|1	1	0.17	6	0|0|0|0|0|0|0|0|0|0|0|0	0	0.86
RMI1	CMPK1	0|0|0|0|0|1	1	0.17	6	0|0|0|0|0|0|0|0|0|0|0|1	0	0.86
RMI1	MPRIP	0|0|0|0|0|1	1	0.17	6	0|0|2|0|2|1|0|1|0|2|0|0	0	0.86
RMI1	SRM	0|0|0|0|0|1	1	0.17	6	1|0|0|0|0|1|0|0|0|0|0|0	0	0.86
RMI1	CCDC97	0|0|0|0|0|1	1	0.17	6	0|0|0|0|0|0|0|2|0|0|0|0	0	0.86
RMI1	ARAF	0|0|0|0|0|1	1	0.17	6	0|0|0|1|0|0|0|0|0|0|0|0	0	0.86
RMI1	DNAJB6	0|0|0|0|0|1	1	0.17	6	0|0|0|0|0|0|0|0|0|0|0|0	0	0.86
RMI1	TPM1	0|0|0|0|0|1	1	0.17	6	0|0|0|0|0|0|0|0|0|0|0|0	0	0.86
RMI1	DHX36	0|0|0|0|0|1	1	0.17	6	0|0|0|0|0|0|0|0|0|0|0|0	0	0.86
RMI1	PURA	0|0|0|0|0|1	1	0.17	6	1|0|0|0|0|1|0|0|0|0|0|2	0	0.86
RMI1	KNTC1	0|0|0|0|0|1	1	0.17	6	0|0|0|0|0|0|0|0|0|0|0|0	0	0.86
RMI1	GCFC2	0|0|0|0|0|1	1	0.17	6	0|0|0|0|0|0|0|0|0|0|2|2	0	0.86
RMI1	KIF16B	0|0|0|0|0|1	1	0.17	6	0|0|0|0|0|0|0|0|0|0|0|0	0	0.86
RMI1	SRPK3	0|0|0|0|0|1	1	0.17	6	0|0|0|0|0|0|0|0|0|0|0|0	0	0.86
RMI1	ARF6	0|0|0|0|0|1	1	0.17	6	0|0|0|0|0|0|0|0|0|0|0|2	0	0.86
RMI1	NUP54	0|0|0|0|0|1	1	0.17	6	0|0|0|1|0|1|0|0|0|0|0|0	0	0.86
RMI1	DLG1	0|0|0|0|0|3	3	0.5	6	8|3|4|8|8|5|6|16|13|7|8|11	0	0.86
RMI1	WAC	0|0|0|0|0|1	1	0.17	6	0|2|0|1|0|2|1|4|5|0|5|0	0	0.86
RMI1	SBNO1	0|0|0|0|0|1	1	0.17	6	0|0|0|0|1|0|0|5|4|0|0|0	0	0.86
RMI1	RFK	0|0|0|0|0|1	1	0.17	6	0|0|0|0|0|0|0|0|0|0|0|0	0	0.86
RMI1	SAR1B	0|0|0|0|0|1	1	0.17	6	1|0|0|0|0|1|0|0|0|1|0|0	0	0.86
RMI1	TES	0|0|0|0|0|1	1	0.17	6	4|3|2|0|2|0|0|0|5|2|3|2	0	0.86
RMI1	DDB1	0|0|0|0|0|1	1	0.17	6	0|0|0|0|0|0|0|0|0|0|0|1	0	0.86
RMI1	EIF2B3	0|0|0|0|0|1	1	0.17	6	0|0|0|2|0|0|0|0|0|0|0|0	0	0.86

## Sheet: RMI2 BioID
Source Data For Figure 1A,B. BioID data for RMI2
Bait	Prey	Spectral counts	Sum of spectral counts	Average spectral counts	Number of replicates	Control spectral counts	SAINT score	BFDR
RMI2	BLM	20|26|26	72	24	3	3|0|2|3|2|2|2|5|0|0|1|1	1	0
RMI2	BRCC3	5|15|11	31	10.33	3	2|0|2|0|0|0|0|3|1|0|4|2	0.96	0
RMI2	SRRM2	18|47|47	112	37.33	3	8|7|13|12|16|4|12|13|13|15|8|18	1	0
RMI2	ERC1	28|36|36	100	33.33	3	9|4|7|9|8|5|3|6|13|2|4|10	1	0
RMI2	RMI1	19|31|46	96	32	3	0|0|0|0|0|0|0|0|0|0|0|0	1	0
RMI2	SEC16A	19|21|44	84	28	3	3|2|5|4|2|0|2|0|3|2|3|2	1	0
RMI2	TOP3A	17|38|28	83	27.67	3	0|0|0|0|0|0|0|0|0|0|0|0	1	0
RMI2	PRRC2B	25|16|20	61	20.33	3	3|0|0|0|5|1|2|2|3|0|10|3	0.93	0.01
RMI2	EP400	17|17|23	57	19	3	1|2|4|2|4|2|0|1|5|3|3|4	1	0
RMI2	GSE1	11|19|19	49	16.33	3	4|2|4|4|1|1|0|2|5|0|3|4	1	0
RMI2	EMD	21|16|12	49	16.33	3	5|4|3|2|1|4|2|3|4|3|7|4	0.92	0.01
RMI2	DDX20	8|16|14	38	12.67	3	2|2|0|2|1|0|1|0|1|1|2|3	1	0
RMI2	ABRAXAS2	13|6|9	28	9.33	3	0|0|0|1|0|1|0|0|0|0|0|0	1	0
RMI2	CCDC88A	8|10|8	26	8.67	3	0|0|0|0|0|0|0|0|0|0|0|0	1	0
RMI2	FANCM	3|7|16	26	8.67	3	0|0|0|0|0|0|0|0|0|0|0|0	1	0
RMI2	DCP1B	0|10|15	25	8.33	3	0|2|2|0|0|0|0|3|2|0|2|2	0.97	0
RMI2	DSG2	5|9|10	24	8	3	0|0|0|2|0|1|0|0|3|0|0|2	0.94	0.01
RMI2	TRA2B	0|12|6	18	6	3	0|0|0|0|0|0|1|0|0|1|0|1	0.97	0
RMI2	USP33	0|3|14	17	5.67	3	0|0|0|0|0|0|0|0|0|0|0|0	0.99	0
RMI2	FMR1	7|6|3	16	5.33	3	0|0|0|2|0|0|0|0|0|0|0|0	0.91	0.01
RMI2	DOP1B	0|5|10	15	5	3	0|0|0|0|0|0|0|0|0|0|0|0	1	0
RMI2	TNKS1BP1	0|8|6	14	4.67	3	0|0|0|0|0|0|0|0|0|0|0|0	1	0
RMI2	CEP192	0|3|11	14	4.67	3	0|0|0|0|0|0|0|0|0|0|0|0	0.99	0
RMI2	BRCA1	2|6|4	12	4	3	0|0|0|0|0|0|0|0|0|0|0|0	1	0
RMI2	ZSCAN18	0|6|6	12	4	3	0|0|0|0|0|0|1|0|0|0|0|0	1	0
RMI2	RBM20	0|6|6	12	4	3	0|0|0|0|0|0|0|0|0|0|0|0	1	0
RMI2	APC	0|5|7	12	4	3	1|0|0|0|0|0|0|0|2|0|0|0	0.91	0.01
RMI2	DHPS	3|0|8	11	3.67	3	0|0|0|0|0|0|0|0|0|0|0|0	0.99	0
RMI2	NAA25	0|6|5	11	3.67	3	0|0|0|0|0|0|0|0|0|0|0|0	1	0
RMI2	ARHGEF12	0|6|4	10	3.33	3	0|0|0|0|0|0|0|0|0|0|0|0	1	0
RMI2	CCDC88C	2|6|2	10	3.33	3	0|0|0|0|0|0|0|0|0|0|0|0	0.92	0.01
RMI2	TCHP	5|0|4	9	3	3	0|1|0|0|0|0|0|0|0|0|0|0	0.97	0
RMI2	TRPS1	0|4|5	9	3	3	0|0|0|0|0|0|0|0|0|0|0|0	1	0
RMI2	HOOK1	4|0|4	8	2.67	3	0|0|0|0|0|0|0|0|0|0|0|0	0.99	0
RMI2	NELFB	0|4|3	7	2.33	3	0|0|0|0|0|0|0|0|0|0|0|0	0.98	0
RMI2	CEP97	0|5|2	7	2.33	3	0|0|0|0|0|0|0|0|0|0|0|0	0.92	0.01
RMI2	ANKRD52	3|0|3	6	2	3	0|0|0|0|0|0|0|0|0|0|0|0	0.97	0
RMI2	PAWR	0|4|2	6	2	3	0|0|0|0|0|0|0|0|0|0|0|0	0.92	0.01
RMI2	RASSF5	0|2|4	6	2	3	0|0|0|0|0|0|0|0|0|0|0|0	0.92	0.01
RMI2	HIVEP1	0|3|2	5	1.67	3	0|0|0|0|0|0|0|0|0|0|0|0	0.91	0.01
RMI2	SYNJ2	8|0|6	14	4.67	3	0|0|0|0|0|0|0|0|2|0|1|2	0.85	0.02
RMI2	ANKRD28	5|11|23	39	13	3	0|0|0|1|1|2|3|4|1|3|2|3	0.87	0.02
RMI2	OFD1	5|14|16	35	11.67	3	2|1|1|3|3|3|2|6|5|3|2|3	0.91	0.02
RMI2	SPEN	26|64|78	168	56	3	21|15|22|19|26|8|3|27|21|13|4|10	0.9	0.02
RMI2	YEATS2	22|14|22	58	19.33	3	4|1|6|8|5|4|5|6|9|4|6|6	0.89	0.02
RMI2	USP8	2|0|2	4	1.33	3	0|0|0|0|0|0|0|0|0|0|0|0	0.84	0.02
RMI2	RPA2	0|5|7	12	4	3	0|1|0|0|1|0|0|0|0|0|1|0	0.91	0.02
RMI2	CENPX	0|2|2	4	1.33	3	0|0|0|0|0|0|0|0|0|0|0|0	0.84	0.02
RMI2	RBM5	0|2|2	4	1.33	3	0|0|0|0|0|0|0|0|0|0|0|0	0.84	0.02
RMI2	ENTR1	5|10|17	32	10.67	3	2|0|0|5|2|2|0|0|1|0|0|3	0.82	0.03
RMI2	ALB	3|3|2	8	2.67	3	0|0|0|0|1|0|0|0|0|0|0|0	0.81	0.03
RMI2	CCDC6	9|0|5	14	4.67	3	0|2|0|2|0|0|0|0|0|0|0|0	0.79	0.04
RMI2	ARID1A	5|9|19	33	11	3	2|2|0|2|4|1|1|0|0|1|0|3	0.77	0.04
RMI2	MPRIP	2|8|7	17	5.67	3	0|0|2|0|2|1|0|1|0|2|0|0	0.77	0.04
RMI2	CCP110	2|7|0	9	3	3	0|0|1|0|0|0|0|0|0|0|0|0	0.73	0.04
RMI2	SMN1	0|6|6	12	4	3	0|0|0|0|1|0|2|1|0|0|0|1	0.73	0.04
RMI2	PPP6R1	7|13|14	34	11.33	3	0|0|0|1|0|0|1|2|7|0|2|5	0.67	0.05
RMI2	GIT1	0|2|5	7	2.33	3	0|0|0|0|0|1|0|0|0|0|0|0	0.73	0.05
RMI2	UBE2M	3|4|0	7	2.33	3	0|0|0|1|0|1|0|0|0|0|0|0	0.64	0.06
RMI2	CNOT9	2|3|0	5	1.67	3	0|0|0|1|0|0|0|0|0|0|0|0	0.64	0.06
RMI2	TRIP11	0|6|7	13	4.33	3	0|0|0|0|0|0|0|0|3|0|2|0	0.62	0.07
RMI2	ZC3H4	0|13|38	51	17	3	1|0|2|1|5|2|2|7|4|1|3|3	0.62	0.07
RMI2	H2AC21	0|13|18	31	10.33	3	0|0|0|12|0|0|0|0|0|0|0|0	0.62	0.07
RMI2	TNRC6A	0|8|5	13	4.33	3	0|0|0|0|1|0|1|0|3|0|0|1	0.62	0.07
RMI2	POLR2B	11|17|5	33	11	3	2|0|0|0|0|0|0|5|4|0|4|3	0.61	0.08
RMI2	KIAA1671	4|7|17	28	9.33	3	1|0|0|2|3|2|0|3|0|2|0|0	0.59	0.08
RMI2	ARF4	16|18|12	46	15.33	3	3|3|2|2|2|3|3|2|4|6|4|9	0.61	0.08
RMI2	ARF5	19|34|15	68	22.67	3	2|1|1|5|6|7|7|5|7|5|0|8	0.58	0.08
RMI2	RBPJ	0|4|6	10	3.33	3	0|0|0|2|0|0|0|0|0|2|0|0	0.58	0.08
RMI2	TCF20	3|12|12	27	9	3	1|2|4|0|0|0|1|2|7|3|2|1	0.55	0.09
RMI2	GEMIN4	4|7|2	13	4.33	3	0|0|0|0|0|0|0|0|2|0|1|2	0.56	0.09
RMI2	YTHDF1	12|22|7	41	13.67	3	0|4|1|2|0|2|3|8|4|2|1|0	0.57	0.09
RMI2	HAUS2	2|5|6	13	4.33	3	0|0|0|3|0|0|0|0|1|0|0|0	0.55	0.09
RMI2	CDK12	7|21|26	54	18	3	0|3|6|5|7|8|2|8|10|0|5|5	0.54	0.1
RMI2	DROSHA	0|2|6	8	2.67	3	0|0|0|1|0|0|0|2|0|0|0|0	0.52	0.1
RMI2	RPRD1B	25|9|6	40	13.33	3	3|0|0|3|2|1|2|7|5|0|4|2	0.5	0.11
RMI2	POM121C	0|2|5	7	2.33	3	0|0|2|0|0|0|0|0|0|0|0|0	0.51	0.11
RMI2	KNL1	24|22|48	94	31.33	3	3|2|5|3|8|3|3|14|15|0|0|10	0.5	0.12
RMI2	ENSEMBL:ENSBTAP00000016242	187|0|0	187	62.33	3	0|0|0|0|0|0|0|0|0|0|0|0	0.5	0.13
RMI2	H2AC13	0|34|0	34	11.33	3	0|0|0|0|0|0|0|0|0|0|0|0	0.5	0.13
RMI2	TUBB2A	0|86|0	86	28.67	3	0|0|0|0|0|0|0|0|0|0|0|0	0.5	0.13
RMI2	POTEE	0|20|0	20	6.67	3	0|0|0|0|0|0|0|0|0|0|0|0	0.5	0.14
RMI2	ACTBL2	0|17|0	17	5.67	3	0|0|0|0|0|0|0|0|0|0|0|0	0.5	0.15
RMI2	HELZ	0|9|0	9	3	3	0|0|0|0|0|0|0|0|0|0|0|0	0.5	0.16
RMI2	ACOT2	0|15|0	15	5	3	0|0|0|0|0|0|0|0|0|0|0|0	0.5	0.16
RMI2	PALM2AKAP2	0|0|15	15	5	3	0|0|0|0|0|0|0|0|0|0|0|0	0.5	0.16
RMI2	MCMBP	0|7|0	7	2.33	3	0|0|0|0|0|0|0|0|0|0|0|0	0.5	0.17
RMI2	RAB8A	0|7|0	7	2.33	3	0|0|0|0|0|0|0|0|0|0|0|0	0.5	0.17
RMI2	CHD9	0|0|7	7	2.33	3	0|0|0|0|0|0|0|0|0|0|0|0	0.5	0.17
RMI2	DOCK4	0|0|10	10	3.33	3	0|0|0|1|0|0|0|0|0|0|1|0	0.5	0.18
RMI2	GABPA	6|0|0	6	2	3	0|0|0|0|0|0|0|0|0|0|0|0	0.5	0.19
RMI2	RAB5A	0|6|0	6	2	3	0|0|0|0|0|0|0|0|0|0|0|0	0.5	0.19
RMI2	TRRAP	0|6|0	6	2	3	0|0|0|0|0|0|0|0|0|0|0|0	0.5	0.19
RMI2	STRN4	0|0|14	14	4.67	3	0|0|0|0|0|0|0|3|1|0|2|1	0.5	0.19
RMI2	LSM7	0|0|6	6	2	3	0|0|0|0|0|0|0|0|0|0|0|0	0.5	0.19
RMI2	KIDINS220	0|0|8	8	2.67	3	0|0|1|0|0|0|0|0|0|0|0|0	0.5	0.19
RMI2	FRMD6	0|0|6	6	2	3	0|0|0|0|0|0|0|0|0|0|0|0	0.5	0.19
RMI2	KRT8	58|72|97	227	75.67	3	30|31|25|32|45|22|23|24|23|16|34|27	0.5	0.2
RMI2	RAVER1	0|0|11	11	3.67	3	0|0|0|0|0|0|0|0|2|0|1|1	0.5	0.2
RMI2	ADD2	0|5|0	5	1.67	3	0|0|0|0|0|0|0|0|0|0|0|0	0.5	0.21
RMI2	NUMB	0|0|5	5	1.67	3	0|0|0|0|0|0|0|0|0|0|0|0	0.5	0.21
RMI2	AP2A1	0|0|9	9	3	3	1|0|0|0|0|0|0|0|0|0|2|0	0.5	0.21
RMI2	CEP152	0|0|5	5	1.67	3	0|0|0|0|0|0|0|0|0|0|0|0	0.5	0.21
RMI2	HSPD1	8|60|15	83	27.67	3	19|26|6|10|8|20|9|18|10|10|7|9	0.5	0.22
RMI2	KIF11	29|48|38	115	38.33	3	4|3|17|9|10|5|11|16|12|7|15|17	0.5	0.22
RMI2	AFF4	10|6|21	37	12.33	3	1|2|4|6|4|2|2|8|2|0|1|3	0.5	0.22
RMI2	SASS6	6|0|0	6	2	3	0|0|0|0|0|0|0|0|0|0|0|1	0.5	0.22
RMI2	NCOA2	0|0|6	6	2	3	0|0|0|0|1|0|0|0|0|0|0|0	0.5	0.22
RMI2	PRPF4	29|22|23	74	24.67	3	8|6|8|5|8|2|6|12|10|8|8|5	0.5	0.23
RMI2	ANKHD1	55|29|40	124	41.33	3	14|10|15|16|0|6|12|19|9|9|16|25	0.5	0.23
RMI2	RADX	4|0|0	4	1.33	3	0|0|0|0|0|0|0|0|0|0|0|0	0.5	0.23
RMI2	RPS6KA3	4|0|0	4	1.33	3	0|0|0|0|0|0|0|0|0|0|0|0	0.5	0.23
RMI2	NCKAP5L	4|0|0	4	1.33	3	0|0|0|0|0|0|0|0|0|0|0|0	0.5	0.23
RMI2	FLII	0|4|0	4	1.33	3	0|0|0|0|0|0|0|0|0|0|0|0	0.5	0.23
RMI2	RAB9A	0|4|0	4	1.33	3	0|0|0|0|0|0|0|0|0|0|0|0	0.5	0.23
RMI2	TOP3B	0|4|0	4	1.33	3	0|0|0|0|0|0|0|0|0|0|0|0	0.5	0.23
RMI2	PCGF6	0|4|0	4	1.33	3	0|0|0|0|0|0|0|0|0|0|0|0	0.5	0.23
RMI2	ZNF615	0|4|0	4	1.33	3	0|0|0|0|0|0|0|0|0|0|0|0	0.5	0.23
RMI2	MOB3B	0|0|4	4	1.33	3	0|0|0|0|0|0|0|0|0|0|0|0	0.5	0.23
RMI2	GOLGA2	0|0|4	4	1.33	3	0|0|0|0|0|0|0|0|0|0|0|0	0.5	0.23
RMI2	ARFIP1	0|0|4	4	1.33	3	0|0|0|0|0|0|0|0|0|0|0|0	0.5	0.23
RMI2	NCOA1	0|0|4	4	1.33	3	0|0|0|0|0|0|0|0|0|0|0|0	0.5	0.23
RMI2	ZNF131	0|0|4	4	1.33	3	0|0|0|0|0|0|0|0|0|0|0|0	0.5	0.23
RMI2	TNPO2	0|0|5	5	1.67	3	0|0|0|0|0|0|0|0|0|0|0|1	0.5	0.25
RMI2	MAP1A	0|0|5	5	1.67	3	0|0|1|0|0|0|0|0|0|0|0|0	0.5	0.25
RMI2	WNK1	13|21|5	39	13	3	0|1|3|8|6|0|1|0|4|1|2|7	0.49	0.26
RMI2	SETD2	4|9|15	28	9.33	3	2|1|1|2|4|2|2|7|1|0|2|0	0.49	0.26
RMI2	KIF20B	4|12|5	21	7	3	0|0|0|2|3|0|2|0|0|0|0|4	0.49	0.26
RMI2	SP140L	3|0|0	3	1	3	0|0|0|0|0|0|0|0|0|0|0|0	0.49	0.26
RMI2	KIF1B	0|14|0	14	4.67	3	0|0|0|0|0|0|0|3|0|0|0|3	0.49	0.26
RMI2	SRGAP1	0|3|0	3	1	3	0|0|0|0|0|0|0|0|0|0|0|0	0.49	0.26
RMI2	HDAC6	0|3|0	3	1	3	0|0|0|0|0|0|0|0|0|0|0|0	0.49	0.26
RMI2	CDK5RAP2	0|3|0	3	1	3	0|0|0|0|0|0|0|0|0|0|0|0	0.49	0.26
RMI2	ICE1	0|3|0	3	1	3	0|0|0|0|0|0|0|0|0|0|0|0	0.49	0.26
RMI2	SETX	0|3|0	3	1	3	0|0|0|0|0|0|0|0|0|0|0|0	0.49	0.26
RMI2	PI4KA	0|3|0	3	1	3	0|0|0|0|0|0|0|0|0|0|0|0	0.49	0.26
RMI2	FNIP2	0|3|0	3	1	3	0|0|0|0|0|0|0|0|0|0|0|0	0.49	0.26
RMI2	ACOT9	0|8|0	8	2.67	3	1|0|0|0|0|0|1|0|0|0|1|1	0.49	0.26
RMI2	LRCH2	0|3|0	3	1	3	0|0|0|0|0|0|0|0|0|0|0|0	0.49	0.26
RMI2	BRDT	0|3|0	3	1	3	0|0|0|0|0|0|0|0|0|0|0|0	0.49	0.26
RMI2	TRPM7	0|3|0	3	1	3	0|0|0|0|0|0|0|0|0|0|0|0	0.49	0.26
RMI2	LRP2	0|3|0	3	1	3	0|0|0|0|0|0|0|0|0|0|0|0	0.49	0.26
RMI2	SMG7	0|2|10	12	4	3	0|0|0|1|0|0|0|1|0|0|3|2	0.49	0.26
RMI2	DGCR8	0|0|9	9	3	3	0|0|0|1|0|0|0|2|0|1|1|1	0.5	0.26
RMI2	PHAF1	0|0|3	3	1	3	0|0|0|0|0|0|0|0|0|0|0|0	0.49	0.26
RMI2	CLASP2	0|0|3	3	1	3	0|0|0|0|0|0|0|0|0|0|0|0	0.49	0.26
RMI2	DNAH10	0|0|3	3	1	3	0|0|0|0|0|0|0|0|0|0|0|0	0.49	0.26
RMI2	IGF2R	0|0|3	3	1	3	0|0|0|0|0|0|0|0|0|0|0|0	0.49	0.26
RMI2	PTPN14	0|0|3	3	1	3	0|0|0|0|0|0|0|0|0|0|0|0	0.49	0.26
RMI2	SZT2	0|0|3	3	1	3	0|0|0|0|0|0|0|0|0|0|0|0	0.49	0.26
RMI2	ICE2	0|0|3	3	1	3	0|0|0|0|0|0|0|0|0|0|0|0	0.49	0.26
RMI2	PHF10	0|0|3	3	1	3	0|0|0|0|0|0|0|0|0|0|0|0	0.49	0.26
RMI2	VANGL2	0|0|3	3	1	3	0|0|0|0|0|0|0|0|0|0|0|0	0.49	0.26
RMI2	LMTK3	0|0|3	3	1	3	0|0|0|0|0|0|0|0|0|0|0|0	0.49	0.26
RMI2	RC3H2	0|0|3	3	1	3	0|0|0|0|0|0|0|0|0|0|0|0	0.49	0.26
RMI2	JMJD1C	33|56|101	190	63.33	3	14|8|8|13|12|8|13|43|17|4|20|9	0.49	0.29
RMI2	RAB14	0|8|0	8	2.67	3	0|0|0|0|0|0|2|0|0|0|0|0	0.48	0.29
RMI2	KMT2A	5|18|6	29	9.67	3	1|0|0|5|4|6|0|0|5|5|3|2	0.48	0.3
RMI2	CDC23	12|12|23	47	15.67	3	5|3|4|6|7|3|4|4|12|1|6|4	0.48	0.3
RMI2	CHD7	7|13|18	38	12.67	3	4|0|3|6|6|6|0|4|0|2|0|0	0.48	0.3
RMI2	MKRN2	4|0|0	4	1.33	3	0|1|0|0|0|0|0|0|0|0|0|0	0.48	0.3
RMI2	YTHDC1	0|4|0	4	1.33	3	0|0|0|0|0|0|0|0|0|0|0|1	0.48	0.3
RMI2	NFIB	0|4|0	4	1.33	3	0|1|0|0|0|0|0|0|0|0|0|0	0.48	0.3
RMI2	BTAF1	0|6|0	6	2	3	0|0|0|0|0|0|0|0|0|0|1|2	0.47	0.3
RMI2	YEATS4	0|0|4	4	1.33	3	0|0|0|0|1|0|0|0|0|0|0|0	0.48	0.3
RMI2	DCTN6	0|0|4	4	1.33	3	0|0|0|0|0|1|0|0|0|0|0|0	0.48	0.3
RMI2	MTR	5|7|8	20	6.67	3	0|0|0|2|1|0|0|0|4|0|2|0	0.47	0.31
RMI2	TP53	10|32|21	63	21	3	5|0|4|11|11|11|3|3|11|0|3|1	0.47	0.31
RMI2	SYNJ1	18|4|6	28	9.33	3	0|0|3|3|0|0|0|0|7|0|0|0	0.47	0.31
RMI2	ELP1	4|9|0	13	4.33	3	0|0|0|0|0|0|2|2|0|0|2|2	0.47	0.31
RMI2	RAB2A	0|6|0	6	2	3	1|1|0|0|0|1|0|0|0|0|0|0	0.47	0.31
RMI2	CSTF2	0|5|13	18	6	3	2|3|0|0|2|1|0|5|4|2|0|0	0.47	0.31
RMI2	MACF1	0|7|8	15	5	3	0|0|0|1|0|1|0|4|0|0|3|0	0.47	0.31
RMI2	PATL1	0|0|5	5	1.67	3	0|1|0|0|1|0|0|0|0|0|0|0	0.47	0.31
RMI2	RGPD8	0|0|87	87	29	3	27|27|0|0|0|0|0|0|0|0|0|0	0.47	0.31
RMI2	SUPT5H	9|13|5	27	9	3	2|2|0|0|1|3|3|4|0|2|3|5	0.46	0.32
RMI2	ARFGAP2	8|2|0	10	3.33	3	0|0|0|0|0|0|0|0|0|0|2|3	0.43	0.32
RMI2	SVIL	16|2|5	23	7.67	3	4|3|2|3|4|4|2|4|3|2|7|4	0.46	0.32
RMI2	RAE1	3|6|5	14	4.67	3	1|0|1|1|1|1|1|3|0|0|0|0	0.44	0.32
RMI2	ALMS1	9|8|20	37	12.33	3	2|0|0|0|0|1|0|0|9|0|2|0	0.46	0.32
RMI2	QSER1	7|0|4	11	3.67	3	0|1|2|2|0|0|0|0|0|0|0|1	0.46	0.32
RMI2	MASTL	2|2|8	12	4	3	1|0|0|0|0|0|0|2|2|1|0|2	0.43	0.32
RMI2	TXN	2|10|2	14	4.67	3	2|0|2|1|3|1|3|1|0|1|1|1	0.44	0.32
RMI2	RAB5B	0|6|0	6	2	3	0|0|0|2|1|0|1|0|0|0|0|0	0.43	0.32
RMI2	GBF1	0|4|3	7	2.33	3	0|0|0|0|0|0|0|0|2|0|1|0	0.43	0.32
RMI2	HSPA6	0|0|118	118	39.33	3	21|48|0|37|0|25|0|40|23|0|0|0	0.46	0.32
RMI2	CDK13	0|0|11	11	3.67	3	4|0|0|0|0|0|0|4|0|3|0|0	0.45	0.32
RMI2	RGPD1	0|0|56	56	18.67	3	0|0|0|0|0|0|13|25|0|0|0|0	0.43	0.32
RMI2	PYGM	2|0|0	2	0.67	3	0|0|0|0|0|0|0|0|0|0|0|0	0.42	0.33
RMI2	NMD3	2|0|0	2	0.67	3	0|0|0|0|0|0|0|0|0|0|0|0	0.42	0.33
RMI2	AK6	2|0|0	2	0.67	3	0|0|0|0|0|0|0|0|0|0|0|0	0.42	0.33
RMI2	SLAIN2	2|0|0	2	0.67	3	0|0|0|0|0|0|0|0|0|0|0|0	0.42	0.33
RMI2	TMEM209	2|0|0	2	0.67	3	0|0|0|0|0|0|0|0|0|0|0|0	0.42	0.33
RMI2	FAM83H	2|0|0	2	0.67	3	0|0|0|0|0|0|0|0|0|0|0|0	0.42	0.33
RMI2	HIRA	2|0|0	2	0.67	3	0|0|0|0|0|0|0|0|0|0|0|0	0.42	0.33
RMI2	LRRIQ1	2|0|0	2	0.67	3	0|0|0|0|0|0|0|0|0|0|0|0	0.42	0.33
RMI2	APAF1	0|2|0	2	0.67	3	0|0|0|0|0|0|0|0|0|0|0|0	0.42	0.33
RMI2	HTR1D	0|2|0	2	0.67	3	0|0|0|0|0|0|0|0|0|0|0|0	0.42	0.33
RMI2	LMO7	0|3|3	6	2	3	0|0|0|0|0|2|0|0|0|0|0|0	0.43	0.33
RMI2	PQBP1	0|2|0	2	0.67	3	0|0|0|0|0|0|0|0|0|0|0|0	0.42	0.33
RMI2	GEMIN7	0|2|0	2	0.67	3	0|0|0|0|0|0|0|0|0|0|0|0	0.42	0.33
RMI2	CSN1S1	0|2|0	2	0.67	3	0|0|0|0|0|0|0|0|0|0|0|0	0.42	0.33
RMI2	NUP42	0|2|0	2	0.67	3	0|0|0|0|0|0|0|0|0|0|0|0	0.42	0.33
RMI2	CWF19L1	0|2|0	2	0.67	3	0|0|0|0|0|0|0|0|0|0|0|0	0.42	0.33
RMI2	DOT1L	0|2|0	2	0.67	3	0|0|0|0|0|0|0|0|0|0|0|0	0.42	0.33
RMI2	TXNRD3	0|2|0	2	0.67	3	0|0|0|0|0|0|0|0|0|0|0|0	0.42	0.33
RMI2	SEC61B	0|2|0	2	0.67	3	0|0|0|0|0|0|0|0|0|0|0|0	0.42	0.33
RMI2	GEMIN8	0|2|0	2	0.67	3	0|0|0|0|0|0|0|0|0|0|0|0	0.42	0.33
RMI2	ATAD2	0|2|0	2	0.67	3	0|0|0|0|0|0|0|0|0|0|0|0	0.42	0.33
RMI2	GEMIN6	0|2|0	2	0.67	3	0|0|0|0|0|0|0|0|0|0|0|0	0.42	0.33
RMI2	OSBPL10	0|2|0	2	0.67	3	0|0|0|0|0|0|0|0|0|0|0|0	0.42	0.33
RMI2	WDR3	0|2|0	2	0.67	3	0|0|0|0|0|0|0|0|0|0|0|0	0.42	0.33
RMI2	ACTR3	0|0|2	2	0.67	3	0|0|0|0|0|0|0|0|0|0|0|0	0.42	0.33
RMI2	R3HDM1	0|0|2	2	0.67	3	0|0|0|0|0|0|0|0|0|0|0|0	0.42	0.33
RMI2	GEN1	0|0|2	2	0.67	3	0|0|0|0|0|0|0|0|0|0|0|0	0.42	0.33
RMI2	PPIE	0|0|2	2	0.67	3	0|0|0|0|0|0|0|0|0|0|0|0	0.42	0.33
RMI2	KIF16B	0|0|2	2	0.67	3	0|0|0|0|0|0|0|0|0|0|0|0	0.42	0.33
RMI2	PJA2	0|0|2	2	0.67	3	0|0|0|0|0|0|0|0|0|0|0|0	0.42	0.33
RMI2	RPAP1	0|0|2	2	0.67	3	0|0|0|0|0|0|0|0|0|0|0|0	0.42	0.33
RMI2	KCTD3	0|0|2	2	0.67	3	0|0|0|0|0|0|0|0|0|0|0|0	0.42	0.33
RMI2	PTCD3	0|0|2	2	0.67	3	0|0|0|0|0|0|0|0|0|0|0|0	0.42	0.33
RMI2	ELP3	0|0|2	2	0.67	3	0|0|0|0|0|0|0|0|0|0|0|0	0.42	0.33
RMI2	SNX29	0|0|2	2	0.67	3	0|0|0|0|0|0|0|0|0|0|0|0	0.42	0.33
RMI2	ERICH1	0|0|2	2	0.67	3	0|0|0|0|0|0|0|0|0|0|0|0	0.42	0.33
RMI2	FERMT2	0|0|2	2	0.67	3	0|0|0|0|0|0|0|0|0|0|0|0	0.42	0.33
RMI2	OTUD5	0|0|2	2	0.67	3	0|0|0|0|0|0|0|0|0|0|0|0	0.42	0.33
RMI2	CLASP1	0|0|2	2	0.67	3	0|0|0|0|0|0|0|0|0|0|0|0	0.42	0.33
RMI2	POLE	0|0|2	2	0.67	3	0|0|0|0|0|0|0|0|0|0|0|0	0.42	0.33
RMI2	CETN2	0|0|2	2	0.67	3	0|0|0|0|0|0|0|0|0|0|0|0	0.42	0.33
RMI2	TEX2	0|0|2	2	0.67	3	0|0|0|0|0|0|0|0|0|0|0|0	0.42	0.33
RMI2	PPFIA1	0|0|2	2	0.67	3	0|0|0|0|0|0|0|0|0|0|0|0	0.42	0.33
RMI2	CEP72	0|0|2	2	0.67	3	0|0|0|0|0|0|0|0|0|0|0|0	0.42	0.33
RMI2	HMMR	0|0|2	2	0.67	3	0|0|0|0|0|0|0|0|0|0|0|0	0.42	0.33
RMI2	OCLN	0|0|2	2	0.67	3	0|0|0|0|0|0|0|0|0|0|0|0	0.42	0.33
RMI2	SMG5	0|0|2	2	0.67	3	0|0|0|0|0|0|0|0|0|0|0|0	0.42	0.33
RMI2	SATB1	0|0|2	2	0.67	3	0|0|0|0|0|0|0|0|0|0|0|0	0.42	0.33
RMI2	AP3M2	0|0|2	2	0.67	3	0|0|0|0|0|0|0|0|0|0|0|0	0.42	0.33
RMI2	SH3BP5L	0|0|2	2	0.67	3	0|0|0|0|0|0|0|0|0|0|0|0	0.42	0.33
RMI2	METTL2B	0|0|2	2	0.67	3	0|0|0|0|0|0|0|0|0|0|0|0	0.42	0.33
RMI2	SYNRG	8|3|14	25	8.33	3	4|0|1|3|2|2|0|4|6|0|3|3	0.42	0.38
RMI2	SEC24A	3|0|0	3	1	3	0|0|0|0|0|0|0|0|0|0|0|1	0.41	0.38
RMI2	GIT2	3|0|7	10	3.33	3	0|0|0|2|0|0|0|0|1|0|2|1	0.42	0.38
RMI2	GRIPAP1	0|3|0	3	1	3	0|0|0|1|0|0|0|0|0|0|0|0	0.41	0.38
RMI2	TRIO	0|0|3	3	1	3	0|1|0|0|0|0|0|0|0|0|0|0	0.41	0.38
RMI2	MAP7	0|0|3	3	1	3	0|0|0|0|0|0|0|0|0|0|1|0	0.41	0.38
RMI2	BEND3	0|0|3	3	1	3	0|0|0|0|0|0|0|0|0|0|0|1	0.41	0.38
RMI2	HEATR5A	0|0|3	3	1	3	0|0|0|0|0|1|0|0|0|0|0|0	0.41	0.38
RMI2	PALM2	0|0|3	3	1	3	1|0|0|0|0|0|0|0|0|0|0|0	0.41	0.38
RMI2	KDM1A	4|17|15	36	12	3	5|4|7|4|6|3|0|4|4|5|4|2	0.4	0.39
RMI2	SCAF4	17|8|11	36	12	3	3|4|2|1|3|4|5|8|0|5|4|1	0.4	0.39
RMI2	RPA1	10|31|22	63	21	3	4|3|3|11|12|10|8|4|5|4|4|11	0.41	0.39
RMI2	RELA	4|0|0	4	1.33	3	0|0|0|0|0|0|0|0|0|0|1|1	0.4	0.39
RMI2	WDCP	2|6|0	8	2.67	3	1|0|2|0|0|0|0|2|0|0|0|0	0.38	0.39
RMI2	ZC3H14	2|15|6	23	7.67	3	4|1|0|5|7|0|3|2|2|3|2|2	0.39	0.39
RMI2	KRT10	0|30|8	38	12.67	3	0|0|15|0|3|6|0|4|0|8|3|0	0.39	0.39
RMI2	RBM15	0|12|3	15	5	3	0|2|0|4|4|0|0|3|2|1|0|3	0.41	0.39
RMI2	TASOR2	0|4|0	4	1.33	3	1|0|0|0|0|0|0|0|0|0|0|1	0.4	0.39
RMI2	CRYBG3	0|4|5	9	3	3	3|0|0|1|0|0|0|0|0|0|0|0	0.39	0.39
RMI2	TMF1	0|6|7	13	4.33	3	2|0|1|0|2|0|0|0|3|1|0|0	0.37	0.39
RMI2	PEG10	0|0|4	4	1.33	3	0|0|0|0|0|0|0|1|0|0|0|1	0.4	0.39
RMI2	ZEB1	0|0|4	4	1.33	3	0|0|0|0|0|1|0|0|0|0|0|1	0.4	0.39
RMI2	SBNO1	0|0|12	12	4	3	0|0|0|0|1|0|0|5|4|0|0|0	0.39	0.39
RMI2	CTCF	0|0|6	6	2	3	0|0|0|0|0|0|2|0|0|2|0|0	0.41	0.39
RMI2	SCIN	7|4|10	21	7	3	1|0|0|2|1|0|0|0|1|0|1|6	0.34	0.4
RMI2	PHB1	7|24|8	39	13	3	9|4|1|7|3|9|5|7|3|9|2|5	0.33	0.4
RMI2	DVL3	17|27|31	75	25	3	0|6|7|10|11|6|7|10|14|6|10|7	0.34	0.4
RMI2	ZMYM4	8|16|18	42	14	3	7|2|4|2|5|3|6|4|4|4|4|7	0.34	0.4
RMI2	DNAJB1	14|5|5	24	8	3	0|2|0|6|4|3|3|3|4|2|3|4	0.35	0.4
RMI2	SPAG5	6|13|26	45	15	3	2|1|1|10|2|2|6|8|11|1|2|8	0.34	0.4
RMI2	SH3GLB2	4|12|28	44	14.67	3	8|6|6|10|10|12|0|0|7|2|5|2	0.35	0.4
RMI2	ZBTB9	3|11|9	23	7.67	3	3|0|2|3|2|3|3|4|4|3|2|3	0.33	0.4
RMI2	NR3C1	3|5|10	18	6	3	0|0|1|2|1|0|3|0|4|0|1|3	0.32	0.4
RMI2	NFRKB	2|2|3	7	2.33	3	0|0|1|1|0|0|0|0|0|0|0|0	0.35	0.4
RMI2	DNAAF2	2|4|0	6	2	3	0|0|0|0|0|0|0|0|0|0|2|1	0.34	0.4
RMI2	MIS18A	2|3|0	5	1.67	3	0|0|0|0|0|0|0|0|0|0|0|2	0.33	0.4
RMI2	PARN	2|8|0	10	3.33	3	0|0|0|0|0|0|0|0|0|0|3|3	0.36	0.4
RMI2	PCF11	0|3|2	5	1.67	3	0|0|0|0|0|0|0|0|0|2|0|0	0.33	0.4
RMI2	ZNF451	0|0|5	5	1.67	3	0|0|0|1|0|0|0|0|2|1|0|0	0.32	0.4
RMI2	CCDC138	0|0|5	5	1.67	3	0|0|0|0|0|0|0|0|2|0|1|1	0.32	0.4
RMI2	CDCA2	0|0|9	9	3	3	2|0|0|0|1|0|0|4|0|0|3|1	0.36	0.4
RMI2	TAF15	0|0|6	6	2	3	0|0|0|0|3|0|0|0|0|0|0|0	0.34	0.4
RMI2	ARF1	18|36|18	72	24	3	10|12|3|9|6|14|13|14|8|6|2|11	0.32	0.41
RMI2	ZMYM2	10|14|22	46	15.33	3	5|4|5|5|7|4|0|7|10|5|7|3	0.31	0.41
RMI2	MAGED2	4|0|8	12	4	3	2|0|0|1|2|2|1|2|3|0|0|2	0.31	0.41
RMI2	TTK	3|10|15	28	9.33	3	0|0|1|2|0|2|4|4|4|0|3|8	0.31	0.41
RMI2	IRF2BP2	4|0|0	4	1.33	3	0|0|0|0|0|0|0|0|0|0|0|2	0.31	0.41
RMI2	KRT17	4|0|0	4	1.33	3	0|0|0|0|0|2|0|0|0|0|0|0	0.31	0.41
RMI2	PCNT	3|7|8	18	6	3	2|0|2|3|3|0|0|0|0|0|0|0	0.31	0.41
RMI2	CCAR1	2|6|2	10	3.33	3	0|2|1|0|1|0|0|0|1|0|2|0	0.3	0.41
RMI2	PARD3	2|0|6	8	2.67	3	0|1|0|1|1|0|0|2|0|0|2|1	0.3	0.41
RMI2	PLEC	4|0|0	4	1.33	3	0|0|0|0|0|2|0|0|0|0|0|0	0.31	0.41
RMI2	SCAMP3	0|6|0	6	2	3	2|2|1|0|1|1|1|1|0|0|0|1	0.29	0.41
RMI2	RTF1	0|8|4	12	4	3	0|0|1|1|1|3|1|0|1|0|0|4	0.31	0.41
RMI2	NUP160	0|6|1	7	2.33	3	2|0|0|1|0|1|1|0|2|0|1|1	0.29	0.41
RMI2	TDRD3	0|2|4	6	2	3	0|0|0|0|0|0|0|0|0|0|3|0	0.29	0.41
RMI2	IMPDH2	0|6|0	6	2	3	1|2|0|2|1|1|0|0|0|0|0|0	0.29	0.41
RMI2	SUMO2	0|0|9	9	3	3	0|0|0|0|0|0|4|4|0|2|0|0	0.3	0.41
RMI2	SMARCB1	0|0|4	4	1.33	3	0|0|0|0|0|0|0|0|0|2|0|0	0.31	0.41
RMI2	NRBF2	0|0|6	6	2	3	0|0|0|0|0|0|0|2|2|0|2|0	0.29	0.41
RMI2	SEC23A	7|0|0	7	2.33	3	0|0|0|0|3|0|0|0|3|0|0|2	0.25	0.42
RMI2	PKP2	3|0|0	3	1	3	1|0|0|0|0|1|0|0|0|0|0|0	0.25	0.42
RMI2	FHL1	3|0|0	3	1	3	0|0|0|0|0|0|1|0|0|0|0|1	0.25	0.42
RMI2	NCOA6	3|9|10	22	7.33	3	2|0|0|2|2|4|0|6|0|1|0|0	0.27	0.42
RMI2	AGFG1	2|9|6	17	5.67	3	1|0|1|3|3|1|2|0|0|1|3|2	0.28	0.42
RMI2	CNOT2	2|3|4	9	3	3	0|0|0|0|0|0|0|2|1|1|0|0	0.26	0.42
RMI2	ITSN1	0|28|21	49	16.33	3	8|11|0|4|6|0|0|12|9|4|6|9	0.26	0.42
RMI2	HM13	0|4|0	4	1.33	3	2|0|0|0|1|0|0|0|0|0|0|0	0.29	0.42
RMI2	JPH1	0|4|0	4	1.33	3	1|0|1|0|0|0|0|0|0|0|1|0	0.28	0.42
RMI2	SEPTIN6	0|8|0	8	2.67	3	0|0|0|0|6|0|0|0|0|0|0|0	0.27	0.42
RMI2	PYGL	0|4|0	4	1.33	3	0|2|0|0|0|0|0|1|0|0|0|0	0.29	0.42
RMI2	INTS12	0|3|0	3	1	3	0|0|0|0|1|0|0|0|0|0|1|0	0.25	0.42
RMI2	CAMK2G	0|7|0	7	2.33	3	0|0|0|0|0|2|1|1|1|3|0|2	0.25	0.42
RMI2	TWF2	0|1|3	4	1.33	3	0|0|0|0|0|0|0|1|0|0|0|1	0.25	0.42
RMI2	KLC4	0|0|4	4	1.33	3	0|0|0|0|0|0|0|1|0|0|2|0	0.29	0.42
RMI2	YTHDF2	8|19|10	37	12.33	3	4|5|1|0|3|5|3|6|7|2|1|9	0.25	0.43
RMI2	CLUH	2|0|0	2	0.67	3	0|0|0|0|0|0|0|0|1|0|0|0	0.23	0.43
RMI2	ARAF	2|0|0	2	0.67	3	0|0|0|1|0|0|0|0|0|0|0|0	0.23	0.43
RMI2	EIF2B2	2|0|0	2	0.67	3	0|0|0|0|0|0|0|0|0|0|0|1	0.23	0.43
RMI2	ZNF608	2|0|0	2	0.67	3	0|1|0|0|0|0|0|0|0|0|0|0	0.23	0.43
RMI2	DACH1	2|0|0	2	0.67	3	0|1|0|0|0|0|0|0|0|0|0|0	0.23	0.43
RMI2	NF1	0|2|0	2	0.67	3	0|0|0|0|0|0|0|0|0|0|0|1	0.23	0.43
RMI2	TRIM36	0|2|0	2	0.67	3	0|0|0|0|0|0|0|0|0|0|0|1	0.23	0.43
RMI2	SUN1	0|2|0	2	0.67	3	0|0|0|0|0|1|0|0|0|0|0|0	0.23	0.43
RMI2	TBL1X	0|2|0	2	0.67	3	0|0|0|1|0|0|0|0|0|0|0|0	0.23	0.43
RMI2	TFAP2A	0|2|0	2	0.67	3	0|0|0|0|0|0|0|0|0|0|1|0	0.23	0.43
RMI2	ZNF644	0|2|0	2	0.67	3	0|0|0|0|0|0|0|0|0|1|0|0	0.23	0.43
RMI2	FAM83B	0|2|0	2	0.67	3	0|0|0|0|0|0|0|0|0|0|1|0	0.23	0.43
RMI2	CNOT3	0|2|0	2	0.67	3	0|0|0|0|1|0|0|0|0|0|0|0	0.23	0.43
RMI2	NRBP1	0|2|0	2	0.67	3	0|0|0|0|0|0|0|0|0|0|1|0	0.23	0.43
RMI2	HECTD1	0|0|5	5	1.67	3	0|0|0|1|3|0|0|0|0|0|0|1	0.23	0.43
RMI2	MRTFA	0|0|18	18	6	3	0|0|0|0|0|0|0|0|11|0|0|7	0.24	0.43
RMI2	CMPK1	0|0|2	2	0.67	3	0|0|0|0|0|0|0|0|0|0|0|1	0.23	0.43
RMI2	BIRC6	0|0|2	2	0.67	3	0|0|0|0|1|0|0|0|0|0|0|0	0.23	0.43
RMI2	RPS21	0|0|2	2	0.67	3	0|0|0|0|0|0|0|0|1|0|0|0	0.23	0.43
RMI2	KCTD12	0|0|2	2	0.67	3	0|0|0|0|0|0|0|0|0|0|0|1	0.23	0.43
RMI2	ARHGEF18	0|0|2	2	0.67	3	0|0|0|0|0|0|0|0|0|0|0|1	0.23	0.43
RMI2	PAIP1	0|0|2	2	0.67	3	0|0|0|0|0|0|0|0|0|0|0|1	0.23	0.43
RMI2	IFT74	4|0|5	9	3	3	0|0|0|0|0|0|0|0|0|0|0|6	0.22	0.45
RMI2	NCOR1	2|17|13	32	10.67	3	10|2|4|4|3|3|2|0|5|0|3|2	0.23	0.45
RMI2	MAP3K7	2|4|2	8	2.67	3	0|0|1|0|0|0|0|2|1|0|0|0	0.21	0.45
RMI2	PRMT7	0|8|0	8	2.67	3	0|0|1|0|0|0|0|1|4|1|2|3	0.21	0.45
RMI2	NUP188	0|5|4	9	3	3	0|0|0|0|0|2|0|0|0|1|0|3	0.23	0.45
RMI2	ARID2	0|3|0	3	1	3	0|0|0|0|0|0|0|0|2|0|0|0	0.21	0.45
RMI2	CHMP7	0|3|0	3	1	3	0|0|0|0|0|0|0|0|0|0|2|0	0.21	0.45
RMI2	AGO2	0|4|6	10	3.33	3	0|0|0|0|1|0|0|0|1|0|3|2	0.23	0.45
RMI2	CDC27	4|10|18	32	10.67	3	7|3|6|4|5|3|5|7|6|4|4|4	0.19	0.46
RMI2	SLU7	12|14|20	46	15.33	3	5|1|4|3|3|3|5|11|7|4|3|6	0.2	0.46
RMI2	DPYSL4	18|14|5	37	12.33	3	1|3|6|3|1|3|2|2|8|2|6|6	0.19	0.46
RMI2	EDC4	31|45|59	135	45	3	11|9|8|14|7|10|15|20|29|5|17|14	0.21	0.46
RMI2	MTREX	21|53|33	107	35.67	3	16|15|11|19|14|17|10|22|21|15|19|15	0.2	0.46
RMI2	HNRNPA3	11|23|27	61	20.33	3	6|8|10|6|6|7|9|5|12|6|9|6	0.21	0.46
RMI2	TBC1D5	2|0|2	4	1.33	3	1|0|0|0|0|0|0|0|0|0|1|0	0.2	0.46
RMI2	FOXO3	2|0|2	4	1.33	3	0|0|0|0|0|0|1|0|0|0|1|0	0.2	0.46
RMI2	C1orf198	2|0|3	5	1.67	3	0|0|0|1|0|0|0|0|0|1|0|1	0.19	0.46
RMI2	GTSE1	2|6|0	8	2.67	3	0|0|0|1|1|1|4|0|0|0|0|0	0.19	0.46
RMI2	MON2	2|0|3	5	1.67	3	0|0|0|2|0|0|0|0|1|0|0|0	0.19	0.46
RMI2	COPB2	2|3|2	7	2.33	3	0|0|0|2|0|1|0|0|0|0|0|0	0.19	0.46
RMI2	KRT14	0|11|0	11	3.67	3	0|0|12|0|0|0|0|0|0|0|0|0	0.19	0.46
RMI2	NEBL	0|4|0	4	1.33	3	1|1|0|1|1|1|0|0|0|1|1|1	0.19	0.46
RMI2	WASHC5	0|3|6	9	3	3	1|0|0|0|0|0|0|3|0|1|2|0	0.21	0.46
RMI2	TAB2	0|2|2	4	1.33	3	0|0|0|0|0|1|0|0|0|0|0|1	0.2	0.46
RMI2	FRYL	0|2|4	6	2	3	2|0|0|0|0|0|0|0|2|0|0|0	0.2	0.46
RMI2	PRPF4B	0|0|4	4	1.33	3	0|0|0|1|0|0|0|0|0|2|0|1	0.19	0.46
RMI2	PDZD11	0|0|4	4	1.33	3	0|0|0|0|0|0|0|2|1|0|1|0	0.19	0.46
RMI2	ABI1	3|5|6	14	4.67	3	0|1|2|0|2|0|0|2|2|0|0|2	0.16	0.47
RMI2	RPA3	5|7|8	20	6.67	3	0|0|0|0|0|1|0|0|4|0|3|3	0.18	0.47
RMI2	BABAM2	5|7|7	19	6.33	3	1|1|1|1|1|1|2|2|4|1|2|2	0.18	0.47
RMI2	CSTB	0|5|5	10	3.33	3	2|0|1|0|2|2|0|0|0|0|0|0	0.17	0.47
RMI2	SCAF11	0|7|7	14	4.67	3	0|0|0|1|3|2|0|3|0|0|2|1	0.18	0.47
RMI2	AQR	0|5|0	5	1.67	3	0|0|0|0|0|0|0|0|0|0|2|3	0.18	0.47
RMI2	POLR3C	0|0|4	4	1.33	3	0|0|0|0|0|0|0|2|0|0|0|2	0.18	0.47
RMI2	KDM3A	0|0|4	4	1.33	3	0|0|0|0|0|0|0|0|2|2|0|0	0.18	0.47
RMI2	UCKL1	5|0|0	5	1.67	3	0|0|0|0|0|0|0|0|0|0|6|0	0.14	0.48
RMI2	RBM14	5|26|13	44	14.67	3	11|7|2|2|4|7|9|12|5|5|5|5	0.15	0.48
RMI2	RPSA	2|5|2	9	3	3	0|0|1|2|1|2|0|0|0|0|0|0	0.16	0.48
RMI2	RPL36A-HNRNPH2	0|11|7	18	6	3	5|0|0|3|6|0|0|0|0|0|0|0	0.14	0.48
RMI2	PRSS1	0|3|0	3	1	3	3|0|0|0|0|0|0|0|0|0|0|0	0.15	0.48
RMI2	TXNL1	0|3|0	3	1	3	0|0|0|0|1|0|0|0|0|0|2|0	0.14	0.48
RMI2	WTAP	0|4|0	4	1.33	3	0|0|0|3|1|0|0|0|0|0|0|0	0.15	0.48
RMI2	TANC1	0|3|0	3	1	3	0|0|0|1|2|0|0|0|0|0|0|0	0.14	0.48
RMI2	SENP6	0|0|3	3	1	3	0|0|0|0|1|0|1|0|0|0|0|1	0.14	0.48
RMI2	MORC2	0|0|3	3	1	3	0|0|1|0|0|0|0|0|0|0|0|2	0.14	0.48
RMI2	DDX19B	4|2|0	6	2	3	1|0|1|0|0|1|0|0|2|1|1|1	0.12	0.49
RMI2	DIS3	6|9|2	17	5.67	3	0|0|0|0|0|2|0|7|1|0|0|1	0.14	0.49
RMI2	STAM	3|4|7	14	4.67	3	1|0|0|0|0|0|0|0|0|1|5|2	0.13	0.49
RMI2	YAP1	2|0|4	6	2	3	1|0|0|0|0|0|0|0|4|0|0|0	0.12	0.49
RMI2	TRIM33	2|0|6	8	2.67	3	1|1|2|3|1|1|0|0|0|1|2|1	0.12	0.49
RMI2	OCRL	2|0|0	2	0.67	3	0|0|0|0|0|0|0|0|2|0|0|0	0.11	0.49
RMI2	GNAT1	2|0|0	2	0.67	3	0|0|2|0|0|0|0|0|0|0|0|0	0.11	0.49
RMI2	TBCE	0|4|4	8	2.67	3	0|2|0|0|0|0|0|0|0|0|0|4	0.12	0.49
RMI2	ZNF598	0|6|4	10	3.33	3	0|0|0|0|1|0|0|4|0|0|2|1	0.13	0.49
RMI2	ATP5MG	0|4|2	6	2	3	2|0|0|0|1|2|0|0|0|0|0|0	0.12	0.49
RMI2	DERL2	0|4|2	6	2	3	1|0|0|0|0|0|0|2|2|0|0|0	0.12	0.49
RMI2	VPS45	0|2|0	2	0.67	3	2|0|0|0|0|0|0|0|0|0|0|0	0.11	0.49
RMI2	NFAT5	0|0|2	2	0.67	3	0|0|0|0|0|0|0|0|2|0|0|0	0.11	0.49
RMI2	CHTF18	0|0|2	2	0.67	3	0|0|0|0|0|0|0|0|0|0|0|2	0.11	0.49
RMI2	CCDC97	0|0|2	2	0.67	3	0|0|0|0|0|0|0|2|0|0|0|0	0.11	0.49
RMI2	DICER1	4|8|16	28	9.33	3	0|0|0|2|1|0|0|7|9|0|4|2	0.11	0.5
RMI2	SWAP70	4|0|2	6	2	3	0|0|0|0|0|0|0|0|3|0|0|2	0.11	0.5
RMI2	INTS9	0|4|0	4	1.33	3	1|0|0|1|0|1|0|0|2|1|0|1	0.11	0.5
RMI2	CDC42BPA	0|4|0	4	1.33	3	0|0|0|2|1|0|0|0|0|0|1|1	0.11	0.5
RMI2	WDR6	0|2|4	6	2	3	0|0|0|0|0|0|0|2|3|0|0|0	0.11	0.5
RMI2	PEAK1	0|0|4	4	1.33	3	1|1|0|1|0|1|0|0|2|1|0|1	0.11	0.5
RMI2	CHAF1B	0|0|4	4	1.33	3	2|0|1|0|1|0|0|1|0|1|0|0	0.11	0.5
RMI2	RPAP2	0|0|4	4	1.33	3	0|0|0|1|0|0|0|0|2|0|1|1	0.11	0.5
RMI2	PPP6C	7|16|13	36	12	3	2|4|3|5|3|2|0|8|5|0|3|6	0.1	0.51
RMI2	RBM22	2|0|0	2	0.67	3	0|0|0|0|0|0|0|0|0|0|1|1	0.1	0.51
RMI2	NKAP	2|0|0	2	0.67	3	0|0|1|0|0|0|1|0|0|0|0|0	0.1	0.51
RMI2	COMMD3-BMI1	2|0|0	2	0.67	3	1|0|0|0|0|0|0|1|0|0|0|0	0.1	0.51
RMI2	RING1	2|0|0	2	0.67	3	0|0|0|0|0|0|0|0|0|0|1|1	0.1	0.51
RMI2	NUMBL	2|0|0	2	0.67	3	0|1|1|0|0|0|0|0|0|0|0|0	0.1	0.51
RMI2	PDZD8	2|0|0	2	0.67	3	0|1|1|0|0|0|0|0|0|0|0|0	0.1	0.51
RMI2	GTF2A2	0|2|0	2	0.67	3	0|0|0|0|0|0|0|1|1|0|0|0	0.1	0.51
RMI2	LASP1	0|2|0	2	0.67	3	0|1|0|1|0|0|0|0|0|0|0|0	0.1	0.51
RMI2	AK1	0|2|0	2	0.67	3	0|0|0|0|0|1|0|0|0|0|0|1	0.1	0.51
RMI2	IFT46	0|0|2	2	0.67	3	0|0|0|0|0|0|0|0|0|0|1|1	0.1	0.51
RMI2	NUP54	0|0|2	2	0.67	3	0|0|0|1|0|1|0|0|0|0|0|0	0.1	0.51
RMI2	PDRG1	0|0|2	2	0.67	3	0|0|0|0|0|0|0|1|0|0|1|0	0.1	0.51
RMI2	TAF9	0|0|2	2	0.67	3	0|0|0|0|0|1|0|0|0|0|0|1	0.1	0.51
RMI2	LUZP1	24|27|42	93	31	3	6|13|10|10|14|7|12|16|22|13|11|8	0.09	0.52
RMI2	TRMT1L	11|14|15	40	13.33	3	3|3|2|3|2|3|5|4|6|2|5|7	0.09	0.52
RMI2	ATXN2	14|10|11	35	11.67	3	3|4|2|4|5|3|4|8|1|0|3|3	0.09	0.52
RMI2	DVL1	6|0|6	12	4	3	0|0|5|0|0|0|0|0|0|0|4|0	0.1	0.52
RMI2	ZDBF2	9|10|8	27	9	3	3|0|4|0|4|4|2|0|0|0|1|2	0.1	0.52
RMI2	DYNC1LI1	3|7|0	10	3.33	3	2|0|3|0|0|0|2|0|0|0|0|3	0.09	0.52
RMI2	ESYT2	3|7|3	13	4.33	3	2|0|0|0|1|3|0|0|1|0|2|3	0.09	0.52
RMI2	CDC123	3|2|0	5	1.67	3	0|0|0|0|0|0|1|0|0|0|2|1	0.1	0.52
RMI2	STIP1	3|2|0	5	1.67	3	0|0|1|2|0|0|1|0|0|0|0|0	0.1	0.52
RMI2	USP10	2|5|9	16	5.33	3	0|2|2|2|2|0|2|2|5|0|3|3	0.1	0.52
RMI2	RPL30	3|14|7	24	8	3	3|2|0|4|5|4|3|6|5|3|5|0	0.09	0.52
RMI2	BAG3	2|2|2	6	2	3	0|0|0|0|1|0|0|0|0|0|1|1	0.1	0.52
RMI2	SCYL2	2|7|0	9	3	3	0|0|0|0|1|0|2|4|0|0|0|3	0.09	0.52
RMI2	JUN	2|0|2	4	1.33	3	0|0|1|0|0|0|1|0|0|0|1|0	0.1	0.52
RMI2	EEF1E1	0|7|0	7	2.33	3	3|0|2|1|0|2|0|3|0|1|2|1	0.09	0.52
RMI2	ZNF592	0|3|2	5	1.67	3	0|0|0|1|1|2|0|0|0|0|0|0	0.1	0.52
RMI2	PPIH	0|0|9	9	3	3	0|0|0|1|2|1|0|5|3|3|2|0	0.1	0.52
RMI2	YTHDF3	0|0|7	7	2.33	3	3|0|0|0|0|0|0|0|0|0|0|6	0.1	0.52
RMI2	RACGAP1	4|12|6	22	7.33	3	3|3|2|1|5|2|0|6|2|1|4|2	0.08	0.53
RMI2	SPART	16|13|24	53	17.67	3	2|2|5|11|4|9|7|6|10|2|5|6	0.08	0.53
RMI2	DYNC1I2	5|2|3	10	3.33	3	0|1|0|1|0|0|0|0|4|1|1|1	0.09	0.53
RMI2	SRP9	3|0|0	3	1	3	0|1|1|0|0|0|0|1|0|1|0|1	0.08	0.53
RMI2	ELAC2	3|2|4	9	3	3	0|0|0|0|0|0|0|3|0|0|0|3	0.08	0.53
RMI2	PSMA3	2|0|0	2	0.67	3	0|3|0|0|0|0|0|0|0|0|0|0	0.08	0.53
RMI2	SAP130	0|6|5	11	3.67	3	1|1|1|0|2|2|0|2|0|3|0|0	0.08	0.53
RMI2	PSMD7	0|3|0	3	1	3	0|0|0|0|0|0|0|0|0|1|0|3	0.08	0.53
RMI2	FAM98B	0|3|0	3	1	3	0|1|0|0|0|0|0|0|0|0|0|3	0.08	0.53
RMI2	MRPS35	0|3|0	3	1	3	1|0|0|0|0|1|1|0|0|0|1|0	0.08	0.53
RMI2	EYA3	0|3|4	7	2.33	3	0|0|0|0|0|1|1|2|0|0|2|1	0.07	0.53
RMI2	PFN1	0|0|3	3	1	3	1|0|1|1|0|0|0|0|0|0|1|0	0.08	0.53
RMI2	DIAPH3	0|0|5	5	1.67	3	0|0|0|0|0|0|0|0|0|0|3|4	0.07	0.53
RMI2	SYNCRIP	12|27|34	73	24.33	3	9|9|7|5|8|6|5|11|15|9|13|14	0.06	0.54
RMI2	CAMK2D	7|11|8	26	8.67	3	4|2|4|4|5|0|0|4|2|0|3|0	0.06	0.54
RMI2	DVL2	32|46|42	120	40	3	9|6|9|9|16|6|10|14|23|4|19|5	0.06	0.54
RMI2	FOXK2	4|0|2	6	2	3	0|0|0|0|0|0|0|3|3|0|0|0	0.06	0.54
RMI2	KIF22	4|0|0	4	1.33	3	1|0|0|1|0|3|1|0|0|1|1|1	0.06	0.54
RMI2	KPNA1	4|0|8	12	4	3	0|0|0|0|0|3|2|0|0|2|5|0	0.07	0.54
RMI2	UFD1	4|0|2	6	2	3	1|1|1|1|1|0|1|1|2|1|1|2	0.06	0.54
RMI2	ARHGAP35	2|4|2	8	2.67	3	0|0|0|0|0|0|0|2|0|0|4|0	0.06	0.54
RMI2	PTPN23	2|4|8	14	4.67	3	0|0|0|0|2|0|0|3|5|2|0|2	0.07	0.54
RMI2	PFKM	0|4|0	4	1.33	3	2|0|0|0|0|2|0|0|0|0|0|2	0.06	0.54
RMI2	PICALM	0|11|7	18	6	3	3|0|1|0|0|1|1|4|5|0|4|4	0.06	0.54
RMI2	BOLA2	0|4|0	4	1.33	3	1|1|1|1|2|2|1|0|0|0|0|1	0.06	0.54
RMI2	NDUFA9	0|4|0	4	1.33	3	0|0|0|0|0|0|2|0|0|2|0|2	0.06	0.54
RMI2	PPIA	0|6|0	6	2	3	2|3|1|0|2|2|0|0|0|0|0|0	0.06	0.54
RMI2	SNX4	0|4|2	6	2	3	0|1|1|0|0|2|0|0|2|0|1|1	0.06	0.54
RMI2	EDC3	0|2|4	6	2	3	0|0|0|0|0|1|2|1|1|2|0|1	0.06	0.54
RMI2	RSRC1	0|0|4	4	1.33	3	0|0|1|0|0|0|0|2|3|0|0|0	0.06	0.54
RMI2	PSME3IP1	0|0|4	4	1.33	3	0|0|0|0|1|1|0|2|2|1|0|1	0.06	0.54
RMI2	RUFY1	0|0|3	3	1	3	0|0|5|0|0|0|0|0|0|0|0|0	0.06	0.54
RMI2	RREB1	0|0|4	4	1.33	3	0|0|0|1|1|1|0|3|0|0|0|0	0.06	0.54
RMI2	PSMA7	4|0|4	8	2.67	3	0|0|0|3|0|1|0|3|0|0|0|0	0.05	0.55
RMI2	TTF2	4|5|0	9	3	3	0|0|0|1|0|0|1|2|4|0|0|0	0.05	0.55
RMI2	SRSF6	4|0|0	4	1.33	3	0|0|0|3|0|0|0|3|0|0|0|0	0.06	0.55
RMI2	IGF2BP3	6|16|0	22	7.33	3	6|0|3|4|5|6|1|3|5|0|7|6	0.05	0.55
RMI2	BABAM1	2|0|0	2	0.67	3	0|0|0|0|2|0|0|0|0|0|1|0	0.05	0.55
RMI2	ABCB10	2|0|0	2	0.67	3	1|1|0|0|0|1|0|0|0|0|0|0	0.05	0.55
RMI2	PSMB2	2|0|0	2	0.67	3	0|0|1|0|0|1|0|0|0|1|0|0	0.05	0.55
RMI2	UBE2D2	2|3|0	5	1.67	3	2|0|0|0|0|0|0|0|0|0|0|3	0.05	0.55
RMI2	EBNA1BP2	0|9|0	9	3	3	0|4|0|0|2|1|2|3|0|3|3|4	0.05	0.55
RMI2	YIPF5	0|2|0	2	0.67	3	1|1|0|0|0|1|0|0|0|0|0|0	0.05	0.55
RMI2	RBM34	0|2|0	2	0.67	3	1|0|0|0|1|0|0|0|1|0|0|0	0.05	0.55
RMI2	DNAJC13	0|2|0	2	0.67	3	0|0|1|2|0|0|0|0|0|0|0|0	0.05	0.55
RMI2	MICALL1	0|2|0	2	0.67	3	0|0|0|1|0|1|0|0|0|0|1|0	0.05	0.55
RMI2	MBD2	0|2|0	2	0.67	3	0|0|0|0|0|1|0|0|0|0|2|0	0.05	0.55
RMI2	XRCC1	0|2|0	2	0.67	3	0|0|0|0|1|0|2|0|0|0|0|0	0.05	0.55
RMI2	ATP5MF	0|2|0	2	0.67	3	1|0|0|1|0|1|0|0|0|0|0|0	0.05	0.55
RMI2	DHRS7B	0|2|0	2	0.67	3	2|0|0|0|0|1|0|0|0|0|0|0	0.05	0.55
RMI2	C9orf78	0|2|0	2	0.67	3	0|0|0|2|1|0|0|0|0|0|0|0	0.05	0.55
RMI2	ZKSCAN4	0|2|0	2	0.67	3	0|0|0|0|0|0|0|0|0|2|1|0	0.05	0.55
RMI2	MARK2	0|2|0	2	0.67	3	0|0|0|0|0|0|2|0|1|0|0|0	0.05	0.55
RMI2	SLC7A5	0|2|0	2	0.67	3	0|0|0|0|0|2|0|0|0|0|0|1	0.05	0.55
RMI2	SLC25A10	0|2|0	2	0.67	3	0|1|0|0|0|1|0|0|0|0|1|0	0.05	0.55
RMI2	THADA	0|0|2	2	0.67	3	0|0|0|0|0|0|0|0|2|0|0|1	0.05	0.55
RMI2	SMARCAD1	0|0|2	2	0.67	3	0|0|0|0|0|0|0|1|2|0|0|0	0.05	0.55
RMI2	FAM193A	0|0|2	2	0.67	3	2|0|0|0|0|0|0|0|0|0|0|1	0.05	0.55
RMI2	AASDHPPT	0|0|2	2	0.67	3	0|0|0|0|0|0|2|0|0|0|1|0	0.05	0.55
RMI2	KBTBD7	0|0|2	2	0.67	3	1|0|0|0|0|0|0|0|0|0|0|2	0.05	0.55
RMI2	UBP1	0|0|2	2	0.67	3	0|0|0|1|0|0|0|0|0|0|2|0	0.05	0.55
RMI2	PPIL1	7|8|6	21	7	3	2|2|2|0|1|2|0|2|6|2|2|3	0.05	0.56
RMI2	SUMO4	2|2|0	4	1.33	3	0|1|1|1|1|1|0|1|1|0|0|1	0.05	0.56
RMI2	CARMIL1	2|0|2	4	1.33	3	1|1|1|0|1|0|0|0|0|0|1|0	0.05	0.56
RMI2	UIMC1	7|2|4	13	4.33	3	0|0|1|3|3|0|2|0|0|0|0|3	0.05	0.56
RMI2	NEMP1	2|2|3	7	2.33	3	0|0|3|0|1|0|0|0|0|1|0|0	0.05	0.56
RMI2	MAP4K4	0|7|6	13	4.33	3	6|0|0|3|2|0|0|0|0|0|0|0	0.05	0.56
RMI2	CLK3	0|2|2	4	1.33	3	0|0|0|0|0|0|0|2|2|0|0|0	0.05	0.56
RMI2	LSM3	0|2|2	4	1.33	3	0|0|1|1|0|0|0|1|1|1|0|0	0.05	0.56
RMI2	C1orf35	0|2|3	5	1.67	3	1|1|1|2|1|1|1|0|0|0|0|0	0.05	0.56
RMI2	INA	8|5|0	13	4.33	3	0|0|0|3|4|0|4|0|0|2|0|0	0.03	0.57
RMI2	RPL34	5|10|5	20	6.67	3	2|2|2|2|3|2|4|5|0|4|0|0	0.04	0.57
RMI2	NAE1	3|0|0	3	1	3	1|0|0|0|0|1|0|0|2|0|0|1	0.04	0.57
RMI2	AIMP2	2|10|4	16	5.33	3	0|0|1|3|4|1|5|2|2|3|3|4	0.04	0.57
RMI2	ABCB7	0|3|0	3	1	3	0|1|0|0|0|2|1|0|0|0|0|1	0.04	0.57
RMI2	NUP88	0|17|11	28	9.33	3	3|5|2|5|5|3|0|9|0|8|4|3	0.04	0.57
RMI2	RAB1A	0|17|11	28	9.33	3	9|0|0|0|0|8|7|0|2|0|0|0	0.04	0.57
RMI2	CYLD	0|6|5	11	3.67	3	0|2|0|0|0|0|0|2|4|0|2|0	0.04	0.57
RMI2	RFC3	0|3|0	3	1	3	0|1|0|1|1|2|0|0|0|0|0|1	0.04	0.57
RMI2	ZNF609	0|3|4	7	2.33	3	0|0|0|3|1|3|0|0|0|0|0|0	0.03	0.57
RMI2	BAP1	0|0|3	3	1	3	1|0|1|1|0|0|0|2|0|0|1|1	0.04	0.57
RMI2	UBXN4	0|0|3	3	1	3	0|0|0|0|0|0|0|0|2|1|1|1	0.04	0.57
RMI2	GPN1	0|0|2	2	0.67	3	0|0|0|0|0|0|0|0|4|0|0|0	0.04	0.57
RMI2	NOP2	4|13|10	27	9	3	2|5|4|5|5|3|0|6|0|5|4|0	0.03	0.58
RMI2	NUP98	8|15|16	39	13	3	4|4|8|2|4|3|0|5|9|3|3|0	0.03	0.58
RMI2	DENND4C	8|0|3	11	3.67	3	1|1|3|3|0|0|0|2|0|0|5|0	0.03	0.58
RMI2	GRWD1	6|4|4	14	4.67	3	2|2|1|1|1|1|2|4|2|1|1|0	0.03	0.58
RMI2	HAUS1	2|0|11	13	4.33	3	0|0|3|2|3|0|0|7|5|0|3|0	0.03	0.58
RMI2	KMT2B	3|3|0	6	2	3	1|1|0|0|0|0|0|0|0|2|2|0	0.03	0.58
RMI2	ANAPC1	4|23|27	54	18	3	5|3|0|9|5|3|1|6|16|3|5|9	0.03	0.58
RMI2	CNOT7	2|0|4	6	2	3	0|0|0|1|0|2|1|2|0|1|2|1	0.03	0.58
RMI2	CEP43	2|0|4	6	2	3	0|0|0|0|1|2|0|0|3|0|0|1	0.03	0.58
RMI2	BLVRA	0|6|0	6	2	3	2|1|1|0|1|0|0|3|0|0|0|4	0.03	0.58
RMI2	NOL8	0|3|8	11	3.67	3	0|0|0|1|1|2|0|4|5|0|2|1	0.03	0.58
RMI2	GAK	0|4|6	10	3.33	3	2|2|0|1|0|2|0|2|3|0|3|2	0.03	0.58
RMI2	DNAJA2	0|3|6	9	3	3	0|2|0|0|0|0|0|3|0|0|2|3	0.03	0.58
RMI2	GOLGA3	0|4|0	4	1.33	3	0|0|0|2|1|0|0|0|0|0|4|0	0.03	0.58
RMI2	POP4	0|2|0	2	0.67	3	1|0|0|0|0|0|0|0|0|3|0|0	0.03	0.58
RMI2	PRKAB1	0|2|0	2	0.67	3	1|0|0|0|0|0|0|0|3|0|0|0	0.03	0.58
RMI2	CDK3	0|0|4	4	1.33	3	0|0|4|0|0|3|0|0|0|0|0|0	0.03	0.58
RMI2	PLS1	0|0|4	4	1.33	3	1|0|0|0|0|0|2|0|0|0|0|4	0.03	0.58
RMI2	TBPL1	0|0|4	4	1.33	3	0|0|0|1|0|0|0|0|2|0|4|0	0.03	0.58
RMI2	CNOT1	18|30|22	70	23.33	3	12|8|9|6|2|7|4|9|5|5|12|15	0.02	0.59
RMI2	TAB1	4|0|0	4	1.33	3	0|0|0|0|0|1|0|0|3|0|3|0	0.03	0.59
RMI2	TADA1	2|4|5	11	3.67	3	0|1|1|0|1|0|0|0|1|2|2|4	0.02	0.59
RMI2	RALY	2|0|0	2	0.67	3	0|1|0|1|0|1|0|1|0|0|0|0	0.02	0.59
RMI2	PFDN6	0|4|4	8	2.67	3	2|1|0|2|2|1|1|2|2|0|2|2	0.02	0.59
RMI2	CNOT10	0|4|0	4	1.33	3	0|0|1|1|1|0|2|0|0|0|0|3	0.03	0.59
RMI2	CLPTM1L	0|2|0	2	0.67	3	1|1|0|0|0|1|0|0|0|0|0|1	0.02	0.59
RMI2	CHAF1A	0|2|0	2	0.67	3	1|0|0|0|0|0|0|0|0|2|0|1	0.02	0.59
RMI2	SEC24C	0|2|0	2	0.67	3	0|0|0|0|0|2|0|0|0|0|0|2	0.02	0.59
RMI2	DR1	0|2|0	2	0.67	3	0|0|0|0|0|0|0|2|0|0|2|0	0.02	0.59
RMI2	ARID4B	0|0|4	4	1.33	3	0|0|0|0|3|0|0|0|2|0|2|0	0.03	0.59
RMI2	ANAPC16	0|0|4	4	1.33	3	0|0|2|0|0|0|0|0|1|1|2|2	0.03	0.59
RMI2	MCRIP2	0|0|4	4	1.33	3	1|1|1|0|1|0|0|0|4|0|1|1	0.03	0.59
RMI2	PSMB4	0|0|2	2	0.67	3	0|0|0|0|0|0|0|1|0|0|1|2	0.02	0.59
RMI2	SUPT6H	0|0|2	2	0.67	3	0|0|0|0|0|0|0|0|2|0|0|2	0.02	0.59
RMI2	PPIL2	0|0|2	2	0.67	3	0|0|0|1|0|1|0|2|0|0|0|0	0.02	0.59
RMI2	SMG1	0|0|2	2	0.67	3	0|0|0|1|1|0|0|0|0|0|0|2	0.02	0.59
RMI2	SRSF5	0|0|2	2	0.67	3	2|0|1|0|0|0|0|0|0|0|1|0	0.02	0.59
RMI2	GTPBP1	3|2|0	5	1.67	3	0|0|0|0|0|0|2|3|1|0|0|0	0.02	0.6
RMI2	SRRM1	11|9|14	34	11.33	3	2|4|2|3|6|1|3|5|7|5|3|4	0.02	0.6
RMI2	TNRC6B	10|17|29	56	18.67	3	5|4|0|6|7|4|7|17|10|5|10|5	0.02	0.6
RMI2	NBN	3|5|9	17	5.67	3	0|0|7|3|1|1|0|2|3|1|2|2	0.02	0.6
RMI2	CIC	3|3|7	13	4.33	3	0|0|0|3|0|0|2|0|3|3|3|0	0.02	0.6
RMI2	CCNL2	2|0|3	5	1.67	3	0|0|1|1|1|1|0|2|2|1|0|1	0.02	0.6
RMI2	RAB18	2|2|0	4	1.33	3	2|1|0|0|0|0|0|1|0|1|0|0	0.02	0.6
RMI2	MTMR6	2|2|0	4	1.33	3	0|0|0|0|0|0|1|0|3|0|1|0	0.02	0.6
RMI2	HNRNPDL	0|7|4	11	3.67	3	3|1|1|1|0|0|3|0|0|3|3|3	0.02	0.6
RMI2	MAGED1	0|2|2	4	1.33	3	0|0|0|0|3|0|0|1|0|0|0|1	0.02	0.6
RMI2	IMMT	0|2|0	2	0.67	3	0|5|0|0|0|0|0|0|0|0|0|0	0.02	0.6
RMI2	RRS1	0|2|2	4	1.33	3	0|2|0|0|0|0|1|0|1|0|0|1	0.02	0.6
RMI2	AHSG	0|2|2	4	1.33	3	1|0|0|0|0|0|1|0|0|1|0|2	0.02	0.6
RMI2	CDK7	0|0|3	3	1	3	0|0|0|0|0|0|0|0|0|0|2|4	0.02	0.6
RMI2	NSD1	0|0|3	3	1	3	0|0|0|0|0|0|0|0|4|1|0|1	0.02	0.6
RMI2	USP11	0|0|2	2	0.67	3	0|0|0|0|0|0|0|5|0|0|0|0	0.02	0.6
RMI2	KIF2A	4|4|8	16	5.33	3	2|3|1|3|1|3|0|2|1|2|2|5	0.02	0.61
RMI2	YWHAZ	12|8|22	42	14	3	8|7|11|7|7|6|5|7|5|5|7|10	0.02	0.61
RMI2	EIF4ENIF1	8|7|11	26	8.67	3	1|0|0|1|0|1|0|7|4|2|6|2	0.02	0.61
RMI2	DARS1	23|34|18	75	25	3	12|14|9|14|12|10|10|13|14|12|9|10	0.01	0.61
RMI2	CDK11A	5|7|12	24	8	3	3|2|2|5|6|5|3|3|4|2|0|3	0.02	0.61
RMI2	CUX1	4|13|11	28	9.33	3	5|1|4|2|0|3|2|3|8|5|3|4	0.01	0.61
RMI2	RHEB	3|4|2	9	3	3	0|1|0|1|0|0|3|1|2|0|2|1	0.01	0.61
RMI2	RPS29	3|0|3	6	2	3	0|0|0|0|1|0|0|2|3|0|1|0	0.01	0.61
RMI2	CKAP2	2|8|5	15	5	3	0|1|2|3|1|4|3|3|3|0|4|3	0.02	0.61
RMI2	SMARCC2	2|20|6	28	9.33	3	9|4|7|8|9|2|2|2|4|6|3|5	0.01	0.61
RMI2	ACBD3	3|3|3	9	3	3	0|1|0|1|1|1|1|2|2|1|2|1	0.01	0.61
RMI2	NKRF	5|10|4	19	6.33	3	2|1|0|2|4|2|2|5|0|4|0|4	0.02	0.61
RMI2	SRSF10	3|6|3	12	4	3	1|3|2|1|3|1|3|2|0|1|1|2	0.01	0.61
RMI2	MTMR1	0|3|0	3	1	3	0|0|0|1|2|0|0|0|1|0|0|2	0.02	0.61
RMI2	POLR2C	0|0|5	5	1.67	3	0|4|0|0|0|0|0|0|3|1|1|0	0.02	0.61
RMI2	POLD3	0|0|3	3	1	3	1|0|2|2|0|1|1|0|0|1|0|1	0.02	0.61
RMI2	BAIAP2L1	0|0|3	3	1	3	0|0|0|0|0|0|0|2|0|0|2|2	0.02	0.61
RMI2	PDCD2L	0|0|3	3	1	3	0|0|1|0|0|0|0|2|2|0|1|1	0.02	0.61
RMI2	VMP1	0|0|2	2	0.67	3	0|0|0|0|0|0|0|4|0|0|0|1	0.02	0.61
RMI2	SNU13	4|0|2	6	2	3	2|1|1|0|0|0|1|1|2|2|2|1	0.01	0.62
RMI2	AP2M1	3|7|5	15	5	3	4|3|3|2|0|1|2|0|0|1|3|3	0.01	0.62
RMI2	PRMT1	8|9|11	28	9.33	3	3|2|4|2|4|4|1|7|4|0|2|2	0.01	0.62
RMI2	SRSF9	4|0|2	6	2	3	0|0|1|1|1|1|0|0|1|2|3|2	0.01	0.62
RMI2	UTRN	16|23|35	74	24.67	3	15|5|9|15|14|10|0|3|13|10|12|6	0.01	0.62
RMI2	RCOR1	5|8|8	21	7	3	3|0|2|0|3|0|0|5|0|2|4|0	0.01	0.62
RMI2	PPIL3	4|4|0	8	2.67	3	0|1|1|2|1|2|0|3|2|1|0|1	0.01	0.62
RMI2	POLR2A	4|6|7	17	5.67	3	4|1|1|3|2|0|0|1|4|0|0|0	0.01	0.62
RMI2	ATP6V1H	2|0|0	2	0.67	3	0|0|0|0|0|0|0|1|1|0|0|3	0.01	0.62
RMI2	BCCIP	2|4|2	8	2.67	3	0|0|0|0|0|0|0|2|4|0|2|0	0.01	0.62
RMI2	IPO8	2|0|0	2	0.67	3	0|1|0|2|1|0|1|0|0|0|0|0	0.01	0.62
RMI2	EIF6	2|0|0	2	0.67	3	2|1|0|0|1|0|0|1|0|1|1|0	0.01	0.62
RMI2	RBM8A	2|0|0	2	0.67	3	0|0|0|1|0|0|0|1|0|1|2|0	0.01	0.62
RMI2	ARHGEF7	0|5|4	9	3	3	0|0|0|0|0|0|0|5|4|0|1|0	0.01	0.62
RMI2	PLRG1	0|9|0	9	3	3	4|0|2|0|3|2|1|0|3|0|6|1	0.01	0.62
RMI2	HAUS7	0|8|4	12	4	3	1|2|8|2|2|1|1|1|0|2|1|0	0.01	0.62
RMI2	RAI1	0|6|2	8	2.67	3	0|0|2|0|0|1|2|5|0|2|2|0	0.01	0.62
RMI2	CAMSAP2	0|5|7	12	4	3	0|1|1|0|1|0|0|5|4|0|2|2	0.01	0.62
RMI2	RPS12	0|4|0	4	1.33	3	1|2|0|0|1|2|0|0|2|0|2|2	0.01	0.62
RMI2	MMS19	0|4|0	4	1.33	3	0|1|0|0|0|1|0|0|4|0|2|1	0.01	0.62
RMI2	ISYNA1	0|2|0	2	0.67	3	2|0|0|0|1|1|1|0|0|0|0|0	0.01	0.62
RMI2	POLR3A	0|2|0	2	0.67	3	0|0|0|0|0|0|0|1|0|0|2|2	0.01	0.62
RMI2	RPS10	0|2|0	2	0.67	3	1|0|1|0|0|1|0|0|2|1|1|1	0.01	0.62
RMI2	AGPAT1	0|2|0	2	0.67	3	0|0|0|1|0|1|1|0|0|0|0|2	0.01	0.62
RMI2	MRPS9	0|2|0	2	0.67	3	2|1|0|0|0|0|0|0|1|1|0|0	0.01	0.62
RMI2	ISY1	0|2|0	2	0.67	3	0|1|0|0|1|0|0|0|0|0|2|1	0.01	0.62
RMI2	GPS1	0|4|5	9	3	3	0|0|0|4|0|0|0|4|0|0|2|0	0.01	0.62
RMI2	TAF5	0|2|0	2	0.67	3	0|0|0|2|1|2|0|0|0|0|0|0	0.01	0.62
RMI2	BCAS3	0|0|4	4	1.33	3	0|2|2|2|2|0|2|2|1|0|0|2	0.01	0.62
RMI2	KIF14	0|0|4	4	1.33	3	2|0|2|1|2|0|0|2|1|0|0|0	0.01	0.62
RMI2	LARP4B	0|0|4	4	1.33	3	0|0|0|0|0|1|0|3|2|1|2|0	0.01	0.62
RMI2	RB1	0|0|4	4	1.33	3	0|0|1|0|0|0|0|0|3|0|2|2	0.01	0.62
RMI2	PPP2CB	0|0|2	2	0.67	3	0|0|1|0|0|0|0|1|1|0|2|0	0.01	0.62
RMI2	USP5	0|0|2	2	0.67	3	0|0|0|0|0|0|0|0|0|0|2|3	0.01	0.62
RMI2	SLC1A5	7|12|10	29	9.67	3	5|4|2|5|3|5|3|6|4|5|2|3	0.01	0.63
RMI2	PRPS1	3|2|0	5	1.67	3	0|1|0|1|0|4|1|1|0|0|0|1	0.01	0.63
RMI2	ARL1	2|7|2	11	3.67	3	3|0|2|1|0|2|3|3|4|0|2|3	0.01	0.63
RMI2	FUBP1	0|7|7	14	4.67	3	0|0|0|0|0|0|1|0|3|0|4|6	0.01	0.63
RMI2	ASH2L	0|2|5	7	2.33	3	1|1|2|1|1|2|0|2|3|1|3|0	0.01	0.63
RMI2	ENSEMBL:ENSBTAP00000001528	8|0|0	8	2.67	3	0|0|9|0|0|6|0|0|0|0|0|0	0.01	0.64
RMI2	RPL37A	6|2|0	8	2.67	3	1|1|0|1|0|2|6|0|2|2|0|2	0.01	0.64
RMI2	CEP55	4|9|8	21	7	3	4|1|2|5|3|2|0|0|4|1|3|4	0.01	0.64
RMI2	DDX56	3|0|3	6	2	3	2|2|2|0|0|1|0|2|2|1|0|2	0.01	0.64
RMI2	PPP4C	4|4|6	14	4.67	3	2|0|2|2|2|3|2|4|1|3|2|2	0.01	0.64
RMI2	PTPN11	6|24|7	37	12.33	3	6|7|3|7|5|5|5|13|8|2|7|12	0.01	0.64
RMI2	DLG5	6|8|9	23	7.67	3	4|0|0|3|4|0|0|2|4|0|0|5	0.01	0.64
RMI2	RBBP6	9|6|21	36	12	3	6|3|4|5|10|4|1|3|13|5|2|4	0.01	0.64
RMI2	REPS1	4|10|7	21	7	3	3|3|0|2|4|0|5|3|5|3|2|4	0.01	0.64
RMI2	RPL36	3|0|4	7	2.33	3	2|2|2|1|2|1|0|0|0|3|0|1	0.01	0.64
RMI2	CPSF4	3|3|0	6	2	3	0|0|1|1|1|2|2|2|0|2|0|2	0.01	0.64
RMI2	ANAPC7	2|8|8	18	6	3	6|0|3|4|1|1|0|2|3|2|3|3	0.01	0.64
RMI2	CPSF2	4|4|17	25	8.33	3	5|5|3|5|2|2|2|10|7|3|6|6	0.01	0.64
RMI2	TNIP1	3|4|3	10	3.33	3	0|0|0|0|3|0|0|4|1|0|0|1	0.01	0.64
RMI2	APBB1	4|2|11	17	5.67	3	8|1|0|1|1|3|0|2|6|0|3|2	0.01	0.64
RMI2	HNRNPD	2|15|8	25	8.33	3	1|2|2|2|5|4|6|8|7|5|4|5	0.01	0.64
RMI2	DIABLO	2|2|2	6	2	3	1|0|0|0|1|0|0|2|0|0|0|2	0.01	0.64
RMI2	RCL1	2|2|0	4	1.33	3	0|1|1|0|0|0|0|2|2|0|1|0	0.01	0.64
RMI2	PRDX6	2|8|4	14	4.67	3	4|2|2|2|2|2|3|0|1|2|4|4	0.01	0.64
RMI2	FARSB	0|3|0	3	1	3	2|0|1|0|2|0|0|0|0|0|0|2	0.01	0.64
RMI2	FAM120A	0|3|3	6	2	3	0|0|0|2|1|3|0|0|0|0|0|2	0.01	0.64
RMI2	ERLIN1	0|3|0	3	1	3	3|3|0|0|1|0|0|0|0|0|0|0	0.01	0.64
RMI2	CNN2	0|4|6	10	3.33	3	0|0|1|1|1|1|0|3|2|0|4|3	0.01	0.64
RMI2	ATF7IP	0|2|2	4	1.33	3	0|0|0|0|0|0|0|2|2|0|0|2	0.01	0.64
RMI2	ENSA	0|2|2	4	1.33	3	1|0|0|0|0|0|0|0|0|0|2|3	0.01	0.64
RMI2	SEC24B	0|0|2	2	0.67	3	0|0|0|0|0|0|0|0|4|0|0|2	0.01	0.64
RMI2	MSH2	14|10|6	30	10	3	6|4|3|4|3|6|5|6|4|0|3|7	0	0.65
RMI2	USP9X	11|2|4	17	5.67	3	3|0|2|3|1|4|0|4|3|0|7|5	0.01	0.65
RMI2	EIF3D	11|10|12	33	11	3	4|2|2|5|3|3|5|4|7|4|5|5	0	0.65
RMI2	FXR2	11|3|0	14	4.67	3	3|4|3|0|3|4|2|5|0|0|5|6	0.01	0.65
RMI2	PRCC	4|2|4	10	3.33	3	1|1|1|1|2|2|1|4|0|2|2|1	0	0.65
RMI2	RABGAP1	4|2|0	6	2	3	0|0|1|3|2|0|0|0|0|0|3|0	0.01	0.65
RMI2	PFDN2	4|2|4	10	3.33	3	2|2|3|3|2|1|2|1|0|1|1|2	0	0.65
RMI2	RNF20	7|0|0	7	2.33	3	0|0|3|0|1|1|0|5|5|0|0|0	0	0.65
RMI2	PSMD4	7|3|3	13	4.33	3	1|4|1|2|0|1|0|0|3|2|4|3	0	0.65
RMI2	RAB13	4|0|0	4	1.33	3	1|3|0|2|0|1|0|0|0|0|0|3	0	0.65
RMI2	NR2C1	2|0|4	6	2	3	1|1|1|0|0|0|0|2|3|2|2|2	0.01	0.65
RMI2	EXOSC9	2|4|0	6	2	3	2|1|1|1|2|0|2|3|0|1|0|2	0.01	0.65
RMI2	PRPF31	2|0|0	2	0.67	3	0|2|0|0|0|1|2|0|0|1|0|1	0	0.65
RMI2	EXOSC6	6|6|0	12	4	3	1|3|3|2|2|2|2|2|4|1|3|2	0.01	0.65
RMI2	HNRNPH3	2|4|2	8	2.67	3	2|1|0|0|0|4|1|0|0|0|0|2	0.01	0.65
RMI2	RTN1	2|0|0	2	0.67	3	2|2|0|0|2|0|0|0|0|0|0|0	0	0.65
RMI2	ERH	2|6|6	14	4.67	3	3|0|1|0|3|3|0|4|0|0|0|0	0.01	0.65
RMI2	SUPT20H	0|4|2	6	2	3	0|0|1|2|1|1|0|4|1|2|0|1	0.01	0.65
RMI2	KPNA4	0|7|9	16	5.33	3	3|3|0|0|1|1|0|5|4|2|5|3	0.01	0.65
RMI2	PSMC6	0|7|5	12	4	3	0|0|1|0|0|0|0|4|3|1|2|5	0	0.65
RMI2	DCAF7	0|7|5	12	4	3	4|4|2|3|2|2|0|3|0|1|2|2	0	0.65
RMI2	CTBP2	0|4|0	4	1.33	3	1|2|1|0|1|4|2|0|0|0|0|0	0	0.65
RMI2	SULT1A2	0|3|0	3	1	3	0|0|0|0|0|4|0|0|4|0|0|0	0	0.65
RMI2	MYO1C	0|2|0	2	0.67	3	2|1|0|0|1|2|0|0|0|0|0|1	0	0.65
RMI2	TSFM	0|2|0	2	0.67	3	1|1|0|0|0|2|0|0|0|1|0|2	0	0.65
RMI2	THOC3	0|2|0	2	0.67	3	1|1|0|2|2|0|0|0|0|0|0|0	0	0.65
RMI2	GAB1	0|2|0	2	0.67	3	0|0|2|2|1|0|1|0|0|0|0|0	0	0.65
RMI2	RPS28	0|2|4	6	2	3	2|1|3|2|1|2|2|1|0|0|1|2	0.01	0.65
RMI2	ZW10	0|0|4	4	1.33	3	2|1|0|1|0|0|0|4|0|0|0|2	0	0.65
RMI2	NOP16	0|0|2	2	0.67	3	2|0|0|1|0|0|0|2|0|0|1|0	0	0.65
RMI2	SKIC8	0|0|2	2	0.67	3	1|1|0|0|0|0|0|1|2|0|2|0	0	0.65
RMI2	CCNL1	0|0|2	2	0.67	3	1|0|0|0|0|0|0|1|0|0|0|4	0.01	0.65
RMI2	THOC6	0|0|2	2	0.67	3	0|0|0|2|2|0|0|0|0|2|0|0	0	0.65
RMI2	PDLIM3	0|0|2	2	0.67	3	0|0|0|0|0|0|0|0|2|0|2|2	0	0.65
RMI2	GTF3C5	5|8|17	30	10	3	2|3|1|1|4|2|2|10|3|7|8|5	0	0.66
RMI2	PSMD12	6|8|5	19	6.33	3	2|0|0|2|1|1|4|5|3|1|0|4	0	0.66
RMI2	SMARCE1	5|5|4	14	4.67	3	1|1|1|1|1|1|0|2|6|1|0|3	0	0.66
RMI2	RBM33	10|7|7	24	8	3	0|0|2|1|2|1|1|7|3|0|5|4	0	0.66
RMI2	RAB3GAP1	3|0|0	3	1	3	2|0|0|0|0|0|1|0|0|2|1|3	0	0.66
RMI2	INF2	2|5|5	12	4	3	0|0|0|0|0|2|0|2|0|1|4|4	0	0.66
RMI2	CCNK	2|9|12	23	7.67	3	2|4|0|0|3|1|3|8|5|3|3|5	0	0.66
RMI2	KIF18B	2|3|2	7	2.33	3	0|0|1|0|0|0|2|3|0|2|0|1	0	0.66
RMI2	PFN2	2|2|2	6	2	3	1|2|1|1|2|1|0|2|0|1|0|0	0	0.66
RMI2	MAT2A	2|2|0	4	1.33	3	2|1|1|1|0|0|0|2|2|1|0|1	0	0.66
RMI2	PSMB5	2|2|3	7	2.33	3	0|0|1|0|1|1|0|4|0|2|0|0	0	0.66
RMI2	FKBP15	2|3|0	5	1.67	3	1|1|1|0|2|0|0|0|2|2|2|2	0	0.66
RMI2	RTN3	3|0|0	3	1	3	2|1|2|0|0|1|1|0|3|0|0|0	0	0.66
RMI2	EIF3K	3|0|2	5	1.67	3	0|0|0|1|1|0|0|2|0|0|3|2	0	0.66
RMI2	CHCHD2	2|0|2	4	1.33	3	1|1|1|0|1|0|1|3|2|1|0|0	0	0.66
RMI2	EIF5A	0|12|4	16	5.33	3	6|0|0|0|5|0|5|5|3|0|2|6	0	0.66
RMI2	LRRC49	0|10|12	22	7.33	3	0|0|3|3|8|0|0|3|0|0|8|0	0	0.66
RMI2	AURKB	0|5|0	5	1.67	3	1|2|3|2|3|0|1|3|2|0|2|2	0	0.66
RMI2	SGF29	0|3|2	5	1.67	3	1|1|0|1|0|0|2|1|2|2|2|1	0	0.66
RMI2	TSHZ3	0|3|2	5	1.67	3	2|1|1|0|3|2|0|0|0|0|1|0	0	0.66
RMI2	SAMHD1	0|3|0	3	1	3	0|2|0|2|0|2|2|2|1|0|1|2	0	0.66
RMI2	GFPT1	0|3|0	3	1	3	3|2|0|0|0|0|0|2|0|0|0|1	0	0.66
RMI2	DYNC1LI2	0|2|2	4	1.33	3	0|0|0|2|1|3|0|0|0|0|0|1	0	0.66
RMI2	YWHAH	0|0|10	10	3.33	3	5|0|0|5|0|0|0|4|0|0|4|5	0	0.66
RMI2	NHLRC2	0|0|2	2	0.67	3	0|0|0|0|0|0|0|1|0|0|2|3	0	0.66
RMI2	ERBIN	10|19|44	73	24.33	3	10|9|14|14|15|12|4|18|20|9|14|20	0	0.67
RMI2	SLC25A13	7|16|3	26	8.67	3	5|8|1|3|0|5|6|5|6|5|2|9	0	0.67
RMI2	SF1	23|29|32	84	28	3	12|14|3|4|5|6|9|17|11|6|8|5	0	0.67
RMI2	PRKAG1	8|0|2	10	3.33	3	3|2|4|3|2|2|3|2|4|0|3|5	0	0.67
RMI2	PSMD8	6|7|0	13	4.33	3	0|3|3|1|1|1|1|5|0|3|0|4	0	0.67
RMI2	HNRNPAB	4|13|2	19	6.33	3	4|3|2|4|4|5|1|8|4|3|5|6	0	0.67
RMI2	GTPBP4	9|21|6	36	12	3	5|6|1|3|8|7|4|14|9|6|4|5	0	0.67
RMI2	SENP3	3|3|2	8	2.67	3	1|0|1|1|2|3|1|2|1|2|1|1	0	0.67
RMI2	SON	29|49|44	122	40.67	3	14|15|20|17|20|13|12|12|22|8|13|19	0	0.67
RMI2	ASNS	4|0|2	6	2	3	1|1|0|0|2|1|0|0|2|0|4|2	0	0.67
RMI2	KHDRBS1	3|10|16	29	9.67	3	6|4|3|2|2|4|3|9|8|4|6|6	0	0.67
RMI2	EIF5AL1	4|0|0	4	1.33	3	0|3|2|2|0|3|0|0|0|2|0|0	0	0.67
RMI2	SKA1	3|3|8	14	4.67	3	1|2|1|1|1|1|0|4|3|0|4|5	0	0.67
RMI2	MGA	0|17|12	29	9.67	3	7|3|0|3|4|4|0|12|7|3|1|0	0	0.67
RMI2	PDCD6	0|4|0	4	1.33	3	3|3|0|0|0|0|0|0|0|0|4|0	0	0.67
RMI2	PML	0|4|0	4	1.33	3	0|0|0|1|2|0|2|4|0|0|1|2	0	0.67
RMI2	TRIP12	0|9|5	14	4.67	3	0|1|1|2|6|1|3|0|7|2|0|0	0	0.67
RMI2	SRSF4	0|4|0	4	1.33	3	0|0|0|0|2|3|2|0|0|3|0|0	0	0.67
RMI2	PDS5A	0|6|0	6	2	3	3|2|1|1|2|0|0|4|3|0|3|1	0	0.67
RMI2	TFDP1	0|6|0	6	2	3	0|0|0|0|0|0|0|0|6|0|3|4	0	0.67
RMI2	SPTBN1	0|4|2	6	2	3	0|0|2|2|2|0|0|0|2|1|2|4	0	0.67
RMI2	ZNF207	0|4|0	4	1.33	3	3|1|3|0|0|0|2|0|0|2|0|0	0	0.67
RMI2	DHX8	0|6|0	6	2	3	2|3|0|0|0|0|2|1|3|0|5|0	0	0.67
RMI2	ATP5MK	0|1|4	5	1.67	3	3|1|3|2|1|0|2|1|1|2|1|2	0	0.67
RMI2	DHX37	0|2|0	2	0.67	3	0|0|0|0|0|0|0|4|2|1|0|0	0	0.67
RMI2	CUL4A	0|0|2	2	0.67	3	0|0|0|0|0|5|0|0|0|0|2|0	0	0.67
RMI2	LYAR	0|0|4	4	1.33	3	1|1|0|1|0|0|0|3|0|0|1|5	0	0.67
RMI2	RPL36AL	0|0|8	8	2.67	3	0|2|1|0|5|4|0|0|4|2|0|3	0	0.67
RMI2	KRT18	14|47|48	109	36.33	3	22|10|9|16|14|17|15|19|22|9|16|17	0	0.68
RMI2	WASHC2A	20|25|50	95	31.67	3	8|10|17|7|9|4|8|29|13|8|9|12	0	0.68
RMI2	ARHGEF2	4|4|2	10	3.33	3	2|0|0|0|0|2|0|0|3|0|3|3	0	0.68
RMI2	KIF1A	4|0|7	11	3.67	3	1|0|1|4|4|0|1|1|4|0|3|0	0	0.68
RMI2	CSNK2A2	12|9|5	26	8.67	3	1|2|1|0|3|3|5|9|4|0|3|5	0	0.68
RMI2	RBMX	14|26|22	62	20.67	3	11|11|6|7|9|5|9|6|14|0|4|6	0	0.68
RMI2	LENG8	10|14|11	35	11.67	3	2|4|4|3|5|2|4|9|6|5|6|2	0	0.68
RMI2	ELOC	4|2|4	10	3.33	3	0|0|2|0|1|0|1|4|2|0|3|0	0	0.68
RMI2	EZR	10|13|26	49	16.33	3	6|0|5|12|11|11|9|8|8|0|11|11	0	0.68
RMI2	LMNA	3|7|3	13	4.33	3	7|0|0|3|1|4|0|0|0|0|0|0	0	0.68
RMI2	TAF5L	2|4|4	10	3.33	3	0|0|0|0|1|1|1|0|5|3|1|2	0	0.68
RMI2	GPATCH8	2|3|5	10	3.33	3	2|0|1|2|1|3|0|5|0|1|1|2	0	0.68
RMI2	SEC22B	2|0|0	2	0.67	3	2|1|0|0|1|2|0|0|0|2|0|1	0	0.68
RMI2	GPRIN1	2|12|4	18	6	3	0|4|1|1|2|3|6|6|6|3|5|4	0	0.68
RMI2	ELF2	2|0|0	2	0.67	3	0|0|0|0|0|0|1|2|3|0|1|0	0	0.68
RMI2	HAUS4	2|7|5	14	4.67	3	0|1|3|3|5|0|0|4|3|0|2|0	0	0.68
RMI2	AGTPBP1	0|3|5	8	2.67	3	0|1|0|0|2|1|0|0|5|1|1|4	0	0.68
RMI2	MRTO4	0|7|0	7	2.33	3	0|2|0|0|2|0|0|6|0|0|3|4	0	0.68
RMI2	SRPK2	0|4|5	9	3	3	0|0|2|0|4|0|0|0|0|0|2|4	0	0.68
RMI2	API5	0|2|0	2	0.67	3	0|2|1|1|0|1|0|2|2|0|0|0	0	0.68
RMI2	CDC73	0|2|3	5	1.67	3	0|0|0|0|0|2|2|1|2|2|2|3	0	0.68
RMI2	MNAT1	0|2|0	2	0.67	3	0|0|0|0|0|0|1|0|0|0|3|3	0	0.68
RMI2	SEC23B	0|0|5	5	1.67	3	1|0|1|2|0|1|3|5|0|1|2|0	0	0.68
RMI2	TES	0|0|7	7	2.33	3	4|3|2|0|2|0|0|0|5|2|3|2	0	0.68
RMI2	IGBP1	0|0|2	2	0.67	3	0|2|1|0|2|0|1|0|2|0|1|1	0	0.68
RMI2	GTF2E1	0|0|2	2	0.67	3	0|0|1|1|0|0|1|1|0|0|3|2	0	0.68
RMI2	DNMBP	0|0|2	2	0.67	3	0|0|0|1|0|0|0|0|3|0|2|1	0	0.68
RMI2	DNAJC11	0|0|2	2	0.67	3	0|0|0|0|1|2|0|0|2|0|1|2	0	0.68
RMI2	PSMA2	0|0|2	2	0.67	3	0|0|0|0|0|0|2|0|1|0|2|2	0	0.68
RMI2	STK3	0|0|2	2	0.67	3	2|0|3|1|0|0|0|0|0|0|0|1	0	0.68
RMI2	SLMAP	0|0|2	2	0.67	3	0|0|2|0|0|0|0|3|0|0|0|2	0	0.68
RMI2	CDC16	10|16|11	37	12.33	3	6|1|8|3|3|5|2|9|7|3|5|2	0	0.69
RMI2	OGA	10|15|18	43	14.33	3	0|2|3|5|0|1|5|7|10|3|8|8	0	0.69
RMI2	FUBP3	11|10|10	31	10.33	3	3|5|6|0|4|4|4|6|4|2|3|5	0	0.69
RMI2	MYO6	13|15|13	41	13.67	3	4|8|3|6|4|7|3|3|5|2|7|6	0	0.69
RMI2	AAK1	4|3|8	15	5	3	1|1|4|0|1|0|2|0|7|1|3|3	0	0.69
RMI2	CSTF2T	7|0|11	18	6	3	0|0|2|0|0|0|0|5|7|2|4|6	0	0.69
RMI2	GAPVD1	32|44|46	122	40.67	3	16|9|14|18|17|17|16|17|25|8|14|12	0	0.69
RMI2	ERCC6L	6|4|5	15	5	3	3|2|0|3|0|1|2|3|5|0|0|3	0	0.69
RMI2	EXOSC4	5|2|6	13	4.33	3	2|0|1|4|2|4|2|1|4|2|2|0	0	0.69
RMI2	TOMM22	10|4|4	18	6	3	2|5|2|3|1|3|3|6|6|3|2|3	0	0.69
RMI2	YJU2	3|0|0	3	1	3	0|0|0|0|0|1|3|0|0|0|1|4	0	0.69
RMI2	HTATSF1	3|7|13	23	7.67	3	1|3|3|0|4|2|0|8|9|3|2|4	0	0.69
RMI2	RPL38	7|6|4	17	5.67	3	2|4|1|2|2|4|3|4|4|2|2|1	0	0.69
RMI2	RABEP1	2|4|6	12	4	3	2|3|1|2|3|1|0|2|4|1|0|4	0	0.69
RMI2	PLK1	2|4|3	9	3	3	0|2|1|1|0|2|1|3|3|2|0|3	0	0.69
RMI2	TRA2A	2|2|0	4	1.33	3	2|2|1|1|1|2|0|0|1|0|2|1	0	0.69
RMI2	STK4	2|0|2	4	1.33	3	0|0|0|1|0|1|0|3|3|0|0|0	0	0.69
RMI2	GTF2A1	2|0|4	6	2	3	0|0|1|1|1|0|1|2|5|2|2|1	0	0.69
RMI2	UNK	4|0|4	8	2.67	3	7|0|0|0|0|1|0|0|0|0|4|0	0	0.69
RMI2	EIF4E	0|7|10	17	5.67	3	0|3|0|2|4|2|4|4|8|3|0|3	0	0.69
RMI2	PSMD6	0|6|0	6	2	3	0|0|0|0|0|4|3|0|0|0|0|7	0	0.69
RMI2	SKP1	0|4|5	9	3	3	1|0|2|0|0|0|1|7|0|1|2|2	0	0.69
RMI2	ABLIM1	0|3|0	3	1	3	2|2|0|2|2|1|0|0|0|0|3|0	0	0.69
RMI2	NUP85	0|3|0	3	1	3	2|3|0|0|0|2|0|2|0|0|2|2	0	0.69
RMI2	RBM28	0|4|2	6	2	3	3|1|0|0|2|3|1|3|0|0|1|2	0	0.69
RMI2	DNAJC17	0|2|2	4	1.33	3	0|0|0|1|0|0|0|2|2|0|2|2	0	0.69
RMI2	UTP4	0|2|2	4	1.33	3	2|0|0|2|0|2|1|2|0|0|0|0	0	0.69
RMI2	DRG2	0|2|2	4	1.33	3	2|1|0|0|0|2|0|0|0|0|0|3	0	0.69
RMI2	UPRT	0|2|2	4	1.33	3	0|0|0|1|0|1|0|0|0|1|4|2	0	0.69
RMI2	AGK	0|2|2	4	1.33	3	2|1|0|0|0|1|3|0|1|0|1|2	0	0.69
RMI2	FNBP4	0|0|3	3	1	3	0|0|1|3|0|1|0|0|2|2|2|0	0	0.69
RMI2	ZYX	4|13|26	43	14.33	3	0|2|2|2|2|0|5|21|7|0|4|8	0	0.7
RMI2	SRSF7	19|13|10	42	14	3	9|7|8|4|5|1|6|10|7|5|8|7	0	0.7
RMI2	SMAP1	9|6|4	19	6.33	3	0|0|3|1|1|0|4|7|2|4|4|3	0	0.7
RMI2	MCRIP1	7|0|2	9	3	3	0|2|3|1|4|0|2|2|5|2|4|0	0	0.7
RMI2	COIL	7|5|5	17	5.67	3	1|1|2|2|2|1|5|4|5|2|2|1	0	0.7
RMI2	LUC7L3	4|14|9	27	9	3	6|4|4|5|6|5|1|8|7|4|3|4	0	0.7
RMI2	LIMD1	4|2|11	17	5.67	3	2|1|0|0|1|1|1|10|5|2|2|5	0	0.7
RMI2	NUP93	9|12|4	25	8.33	3	7|4|0|0|2|7|3|3|5|2|5|5	0	0.7
RMI2	CIP2A	16|10|21	47	15.67	3	5|2|3|0|11|0|5|9|7|2|8|10	0	0.7
RMI2	TAF6	3|5|2	10	3.33	3	1|0|2|2|0|2|1|4|3|4|0|0	0	0.7
RMI2	AP3M1	4|4|0	8	2.67	3	2|3|1|0|1|1|0|2|5|0|2|2	0	0.7
RMI2	LIMCH1	3|5|7	15	5	3	4|6|2|2|1|2|2|0|0|0|4|0	0	0.7
RMI2	SNRPF	2|2|4	8	2.67	3	2|3|3|1|2|1|1|2|2|2|3|2	0	0.7
RMI2	OIP5	2|0|0	2	0.67	3	0|1|1|1|0|0|0|5|0|0|1|0	0	0.7
RMI2	TXLNG	1|0|2	3	1	3	0|0|4|2|1|0|0|1|0|0|0|1	0	0.7
RMI2	PPP2R1A	0|5|13	18	6	3	5|4|3|4|3|4|3|4|1|0|10|7	0	0.7
RMI2	TMOD3	0|6|6	12	4	3	0|2|2|3|3|3|1|0|6|0|2|2	0	0.7
RMI2	NIPBL	0|9|5	14	4.67	3	5|4|3|5|4|3|0|5|4|3|3|1	0	0.7
RMI2	NOL11	0|7|2	9	3	3	3|0|0|4|3|0|0|4|5|0|3|2	0	0.7
RMI2	N4BP1	0|4|5	9	3	3	2|0|0|2|0|0|2|0|1|0|6|3	0	0.7
RMI2	TAF6L	0|4|4	8	2.67	3	3|2|0|0|0|4|0|0|1|0|0|3	0	0.7
RMI2	COMMD2	0|3|5	8	2.67	3	1|0|0|0|0|0|0|4|4|0|3|2	0	0.7
RMI2	WASF2	0|2|0	2	0.67	3	0|0|2|2|1|2|0|0|0|0|2|2	0	0.7
RMI2	DOLPP1	0|2|0	2	0.67	3	2|1|0|1|0|2|2|2|0|0|0|0	0	0.7
RMI2	SRSF2	0|2|0	2	0.67	3	0|0|0|0|0|1|0|4|0|1|2|1	0	0.7
RMI2	ILVBL	0|2|0	2	0.67	3	2|2|0|0|0|0|0|4|0|0|0|0	0	0.7
RMI2	FAM50A	0|0|4	4	1.33	3	0|0|2|1|1|1|4|2|0|0|3|2	0	0.7
RMI2	YWHAG	0|0|14	14	4.67	3	0|0|7|5|0|0|0|0|3|4|9|6	0	0.7
RMI2	VPS51	0|0|4	4	1.33	3	2|1|0|0|0|0|0|2|5|0|2|1	0	0.7
RMI2	TKT	0|0|2	2	0.67	3	1|0|0|1|0|0|0|0|4|0|0|2	0	0.7
RMI2	PWP2	0|0|2	2	0.67	3	0|1|0|1|0|0|0|3|3|1|0|1	0	0.7
RMI2	COBLL1	0|0|2	2	0.67	3	0|0|0|0|0|1|0|0|4|0|3|0	0	0.7
RMI2	ANKLE2	0|0|2	2	0.67	3	0|0|2|0|1|2|0|0|2|0|2|0	0	0.7
RMI2	TTC1	0|0|2	2	0.67	3	0|2|0|3|0|0|0|0|0|1|0|2	0	0.7
RMI2	PDCD4	0|0|2	2	0.67	3	2|0|0|1|0|3|0|2|0|0|0|0	0	0.7
RMI2	HLCS	5|16|10	31	10.33	3	3|4|4|5|8|5|10|8|1|0|4|5	0	0.71
RMI2	CSTPP1	8|13|11	32	10.67	3	7|3|3|2|7|4|2|5|5|3|7|2	0	0.71
RMI2	RPS20	25|14|14	53	17.67	3	11|10|7|4|4|6|8|15|7|5|7|9	0	0.71
RMI2	RPS27	27|11|18	56	18.67	3	6|6|3|7|5|8|10|17|11|7|10|7	0	0.71
RMI2	SREK1	5|5|4	14	4.67	3	2|0|2|1|4|1|1|3|4|2|1|3	0	0.71
RMI2	DIAPH1	4|9|4	17	5.67	3	2|2|1|0|3|0|3|4|5|1|7|4	0	0.71
RMI2	CPSF7	8|15|13	36	12	3	1|1|0|1|1|1|2|13|7|1|5|3	0	0.71
RMI2	HBS1L	12|8|11	31	10.33	3	3|3|1|0|0|2|4|3|8|0|7|6	0	0.71
RMI2	PPP2R2A	11|22|8	41	13.67	3	8|10|8|10|7|11|9|8|9|0|7|5	0	0.71
RMI2	BUB1B	17|14|21	52	17.33	3	5|0|4|11|3|0|2|6|12|0|10|4	0	0.71
RMI2	DHX15	31|60|39	130	43.33	3	26|27|23|19|15|23|21|24|21|16|21|23	0	0.71
RMI2	CALM2	5|2|6	13	4.33	3	0|0|3|0|3|0|2|2|4|2|4|4	0	0.71
RMI2	UBA1	4|9|4	17	5.67	3	3|3|5|3|2|3|0|3|2|1|6|6	0	0.71
RMI2	EIF3F	4|15|5	24	8	3	8|4|2|5|5|6|3|8|6|3|7|6	0	0.71
RMI2	POLH	3|0|0	3	1	3	0|0|0|0|0|0|0|3|2|0|5|0	0	0.71
RMI2	PSMC4	6|22|24	52	17.33	3	0|0|4|4|2|4|8|6|15|2|8|13	0	0.71
RMI2	AHCTF1	54|88|68	210	70	3	15|15|29|28|26|20|10|43|37|35|8|23	0	0.71
RMI2	PNISR	8|5|5	18	6	3	3|4|3|2|3|3|3|6|4|4|4|0	0	0.71
RMI2	ZFR	28|36|26	90	30	3	12|6|6|9|9|8|12|11|22|9|10|15	0	0.71
RMI2	ZNF148	7|0|7	14	4.67	3	3|2|1|2|1|2|2|6|4|4|2|3	0	0.71
RMI2	SDCBP	2|0|2	4	1.33	3	0|0|0|1|0|0|0|2|2|0|0|4	0	0.71
RMI2	NEK1	2|0|4	6	2	3	1|0|1|0|3|2|0|0|4|0|3|0	0	0.71
RMI2	HGS	2|4|2	8	2.67	3	0|0|1|3|2|0|0|3|2|0|4|0	0	0.71
RMI2	CC2D1A	2|2|2	6	2	3	0|2|3|0|1|0|0|2|2|0|2|2	0	0.71
RMI2	TMEM33	2|2|0	4	1.33	3	2|3|1|1|1|2|2|2|1|1|0|2	0	0.71
RMI2	LSM2	2|2|3	7	2.33	3	1|0|0|0|0|1|0|5|2|1|2|1	0	0.71
RMI2	RFLNB	2|5|6	13	4.33	3	3|3|2|2|3|3|2|6|2|2|2|2	0	0.71
RMI2	AP3S1	2|2|4	8	2.67	3	1|1|1|1|1|1|1|4|4|1|2|2	0	0.71
RMI2	RTRAF	2|10|6	18	6	3	0|2|1|3|2|2|2|3|9|2|4|5	0	0.71
RMI2	RAD21	2|5|5	12	4	3	3|2|1|2|1|2|0|4|2|4|2|3	0	0.71
RMI2	JUP	2|4|10	16	5.33	3	6|2|0|2|1|4|0|5|6|0|1|2	0	0.71
RMI2	RAB11FIP1	0|5|5	10	3.33	3	2|2|1|3|1|1|1|3|6|2|0|2	0	0.71
RMI2	HSD17B10	0|9|5	14	4.67	3	3|5|0|0|0|3|1|4|5|1|2|6	0	0.71
RMI2	TPD52L2	0|5|6	11	3.67	3	3|2|1|0|1|1|3|5|3|1|3|4	0	0.71
RMI2	FMC1-LUC7L2	0|6|4	10	3.33	3	6|0|3|0|0|0|2|0|0|0|0|4	0	0.71
RMI2	EPPK1	0|9|7	16	5.33	3	2|3|2|0|0|0|1|6|4|0|5|5	0	0.71
RMI2	GAPDH	0|6|4	10	3.33	3	0|0|0|0|0|0|2|5|5|0|0|3	0	0.71
RMI2	POLR2H	0|3|0	3	1	3	1|0|0|2|2|5|0|0|0|0|0|0	0	0.71
RMI2	POLA2	0|2|4	6	2	3	0|0|0|0|0|0|0|4|2|0|4|2	0	0.71
RMI2	FAM114A2	0|0|5	5	1.67	3	0|0|2|2|4|1|0|0|3|0|2|4	0	0.71
RMI2	XPO5	0|0|5	5	1.67	3	1|0|0|0|0|0|2|1|3|0|4|4	0	0.71
RMI2	AP1B1	0|0|7	7	2.33	3	0|0|0|0|0|3|0|0|0|0|7|7	0	0.71
RMI2	CCDC25	0|0|3	3	1	3	3|1|0|0|0|1|0|3|0|0|2|2	0	0.71
RMI2	CRMP1	7|0|0	7	2.33	3	0|0|0|0|0|0|6|3|0|0|4|4	0	0.72
RMI2	EFHD1	5|0|0	5	1.67	3	0|0|0|0|0|0|0|0|6|0|4|4	0	0.72
RMI2	SRPK1	3|10|39	52	17.33	3	9|0|2|4|4|3|4|12|31|1|2|6	0	0.72
RMI2	DDX23	11|6|13	30	10	3	4|0|7|3|3|3|0|10|5|5|4|2	0	0.72
RMI2	AHSA1	6|14|6	26	8.67	3	2|5|5|0|3|4|6|10|6|1|6|5	0	0.72
RMI2	ELP5	5|0|6	11	3.67	3	0|0|2|3|2|2|1|3|4|2|4|5	0	0.72
RMI2	CHMP5	6|4|8	18	6	3	2|3|2|4|0|3|5|7|2|0|3|3	0	0.72
RMI2	SMG9	6|5|2	13	4.33	3	2|0|1|0|0|0|2|9|2|1|2|3	0	0.72
RMI2	LSM12	5|8|4	17	5.67	3	1|5|1|3|2|2|5|5|3|3|3|4	0	0.72
RMI2	LOC100652741	3|4|4	11	3.67	3	0|0|0|2|2|3|2|4|3|2|2|3	0	0.72
RMI2	SMARCA4	4|14|8	26	8.67	3	6|0|5|4|10|2|0|0|0|4|4|7	0	0.72
RMI2	MFAP1	4|9|10	23	7.67	3	3|3|2|7|5|0|5|5|4|1|5|4	0	0.72
RMI2	YARS1	5|10|2	17	5.67	3	3|3|2|1|0|2|0|3|4|0|7|8	0	0.72
RMI2	TAF1	2|10|16	28	9.33	3	0|0|3|4|2|3|2|6|13|3|6|6	0	0.72
RMI2	SYMPK	3|0|0	3	1	3	2|1|0|0|0|0|0|7|0|0|1|0	0	0.72
RMI2	NSA2	2|0|0	2	0.67	3	2|3|0|1|0|1|0|0|3|0|1|0	0	0.72
RMI2	PUS7	4|0|4	8	2.67	3	0|0|0|0|0|1|1|3|5|0|0|4	0	0.72
RMI2	FAU	2|2|0	4	1.33	3	1|1|0|2|1|1|2|3|3|2|2|2	0	0.72
RMI2	SMARCC1	1|0|7	8	2.67	3	0|0|1|1|0|2|3|3|2|7|0|4	0	0.72
RMI2	MAP2K1	2|5|0	7	2.33	3	3|1|0|0|0|0|3|2|1|0|0|6	0	0.72
RMI2	CACYBP	2|7|4	13	4.33	3	4|2|1|2|3|5|2|4|3|0|3|4	0	0.72
RMI2	MOB4	2|0|0	2	0.67	3	1|2|0|1|1|0|0|1|0|2|3|2	0	0.72
RMI2	TXNDC9	2|0|0	2	0.67	3	1|0|0|0|0|0|0|0|5|0|2|1	0	0.72
RMI2	PARK7	0|9|2	11	3.67	3	6|1|3|4|2|3|2|4|0|0|6|4	0	0.72
RMI2	CCDC85C	0|3|2	5	1.67	3	0|0|1|2|2|2|3|0|3|0|0|3	0	0.72
RMI2	NCBP3	0|2|0	2	0.67	3	2|2|0|1|1|3|1|0|0|2|1|1	0	0.72
RMI2	EIF2AK2	0|2|2	4	1.33	3	1|0|0|1|0|1|0|0|0|0|0|7	0	0.72
RMI2	CNOT11	0|2|5	7	2.33	3	0|1|2|0|0|0|0|4|5|0|1|3	0	0.72
RMI2	EHMT1	0|2|5	7	2.33	3	6|0|0|3|1|2|0|2|0|3|2|0	0	0.72
RMI2	SPC24	0|2|4	6	2	3	0|0|0|0|0|1|0|4|5|0|1|2	0	0.72
RMI2	LSM8	0|4|4	8	2.67	3	3|0|1|1|0|2|0|2|5|3|2|2	0	0.72
RMI2	USP36	0|2|0	2	0.67	3	0|0|1|4|3|1|1|0|0|0|0|0	0	0.72
RMI2	KANK2	0|0|4	4	1.33	3	1|1|2|1|2|1|2|2|4|0|4|1	0	0.72
RMI2	LARP4	0|0|4	4	1.33	3	0|0|0|3|2|1|2|5|1|1|2|1	0	0.72
RMI2	MSH3	0|0|7	7	2.33	3	2|0|0|0|0|0|0|3|5|0|4|5	0	0.72
RMI2	PFDN5	0|0|2	2	0.67	3	0|0|3|1|0|0|2|2|2|0|1|2	0	0.72
RMI2	TRIP6	0|0|2	2	0.67	3	0|1|0|0|1|0|1|0|4|0|2|2	0	0.72
RMI2	NAA35	0|0|4	4	1.33	3	0|2|0|0|0|0|0|4|5|0|0|1	0	0.72
RMI2	PTPN1	0|0|2	2	0.67	3	3|2|2|2|2|2|1|0|0|0|0|2	0	0.72
RMI2	EXOSC1	0|0|2	2	0.67	3	1|0|1|0|3|0|1|0|2|2|2|0	0	0.72
RMI2	RPL7	22|58|15	95	31.67	3	19|23|4|8|10|16|18|29|16|13|17|30	0	0.73
RMI2	SUMO1	3|7|0	10	3.33	3	2|4|5|1|0|4|0|3|0|5|0|0	0	0.73
RMI2	CSNK1A1	4|0|0	4	1.33	3	0|1|0|0|0|3|3|6|0|1|1|1	0	0.73
RMI2	TP53BP2	12|16|37	65	21.67	3	8|9|7|9|5|9|9|18|21|6|10|15	0	0.73
RMI2	UBA52	12|16|14	42	14	3	0|5|11|6|4|7|5|3|4|2|8|6	0	0.73
RMI2	RAPGEF6	8|6|10	24	8	3	4|2|2|2|0|3|0|5|9|1|5|4	0	0.73
RMI2	PSMC1	4|5|9	18	6	3	5|1|1|2|3|1|4|6|6|0|2|3	0	0.73
RMI2	RFC4	4|2|3	9	3	3	2|2|0|2|0|2|2|0|4|0|4|3	0	0.73
RMI2	TACC3	8|6|12	26	8.67	3	4|0|0|1|0|0|3|6|8|0|7|5	0	0.73
RMI2	ARID3B	19|29|23	71	23.67	3	13|9|13|7|4|10|9|14|11|10|13|8	0	0.73
RMI2	DST	12|24|62	98	32.67	3	20|13|13|14|17|13|0|12|35|11|19|5	0	0.73
RMI2	WDR33	7|8|11	26	8.67	3	4|0|3|2|2|0|0|8|0|9|3|0	0	0.73
RMI2	ARHGAP21	5|2|4	11	3.67	3	1|1|2|2|3|0|3|3|0|1|6|3	0	0.73
RMI2	SRPRB	4|2|2	8	2.67	3	0|2|1|2|2|2|3|3|4|3|3|2	0	0.73
RMI2	RBM26	23|32|29	84	28	3	3|9|8|4|9|8|17|12|17|11|11|8	0	0.73
RMI2	HAUS3	4|19|18	41	13.67	3	7|2|6|4|10|0|5|12|8|0|5|4	0	0.73
RMI2	SKA2	4|0|6	10	3.33	3	2|0|0|2|2|0|2|2|10|2|3|2	0	0.73
RMI2	LAS1L	4|4|0	8	2.67	3	2|2|0|0|2|1|0|4|2|4|0|4	0	0.73
RMI2	FUS	5|3|5	13	4.33	3	4|2|3|3|0|3|2|5|3|3|0|3	0	0.73
RMI2	ZBTB21	2|0|0	2	0.67	3	0|1|3|0|1|3|1|2|0|0|2|2	0	0.73
RMI2	DDX47	2|4|0	6	2	3	3|0|0|0|0|2|1|3|4|2|0|3	0	0.73
RMI2	DUT	0|4|4	8	2.67	3	3|3|3|2|3|3|2|4|3|1|2|4	0	0.73
RMI2	TLE3	0|4|0	4	1.33	3	1|1|0|2|1|3|0|4|3|2|3|2	0	0.73
RMI2	BRIX1	0|14|3	17	5.67	3	5|5|0|2|0|2|0|13|5|0|3|5	0	0.73
RMI2	VAPA	0|3|3	6	2	3	3|1|0|0|2|2|2|3|0|2|4|2	0	0.73
RMI2	MSANTD2	0|3|4	7	2.33	3	1|1|1|1|1|2|0|6|0|1|2|3	0	0.73
RMI2	POP7	0|2|0	2	0.67	3	2|1|0|1|0|1|1|0|2|3|3|1	0	0.73
RMI2	GPALPP1	0|2|0	2	0.67	3	3|0|0|2|2|2|0|0|0|1|3|0	0	0.73
RMI2	SUPT3H	0|0|10	10	3.33	3	3|0|0|0|0|0|1|8|8|1|2|4	0	0.73
RMI2	ORC3	0|0|3	3	1	3	1|2|0|1|2|2|2|2|2|0|5|2	0	0.73
RMI2	DDX24	0|0|6	6	2	3	4|4|1|3|2|4|0|2|4|0|0|0	0	0.73
RMI2	EIF4H	0|0|4	4	1.33	3	1|0|0|1|0|0|0|7|3|0|0|2	0	0.73
RMI2	TBK1	0|0|2	2	0.67	3	0|2|0|2|0|0|0|0|3|0|0|3	0	0.73
RMI2	GID8	0|0|2	2	0.67	3	0|0|0|0|0|0|0|4|2|1|2|2	0	0.73
RMI2	ALDH3A2	3|8|6	17	5.67	3	3|4|3|3|2|5|1|6|0|5|2|3	0	0.74
RMI2	ENAH	5|12|18	35	11.67	3	6|8|2|9|6|5|6|7|11|2|5|8	0	0.74
RMI2	NME1-NME2	9|8|8	25	8.33	3	0|5|5|4|0|0|0|0|0|0|0|8	0	0.74
RMI2	BCOR	17|19|23	59	19.67	3	11|6|5|3|5|4|0|18|7|4|0|0	0	0.74
RMI2	SLC25A11	10|10|0	20	6.67	3	8|5|2|4|2|5|0|0|0|6|2|3	0	0.74
RMI2	AKAP1	9|11|19	39	13	3	9|8|1|3|9|7|9|11|9|5|8|9	0	0.74
RMI2	EIF2S3	9|12|4	25	8.33	3	2|4|2|3|5|4|5|2|4|1|0|12	0	0.74
RMI2	PGAM1	4|6|0	10	3.33	3	0|3|1|3|3|3|0|5|0|2|5|4	0	0.74
RMI2	SNRPA	3|0|6	9	3	3	2|1|0|2|3|4|0|5|0|3|3|5	0	0.74
RMI2	H1-10	4|6|2	12	4	3	2|1|1|4|5|3|3|4|4|3|2|1	0	0.74
RMI2	IK	7|12|24	43	14.33	3	10|4|2|6|7|10|3|17|9|5|8|6	0	0.74
RMI2	PHGDH	10|14|6	30	10	3	4|6|2|4|3|8|4|5|10|4|4|6	0	0.74
RMI2	XRN2	5|11|13	29	9.67	3	6|4|2|2|3|4|2|9|8|3|3|5	0	0.74
RMI2	SAP30BP	16|12|17	45	15	3	6|7|6|6|8|5|4|9|6|8|10|8	0	0.74
RMI2	DCP1A	17|9|10	36	12	3	2|2|3|3|2|4|6|9|13|2|5|7	0	0.74
RMI2	WDHD1	3|9|6	18	6	3	2|4|5|4|3|4|4|8|4|5|2|0	0	0.74
RMI2	MCM3	3|0|8	11	3.67	3	3|5|2|2|4|1|2|5|6|4|3|3	0	0.74
RMI2	DNAJC8	5|0|0	5	1.67	3	2|0|6|0|0|1|0|2|3|0|4|0	0	0.74
RMI2	SMARCD1	3|2|0	5	1.67	3	3|0|0|1|0|0|0|4|0|3|0|2	0	0.74
RMI2	CUL3	2|0|2	4	1.33	3	3|0|3|0|0|0|0|0|3|0|0|2	0	0.74
RMI2	COMMD8	2|3|5	10	3.33	3	0|0|0|0|0|0|0|4|5|0|0|7	0	0.74
RMI2	EIF2S1	2|4|0	6	2	3	0|2|1|1|1|4|1|4|0|2|2|4	0	0.74
RMI2	LSM4	2|4|8	14	4.67	3	4|2|2|0|0|2|0|8|6|2|2|1	0	0.74
RMI2	HEXIM1	0|4|5	9	3	3	1|1|0|0|0|1|0|0|8|0|5|2	0	0.74
RMI2	STT3A	0|8|0	8	2.67	3	4|5|0|2|0|5|0|5|2|1|0|5	0	0.74
RMI2	RNF40	0|4|3	7	2.33	3	2|2|0|2|0|0|0|4|0|0|6|2	0	0.74
RMI2	ZNF687	0|4|5	9	3	3	8|0|1|3|2|0|0|0|0|3|0|0	0	0.74
RMI2	PPP2R5D	0|3|0	3	1	3	1|0|0|0|0|0|0|4|3|0|2|3	0	0.74
RMI2	CDKN2AIP	0|3|2	5	1.67	3	0|0|0|0|4|2|2|2|0|0|1|4	0	0.74
RMI2	FANCI	0|4|6	10	3.33	3	1|2|0|0|0|1|0|6|2|1|6|3	0	0.74
RMI2	NDUFA10	0|2|2	4	1.33	3	1|2|0|0|0|4|2|2|2|2|2|3	0	0.74
RMI2	ITSN2	0|4|0	4	1.33	3	0|0|0|0|0|0|0|2|1|5|4|3	0	0.74
RMI2	SNRPE	0|2|2	4	1.33	3	2|1|2|3|0|2|0|4|0|2|2|2	0	0.74
RMI2	COPS8	0|2|2	4	1.33	3	1|1|1|0|1|1|0|3|0|0|3|4	0	0.74
RMI2	SUGT1	0|0|11	11	3.67	3	3|3|3|4|4|5|7|5|4|1|2|8	0	0.74
RMI2	SRGAP2	0|0|4	4	1.33	3	2|3|0|4|2|2|1|0|5|0|0|0	0	0.74
RMI2	RPL27	11|18|17	46	15.33	3	5|7|7|1|6|3|6|12|11|3|6|3	0	0.75
RMI2	RPS23	12|20|24	56	18.67	3	8|9|5|4|9|8|11|13|13|7|6|6	0	0.75
RMI2	WDR45	4|5|2	11	3.67	3	4|4|2|4|3|3|3|0|3|1|4|4	0	0.75
RMI2	ZFYVE16	12|13|36	61	20.33	3	10|5|3|4|3|7|7|18|21|8|8|16	0	0.75
RMI2	CAP1	5|10|15	30	10	3	3|4|1|4|5|2|5|4|9|3|12|6	0	0.75
RMI2	KARS1	4|2|5	11	3.67	3	4|0|0|2|2|0|0|1|4|0|3|5	0	0.75
RMI2	DOCK7	3|11|15	29	9.67	3	6|5|3|4|6|4|1|9|6|5|8|9	0	0.75
RMI2	POLR2E	6|0|0	6	2	3	2|1|1|2|2|1|4|6|5|0|1|3	0	0.75
RMI2	DPM1	5|4|0	9	3	3	3|5|0|2|2|5|3|2|1|0|2|2	0	0.75
RMI2	MCM5	4|4|2	10	3.33	3	2|5|3|2|1|2|1|0|4|0|2|3	0	0.75
RMI2	GTF3C4	5|10|12	27	9	3	4|5|3|2|0|0|3|11|7|2|3|3	0	0.75
RMI2	SNW1	12|17|16	45	15	3	6|3|4|4|4|5|5|10|10|3|10|5	0	0.75
RMI2	KPNA6	8|5|5	18	6	3	6|5|0|3|3|5|3|3|2|3|4|5	0	0.75
RMI2	ZNF318	37|57|75	169	56.33	3	17|13|16|11|14|9|8|39|31|20|18|14	0	0.75
RMI2	TRIM9	4|5|4	13	4.33	3	0|0|0|1|2|3|0|6|3|0|4|0	0	0.75
RMI2	WRNIP1	25|16|14	55	18.33	3	3|11|9|6|6|7|4|10|10|4|12|15	0	0.75
RMI2	RAPH1	8|0|3	11	3.67	3	3|1|1|3|2|3|2|3|4|3|8|6	0	0.75
RMI2	ATAD3A	4|6|0	10	3.33	3	6|3|0|0|0|6|3|1|0|1|0|0	0	0.75
RMI2	ACOT7	4|7|0	11	3.67	3	2|6|0|2|0|5|3|1|0|1|0|5	0	0.75
RMI2	MAPRE1	3|6|4	13	4.33	3	4|0|1|0|2|0|5|4|3|0|2|5	0	0.75
RMI2	CTNND1	2|7|6	15	5	3	1|3|3|0|1|0|2|8|5|0|4|1	0	0.75
RMI2	DNAJA1	2|6|7	15	5	3	4|2|2|3|2|2|0|8|3|0|3|5	0	0.75
RMI2	PDCD11	2|0|0	2	0.67	3	4|0|0|1|0|2|0|0|3|2|0|0	0	0.75
RMI2	RPS26	13|10|2	25	8.33	3	5|5|6|6|4|4|4|10|4|5|6|7	0	0.75
RMI2	CRNKL1	2|3|0	5	1.67	3	1|0|0|2|1|4|1|0|1|2|1|5	0	0.75
RMI2	SEPTIN8	9|0|0	9	3	3	0|5|0|6|0|4|7|3|4|0|5|4	0	0.75
RMI2	CDIPT	2|0|0	2	0.67	3	0|5|1|1|0|1|0|0|1|2|1|3	0	0.75
RMI2	PSMD13	3|4|2	9	3	3	2|1|0|0|0|0|0|2|6|1|3|4	0	0.75
RMI2	RAB5C	0|8|0	8	2.67	3	3|13|0|0|0|4|0|0|0|0|0|2	0	0.75
RMI2	EIF3H	0|5|3	8	2.67	3	2|0|0|4|7|1|1|1|0|0|3|0	0	0.75
RMI2	PPA1	0|7|2	9	3	3	4|5|0|2|2|0|3|4|0|0|0|6	0	0.75
RMI2	EXOSC8	0|4|6	10	3.33	3	0|0|0|3|0|2|0|3|0|3|9|3	0	0.75
RMI2	CHD3	0|33|37	70	23.33	3	0|0|15|0|0|0|0|0|17|14|21|0	0	0.75
RMI2	STAM2	0|3|0	3	1	3	0|0|0|3|2|2|3|0|3|0|4|0	0	0.75
RMI2	POP1	0|0|7	7	2.33	3	1|0|0|0|0|2|4|0|12|0|2|0	0	0.75
RMI2	YKT6	0|0|3	3	1	3	2|1|5|3|2|0|0|2|3|0|0|2	0	0.75
RMI2	ADRM1	0|0|2	2	0.67	3	0|0|0|0|0|0|2|7|2|0|0|1	0	0.75
RMI2	OSBPL8	4|2|8	14	4.67	3	5|5|3|4|3|4|0|4|6|6|3|3	0	0.76
RMI2	BUB3	17|15|14	46	15.33	3	8|6|8|9|8|6|3|7|5|2|10|9	0	0.76
RMI2	HAUS8	7|4|20	31	10.33	3	3|5|2|7|4|1|5|21|5|0|6|3	0	0.76
RMI2	USP14	6|3|4	13	4.33	3	0|3|4|2|1|1|0|6|0|2|5|4	0	0.76
RMI2	SRSF1	5|19|15	39	13	3	7|4|6|7|8|5|9|6|9|8|11|10	0	0.76
RMI2	TTC28	9|13|35	57	19	3	19|4|7|10|6|4|3|12|19|5|15|5	0	0.76
RMI2	PDCD6IP	4|8|0	12	4	3	3|6|2|5|2|6|4|4|0|2|2|5	0	0.76
RMI2	LEMD3	4|2|0	6	2	3	5|3|2|0|3|2|3|1|4|1|2|0	0	0.76
RMI2	ARCN1	15|22|24	61	20.33	3	8|5|4|7|8|8|2|14|13|4|3|12	0	0.76
RMI2	ALDH1A2	7|12|7	26	8.67	3	8|7|5|6|6|4|2|6|4|0|3|7	0	0.76
RMI2	C11orf58	6|4|8	18	6	3	1|3|3|4|2|2|3|5|10|3|3|3	0	0.76
RMI2	HSD17B12	3|0|0	3	1	3	2|2|0|2|0|3|4|2|1|3|1|4	0	0.76
RMI2	RBM27	19|31|25	75	25	3	9|6|4|7|5|9|13|21|12|13|11|10	0	0.76
RMI2	ARFGEF3	4|0|2	6	2	3	0|0|2|0|1|0|2|5|5|1|2|3	0	0.76
RMI2	WAC	3|4|4	11	3.67	3	0|2|0|1|0|2|1|4|5|0|5|0	0	0.76
RMI2	WDR77	3|0|0	3	1	3	0|0|2|0|1|0|0|6|0|0|5|1	0	0.76
RMI2	PHACTR4	4|6|2	12	4	3	4|1|0|3|3|2|4|5|2|1|4|6	0	0.76
RMI2	RPP30	6|0|0	6	2	3	0|0|0|0|0|2|2|5|7|4|3|3	0	0.76
RMI2	TBCB	3|0|0	3	1	3	1|0|0|3|4|3|3|3|0|0|3|4	0	0.76
RMI2	RFC2	2|4|0	6	2	3	3|0|2|2|1|2|1|4|1|1|3|5	0	0.76
RMI2	SNRPD3	2|4|6	12	4	3	3|3|2|2|3|4|3|6|3|3|4|5	0	0.76
RMI2	AFTPH	2|0|2	4	1.33	3	1|1|1|2|1|1|2|3|0|2|3|5	0	0.76
RMI2	WDR62	4|5|4	13	4.33	3	2|0|0|1|2|2|5|5|2|2|1|5	0	0.76
RMI2	DDX54	2|7|0	9	3	3	2|4|5|1|2|3|1|8|2|0|0|1	0	0.76
RMI2	PAF1	2|7|8	17	5.67	3	3|0|2|2|4|3|0|10|4|4|1|2	0	0.76
RMI2	NOL9	2|6|0	8	2.67	3	0|0|0|0|0|3|0|6|7|3|2|3	0	0.76
RMI2	LSM14A	0|6|4	10	3.33	3	0|0|0|3|5|0|0|3|8|0|0|1	0	0.76
RMI2	ANAPC4	0|9|11	20	6.67	3	3|1|0|2|1|2|0|6|7|2|5|9	0	0.76
RMI2	NUDT5	0|7|4	11	3.67	3	0|0|3|3|2|0|5|2|7|1|4|4	0	0.76
RMI2	RAB1B	0|24|13	37	12.33	3	13|7|0|5|5|10|0|13|5|0|0|11	0	0.76
RMI2	TAF9B	0|5|0	5	1.67	3	0|0|0|3|4|0|0|1|8|2|0|0	0	0.76
RMI2	STUB1	0|4|0	4	1.33	3	3|2|0|0|3|0|0|3|0|0|3|6	0	0.76
RMI2	IPO11	0|5|6	11	3.67	3	3|3|0|0|0|1|2|5|0|0|6|5	0	0.76
RMI2	DMAP1	0|2|0	2	0.67	3	1|2|1|1|1|1|0|4|2|4|0|2	0	0.76
RMI2	DDX52	0|2|0	2	0.67	3	2|0|0|1|1|1|0|3|5|0|0|2	0	0.76
RMI2	SUDS3	0|2|2	4	1.33	3	0|0|0|2|0|1|0|0|2|3|6|1	0	0.76
RMI2	CLNS1A	0|2|0	2	0.67	3	0|3|0|0|1|0|0|2|4|0|3|0	0	0.76
RMI2	ANK3	0|0|4	4	1.33	3	3|2|0|0|2|5|0|0|4|1|3|0	0	0.76
RMI2	MLH1	9|15|19	43	14.33	3	1|0|0|2|3|1|1|12|12|2|10|6	0	0.77
RMI2	RPL8	20|29|18	67	22.33	3	8|10|5|8|7|7|9|19|16|10|4|10	0	0.77
RMI2	RPL29	8|12|7	27	9	3	4|7|5|3|3|3|5|8|6|5|8|4	0	0.77
RMI2	AKAP2	4|0|0	4	1.33	3	4|3|0|3|1|2|0|5|5|2|3|0	0	0.77
RMI2	KTN1	4|5|6	15	5	3	6|1|4|5|5|3|0|0|1|0|0|0	0	0.77
RMI2	TASOR	12|14|29	55	18.33	3	16|14|6|14|6|10|3|13|13|9|6|6	0	0.77
RMI2	EEF1D	20|11|22	53	17.67	3	11|3|8|6|10|2|8|13|8|6|9|11	0	0.77
RMI2	ANAPC5	4|7|9	20	6.67	3	3|4|2|2|2|1|0|6|7|4|5|7	0	0.77
RMI2	NUP62	5|6|6	17	5.67	3	2|2|2|4|2|2|0|9|0|4|3|3	0	0.77
RMI2	EPS15	11|15|23	49	16.33	3	8|8|8|8|6|9|3|17|13|8|8|8	0	0.77
RMI2	HSPA4	4|0|14	18	6	3	4|2|4|5|3|0|2|6|12|4|7|8	0	0.77
RMI2	HAT1	4|5|10	19	6.33	3	1|2|0|3|1|0|4|6|10|0|4|6	0	0.77
RMI2	GMPS	8|20|13	41	13.67	3	1|4|1|4|4|4|5|5|7|1|12|17	0	0.77
RMI2	STAU1	17|19|17	53	17.67	3	5|5|6|6|7|4|11|8|13|5|8|7	0	0.77
RMI2	LMNB1	4|16|10	30	10	3	10|6|5|10|7|6|0|7|5|3|8|8	0	0.77
RMI2	PDLIM5	19|23|31	73	24.33	3	6|3|6|10|13|13|7|17|17|1|11|12	0	0.77
RMI2	HNRNPA0	16|28|12	56	18.67	3	11|11|5|7|6|15|13|16|2|7|5|8	0	0.77
RMI2	HNRNPUL1	5|0|0	5	1.67	3	0|0|2|2|0|6|5|0|0|2|5|0	0	0.77
RMI2	XPOT	6|4|0	10	3.33	3	4|7|5|1|1|4|1|0|1|2|2|4	0	0.77
RMI2	GPKOW	4|0|0	4	1.33	3	1|0|1|0|3|1|4|3|6|0|1|3	0	0.77
RMI2	EXOC4	18|26|31	75	25	3	14|4|14|14|15|3|2|3|17|5|12|10	0	0.77
RMI2	EIF2A	4|5|7	16	5.33	3	0|0|1|2|2|2|4|7|6|0|4|2	0	0.77
RMI2	ZNF326	8|5|3	16	5.33	3	4|2|3|7|7|3|3|4|5|3|1|1	0	0.77
RMI2	SFSWAP	3|8|5	16	5.33	3	2|1|2|2|0|2|0|12|5|4|1|0	0	0.77
RMI2	SURF4	3|4|5	12	4	3	2|3|2|5|1|5|4|4|4|0|4|4	0	0.77
RMI2	AP2B1	7|11|18	36	12	3	2|3|3|4|2|0|2|7|4|2|15|12	0	0.77
RMI2	REXO4	4|0|0	4	1.33	3	4|2|0|2|1|0|3|5|0|3|4|3	0	0.77
RMI2	RAB21	2|4|2	8	2.67	3	4|3|2|2|1|3|1|5|0|2|0|4	0	0.77
RMI2	SNX9	2|4|6	12	4	3	2|2|2|3|1|3|2|0|0|1|6|8	0	0.77
RMI2	SSRP1	2|13|0	15	5	3	2|4|4|3|2|4|2|0|14|1|2|9	0	0.77
RMI2	PIP4K2C	4|2|2	8	2.67	3	2|3|4|0|2|0|3|6|2|1|0|2	0	0.77
RMI2	PRIM2	2|0|0	2	0.67	3	0|0|1|2|1|0|3|0|1|0|5|3	0	0.77
RMI2	SPTAN1	3|5|12	20	6.67	3	6|1|3|3|3|2|2|0|4|4|9|10	0	0.77
RMI2	DLD	0|4|0	4	1.33	3	3|3|0|3|0|6|0|4|0|0|2|3	0	0.77
RMI2	BAG2	0|9|14	23	7.67	3	3|0|1|2|3|3|5|9|8|4|4|10	0	0.77
RMI2	PKN2	0|9|7	16	5.33	3	4|3|1|2|4|3|0|7|4|0|5|8	0	0.77
RMI2	AKAP11	0|3|9	12	4	3	0|0|0|2|1|0|0|6|10|0|2|7	0	0.77
RMI2	TPGS1	0|11|14	25	8.33	3	6|7|3|4|2|2|5|7|9|2|10|3	0	0.77
RMI2	MTUS1	0|4|8	12	4	3	2|7|5|4|3|6|0|0|5|0|1|2	0	0.77
RMI2	CAST	0|5|4	9	3	3	2|1|2|3|3|1|4|5|0|0|5|4	0	0.77
RMI2	HMGXB4	0|5|0	5	1.67	3	4|3|2|2|2|3|3|5|3|1|5|4	0	0.77
RMI2	ZC3H18	0|2|5	7	2.33	3	2|1|0|0|5|3|0|0|6|3|4|3	0	0.77
RMI2	RGPD6	0|64|0	64	21.33	3	0|0|0|25|0|0|0|28|30|0|19|28	0	0.77
RMI2	SRP14	0|2|3	5	1.67	3	2|0|1|3|0|3|0|4|3|0|4|4	0	0.77
RMI2	ZC3HC1	0|2|4	6	2	3	3|2|0|2|0|2|2|6|5|1|2|2	0	0.77
RMI2	SRPRA	0|4|0	4	1.33	3	4|1|0|1|0|1|1|0|7|2|0|3	0	0.77
RMI2	STOML2	0|2|0	2	0.67	3	3|4|0|2|0|2|1|0|0|2|0|4	0	0.77
RMI2	SUPT7L	0|2|4	6	2	3	2|1|0|1|0|0|0|7|3|1|0|4	0	0.77
RMI2	DHFR	0|2|6	8	2.67	3	2|2|0|0|0|3|4|6|0|0|0|7	0	0.77
RMI2	SH3GL1	0|0|9	9	3	3	3|0|1|2|1|2|5|8|2|2|4|8	0	0.77
RMI2	SF3B6	0|0|4	4	1.33	3	5|1|2|3|2|3|3|4|4|1|2|1	0	0.77
RMI2	RPL18A	9|24|12	45	15	3	12|7|4|11|8|8|16|11|6|9|3|8	0	0.78
RMI2	RPL22	6|8|6	20	6.67	3	3|3|2|4|3|3|4|6|7|3|5|6	0	0.78
RMI2	FXR1	5|4|6	15	5	3	9|3|3|0|4|3|2|1|3|2|5|4	0	0.78
RMI2	RPS24	27|26|30	83	27.67	3	9|9|10|7|7|7|10|16|17|9|12|14	0	0.78
RMI2	PXN	4|3|5	12	4	3	2|0|3|1|3|1|4|5|3|0|7|3	0	0.78
RMI2	HNRNPR	19|38|34	91	30.33	3	9|8|11|8|13|6|14|18|22|14|11|18	0	0.78
RMI2	TACC1	13|4|8	25	8.33	3	4|4|4|6|4|4|5|10|10|7|3|6	0	0.78
RMI2	PPP6R3	14|14|23	51	17	3	6|7|3|3|2|2|6|14|11|2|12|12	0	0.78
RMI2	NCK1	7|9|8	24	8	3	1|3|1|3|0|3|0|7|9|2|7|3	0	0.78
RMI2	ARPIN-AP3S2	8|15|6	29	9.67	3	8|5|6|6|6|3|10|7|4|3|8|9	0	0.78
RMI2	CDK2	13|7|0	20	6.67	3	5|3|0|4|0|0|7|6|10|0|9|7	0	0.78
RMI2	IARS1	13|25|18	56	18.67	3	11|11|8|10|10|8|1|9|17|9|9|12	0	0.78
RMI2	KRT19	37|41|27	105	35	3	20|15|22|10|13|17|10|17|7|11|14|11	0	0.78
RMI2	PSMC2	17|12|29	58	19.33	3	12|9|7|8|7|8|6|13|18|6|7|15	0	0.78
RMI2	PSMD2	18|9|35	62	20.67	3	18|5|4|9|4|8|9|18|11|6|11|20	0	0.78
RMI2	EPHA2	4|6|6	16	5.33	3	5|8|2|3|3|2|1|3|5|3|2|4	0	0.78
RMI2	BCAS2	9|15|12	36	12	3	5|3|3|3|3|3|5|11|9|10|4|6	0	0.78
RMI2	CAPZA2	10|12|21	43	14.33	3	7|7|7|8|7|9|5|12|7|10|7|14	0	0.78
RMI2	NUP50	17|29|53	99	33	3	21|9|10|19|16|21|7|32|18|11|9|10	0	0.78
RMI2	COPS4	4|0|2	6	2	3	2|3|4|0|0|0|2|3|8|0|3|3	0	0.78
RMI2	HACD3	6|10|6	22	7.33	3	3|2|2|1|2|7|7|4|2|5|7|7	0	0.78
RMI2	EMSY	11|6|6	23	7.67	3	3|3|3|7|6|5|0|0|8|8|0|0	0	0.78
RMI2	RIOK1	4|4|0	8	2.67	3	0|0|0|0|0|0|2|7|7|0|1|2	0	0.78
RMI2	BRIP1	9|7|15	31	10.33	3	0|1|2|4|0|1|3|7|17|2|5|6	0	0.78
RMI2	POLDIP3	4|0|4	8	2.67	3	2|3|0|1|2|4|0|8|4|2|3|2	0	0.78
RMI2	PPIL4	5|7|4	16	5.33	3	0|3|3|0|2|3|4|3|8|3|3|7	0	0.78
RMI2	KRT2	10|13|0	23	7.67	3	0|0|15|4|0|6|0|0|0|7|0|2	0	0.78
RMI2	WBP11	3|7|0	10	3.33	3	2|8|3|0|0|1|0|9|3|0|3|3	0	0.78
RMI2	PTPN13	3|0|6	9	3	3	6|4|4|4|7|2|0|3|4|2|0|1	0	0.78
RMI2	NACC1	3|8|13	24	8	3	3|0|2|2|2|6|3|7|8|2|8|9	0	0.78
RMI2	BOP1	3|6|3	12	4	3	0|0|3|2|1|0|0|5|8|0|4|4	0	0.78
RMI2	HUWE1	4|8|0	12	4	3	3|3|0|4|2|2|0|0|10|0|7|3	0	0.78
RMI2	KRI1	2|2|4	8	2.67	3	1|4|2|2|1|3|1|5|5|2|2|4	0	0.78
RMI2	CFDP1	2|0|2	4	1.33	3	0|0|0|1|4|3|0|5|3|0|0|2	0	0.78
RMI2	COPA	3|7|5	15	5	3	0|0|0|2|2|4|3|6|0|1|0|10	0	0.78
RMI2	KIFBP	1|2|0	3	1	3	4|5|0|0|0|3|2|2|0|0|2|3	0	0.78
RMI2	TUBG1	4|7|4	15	5	3	0|1|0|0|1|2|0|0|8|0|6|6	0	0.78
RMI2	IPO5	0|5|6	11	3.67	3	0|4|1|4|1|7|2|4|2|1|0|7	0	0.78
RMI2	ACTL6A	0|9|5	14	4.67	3	6|2|3|2|3|3|0|11|0|6|0|3	0	0.78
RMI2	RNF2	0|4|5	9	3	3	4|4|3|3|6|6|0|4|0|2|0|0	0	0.78
RMI2	WDR43	0|6|0	6	2	3	3|1|2|4|5|3|1|2|6|0|0|6	0	0.78
RMI2	EML4	0|4|4	8	2.67	3	0|1|0|3|1|2|1|0|5|2|4|6	0	0.78
RMI2	STAG2	0|5|3	8	2.67	3	4|1|0|2|3|2|1|7|4|2|3|4	0	0.78
RMI2	IGF2BP2	0|13|4	17	5.67	3	7|7|3|5|4|6|7|4|10|5|9|6	0	0.78
RMI2	DDX27	0|2|0	2	0.67	3	3|1|0|1|1|3|2|3|0|2|0|5	0	0.78
RMI2	RPL32	0|5|0	5	1.67	3	4|4|0|0|0|4|0|1|0|0|6|5	0	0.78
RMI2	VAPB	0|2|0	2	0.67	3	5|4|3|0|0|1|0|1|0|2|3|3	0	0.78
RMI2	LPP	0|0|6	6	2	3	2|1|1|3|2|2|6|3|0|3|5|7	0	0.78
RMI2	NME1	0|0|8	8	2.67	3	7|5|0|4|4|5|2|3|6|5|5|6	0	0.78
RMI2	URB1	0|0|3	3	1	3	0|2|0|1|2|0|0|8|4|2|0|3	0	0.78
RMI2	RFC1	0|0|2	2	0.67	3	1|1|1|3|3|3|0|0|0|0|5|0	0	0.78
RMI2	PMS1	4|9|7	20	6.67	3	0|0|0|0|1|2|0|4|12|2|7|5	0	0.79
RMI2	RPL12	8|10|4	22	7.33	3	5|4|4|3|3|6|7|7|8|7|7|5	0	0.79
RMI2	RPL19	8|4|10	22	7.33	3	3|5|3|8|3|9|4|5|8|5|2|4	0	0.79
RMI2	RPL27A	8|4|6	18	6	3	7|5|3|3|3|4|5|9|3|5|4|5	0	0.79
RMI2	SMC4	5|14|10	29	9.67	3	8|0|4|4|4|4|4|9|8|4|7|10	0	0.79
RMI2	DYNLL1	6|4|7	17	5.67	3	4|5|4|4|1|1|1|4|6|4|9|3	0	0.79
RMI2	TCERG1	15|13|20	48	16	3	8|5|9|4|10|7|10|12|12|9|11|8	0	0.79
RMI2	VDAC3	7|10|2	19	6.33	3	9|7|1|3|4|7|6|6|4|5|3|3	0	0.79
RMI2	AIMP1	6|8|8	22	7.33	3	3|4|4|3|6|0|3|5|10|0|5|5	0	0.79
RMI2	DLGAP5	6|4|12	22	7.33	3	1|2|2|1|4|0|5|11|8|0|7|7	0	0.79
RMI2	TJP2	13|18|36	67	22.33	3	19|16|12|14|7|14|2|21|7|10|12|11	0	0.79
RMI2	MAP7D3	14|12|16	42	14	3	9|9|8|7|7|7|8|7|13|6|8|4	0	0.79
RMI2	SLC25A1	6|2|2	10	3.33	3	6|7|0|1|3|5|4|4|4|3|3|4	0	0.79
RMI2	HNRNPH1	18|33|24	75	25	3	0|20|11|11|11|13|0|18|0|10|15|0	0	0.79
RMI2	SRP72	8|9|22	39	13	3	6|3|3|7|5|1|3|15|11|3|15|5	0	0.79
RMI2	RPL13A	6|24|8	38	12.67	3	14|13|1|5|4|8|7|11|5|3|4|14	0	0.79
RMI2	DBT	6|19|0	25	8.33	3	0|0|10|9|12|12|6|3|2|0|0|0	0	0.79
RMI2	SLC25A3	11|15|6	32	10.67	3	9|8|0|1|3|9|9|9|5|5|6|10	0	0.79
RMI2	NELFE	20|20|21	61	20.33	3	8|9|9|5|4|4|7|15|12|4|10|10	0	0.79
RMI2	UBE2I	6|9|9	24	8	3	7|3|4|3|5|5|1|7|2|10|2|1	0	0.79
RMI2	USO1	7|8|4	19	6.33	3	4|4|5|4|6|5|4|5|3|2|5|11	0	0.79
RMI2	SNRNP40	6|10|15	31	10.33	3	5|0|6|4|5|2|4|11|9|5|9|8	0	0.79
RMI2	KIF23	9|19|17	45	15	3	8|7|10|6|7|7|5|16|9|5|8|7	0	0.79
RMI2	NAMPT	9|14|2	25	8.33	3	4|2|0|1|1|0|5|11|9|1|4|10	0	0.79
RMI2	PPP1R2	4|2|0	6	2	3	4|2|2|2|1|2|1|1|4|1|4|7	0	0.79
RMI2	CPSF6	6|13|20	39	13	3	12|9|3|9|2|5|10|12|11|6|8|10	0	0.79
RMI2	SEC23IP	7|7|7	21	7	3	3|4|4|4|3|3|3|3|10|1|4|7	0	0.79
RMI2	TARDBP	6|6|10	22	7.33	3	5|12|3|5|4|6|4|6|4|4|4|6	0	0.79
RMI2	EIF4A3	17|31|16	64	21.33	3	11|22|5|9|6|16|10|10|10|9|8|12	0	0.79
RMI2	PIH1D1	12|6|9	27	9	3	2|4|1|4|3|3|3|12|10|2|6|2	0	0.79
RMI2	NUP133	8|14|18	40	13.33	3	6|3|5|6|9|3|3|15|11|4|7|6	0	0.79
RMI2	CIAPIN1	7|10|8	25	8.33	3	2|2|3|7|3|2|4|3|7|0|4|12	0	0.79
RMI2	SF3B5	6|4|9	19	6.33	3	3|5|4|5|5|5|3|7|5|10|3|3	0	0.79
RMI2	ATP6V1A	4|6|4	14	4.67	3	5|4|0|0|4|4|2|7|6|3|2|4	0	0.79
RMI2	DNM2	4|4|0	8	2.67	3	2|4|0|0|1|5|3|1|0|0|1|8	0	0.79
RMI2	NPLOC4	4|4|3	11	3.67	3	1|0|1|1|2|0|2|10|2|2|1|7	0	0.79
RMI2	RBBP4	13|20|40	73	24.33	3	13|11|10|0|9|6|6|25|12|0|21|16	0	0.79
RMI2	ACOT1	2|20|14	36	12	3	5|7|2|4|2|5|2|14|13|0|11|8	0	0.79
RMI2	WDR83	2|4|2	8	2.67	3	3|4|3|4|5|2|3|6|4|3|2|4	0	0.79
RMI2	CAPRIN1	3|0|5	8	2.67	3	1|1|1|2|0|1|0|9|4|1|2|6	0	0.79
RMI2	LTV1	2|0|3	5	1.67	3	0|5|1|2|0|3|2|2|7|2|0|3	0	0.79
RMI2	NDRG1	2|3|2	7	2.33	3	3|2|0|0|0|1|0|7|3|2|5|3	0	0.79
RMI2	SLC16A1	0|13|7	20	6.67	3	11|4|3|2|4|5|4|9|7|0|5|7	0	0.79
RMI2	VBP1	0|3|4	7	2.33	3	3|4|3|4|4|3|2|4|6|0|4|5	0	0.79
RMI2	SAP18	0|4|6	10	3.33	3	2|0|0|3|11|3|3|6|2|1|1|3	0	0.79
RMI2	PAXBP1	0|14|21	35	11.67	3	4|3|5|8|7|4|4|21|8|6|9|6	0	0.79
RMI2	CLMN	0|5|7	12	4	3	4|5|3|2|6|4|0|8|5|2|4|4	0	0.79
RMI2	COPS3	0|4|0	4	1.33	3	7|1|0|2|2|3|0|4|4|0|4|4	0	0.79
RMI2	PSMD1	0|6|8	14	4.67	3	2|1|1|2|0|1|0|5|8|0|5|8	0	0.79
RMI2	NUP205	0|6|3	9	3	3	8|0|0|2|1|2|0|0|4|3|5|5	0	0.79
RMI2	TARS1	0|3|0	3	1	3	0|1|0|0|0|0|4|0|5|0|3|5	0	0.79
RMI2	ZNF622	0|2|0	2	0.67	3	0|0|0|1|0|0|3|5|0|0|2|6	0	0.79
RMI2	RFX5	0|0|6	6	2	3	3|2|0|2|1|5|0|9|0|2|2|5	0	0.79
RMI2	PASK	0|0|6	6	2	3	0|0|0|0|0|0|0|5|8|0|5|4	0	0.79
RMI2	CHD1	0|0|2	2	0.67	3	0|11|0|0|0|0|0|0|4|0|0|1	0	0.79
RMI2	TTN	0|0|4	4	1.33	3	0|0|0|0|0|0|0|7|7|0|0|5	0	0.79
RMI2	ATP5F1C	6|13|3	22	7.33	3	11|4|4|6|3|4|5|5|7|7|7|12	0	0.8
RMI2	IRAK1	13|16|13	42	14	3	1|2|7|4|4|4|2|9|14|4|9|9	0	0.8
RMI2	EEF1B2	8|9|12	29	9.67	3	7|5|4|5|4|3|7|10|10|4|4|7	0	0.8
RMI2	MACROH2A1	8|12|4	24	8	3	5|5|8|1|4|5|13|6|5|2|6|8	0	0.8
RMI2	PSPC1	8|19|13	40	13.33	3	4|6|5|5|5|5|6|19|10|6|7|9	0	0.8
RMI2	CHORDC1	3|4|3	10	3.33	3	1|3|0|0|3|3|11|2|0|0|1|4	0	0.8
RMI2	WDR44	12|7|8	27	9	3	9|7|5|4|5|2|2|10|4|2|3|8	0	0.8
RMI2	CLINT1	25|33|58	116	38.67	3	28|23|14|24|17|13|18|30|25|11|21|16	0	0.8
RMI2	LRBA	52|38|57	147	49	3	21|15|22|26|27|9|2|18|31|16|21|8	0	0.8
RMI2	AP2A2	3|5|0	8	2.67	3	0|0|0|2|0|6|0|5|0|4|4|8	0	0.8
RMI2	EIF3L	9|16|20	45	15	3	4|3|7|8|6|2|1|12|19|7|7|4	0	0.8
RMI2	CHMP2B	3|6|4	13	4.33	3	4|5|7|3|4|3|1|8|2|0|0|2	0	0.8
RMI2	LARP7	5|10|10	25	8.33	3	4|0|3|2|1|5|4|12|2|8|5|7	0	0.8
RMI2	DYNC1H1	29|61|21	111	37	3	29|26|9|21|13|24|2|19|18|5|24|34	0	0.8
RMI2	KPNA2	5|14|10	29	9.67	3	2|5|2|3|1|5|5|18|8|4|1|6	0	0.8
RMI2	PFKL	12|8|2	22	7.33	3	10|6|0|2|3|6|4|8|5|3|2|10	0	0.8
RMI2	SNX2	7|4|5	16	5.33	3	4|4|1|5|4|6|5|0|7|0|6|8	0	0.8
RMI2	GOLGA5	11|13|20	44	14.67	3	9|5|4|5|6|4|4|12|14|4|12|0	0	0.8
RMI2	EIF3M	6|12|7	25	8.33	3	4|3|0|2|4|0|3|9|10|2|9|6	0	0.8
RMI2	DDX18	8|11|7	26	8.67	3	5|7|4|4|6|6|6|10|8|8|5|5	0	0.8
RMI2	ASCC3	9|8|18	35	11.67	3	12|5|6|5|5|0|1|6|15|4|10|5	0	0.8
RMI2	ZNF281	31|20|28	79	26.33	3	3|21|13|6|6|6|3|8|20|3|3|4	0	0.8
RMI2	RTCB	13|12|10	35	11.67	3	6|7|5|6|5|6|0|6|10|5|8|12	0	0.8
RMI2	LUC7L2	8|0|0	8	2.67	3	0|6|0|5|4|7|0|6|8|5|7|0	0	0.8
RMI2	CWC15	4|10|16	30	10	3	4|0|2|15|3|5|3|10|10|2|4|0	0	0.8
RMI2	NUP107	5|9|13	27	9	3	7|0|2|6|4|3|2|14|9|6|2|6	0	0.8
RMI2	PDLIM1	7|21|16	44	14.67	3	6|7|4|3|5|3|5|12|17|2|12|8	0	0.8
RMI2	XRCC5	5|15|21	41	13.67	3	4|6|4|4|7|4|8|14|10|2|12|12	0	0.8
RMI2	NCAPG	6|5|5	16	5.33	3	7|3|2|4|3|2|4|6|5|2|5|7	0	0.8
RMI2	VCPIP1	27|22|29	78	26	3	8|11|15|9|8|7|13|19|13|5|14|14	0	0.8
RMI2	P00761	43|47|30	120	40	3	22|20|19|12|11|16|9|18|20|23|24|15	0	0.8
RMI2	RANBP1	3|3|8	14	4.67	3	2|1|1|4|0|5|2|8|9|0|6|4	0	0.8
RMI2	ACLY	3|6|10	19	6.33	3	8|5|3|5|6|6|0|8|7|2|7|8	0	0.8
RMI2	BPTF	3|26|26	55	18.33	3	9|6|8|9|17|4|0|22|6|9|3|7	0	0.8
RMI2	PDCD5	4|4|4	12	4	3	0|3|4|2|5|3|3|2|8|2|4|3	0	0.8
RMI2	SF3B4	2|8|10	20	6.67	3	3|4|1|4|1|2|5|11|8|2|7|5	0	0.8
RMI2	EXOSC2	2|4|9	15	5	3	1|4|1|3|4|3|5|10|4|3|10|4	0	0.8
RMI2	STK38	2|9|13	24	8	3	5|5|3|7|2|3|0|9|11|1|8|7	0	0.8
RMI2	RAB3GAP2	3|0|4	7	2.33	3	4|0|3|1|4|2|3|1|8|3|4|6	0	0.8
RMI2	SF3A2	2|11|4	17	5.67	3	6|4|4|3|6|4|7|15|5|5|4|6	0	0.8
RMI2	SNRPB	2|0|4	6	2	3	2|3|3|2|2|3|2|2|4|5|6|6	0	0.8
RMI2	PLEKHA5	2|0|0	2	0.67	3	3|0|7|0|0|2|0|0|0|0|6|1	0	0.8
RMI2	LRRFIP1	0|16|3	19	6.33	3	5|3|1|2|5|3|1|7|12|13|7|8	0	0.8
RMI2	RBM39	0|4|0	4	1.33	3	3|4|1|2|3|4|2|4|7|2|6|4	0	0.8
RMI2	SUB1	0|5|4	9	3	3	3|4|2|3|7|2|3|6|2|1|2|7	0	0.8
RMI2	ZC3H15	0|4|6	10	3.33	3	5|2|4|1|4|5|2|5|7|6|5|6	0	0.8
RMI2	HSP90B1	0|7|5	12	4	3	3|11|2|2|3|8|0|0|0|2|0|4	0	0.8
RMI2	ELP6	0|0|7	7	2.33	3	0|0|1|3|4|0|0|5|5|2|8|8	0	0.8
RMI2	CCDC124	0|0|3	3	1	3	0|1|1|0|2|0|1|2|8|1|1|7	0	0.8
RMI2	RPL5	15|32|17	64	21.33	3	15|12|6|9|10|17|16|17|18|10|8|16	0	0.81
RMI2	RPL17	10|10|6	26	8.67	3	8|9|5|6|6|7|8|9|7|4|7|6	0	0.81
RMI2	GPHN	6|6|5	17	5.67	3	2|0|1|4|4|1|0|3|11|2|7|5	0	0.81
RMI2	WIPI2	12|13|18	43	14.33	3	11|10|5|6|9|9|5|15|10|7|8|11	0	0.81
RMI2	RPL14	9|4|6	19	6.33	3	5|7|6|4|3|5|7|10|7|4|6|9	0	0.81
RMI2	EIF3B	25|38|46	109	36.33	3	15|6|13|11|13|12|13|34|20|14|9|17	0	0.81
RMI2	UNC45A	9|4|12	25	8.33	3	6|2|3|7|6|1|6|10|10|0|6|10	0	0.81
RMI2	CACTIN	9|8|7	24	8	3	4|5|1|4|4|4|0|9|9|3|7|7	0	0.81
RMI2	NACA	10|11|8	29	9.67	3	4|4|2|3|4|1|10|11|7|2|5|8	0	0.81
RMI2	CDV3	5|6|5	16	5.33	3	2|0|0|0|3|2|2|5|8|0|5|8	0	0.81
RMI2	ILF3	40|31|23	94	31.33	3	15|12|17|8|13|15|11|23|19|14|21|17	0	0.81
RMI2	PPP1R12A	10|23|16	49	16.33	3	8|2|5|16|12|8|9|15|12|4|9|0	0	0.81
RMI2	PHB2	26|46|22	94	31.33	3	22|19|12|16|11|20|18|24|25|16|12|16	0	0.81
RMI2	SLC25A4	36|36|0	72	24	3	0|17|0|0|0|25|0|0|0|17|13|17	0	0.81
RMI2	RABL6	6|6|6	18	6	3	0|4|3|4|5|4|1|6|13|1|3|4	0	0.81
RMI2	RPL10	14|17|11	42	14	3	7|7|7|6|6|6|8|17|12|2|5|6	0	0.81
RMI2	AP3B1	20|21|11	52	17.33	3	8|8|5|13|13|9|7|12|14|8|10|10	0	0.81
RMI2	ABCD3	10|20|20	50	16.67	3	8|5|5|10|10|10|8|14|10|14|11|11	0	0.81
RMI2	STAT3	13|19|31	63	21	3	11|12|7|12|7|10|6|20|20|2|10|15	0	0.81
RMI2	YWHAB	7|16|18	41	13.67	3	10|9|8|6|6|14|7|11|8|0|8|12	0	0.81
RMI2	PEX14	12|30|28	70	23.33	3	14|10|9|9|10|14|10|18|21|11|12|14	0	0.81
RMI2	ETF1	4|8|4	16	5.33	3	6|4|2|2|4|3|4|9|4|3|3|10	0	0.81
RMI2	ACTN4	30|35|36	101	33.67	3	7|7|7|7|10|5|12|29|14|7|12|19	0	0.81
RMI2	SMC3	26|29|16	71	23.67	3	13|7|12|12|12|17|10|21|12|10|14|12	0	0.81
RMI2	CFL1	5|14|8	27	9	3	7|4|0|8|6|9|7|8|3|0|5|14	0	0.81
RMI2	TAF7	10|12|16	38	12.67	3	9|4|8|5|5|5|5|13|9|4|7|11	0	0.81
RMI2	SUPT16H	6|10|8	24	8	3	7|7|5|5|3|9|6|2|10|2|5|8	0	0.81
RMI2	PRPF6	6|10|5	21	7	3	10|3|1|3|4|5|0|9|6|6|5|8	0	0.81
RMI2	CPSF1	7|16|18	41	13.67	3	6|3|6|4|5|6|5|17|6|15|7|9	0	0.81
RMI2	CORO1C	14|12|29	55	18.33	3	9|13|12|12|17|18|5|9|11|11|17|14	0	0.81
RMI2	COPG1	13|7|0	20	6.67	3	4|0|0|5|1|3|0|0|5|4|15|15	0	0.81
RMI2	WWOX	21|19|29	69	23	3	13|10|11|7|17|9|11|18|17|10|10|7	0	0.81
RMI2	POLA1	8|16|14	38	12.67	3	5|5|7|4|4|3|3|10|14|2|8|13	0	0.81
RMI2	ZNF280C	6|5|5	16	5.33	3	3|4|4|6|3|3|4|7|10|2|2|5	0	0.81
RMI2	SPDL1	9|9|20	38	12.67	3	2|1|2|2|2|3|8|14|10|0|10|15	0	0.81
RMI2	GPATCH1	13|23|36	72	24	3	9|7|12|12|9|11|14|26|19|7|8|11	0	0.81
RMI2	WDR70	7|14|14	35	11.67	3	9|6|5|9|7|7|6|11|11|3|5|10	0	0.81
RMI2	XAB2	14|21|34	69	23	3	10|11|11|15|13|14|11|19|19|16|17|19	0	0.81
RMI2	RTN4	7|6|12	25	8.33	3	7|4|3|5|3|7|6|10|11|8|8|6	0	0.81
RMI2	CCAR2	16|26|31	73	24.33	3	13|10|9|10|5|11|7|25|15|10|11|15	0	0.81
RMI2	PHAX	4|11|8	23	7.67	3	3|3|5|4|3|3|5|12|5|1|3|13	0	0.81
RMI2	SUGP1	12|11|8	31	10.33	3	7|7|4|4|6|9|6|9|11|5|4|2	0	0.81
RMI2	OGT	4|12|16	32	10.67	3	12|10|5|8|8|5|2|12|8|8|0|2	0	0.81
RMI2	U2AF1	4|4|4	12	4	3	2|8|0|0|3|4|3|6|0|3|5|4	0	0.81
RMI2	EHBP1	4|7|12	23	7.67	3	4|4|2|2|3|5|2|9|11|2|12|6	0	0.81
RMI2	JPT1	6|9|14	29	9.67	3	9|4|4|6|3|4|4|11|14|2|3|4	0	0.81
RMI2	RAD50	4|6|4	14	4.67	3	2|2|4|5|5|5|1|8|0|4|6|7	0	0.81
RMI2	YWHAQ	5|8|12	25	8.33	3	7|16|6|5|4|4|5|4|3|6|8|6	0	0.81
RMI2	H2AZ1	11|12|18	41	13.67	3	13|0|10|0|0|0|0|10|12|13|8|10	0	0.81
RMI2	CYFIP2	2|16|8	26	8.67	3	6|3|6|10|9|9|5|10|0|3|14|11	0	0.81
RMI2	RPLP1	4|4|4	12	4	3	3|2|2|2|2|2|3|7|7|4|6|4	0	0.81
RMI2	RCC2	6|6|8	20	6.67	3	7|9|8|4|5|4|1|1|0|2|6|3	0	0.81
RMI2	DKC1	2|9|10	21	7	3	5|3|4|6|4|2|3|10|5|0|8|9	0	0.81
RMI2	NOC3L	2|6|0	8	2.67	3	2|2|2|0|5|6|5|6|9|6|4|4	0	0.81
RMI2	RPL31	0|8|2	10	3.33	3	6|4|5|4|3|6|6|6|7|5|10|7	0	0.81
RMI2	MYO1B	0|8|4	12	4	3	6|8|5|3|4|2|1|3|11|6|6|5	0	0.81
RMI2	NAA10	0|6|0	6	2	3	12|1|0|1|1|1|0|5|4|2|2|8	0	0.81
RMI2	PSMC3	0|10|10	20	6.67	3	3|3|2|2|2|5|8|13|5|3|6|6	0	0.81
RMI2	IQGAP1	0|8|0	8	2.67	3	8|8|0|1|1|3|0|0|0|0|3|11	0	0.81
RMI2	FARSA	0|8|8	16	5.33	3	5|6|1|3|2|3|2|12|6|1|6|9	0	0.81
RMI2	PALD1	0|9|7	16	5.33	3	2|0|4|0|1|4|3|8|7|1|8|9	0	0.81
RMI2	DPY30	0|8|10	18	6	3	3|6|0|0|1|3|3|16|8|3|6|3	0	0.81
RMI2	BOD1L1	0|24|22	46	15.33	3	11|8|8|7|14|7|0|15|12|8|6|16	0	0.81
RMI2	PSMD11	0|3|0	3	1	3	1|2|0|0|0|0|0|3|7|2|3|8	0	0.81
RMI2	TNIK	0|6|0	6	2	3	6|2|7|4|7|2|4|3|8|2|3|4	0	0.81
RMI2	POLD1	0|5|0	5	1.67	3	0|0|0|4|0|4|0|3|6|0|9|7	0	0.81
RMI2	EXOSC3	0|2|6	8	2.67	3	3|0|1|1|1|1|1|10|5|3|8|3	0	0.81
RMI2	FAM91A1	0|2|8	10	3.33	3	2|1|3|5|2|3|5|9|12|3|5|5	0	0.81
RMI2	CSNK2B	0|0|3	3	1	3	3|0|0|5|2|3|0|9|4|2|4|3	0	0.81
RMI2	PEX5	8|6|13	27	9	3	7|3|7|8|7|7|3|13|7|8|12|8	0	0.82
RMI2	RPL11	9|12|14	35	11.67	3	5|5|4|7|3|5|7|16|8|5|4|12	0	0.82
RMI2	RPL23A	20|25|20	65	21.67	3	6|9|7|9|13|12|13|17|17|9|13|11	0	0.82
RMI2	RPL24	10|8|8	26	8.67	3	8|8|5|5|4|6|11|10|10|7|4|8	0	0.82
RMI2	RPL26	10|24|0	34	11.33	3	8|8|0|3|6|10|10|20|11|3|3|22	0	0.82
RMI2	RPS6	22|41|34	97	32.33	3	24|15|8|10|14|10|14|19|28|14|16|14	0	0.82
RMI2	DSP	8|26|28	62	20.67	3	16|3|12|20|14|6|0|7|18|1|4|14	0	0.82
RMI2	RPS16	25|10|12	47	15.67	3	16|15|7|7|7|10|9|19|13|8|10|10	0	0.82
RMI2	DBNL	7|9|15	31	10.33	3	7|10|8|7|4|4|5|14|16|6|8|6	0	0.82
RMI2	ZNF638	7|32|35	74	24.67	3	10|7|11|9|10|6|5|21|23|21|10|5	0	0.82
RMI2	HNRNPF	15|19|14	48	16	3	13|9|9|9|3|10|6|12|9|3|8|17	0	0.82
RMI2	SEPTIN9	21|28|17	66	22	3	14|9|10|12|14|15|12|19|19|7|12|6	0	0.82
RMI2	ADD3	7|7|10	24	8	3	8|13|6|2|7|8|4|7|5|5|6|3	0	0.82
RMI2	CIZ1	7|15|15	37	12.33	3	15|7|6|5|6|5|4|14|9|7|6|5	0	0.82
RMI2	FIP1L1	13|28|34	75	25	3	10|5|4|9|5|6|9|35|14|11|9|11	0	0.82
RMI2	MYL12B	12|0|6	18	6	3	4|0|2|0|0|0|0|3|17|9|11|0	0	0.82
RMI2	STEEP1	22|23|23	68	22.67	3	2|3|7|9|9|5|6|15|28|6|6|7	0	0.82
RMI2	EIF4G2	15|10|19	44	14.67	3	5|6|4|6|2|7|7|4|21|3|7|16	0	0.82
RMI2	VDAC2	14|27|12	53	17.67	3	15|24|9|12|12|13|14|10|8|11|3|10	0	0.82
RMI2	SRSF11	13|10|7	30	10	3	2|4|6|6|5|7|5|14|14|5|4|7	0	0.82
RMI2	NSUN2	4|7|3	14	4.67	3	5|3|2|2|0|9|3|7|11|1|5|7	0	0.82
RMI2	POGZ	6|12|16	34	11.33	3	12|6|7|7|10|9|4|13|9|13|6|6	0	0.82
RMI2	NVL	7|8|12	27	9	3	9|4|8|8|7|5|4|10|6|8|3|12	0	0.82
RMI2	DCTN2	16|14|14	44	14.67	3	8|7|12|7|6|9|4|13|12|6|7|7	0	0.82
RMI2	ILF2	13|24|13	50	16.67	3	16|12|10|8|12|9|15|19|13|11|12|13	0	0.82
RMI2	QARS1	13|22|17	52	17.33	3	10|5|7|13|15|12|7|9|17|5|7|15	0	0.82
RMI2	ELAVL1	7|2|2	11	3.67	3	5|10|0|0|2|11|3|3|0|2|6|4	0	0.82
RMI2	CNN3	7|24|18	49	16.33	3	5|6|2|5|3|8|12|10|12|0|19|16	0	0.82
RMI2	PFKP	8|9|3	20	6.67	3	6|9|4|5|6|9|3|7|4|5|2|11	0	0.82
RMI2	MTA2	13|22|17	52	17.33	3	11|8|9|9|15|11|8|12|16|13|6|8	0	0.82
RMI2	MED1	5|22|36	63	21	3	11|7|5|9|11|15|5|32|17|5|8|10	0	0.82
RMI2	TRIM25	5|8|4	17	5.67	3	8|0|5|6|8|10|2|2|5|5|7|9	0	0.82
RMI2	AKAP12	15|23|39	77	25.67	3	22|10|10|17|23|14|9|18|11|9|18|21	0	0.82
RMI2	ABCF2	4|7|10	21	7	3	7|6|2|2|2|4|1|12|11|2|8|9	0	0.82
RMI2	DDX39A	13|24|5	42	14	3	3|12|0|6|5|2|3|17|7|11|15|19	0	0.82
RMI2	PA2G4	10|7|4	21	7	3	5|8|5|4|7|5|9|6|11|4|8|9	0	0.82
RMI2	SMC1A	11|28|20	59	19.67	3	15|15|7|8|8|17|7|13|13|15|21|13	0	0.82
RMI2	HSPH1	15|18|22	55	18.33	3	13|13|7|17|11|5|7|15|14|8|9|12	0	0.82
RMI2	YWHAE	30|45|39	114	38	3	20|19|14|20|12|17|12|26|28|13|19|20	0	0.82
RMI2	SF3A3	15|10|23	48	16	3	1|1|7|7|8|1|7|29|9|11|8|4	0	0.82
RMI2	RPL10A	19|22|11	52	17.33	3	10|12|9|6|11|6|5|17|14|9|11|13	0	0.82
RMI2	LYPLA2	5|15|13	33	11	3	5|5|4|7|3|5|5|15|14|5|7|11	0	0.82
RMI2	STAT1	10|14|18	42	14	3	2|4|3|5|6|4|7|10|19|8|11|9	0	0.82
RMI2	GNL3	8|12|8	28	9.33	3	6|5|4|4|3|5|4|16|9|7|8|10	0	0.82
RMI2	HAUS5	13|21|22	56	18.67	3	4|19|12|8|4|2|1|19|8|1|8|7	0	0.82
RMI2	CAMSAP1	22|6|11	39	13	3	4|1|3|4|6|2|4|19|14|0|16|4	0	0.82
RMI2	PRPF40A	17|19|14	50	16.67	3	2|4|8|5|4|18|8|15|6|11|5|9	0	0.82
RMI2	SEPTIN11	17|13|18	48	16	3	15|11|9|12|9|9|8|9|12|11|13|12	0	0.82
RMI2	YLPM1	30|60|65	155	51.67	3	17|14|13|14|14|22|8|44|24|24|12|5	0	0.82
RMI2	ANKRD17	55|37|56	148	49.33	3	21|11|18|24|12|7|23|30|30|12|20|30	0	0.82
RMI2	NEK9	19|25|21	65	21.67	3	12|7|12|8|14|4|8|19|16|4|13|12	0	0.82
RMI2	TECR	6|10|4	20	6.67	3	13|2|3|3|4|10|3|5|1|6|7|8	0	0.82
RMI2	PPP4R2	4|0|8	12	4	3	5|0|3|11|3|4|4|9|6|5|7|5	0	0.82
RMI2	TJP1	26|50|78	154	51.33	3	30|19|12|25|22|15|19|41|42|19|19|24	0	0.82
RMI2	TOP1	7|12|8	27	9	3	7|9|8|5|8|9|6|13|3|8|1|4	0	0.82
RMI2	PRDX2	6|17|10	33	11	3	13|15|11|11|8|13|2|10|5|5|6|7	0	0.82
RMI2	GTF3C3	4|0|7	11	3.67	3	4|2|2|0|0|0|2|11|10|6|4|5	0	0.82
RMI2	ACTA1	34|0|0	34	11.33	3	17|14|13|17|16|0|18|21|19|13|18|8	0	0.82
RMI2	PRUNE1	3|3|2	8	2.67	3	2|1|0|1|0|0|0|3|7|2|9|7	0	0.82
RMI2	DEPDC1B	2|0|8	10	3.33	3	1|1|1|3|3|3|7|12|3|1|9|7	0	0.82
RMI2	SNRPD1	7|7|11	25	8.33	3	3|2|5|8|8|9|5|16|7|4|4|8	0	0.82
RMI2	PRPF38A	5|3|4	12	4	3	6|2|2|2|3|2|3|13|3|3|4|6	0	0.82
RMI2	ZHX3	4|8|11	23	7.67	3	7|5|3|3|0|4|1|10|15|2|5|6	0	0.82
RMI2	CHMP4B	2|8|3	13	4.33	3	4|3|1|3|2|3|3|6|14|4|11|4	0	0.82
RMI2	ATP1A1	0|5|0	5	1.67	3	9|7|1|1|1|8|0|4|2|2|0|7	0	0.82
RMI2	DNMT1	0|7|4	11	3.67	3	5|5|0|5|7|6|4|9|9|2|3|4	0	0.82
RMI2	PLIN3	0|7|7	14	4.67	3	7|5|3|3|3|5|4|9|9|3|8|9	0	0.82
RMI2	BTF3	0|9|6	15	5	3	0|4|0|0|0|0|3|16|8|2|4|7	0	0.82
RMI2	PTBP1	0|14|19	33	11	3	11|4|2|5|3|13|7|13|10|0|11|16	0	0.82
RMI2	SSB	0|6|3	9	3	3	3|2|0|7|5|3|2|6|6|7|10|6	0	0.82
RMI2	XPO1	0|4|2	6	2	3	1|1|0|2|1|6|4|4|7|0|3|10	0	0.82
RMI2	GATAD2A	0|7|8	15	5	3	7|8|5|6|2|4|1|8|7|9|9|4	0	0.82
RMI2	EFHD2	0|8|8	16	5.33	3	3|3|3|10|6|10|4|5|5|4|9|5	0	0.82
RMI2	CYFIP1	0|13|0	13	4.33	3	0|0|0|10|0|9|0|0|14|0|0|10	0	0.82
RMI2	PYM1	0|4|4	8	2.67	3	2|0|1|2|4|0|3|8|0|2|2|12	0	0.82
RMI2	KNOP1	0|2|6	8	2.67	3	1|10|4|4|0|2|1|10|6|7|4|5	0	0.82
RMI2	MSH6	8|5|8	21	7	3	7|5|5|7|5|8|5|8|15|5|9|8	0	0.83
RMI2	RPL35A	7|16|15	38	12.67	3	12|10|6|6|7|8|7|14|9|15|3|6	0	0.83
RMI2	RPS3A	21|14|13	48	16	3	13|9|9|7|5|10|11|18|19|9|7|15	0	0.83
RMI2	TIMM50	10|18|11	39	13	3	8|7|3|4|10|13|7|19|17|6|5|10	0	0.83
RMI2	TFIP11	17|23|37	77	25.67	3	3|7|9|10|9|4|8|27|27|14|20|12	0	0.83
RMI2	RPS15A	20|27|14	61	20.33	3	12|12|5|7|7|9|11|14|26|8|10|16	0	0.83
RMI2	SEPTIN7	21|31|30	82	27.33	3	12|9|9|10|20|7|20|22|18|7|12|8	0	0.83
RMI2	ABCF1	4|9|14	27	9	3	8|9|3|4|3|8|6|16|15|4|10|12	0	0.83
RMI2	PRMT5	5|6|9	20	6.67	3	5|2|4|1|1|0|3|11|4|2|16|11	0	0.83
RMI2	ABCE1	4|16|9	29	9.67	3	7|7|1|3|4|5|12|21|3|0|0|17	0	0.83
RMI2	SMC2	7|11|15	33	11	3	6|5|2|4|5|9|0|11|10|2|16|15	0	0.83
RMI2	XRN1	24|30|43	97	32.33	3	17|17|14|14|14|15|13|34|25|13|20|20	0	0.83
RMI2	ADD1	16|24|25	65	21.67	3	13|12|11|11|10|11|6|23|20|7|7|10	0	0.83
RMI2	KLC2	11|19|22	52	17.33	3	17|8|9|11|8|11|9|0|15|5|17|13	0	0.83
RMI2	COPB1	13|27|15	55	18.33	3	15|7|7|6|3|8|11|19|18|6|13|19	0	0.83
RMI2	RBM17	20|22|27	69	23	3	11|8|13|9|7|12|9|27|19|12|9|9	0	0.83
RMI2	SLC25A5	57|47|39	143	47.67	3	31|25|13|20|23|29|25|22|32|21|17|19	0	0.83
RMI2	PGAM5	12|22|33	67	22.33	3	11|16|17|9|9|7|5|24|27|8|9|11	0	0.83
RMI2	CHD8	24|32|47	103	34.33	3	15|11|14|11|14|13|5|34|36|9|10|14	0	0.83
RMI2	RIF1	19|69|81	169	56.33	3	24|20|10|16|25|13|10|50|44|31|21|18	0	0.83
RMI2	ESYT1	17|16|19	52	17.33	3	6|9|7|4|5|7|4|16|23|13|10|8	0	0.83
RMI2	DPYSL3	21|16|16	53	17.67	3	11|9|10|13|7|9|14|15|15|9|12|15	0	0.83
RMI2	PSMC5	6|24|25	55	18.33	3	4|4|4|2|5|2|6|23|19|10|4|15	0	0.83
RMI2	SAFB	8|16|18	42	14	3	13|7|7|7|14|7|10|15|17|12|3|7	0	0.83
RMI2	RBM10	21|34|41	96	32	3	21|13|7|7|11|8|11|31|19|16|23|13	0	0.83
RMI2	PES1	9|7|7	23	7.67	3	4|3|4|3|7|7|3|11|14|6|5|8	0	0.83
RMI2	CCNT1	14|14|21	49	16.33	3	8|3|16|4|8|5|7|18|18|7|7|4	0	0.83
RMI2	DPYSL5	15|26|19	60	20	3	13|7|5|4|6|7|7|22|21|5|11|16	0	0.83
RMI2	CSNK2A3	8|16|12	36	12	3	11|11|6|4|9|7|20|0|12|10|0|0	0	0.83
RMI2	CDC5L	17|39|38	94	31.33	3	11|8|9|16|15|15|18|29|23|21|14|11	0	0.83
RMI2	DDX6	18|14|10	42	14	3	9|8|6|4|3|6|9|17|11|4|9|20	0	0.83
RMI2	AP3D1	10|20|11	41	13.67	3	6|4|8|19|9|6|7|7|16|1|15|11	0	0.83
RMI2	CDK9	10|0|12	22	7.33	3	7|4|4|4|6|2|0|11|11|10|14|7	0	0.83
RMI2	SNRNP70	15|16|17	48	16	3	11|13|10|9|17|8|8|14|7|7|3|9	0	0.83
RMI2	ELOA	5|6|9	20	6.67	3	7|4|2|2|8|8|0|14|12|5|8|4	0	0.83
RMI2	UQCRC2	4|19|2	25	8.33	3	12|9|0|4|3|12|16|18|3|9|1|15	0	0.83
RMI2	YBX3	24|25|21	70	23.33	3	10|11|10|6|14|4|17|17|7|10|20|7	0	0.83
RMI2	EIF3G	5|13|20	38	12.67	3	9|8|1|6|9|5|10|20|19|4|6|15	0	0.83
RMI2	MBD3	3|14|14	31	10.33	3	11|3|5|9|5|12|5|13|15|3|8|6	0	0.83
RMI2	FEN1	9|5|10	24	8	3	9|5|5|2|5|2|8|13|14|4|10|10	0	0.83
RMI2	CAD	7|7|6	20	6.67	3	9|3|3|6|2|5|0|3|12|4|7|9	0	0.83
RMI2	PRPF3	13|24|21	58	19.33	3	7|6|8|8|9|9|8|22|14|5|20|11	0	0.83
RMI2	SNAP29	11|6|13	30	10	3	5|9|6|3|4|3|5|16|14|1|5|9	0	0.83
RMI2	CLTC	15|39|13	67	22.33	3	16|23|3|6|9|14|10|3|4|1|2|32	0	0.83
RMI2	CAPZB	25|51|57	133	44.33	3	29|18|17|24|32|16|22|32|30|18|14|18	0	0.83
RMI2	DDX1	5|12|18	35	11.67	3	6|4|5|9|8|6|4|13|14|2|12|15	0	0.83
RMI2	CRK	27|36|55	118	39.33	3	26|15|21|24|28|21|22|19|36|12|20|24	0	0.83
RMI2	CRKL	30|25|51	106	35.33	3	21|14|21|21|20|22|16|31|37|10|20|21	0	0.83
RMI2	ACTR1A	11|16|11	38	12.67	3	10|7|11|7|7|7|6|16|14|5|9|10	0	0.83
RMI2	ALYREF	7|7|5	19	6.33	3	5|7|4|5|2|2|2|8|16|3|6|0	0	0.83
RMI2	MCM4	14|25|31	70	23.33	3	12|10|5|10|8|15|14|20|27|9|10|16	0	0.83
RMI2	MCM6	22|6|10	38	12.67	3	13|10|2|8|7|8|11|18|19|9|7|15	0	0.83
RMI2	RACK1	25|24|15	64	21.33	3	10|11|7|9|4|9|14|24|11|15|5|18	0	0.83
RMI2	KRT1	6|30|17	53	17.67	3	0|3|40|0|6|7|5|15|7|13|0|0	0	0.83
RMI2	PCM1	59|56|81	196	65.33	3	29|26|25|30|29|19|26|31|58|29|15|27	0	0.83
RMI2	VARS1	7|8|19	34	11.33	3	6|7|3|3|4|4|6|16|16|5|11|18	0	0.83
RMI2	IGF2BP1	23|27|20	70	23.33	3	16|15|16|14|8|10|17|12|20|12|12|18	0	0.83
RMI2	RNPS1	8|13|10	31	10.33	3	10|9|5|7|7|9|6|17|15|5|5|10	0	0.83
RMI2	GNL2	11|33|17	61	20.33	3	10|7|9|17|19|11|9|27|15|17|12|14	0	0.83
RMI2	BAZ2A	9|27|34	70	23.33	3	20|11|22|19|16|8|12|21|23|15|3|8	0	0.83
RMI2	SND1	5|8|12	25	8.33	3	8|8|2|4|3|11|3|7|6|2|7|19	0	0.83
RMI2	DNTTIP2	7|6|3	16	5.33	3	4|9|1|7|8|2|3|10|12|3|4|6	0	0.83
RMI2	ZC3H11A	18|23|26	67	22.33	3	13|14|7|8|13|8|9|19|23|13|13|10	0	0.83
RMI2	PDAP1	12|18|10	40	13.33	3	9|9|12|8|8|7|11|12|17|7|13|10	0	0.83
RMI2	PHF3	8|16|18	42	14	3	1|3|5|6|9|6|7|26|11|10|8|4	0	0.83
RMI2	RPRD2	23|38|44	105	35	3	19|16|11|12|12|15|10|33|30|14|18|14	0	0.83
RMI2	SCRIB	7|13|11	31	10.33	3	13|7|6|9|2|11|4|6|13|5|12|6	0	0.83
RMI2	ZCCHC8	17|39|29	85	28.33	3	19|13|22|17|13|14|14|25|22|11|16|14	0	0.83
RMI2	HAUS6	22|31|37	90	30	3	12|13|12|19|8|9|11|24|25|7|14|17	0	0.83
RMI2	UBAP2	16|26|38	80	26.67	3	5|3|7|6|6|3|9|28|28|5|13|17	0	0.83
RMI2	LARS1	8|28|27	63	21	3	19|12|5|8|6|20|6|10|14|9|12|19	0	0.83
RMI2	ZC3HAV1	29|21|23	73	24.33	3	7|3|8|9|8|8|9|24|29|6|13|9	0	0.83
RMI2	PCNP	9|13|28	50	16.67	3	17|13|18|16|12|20|8|14|16|7|13|8	0	0.83
RMI2	MYL6	28|14|18	60	20	3	13|5|13|8|4|6|6|7|36|13|12|10	0	0.83
RMI2	RBM25	10|25|31	66	22	3	12|11|6|8|4|11|6|30|15|10|13|17	0	0.83
RMI2	SFXN1	11|15|4	30	10	3	13|9|1|5|3|14|5|10|7|5|1|12	0	0.83
RMI2	SYAP1	14|14|15	43	14.33	3	5|6|4|2|5|2|6|18|12|2|8|14	0	0.83
RMI2	JPT2	10|18|15	43	14.33	3	13|10|13|5|7|6|6|14|15|7|8|9	0	0.83
RMI2	STMN1	5|14|4	23	7.67	3	6|5|7|8|22|8|16|3|7|0|6|7	0	0.83
RMI2	HEATR1	4|7|4	15	5	3	3|5|3|7|6|3|2|5|13|6|6|10	0	0.83
RMI2	PPP1CB	18|24|35	77	25.67	3	14|14|9|13|8|15|18|29|18|14|14|12	0	0.83
RMI2	DDX50	9|9|10	28	9.33	3	9|10|2|5|6|10|8|12|8|12|3|0	0	0.83
RMI2	RDX	10|0|10	20	6.67	3	5|4|4|9|9|12|6|5|7|4|11|13	0	0.83
RMI2	CKAP4	8|10|10	28	9.33	3	13|4|9|6|6|5|0|5|6|5|14|3	0	0.83
RMI2	KRT9	0|11|6	17	5.67	3	0|0|21|2|5|1|0|13|0|5|0|0	0	0.83
RMI2	RPL28	0|23|22	45	15	3	11|3|0|5|9|6|5|24|18|4|0|13	0	0.83
RMI2	CANX	0|3|0	3	1	3	10|5|0|0|0|8|2|0|0|0|0|7	0	0.83
RMI2	GTF3C1	0|6|3	9	3	3	9|0|1|5|5|3|3|11|7|4|8|10	0	0.83
RMI2	SNRPB2	0|14|15	29	9.67	3	5|0|7|1|3|5|2|7|21|5|9|18	0	0.83
RMI2	GTF2F2	0|7|10	17	5.67	3	11|6|4|6|5|10|10|10|14|2|8|11	0	0.83
RMI2	DNM1L	0|0|8	8	2.67	3	6|6|4|7|6|8|5|8|8|2|6|14	0	0.83
RMI2	RPL9	32|38|20	90	30	3	13|18|9|10|11|12|13|30|26|12|13|30	0	0.84
RMI2	RPL4	20|42|29	91	30.33	3	23|15|10|15|12|20|20|35|25|16|19|15	0	0.84
RMI2	RPL13	12|20|19	51	17	3	26|9|6|9|9|12|15|14|13|9|5|14	0	0.84
RMI2	RPL21	19|16|20	55	18.33	3	16|7|10|14|10|12|14|27|21|10|10|12	0	0.84
RMI2	RPLP0	12|14|12	38	12.67	3	7|7|6|4|7|10|10|18|13|12|14|10	0	0.84
RMI2	RPLP2	9|13|20	42	14	3	6|8|4|10|3|7|8|33|21|9|11|12	0	0.84
RMI2	EXOSC10	9|24|15	48	16	3	12|15|12|7|14|10|15|27|25|13|16|14	0	0.84
RMI2	H3C15	21|0|0	21	7	3	12|27|8|8|7|9|13|15|0|8|10|23	0	0.84
RMI2	RPS11	7|21|22	50	16.67	3	22|5|4|9|9|10|8|19|25|9|8|15	0	0.84
RMI2	SEPTIN2	17|17|25	59	19.67	3	14|13|17|10|12|8|20|22|22|7|17|14	0	0.84
RMI2	HSP90AA1	50|42|45	137	45.67	3	28|29|19|21|19|28|29|15|17|16|14|34	0	0.84
RMI2	RPS14	12|13|14	39	13	3	11|6|6|6|4|10|10|16|17|6|6|11	0	0.84
RMI2	ADAR	9|17|14	40	13.33	3	11|5|6|9|9|17|11|16|19|6|9|4	0	0.84
RMI2	EIF3C	17|32|28	77	25.67	3	25|14|11|7|13|11|18|19|14|15|12|25	0	0.84
RMI2	H2AC19	27|0|36	63	21	3	21|14|20|19|14|0|0|21|30|0|20|22	0	0.84
RMI2	TOP2A	12|48|37	97	32.33	3	15|22|16|23|12|19|25|14|37|23|9|31	0	0.84
RMI2	HNRNPC	20|27|35	82	27.33	3	24|12|13|19|15|25|11|8|27|11|10|16	0	0.84
RMI2	DDX17	22|27|28	77	25.67	3	24|22|17|10|11|18|14|15|18|11|6|11	0	0.84
RMI2	ACTB	59|47|48	154	51.33	3	29|25|34|24|20|35|30|31|29|24|34|16	0	0.84
RMI2	LIMA1	11|16|20	47	15.67	3	12|15|5|5|10|16|11|16|23|13|12|8	0	0.84
RMI2	SET	4|5|11	20	6.67	3	4|6|3|3|2|3|4|16|14|4|14|13	0	0.84
RMI2	KLC1	16|25|41	82	27.33	3	28|18|19|19|11|18|16|36|24|13|20|23	0	0.84
RMI2	SPAG9	27|55|68	150	50	3	19|13|18|19|22|17|25|44|41|25|28|23	0	0.84
RMI2	TP53BP1	13|17|15	45	15	3	18|12|11|11|8|5|6|13|15|12|14|11	0	0.84
RMI2	RAI14	58|54|63	175	58.33	3	32|29|37|27|27|14|30|28|34|21|21|24	0	0.84
RMI2	RPAP3	21|12|21	54	18	3	8|8|8|6|9|6|11|18|18|12|10|19	0	0.84
RMI2	CHAMP1	18|14|26	58	19.33	3	21|7|11|7|10|12|11|25|21|18|16|7	0	0.84
RMI2	DIDO1	21|47|68	136	45.33	3	37|14|22|18|14|17|11|45|37|17|14|16	0	0.84
RMI2	DPYSL2	23|33|41	97	32.33	3	24|24|19|15|13|11|26|19|26|17|27|29	0	0.84
RMI2	EIF4G3	36|46|61	143	47.67	3	25|20|17|21|22|17|18|38|38|15|31|27	0	0.84
RMI2	PRDX1	22|44|32	98	32.67	3	21|27|24|19|20|21|14|31|17|12|16|15	0	0.84
RMI2	USP15	14|42|56	112	37.33	3	15|11|16|9|9|11|19|40|44|9|19|26	0	0.84
RMI2	CSE1L	19|26|24	69	23	3	12|14|5|7|4|16|12|21|19|0|10|26	0	0.84
RMI2	PSME3	5|14|9	28	9.33	3	7|8|11|10|6|6|8|10|17|7|9|21	0	0.84
RMI2	XRCC6	10|25|22	57	19	3	12|9|7|12|10|14|9|8|30|7|20|19	0	0.84
RMI2	HNRNPL	28|45|38	111	37	3	20|16|12|11|16|13|15|34|32|15|21|21	0	0.84
RMI2	EIF3E	7|11|6	24	8	3	4|2|14|11|2|4|11|13|6|5|14|10	0	0.84
RMI2	CDK1	39|35|15	89	29.67	3	19|16|13|9|16|15|18|36|25|11|17|24	0	0.84
RMI2	PNN	12|29|25	66	22	3	23|13|14|19|21|16|12|24|13|14|13|19	0	0.84
RMI2	PPP1CA	23|39|45	107	35.67	3	25|21|15|21|11|26|24|37|28|19|27|20	0	0.84
RMI2	PSMD3	16|26|11	53	17.67	3	15|11|8|6|5|8|15|19|16|6|13|26	0	0.84
RMI2	RARS1	29|42|33	104	34.67	3	21|24|18|12|19|20|17|17|35|10|17|25	0	0.84
RMI2	SNRPA1	9|21|18	48	16	3	13|14|9|11|9|11|10|24|25|11|13|14	0	0.84
RMI2	USP7	12|15|26	53	17.67	3	15|7|10|12|6|11|14|30|17|9|10|21	0	0.84
RMI2	EIF3A	41|70|67	178	59.33	3	26|26|21|22|25|17|26|49|42|26|21|35	0	0.84
RMI2	DRG1	5|8|8	21	7	3	7|3|4|7|5|4|6|14|12|4|11|8	0	0.84
RMI2	CALD1	4|13|20	37	12.33	3	12|12|5|18|21|11|9|13|21|9|9|11	0	0.84
RMI2	DBN1	5|11|14	30	10	3	6|11|9|3|10|3|7|22|14|9|7|10	0	0.84
RMI2	YBX1	28|45|53	126	42	3	13|16|19|17|19|9|30|29|43|14|26|21	0	0.84
RMI2	SNRPD2	8|5|0	13	4.33	3	3|13|15|3|2|4|1|6|4|4|13|7	0	0.84
RMI2	MTA1	34|49|43	126	42	3	30|20|25|32|22|25|14|32|24|24|19|20	0	0.84
RMI2	HDAC1	22|19|27	68	22.67	3	23|14|14|13|18|15|10|24|12|20|16|10	0	0.84
RMI2	MARS1	9|31|21	61	20.33	3	15|11|10|8|12|14|15|27|25|13|15|19	0	0.84
RMI2	NUP214	68|86|91	245	81.67	3	45|30|32|39|36|31|24|56|48|40|25|20	0	0.84
RMI2	SART1	14|13|17	44	14.67	3	12|9|8|9|9|12|10|23|17|16|13|8	0	0.84
RMI2	MTHFD1	9|14|6	29	9.67	3	12|12|3|4|4|14|8|8|9|0|2|21	0	0.84
RMI2	HNRNPM	29|57|28	114	38	3	38|23|13|22|20|43|22|23|20|18|12|21	0	0.84
RMI2	RAN	59|63|50	172	57.33	3	30|32|27|18|21|20|28|42|38|21|27|33	0	0.84
RMI2	NOP56	6|13|13	32	10.67	3	10|13|7|4|10|4|7|19|10|5|9|13	0	0.84
RMI2	NUDT21	40|37|29	106	35.33	3	12|14|10|12|10|13|20|44|22|12|19|17	0	0.84
RMI2	SAFB2	5|15|19	39	13	3	17|1|7|8|14|2|13|22|12|13|2|8	0	0.84
RMI2	WAPL	25|40|37	102	34	3	21|12|16|14|15|15|14|30|39|12|17|16	0	0.84
RMI2	RRP1B	9|12|15	36	12	3	9|7|12|6|6|8|5|24|12|10|9|6	0	0.84
RMI2	ANKS1A	7|13|24	44	14.67	3	4|2|2|4|0|3|10|24|19|1|18|12	0	0.84
RMI2	NOP58	12|12|10	34	11.33	3	9|10|4|6|6|5|8|17|14|8|4|12	0	0.84
RMI2	CPSF3	13|21|27	61	20.33	3	9|9|5|5|7|3|5|24|29|8|10|13	0	0.84
RMI2	HP1BP3	6|16|12	34	11.33	3	22|14|6|9|8|16|5|13|14|12|6|5	0	0.84
RMI2	KDM3B	19|46|59	124	41.33	3	14|25|12|18|11|12|7|43|30|5|24|19	0	0.84
RMI2	WDR11	13|8|12	33	11	3	11|6|7|8|8|4|6|22|14|8|11|16	0	0.84
RMI2	ARFGAP1	16|17|25	58	19.33	3	5|6|6|9|8|8|13|24|21|6|9|16	0	0.84
RMI2	ELP4	8|11|13	32	10.67	3	5|5|5|6|3|9|6|21|9|2|16|19	0	0.84
RMI2	GATAD2B	20|23|28	71	23.67	3	15|14|13|13|11|12|6|26|22|9|11|10	0	0.84
RMI2	UBE2O	17|23|20	60	20	3	13|9|8|11|6|5|9|25|21|7|7|12	0	0.84
RMI2	YTHDC2	10|17|18	45	15	3	5|8|6|8|9|4|7|25|20|9|8|15	0	0.84
RMI2	TRIR	16|15|10	41	13.67	3	11|8|10|6|8|10|20|20|12|5|16|14	0	0.84
RMI2	HNRNPA2B1	46|51|56	153	51	3	23|23|19|17|19|20|26|20|35|19|29|35	0	0.84
RMI2	PPP4R3A	16|20|32	68	22.67	3	8|8|4|10|9|4|17|29|27|10|13|19	0	0.84
RMI2	SKA3	23|25|33	81	27	3	5|6|6|7|8|4|14|24|32|13|11|18	0	0.84
RMI2	SRSF3	6|18|7	31	10.33	3	16|28|2|2|3|6|9|12|8|8|10|0	0	0.84
RMI2	ZMYND8	3|9|14	26	8.67	3	5|23|6|6|3|7|4|14|9|9|8|5	0	0.84
RMI2	ABR	2|7|4	13	4.33	3	7|4|1|4|3|2|2|16|14|2|12|6	0	0.84
RMI2	DLG1	0|9|9	18	6	3	8|3|4|8|8|5|6|16|13|7|8|11	0	0.84
RMI2	RSL1D1	0|16|9	25	8.33	3	11|5|3|6|5|8|6|18|14|5|16|11	0	0.84
RMI2	SLC25A6	0|0|34	34	11.33	3	25|22|12|19|20|28|22|22|0|0|0|0	0	0.84
RMI2	AP_000199.1	80|67|78	225	75	3	25|21|34|41|31|43|33|28|62|18|49|16	0	0.85
RMI2	ATRX	6|12|24	42	14	3	23|12|16|23|25|20|14|35|31|8|12|9	0	0.85
RMI2	GART	23|30|16	69	23	3	24|24|7|10|8|19|15|25|27|2|17|33	0	0.85
RMI2	RPL3	21|60|44	125	41.67	3	28|29|11|15|20|20|38|49|28|15|36|48	0	0.85
RMI2	RPL6	46|68|57	171	57	3	43|26|23|26|22|37|36|64|38|21|26|37	0	0.85
RMI2	RPL7A	32|34|24	90	30	3	16|31|12|21|13|16|24|35|21|18|20|22	0	0.85
RMI2	RPL18	14|19|12	45	15	3	21|17|8|10|6|14|12|17|17|16|13|22	0	0.85
RMI2	RPS4X	23|37|19	79	26.33	3	27|12|6|10|8|28|19|31|17|6|7|34	0	0.85
RMI2	ATP5F1A	54|107|46	207	69	3	54|51|20|29|26|47|43|69|58|27|18|42	0	0.85
RMI2	ANXA2	8|26|21	55	18.33	3	21|37|18|9|6|11|4|16|8|8|8|13	0	0.85
RMI2	RPS8	30|39|34	103	34.33	3	27|17|9|14|12|17|28|38|33|18|17|22	0	0.85
RMI2	RPS9	27|35|28	90	30	3	26|16|10|15|15|17|17|29|28|16|8|25	0	0.85
RMI2	CSDE1	70|61|90	221	73.67	3	25|23|31|22|21|19|26|73|56|30|37|42	0	0.85
RMI2	CKAP5	91|92|123	306	102	3	45|30|46|39|43|33|46|88|72|20|43|48	0	0.85
RMI2	SUGP2	14|36|32	82	27.33	3	38|12|19|23|21|25|10|31|29|23|17|10	0	0.85
RMI2	ALDH18A1	34|47|26	107	35.67	3	28|40|15|15|16|34|15|38|34|14|17|20	0	0.85
RMI2	H2BC18	61|86|79	226	75.33	3	45|41|49|33|31|29|51|39|42|27|64|54	0	0.85
RMI2	H4C15	55|52|65	172	57.33	3	37|29|31|21|23|21|38|27|34|28|53|37	0	0.85
RMI2	CEP170	43|79|100	222	74	3	34|24|25|41|43|37|47|68|77|28|33|35	0	0.85
RMI2	BCLAF1	33|39|54	126	42	3	45|24|19|11|15|19|36|51|37|31|28|22	0	0.85
RMI2	PAICS	23|35|34	92	30.67	3	17|14|17|15|16|19|21|32|41|15|21|19	0	0.85
RMI2	THOC2	9|15|20	44	14.67	3	19|19|11|11|12|13|10|21|30|9|13|14	0	0.85
RMI2	ACACB	47|46|83	176	58.67	3	29|23|41|38|32|22|0|0|24|25|75|9	0	0.85
RMI2	SHTN1	14|22|15	51	17	3	26|11|11|9|17|9|18|28|17|11|17|16	0	0.85
RMI2	CBX1	11|14|6	31	10.33	3	17|17|8|15|10|16|9|21|6|7|7|8	0	0.85
RMI2	UBAP2L	61|75|97	233	77.67	3	25|27|20|26|22|19|42|77|65|19|36|28	0	0.85
RMI2	PCBP2	15|38|34	87	29	3	25|18|7|9|11|16|15|31|23|10|28|25	0	0.85
RMI2	PABPC4	27|40|33	100	33.33	3	19|15|9|8|7|8|16|35|30|16|26|21	0	0.85
RMI2	ECD	9|23|34	66	22	3	8|5|6|10|7|6|10|48|23|1|15|21	0	0.85
RMI2	EFTUD2	49|48|68	165	55	3	29|20|24|27|20|21|29|46|49|22|29|36	0	0.85
RMI2	MAPRE2	14|12|9	35	11.67	3	8|11|7|5|8|4|7|25|23|8|8|12	0	0.85
RMI2	NAT10	18|38|20	76	25.33	3	18|9|12|14|10|11|9|45|27|10|19|14	0	0.85
RMI2	TBC1D15	25|32|34	91	30.33	3	17|14|17|21|16|13|21|34|32|16|17|24	0	0.85
RMI2	GTF2I	17|9|21	47	15.67	3	20|24|16|11|15|15|2|31|19|11|15|9	0	0.85
RMI2	MATR3	24|62|57	143	47.67	3	36|32|10|17|22|21|16|55|28|29|18|19	0	0.85
RMI2	C1QBP	13|46|22	81	27	3	30|19|8|15|13|14|27|60|28|25|34|20	0	0.85
RMI2	HSP90AB1	66|54|45	165	55	3	41|44|23|24|24|34|36|39|29|24|27|54	0	0.85
RMI2	TRAP1	12|33|7	52	17.33	3	28|40|4|10|12|32|22|33|17|17|7|25	0	0.85
RMI2	EEF1G	22|18|26	66	22	3	12|5|12|12|15|8|12|25|20|8|24|31	0	0.85
RMI2	FBL	26|27|28	81	27	3	15|44|14|5|13|9|17|26|14|15|12|15	0	0.85
RMI2	HDAC2	18|29|28	75	25	3	20|13|15|13|6|10|16|36|26|18|20|13	0	0.85
RMI2	ATP2A2	7|17|7	31	10.33	3	20|17|3|7|7|17|7|21|13|12|8|13	0	0.85
RMI2	ATP5F1B	20|66|7	93	31	3	35|44|2|9|9|40|32|52|14|18|10|41	0	0.85
RMI2	EIF5	26|33|49	108	36	3	19|18|15|18|20|19|34|36|52|19|18|39	0	0.85
RMI2	HNRNPA1	44|71|79	194	64.67	3	28|19|19|47|29|20|24|37|62|24|39|25	0	0.85
RMI2	PABPC1	51|60|55	166	55.33	3	20|18|23|15|11|12|27|43|46|26|36|31	0	0.85
RMI2	RBBP7	21|35|43	99	33	3	21|19|13|11|11|16|14|48|27|11|35|22	0	0.85
RMI2	RPS2	43|43|35	121	40.33	3	26|21|16|9|13|14|20|31|45|14|28|42	0	0.85
RMI2	SNX1	26|15|14	55	18.33	3	18|28|19|12|11|12|6|15|27|13|11|13	0	0.85
RMI2	TPR	235|298|381	914	304.67	3	103|65|74|100|102|67|98|92|219|55|94|93	0	0.85
RMI2	TUFM	21|39|19	79	26.33	3	32|28|16|16|15|26|29|34|30|25|27|28	0	0.85
RMI2	H2BC17	58|86|79	223	74.33	3	44|39|49|33|32|28|48|38|43|25|62|52	0	0.85
RMI2	TAGLN2	48|48|36	132	44	3	18|9|15|20|14|17|23|42|35|21|40|42	0	0.85
RMI2	IRS4	32|51|53	136	45.33	3	28|13|14|18|13|27|14|44|33|25|39|21	0	0.85
RMI2	RANBP3	20|19|31	70	23.33	3	19|20|17|14|14|14|16|30|34|11|25|25	0	0.85
RMI2	KHSRP	27|29|23	79	26.33	3	20|23|14|14|22|18|16|32|19|11|15|24	0	0.85
RMI2	EIF3I	12|18|16	46	15.33	3	21|13|12|9|8|12|8|15|22|14|9|21	0	0.85
RMI2	WARS1	23|27|29	79	26.33	3	12|12|12|17|15|15|11|31|30|10|22|25	0	0.85
RMI2	DDX5	28|30|30	88	29.33	3	15|17|14|13|11|23|10|28|30|15|15|16	0	0.85
RMI2	DDX10	13|29|25	67	22.33	3	15|16|11|19|13|9|15|40|30|12|15|16	0	0.85
RMI2	EPRS1	40|58|52	150	50	3	33|38|34|27|26|30|21|31|49|12|24|28	0	0.85
RMI2	NAP1L1	18|16|19	53	17.67	3	19|15|11|15|11|16|17|34|36|7|19|21	0	0.85
RMI2	PRRC2A	40|38|72	150	50	3	10|8|7|11|14|13|28|57|44|15|33|29	0	0.85
RMI2	EIF4E2	10|28|23	61	20.33	3	15|9|8|9|12|9|6|25|20|13|44|6	0	0.85
RMI2	SFPQ	49|38|66	153	51	3	26|15|18|24|27|15|22|54|47|24|45|19	0	0.85
RMI2	THRAP3	33|57|72	162	54	3	36|50|29|26|27|26|36|58|45|39|30|25	0	0.85
RMI2	NUP153	60|80|75	215	71.67	3	33|25|17|23|22|28|27|59|55|31|29|17	0	0.85
RMI2	H1-4	50|92|0	142	47.33	3	44|42|42|54|40|33|56|32|42|49|0|0	0	0.85
RMI2	HCFC1	72|92|112	276	92	3	37|33|36|41|30|31|37|88|58|47|45|40	0	0.85
RMI2	G3BP1	20|28|23	71	23.67	3	12|13|10|15|13|15|17|47|35|9|19|23	0	0.85
RMI2	SF3A1	33|45|59	137	45.67	3	29|20|18|21|19|21|20|66|41|34|27|34	0	0.85
RMI2	MAP1B	120|138|141	399	133	3	55|45|64|58|62|33|28|78|69|42|67|51	0	0.85
RMI2	MCM7	23|38|26	87	29	3	21|15|9|12|11|17|16|34|34|11|18|25	0	0.85
RMI2	SCML2	25|45|43	113	37.67	3	28|26|16|17|27|24|23|42|30|20|25|17	0	0.85
RMI2	CAPZA1	24|33|38	95	31.67	3	20|37|16|18|17|15|16|34|23|13|19|22	0	0.85
RMI2	ORC2	18|23|31	72	24	3	11|14|12|5|11|9|15|33|37|11|22|11	0	0.85
RMI2	PCBP1	12|20|18	50	16.67	3	15|9|6|9|9|13|12|19|24|9|11|25	0	0.85
RMI2	CHERP	38|38|48	124	41.33	3	23|15|11|13|13|16|11|53|45|18|14|27	0	0.85
RMI2	NUDC	52|29|34	115	38.33	3	27|34|23|25|25|20|18|35|29|13|34|27	0	0.85
RMI2	BRAP	6|11|16	33	11	3	10|14|18|10|6|11|6|28|17|5|9|13	0	0.85
RMI2	STRAP	50|38|63	151	50.33	3	19|20|20|19|20|13|34|50|32|16|25|28	0	0.85
RMI2	CBX3	13|18|10	41	13.67	3	19|23|10|14|14|4|4|26|12|10|6|10	0	0.85
RMI2	DDX42	26|39|40	105	35	3	15|13|8|7|8|10|18|41|33|14|16|21	0	0.85
RMI2	TPX2	26|38|19	83	27.67	3	31|27|24|16|25|26|28|42|35|19|30|12	0	0.85
RMI2	KEAP1	10|16|19	45	15	3	13|5|13|11|8|9|7|23|26|5|8|17	0	0.85
RMI2	KIF4A	11|26|23	60	20	3	19|6|9|11|11|9|7|26|37|9|7|18	0	0.85
RMI2	IFIT5	13|23|33	69	23	3	16|11|9|9|17|9|16|36|30|6|20|20	0	0.85
RMI2	SF3B3	63|71|79	213	71	3	34|31|24|26|34|30|33|80|50|38|34|32	0	0.85
RMI2	SRP68	35|44|33	112	37.33	3	26|28|17|21|16|23|35|36|46|20|24|25	0	0.85
RMI2	PRPF19	22|46|59	127	42.33	3	24|12|14|14|15|13|31|41|51|15|33|27	0	0.85
RMI2	SART3	32|41|52	125	41.67	3	34|38|25|23|22|33|19|42|41|25|21|23	0	0.85
RMI2	PRRC2C	79|85|86	250	83.33	3	31|21|22|24|32|14|40|57|60|20|43|36	0	0.85
RMI2	ADNP	27|48|64	139	46.33	3	29|25|27|29|22|19|13|70|44|31|31|16	0	0.85
RMI2	EIF5B	8|8|13	29	9.67	3	9|9|2|2|5|3|5|24|34|8|17|15	0	0.85
RMI2	FTSJ3	8|20|17	45	15	3	7|8|4|17|9|10|17|30|27|10|13|16	0	0.85
RMI2	ATG2B	37|48|40	125	41.67	3	23|21|18|28|27|16|17|31|40|14|26|27	0	0.85
RMI2	CAND1	10|16|4	30	10	3	14|21|5|5|4|18|14|17|20|7|12|22	0	0.85
RMI2	NUFIP2	55|59|66	180	60	3	22|34|22|23|18|15|37|54|43|16|33|32	0	0.85
RMI2	WDR82	9|22|24	55	18.33	3	12|7|11|14|15|25|7|36|16|15|9|8	0	0.85
RMI2	PAPOLA	24|28|23	75	25	3	19|15|16|13|11|20|19|40|29|11|24|28	0	0.85
RMI2	BRD4	42|51|51	144	48	3	26|21|17|24|22|28|20|70|35|21|13|25	0	0.85
RMI2	LRWD1	12|18|15	45	15	3	9|5|6|11|6|11|20|26|25|13|17|10	0	0.85
RMI2	DHX29	4|12|3	19	6.33	3	12|12|6|9|8|12|10|22|23|5|9|14	0	0.85
RMI2	TUBB6	52|47|0	99	33	3	37|40|22|24|15|30|31|29|35|0|40|37	0	0.85
RMI2	NOLC1	7|10|15	32	10.67	3	10|11|4|12|9|9|13|30|34|9|13|15	0	0.85
RMI2	PPP1CC	15|32|42	89	29.67	3	21|20|10|17|8|23|23|37|27|15|27|20	0	0.85
RMI2	H2AX	14|0|0	14	4.67	3	15|8|20|0|7|7|22|12|0|19|11|14	0	0.85
RMI2	NCAPH	2|12|10	24	8	3	6|5|6|11|7|7|6|24|29|5|14|8	0	0.85
RMI2	SIN3A	0|9|14	23	7.67	3	10|7|11|9|8|15|4|21|14|20|16|8	0	0.85
RMI2	SMARCA1	0|31|0	31	10.33	3	12|0|14|13|15|13|0|27|24|31|8|0	0	0.85
RMI2	H3C1	0|19|34	53	17.67	3	13|0|0|0|0|0|0|28|22|0|22|35	0	0.85
RMI2	MYH10	0|7|0	7	2.33	3	0|0|10|4|0|0|0|0|19|11|21|6	0	0.85
RMI2	BirA_R118G_H0QFJ5	1302|2479|4253	8034	2678	3	1432|1760|877|973|531|879|888|1795|1684|283|1433|1898	0	0.86
RMI2	PCCA	119|132|126	377	125.67	3	215|204|112|112|110|170|74|140|117|73|148|65	0	0.86
RMI2	PCCB	116|116|123	355	118.33	3	184|225|112|110|76|169|64|114|110|68|170|58	0	0.86
RMI2	PC	232|318|409	959	319.67	3	281|273|214|202|179|199|159|294|318|136|210|142	0	0.86
RMI2	RPL23	6|19|14	39	13	3	10|8|2|6|6|8|5|68|14|6|44|45	0	0.86
RMI2	RPS3	89|96|74	259	86.33	3	44|34|34|32|35|36|48|83|60|42|37|58	0	0.86
RMI2	HDGFL2	3|6|7	16	5.33	3	9|5|11|9|8|17|12|13|12|4|8|11	0	0.86
RMI2	RPS7	8|25|21	54	18	3	19|9|3|11|3|17|13|39|37|5|26|40	0	0.86
RMI2	SERBP1	58|106|87	251	83.67	3	57|60|66|35|59|37|72|102|153|48|71|65	0	0.86
RMI2	CORO1B	54|79|92	225	75	3	55|51|40|37|29|43|40|75|95|24|63|52	0	0.86
RMI2	TMPO	55|79|83	217	72.33	3	35|35|31|35|40|33|56|79|47|49|48|51	0	0.86
RMI2	U2SURP	54|73|98	225	75	3	44|30|26|26|24|26|39|88|68|36|41|31	0	0.86
RMI2	PRKDC	58|106|62	226	75.33	3	91|86|43|46|41|96|26|62|54|44|44|47	0	0.86
RMI2	GIGYF2	106|118|145	369	123	3	41|34|32|43|40|30|47|100|120|46|34|37	0	0.86
RMI2	MYBBP1A	8|16|9	33	11	3	19|19|14|17|16|26|7|40|30|19|17|16	0	0.86
RMI2	FLNA	916|1207|2291	4414	1471.33	3	722|710|604|687|506|605|646|1734|1957|605|1804|1524	0	0.86
RMI2	MAP4	91|111|148	350	116.67	3	59|61|62|53|57|49|47|112|121|50|78|69	0	0.86
RMI2	DCTN1	9|21|32	62	20.67	3	15|9|16|14|22|15|10|33|45|15|36|41	0	0.86
RMI2	TCOF1	77|68|118	263	87.67	3	70|55|75|67|68|56|58|74|93|69|52|75	0	0.86
RMI2	SQSTM1	8|7|9	24	8	3	10|12|17|9|6|3|22|34|37|6|24|24	0	0.86
RMI2	NONO	114|155|119	388	129.33	3	48|79|42|45|46|50|56|102|115|53|43|56	0	0.86
RMI2	MKI67	227|462|480	1169	389.67	3	128|85|132|135|139|114|200|357|280|165|96|132	0	0.86
RMI2	FLNB	121|168|223	512	170.67	3	135|124|131|114|100|114|90|184|189|75|281|190	0	0.86
RMI2	XIAP	5|5|4	14	4.67	3	4|2|5|4|6|3|2|10|12|1|10|10	0	0.86
RMI2	ACIN1	34|59|63	156	52	3	51|34|34|35|44|28|32|58|61|30|15|38	0	0.86
RMI2	EPB41	45|40|58	143	47.67	3	41|36|42|39|37|31|31|64|59|23|39|31	0	0.86
RMI2	CCT7	38|36|31	105	35	3	19|16|23|14|22|8|19|33|78|17|83|31	0	0.86
RMI2	ZBTB33	76|110|141	327	109	3	51|63|49|56|45|54|46|112|111|50|64|40	0	0.86
RMI2	DDX3X	58|72|60	190	63.33	3	42|43|18|23|20|32|38|63|61|24|28|40	0	0.86
RMI2	PKM	21|41|32	94	31.33	3	23|78|22|24|25|33|29|41|26|25|15|33	0	0.86
RMI2	AFDN	88|112|136	336	112	3	81|64|48|46|44|62|60|104|99|48|74|46	0	0.86
RMI2	SERPINH1	7|6|7	20	6.67	3	17|21|6|4|2|11|1|4|6|7|5|5	0	0.86
RMI2	GEMIN5	23|56|69	148	49.33	3	38|32|41|37|38|19|24|66|73|30|54|40	0	0.86
RMI2	RPL15	32|39|37	108	36	3	28|24|24|23|27|19|29|50|43|31|27|32	0	0.86
RMI2	DDX21	31|75|43	149	49.67	3	52|33|28|41|34|47|51|92|71|69|33|40	0	0.86
RMI2	EPS15L1	43|59|71	173	57.67	3	35|26|21|27|26|27|21|73|62|22|36|45	0	0.86
RMI2	PUF60	24|31|35	90	30	3	21|18|15|24|18|27|26|75|57|32|20|43	0	0.86
RMI2	CHD4	75|141|173	389	129.67	3	107|64|86|79|72|74|62|207|154|84|125|94	0	0.86
RMI2	DHX9	63|96|82	241	80.33	3	54|53|39|38|33|54|50|77|73|51|31|49	0	0.86
RMI2	EEF1A1	87|128|106	321	107	3	102|120|45|37|37|53|75|164|181|32|103|176	0	0.86
RMI2	EIF4A1	59|75|67	201	67	3	30|40|24|22|27|27|30|68|45|23|26|58	0	0.86
RMI2	EIF4B	22|54|58	134	44.67	3	20|21|11|40|37|34|43|74|56|7|17|18	0	0.86
RMI2	ENO1	53|63|41	157	52.33	3	28|128|13|34|36|32|49|69|47|16|11|66	0	0.86
RMI2	EPB41L2	32|45|51	128	42.67	3	40|41|24|28|33|29|28|56|56|34|44|36	0	0.86
RMI2	PARP1	37|79|79	195	65	3	59|70|56|34|35|70|35|50|41|26|29|53	0	0.86
RMI2	AHNAK	144|238|296	678	226	3	254|217|202|179|178|135|69|101|190|95|114|109	0	0.86
RMI2	CCT6A	81|89|77	247	82.33	3	43|40|31|36|30|18|47|88|209|23|202|65	0	0.86
RMI2	CTPS1	18|27|24	69	23	3	17|27|9|16|13|18|27|51|46|15|26|33	0	0.86
RMI2	EEF1A2	57|50|0	107	35.67	3	1|90|24|0|21|29|0|2|0|0|0|105	0	0.86
RMI2	EEF2	28|53|42	123	41	3	31|42|19|27|27|28|29|69|49|17|29|81	0	0.86
RMI2	GTF2F1	6|5|7	18	6	3	9|6|5|6|7|3|7|15|9|6|16|7	0	0.86
RMI2	HNRNPK	42|60|69	171	57	3	37|40|29|29|19|36|35|57|59|38|41|44	0	0.86
RMI2	KPNB1	54|69|69	192	64	3	28|22|23|23|21|22|28|58|73|37|57|48	0	0.86
RMI2	LBR	22|46|37	105	35	3	47|27|12|20|13|23|24|66|37|22|30|21	0	0.86
RMI2	MYH9	201|92|174	467	155.67	3	26|10|64|42|43|8|27|42|295|98|189|51	0	0.86
RMI2	NASP	35|52|91	178	59.33	3	41|43|35|46|26|36|44|92|130|18|66|59	0	0.86
RMI2	NPM1	38|93|100	231	77	3	73|82|65|51|47|53|86|288|284|65|144|143	0	0.86
RMI2	PPP1R10	17|65|49	131	43.67	3	62|44|19|50|32|57|42|144|56|51|34|31	0	0.86
RMI2	RANGAP1	74|67|98	239	79.67	3	46|54|38|35|29|28|45|113|100|45|39|53	0	0.86
RMI2	VIM	185|337|268	790	263.33	3	162|151|103|105|104|78|201|254|264|66|142|211	0	0.86
RMI2	SMARCA5	52|100|81	233	77.67	3	52|45|50|50|58|40|58|128|87|97|48|40	0	0.86
RMI2	RUVBL1	53|67|78	198	66	3	70|72|62|58|53|51|68|140|146|66|78|88	0	0.86
RMI2	FASN	544|524|1301	2369	789.67	3	447|516|308|351|242|293|316|1090|1505|267|538|663	0	0.86
RMI2	HSPA9	53|63|68	184	61.33	3	46|34|26|33|45|40|18|74|43|42|44|30	0	0.86
RMI2	HNRNPU	63|81|65	209	69.67	3	46|44|51|32|32|31|46|75|71|30|39|32	0	0.86
RMI2	KIF5B	61|46|71	178	59.33	3	30|23|35|31|32|19|37|66|65|23|52|36	0	0.86
RMI2	CTTN	111|90|97	298	99.33	3	49|58|52|41|45|56|38|87|85|39|43|38	0	0.86
RMI2	HDLBP	25|53|56	134	44.67	3	33|25|25|21|28|28|22|48|58|21|40|37	0	0.86
RMI2	HSPA1A	184|192|477	853	284.33	3	182|190|121|175|118|153|111|238|179|107|211|224	0	0.86
RMI2	HSPA5	73|87|70	230	76.67	3	47|46|37|48|38|42|30|75|71|51|64|46	0	0.86
RMI2	NCL	32|69|61	162	54	3	53|26|33|36|33|43|50|123|126|80|62|66	0	0.86
RMI2	MRE11	58|97|103	258	86	3	52|56|44|35|33|40|64|87|96|33|64|50	0	0.86
RMI2	TRIM28	50|67|62	179	59.67	3	24|25|22|19|22|19|41|70|54|25|40|38	0	0.86
RMI2	CCT3	74|76|92	242	80.67	3	55|31|29|31|40|22|37|83|137|32|78|42	0	0.86
RMI2	NUMA1	63|143|140	346	115.33	3	64|49|50|74|66|32|36|78|94|55|49|53	0	0.86
RMI2	RANBP2	237|286|365	888	296	3	138|104|93|106|109|117|90|192|198|138|105|111	0	0.86
RMI2	TLN1	70|89|109	268	89.33	3	45|39|32|43|36|36|37|85|82|20|45|57	0	0.86
RMI2	CCT4	47|37|33	117	39	3	21|22|19|19|18|14|18|39|69|24|55|31	0	0.86
RMI2	CCT2	75|67|65	207	69	3	42|36|46|39|32|21|38|94|186|37|288|63	0	0.86
RMI2	PRPF8	82|112|169	363	121	3	46|47|53|38|42|31|35|128|95|39|69|70	0	0.86
RMI2	CCT8	200|202|238	640	213.33	3	97|112|98|97|81|73|101|168|220|80|127|116	0	0.86
RMI2	HSPA8	247|181|248	676	225.33	3	90|96|95|104|91|79|109|164|168|94|160|109	0	0.86
RMI2	RUVBL2	74|63|93	230	76.67	3	77|69|69|71|59|75|64|184|148|64|75|103	0	0.86
RMI2	GCN1	40|75|131	246	82	3	71|62|53|88|54|54|20|79|108|24|42|62	0	0.86
RMI2	SF3B2	48|46|47	141	47	3	29|23|42|23|21|18|18|61|51|14|32|28	0	0.86
RMI2	ATXN2L	38|89|96	223	74.33	3	33|39|26|34|29|31|46|87|77|25|46|42	0	0.86
RMI2	CCT5	72|57|71	200	66.67	3	34|27|25|27|25|20|27|71|149|34|133|54	0	0.86
RMI2	CD2AP	92|111|127	330	110	3	74|81|59|52|49|64|70|161|127|66|81|84	0	0.86
RMI2	COPG2	87|90|117	294	98	3	68|69|57|53|48|49|76|170|156|40|127|91	0	0.86
RMI2	EPB41L3	95|76|112	283	94.33	3	60|64|49|43|50|39|51|74|73|56|65|43	0	0.86
RMI2	SF3B1	100|114|175	389	129.67	3	73|64|40|53|49|59|56|149|123|52|74|64	0	0.86
RMI2	BAZ1A	8|16|18	42	14	3	14|11|9|10|10|11|8|46|37|17|15|17	0	0.86
RMI2	SNRNP200	58|80|101	239	79.67	3	45|25|20|27|23|20|32|78|84|27|46|42	0	0.86
RMI2	MRTFB	72|144|130	346	115.33	3	99|54|53|78|64|83|70|117|119|37|102|55	0	0.86
RMI2	MDC1	78|104|110	292	97.33	3	42|36|49|43|41|26|56|93|86|44|22|44	0	0.86
RMI2	SLK	33|54|63	150	50	3	37|27|30|27|34|27|36|81|78|15|41|69	0	0.86
RMI2	TOX4	28|38|38	104	34.67	3	33|48|41|22|27|32|32|59|55|25|23|22	0	0.86
RMI2	DDX46	92|83|126	301	100.33	3	49|45|43|44|53|40|54|92|92|35|54|52	0	0.86
RMI2	SIN3B	31|42|43	116	38.67	3	26|12|24|32|20|20|10|42|48|17|32|10	0	0.86
RMI2	LARP1	68|95|108	271	90.33	3	52|39|41|46|52|42|65|143|121|33|52|69	0	0.86
RMI2	MCCC1	174|206|214	594	198	3	164|133|106|85|102|145|93|191|163|83|242|64	0	0.86
RMI2	MCCC2	141|165|173	479	159.67	3	111|55|72|86|63|85|64|152|157|54|190|77	0	0.86
RMI2	TCP1	101|63|87	251	83.67	3	44|42|38|36|38|27|53|107|120|34|147|56	0	0.86
RMI2	BAZ1B	56|51|59	166	55.33	3	50|47|45|41|44|36|63|109|88|66|41|35	0	0.86
RMI2	TIPRL	22|31|33	86	28.67	3	15|15|15|15|9|22|20|52|47|9|24|28	0	0.86
RMI2	TUBB	146|133|106	385	128.33	3	100|114|64|68|56|83|82|94|126|75|140|119	0	0.86
RMI2	MTDH	6|11|11	28	9.33	3	16|9|4|8|8|10|8|19|14|12|18|10	0	0.86
RMI2	EIF4G1	98|158|187	443	147.67	3	82|50|57|55|67|56|75|144|153|64|83|90	0	0.86
RMI2	ACACA	269|269|663	1201	400.33	3	148|121|217|239|181|96|81|246|359|127|507|62	0	0.86
RMI2	Streptavidin	1003|2035|2161	5199	1733	3	822|0|806|596|411|727|721|1619|1215|478|650|758	0	0.86
RMI2	lacZ	189|173|460	822	274	3	344|385|197|217|190|220|45|49|222|67|121|81	0	0.86
RMI2	PGRMC2	3|2|0	5	1.67	3	4|4|2|3|5|4|5|5|7|5|6|5	0	0.86
RMI2	TUBB4B	128|124|95	347	115.67	3	90|97|59|56|0|66|71|81|89|62|99|98	0	0.86
RMI2	TUBB2B	98|0|0	98	32.67	3	69|82|45|0|38|55|0|0|75|0|0|0	0	0.86
RMI2	IPO7	4|6|5	15	5	3	12|10|2|5|2|7|8|10|7|2|9|15	0	0.86
RMI2	MEPCE	3|2|0	5	1.67	3	0|2|2|0|2|4|4|11|5|2|3|6	0	0.86
RMI2	TUBB4A	106|107|81	294	98	3	84|89|45|48|38|57|57|73|85|0|100|94	0	0.86
RMI2	U2AF2	2|2|0	4	1.33	3	1|0|0|0|0|3|0|5|3|5|7|4	0	0.86
RMI2	CUL4B	3|4|0	7	2.33	3	8|2|2|4|8|8|5|8|6|0|4|6	0	0.86
RMI2	CD2BP2	2|2|0	4	1.33	3	2|1|1|3|1|1|1|6|5|0|3|0	0	0.86
RMI2	VAMP3	2|0|0	2	0.67	3	2|2|2|2|2|2|3|4|6|3|1|3	0	0.86
RMI2	NCKAP1	2|5|3	10	3.33	3	11|5|4|1|7|1|4|6|6|6|4|7	0	0.86
RMI2	EXOSC7	2|0|2	4	1.33	3	0|1|2|2|1|2|0|6|5|3|3|4	0	0.86
RMI2	GLYR1	2|6|2	10	3.33	3	6|7|6|6|4|7|3|12|18|7|7|5	0	0.86
RMI2	GTF2E2	2|6|4	12	4	3	8|0|2|5|2|2|5|17|8|4|8|11	0	0.86
RMI2	UBXN7	1|0|0	1	0.33	3	1|0|0|1|1|1|0|2|0|0|4|0	0	0.86
RMI2	MAVS	2|0|0	2	0.67	3	1|4|2|2|2|2|0|2|8|3|1|6	0	0.86
RMI2	NCBP1	2|0|0	2	0.67	3	3|1|1|2|2|1|1|2|6|0|5|3	0	0.86
RMI2	GSPT1	2|0|0	2	0.67	3	7|2|1|2|0|0|2|0|5|0|4|7	0	0.86
RMI2	PSIP1	0|5|0	5	1.67	3	11|4|5|3|2|11|4|6|2|7|4|6	0	0.86
RMI2	H1-2	0|67|40	107	35.67	3	42|41|0|53|30|37|35|53|71|45|31|22	0	0.86
RMI2	TUBA1B	0|156|141	297	99	3	121|117|74|97|85|121|123|260|299|102|292|271	0	0.86
RMI2	SMCHD1	0|4|0	4	1.33	3	3|0|3|4|6|4|3|6|8|4|5|5	0	0.86
RMI2	ESF1	0|4|4	8	2.67	3	5|5|5|6|4|10|9|18|15|4|9|9	0	0.86
RMI2	WDR36	0|8|5	13	4.33	3	6|12|4|7|9|9|8|18|12|8|7|11	0	0.86
RMI2	RPN2	0|3|0	3	1	3	4|6|0|0|0|9|5|0|0|3|0|12	0	0.86
RMI2	RPN1	0|3|0	3	1	3	12|25|0|0|0|7|0|4|0|0|3|8	0	0.86
RMI2	WASHC4	0|3|0	3	1	3	0|0|0|0|0|1|0|20|29|0|0|0	0	0.86
RMI2	PHF6	0|2|0	2	0.67	3	2|0|0|4|2|12|0|1|0|0|1|3	0	0.86
RMI2	CCDC43	0|2|0	2	0.67	3	3|0|3|2|1|0|6|4|5|0|5|4	0	0.86
RMI2	UTP14A	0|2|0	2	0.67	3	2|4|0|4|2|3|2|8|9|6|4|1	0	0.86
RMI2	AAR2	0|2|2	4	1.33	3	1|1|2|2|2|3|2|2|3|3|2|3	0	0.86
RMI2	PDIA6	0|2|2	4	1.33	3	3|4|3|4|3|3|2|0|5|5|4|3	0	0.86
RMI2	MPHOSPH6	0|1|0	1	0.33	3	0|0|0|1|1|1|0|0|0|0|1|0	0	0.86
RMI2	NXF1	0|2|0	2	0.67	3	4|4|1|0|3|6|0|0|2|3|2|2	0	0.86
RMI2	NOL6	0|2|0	2	0.67	3	2|3|3|2|1|0|0|4|4|2|2|2	0	0.86
RMI2	CORIN	0|1|0	1	0.33	3	0|0|0|0|0|0|0|0|0|0|0|0	0	0.86
RMI2	ERLIN2	0|2|0	2	0.67	3	7|3|1|3|0|6|3|1|4|1|3|3	0	0.86
RMI2	PPM1G	0|2|0	2	0.67	3	2|1|0|1|3|0|2|6|4|0|3|5	0	0.86
RMI2	CEBPZ	0|2|0	2	0.67	3	4|3|0|3|0|0|1|4|4|0|4|5	0	0.86
RMI2	NPM3	0|2|2	4	1.33	3	1|2|2|0|2|2|1|6|4|2|1|2	0	0.86
RMI2	NAP1L4	0|0|6	6	2	3	1|6|1|2|4|5|10|15|12|6|9|13	0	0.86
RMI2	VANGL1	0|0|2	2	0.67	3	2|2|0|3|1|2|0|2|4|4|4|0	0	0.86
RMI2	KIFC1	0|0|2	2	0.67	3	4|1|0|1|3|6|1|2|7|2|3|6	0	0.86
RMI2	CDC37	0|0|2	2	0.67	3	1|1|1|2|0|6|0|4|0|1|2|8	0	0.86
RMI2	CRACD	0|0|2	2	0.67	3	5|5|1|4|2|8|0|3|2|0|2|0	0	0.86
RMI2	ISM2	0|0|1	1	0.33	3	0|0|0|0|0|0|0|0|0|0|0|0	0	0.86
RMI2	VCP	0|0|2	2	0.67	3	0|0|0|1|0|3|5|10|8|2|11|4	0	0.86

## Sheet: BioGRID BTRR ppi's
Source Data For Figure 1A,B. Protein-protein interactions with high- or low-throughput evidence annotated in BioGRID
BLM				TOP3A				RMI1				RMI2
BioGRID LTP	BioGRID HTP	LTP Overlap with BioID		BioGRID LTP	BioGRID HTP	LTP Overlap with BioID		BioGRID LTP	BioGRID HTP	LTP Overlap with BioID		BioGRID LTP	BioGRID HTP	LTP Overlap with BioID
APBB1	ABT1	BRCA1		APITD1	AARS2	BLM		APITD1	BLM	BLM		APITD1	BLM	BLM
[truncated: 130 more rows]
