# Supplementary material for: The BLM-TOP3A-RMI1-RMI2 proximity map reveals that RAD54L2 suppresses sister chromatid exchanges
Source: EMBO Rep. 2025 Jan 27;26(5):1290–314. doi: 10.1038/s44319-025-00374-z (PMC11894219; doi:10.1038/s44319-025-00374-z)
Supplement: Supplementary file 2 — Source data Fig. 1 [file 44319_2025_374_MOESM2_ESM.zip › Figure 1/SourceData1C.xlsx]

## Sheet: BTRR BioID ≥2 screens
Source Data For Figure 1C. BTRR BioID hits identified in at least 2 screens
BTRR BioID hits detected in ≥ 2 screens	Number of screens
FANCM	4
BLM	3
PML	3
RBM11a	3
RMI1	3
RMI2	3
TOP3A	3
APC	2
BRCA1	2
CENPXb	2
CEP97	2
DDX20	2
ECH1	2
FAAP24	2
MTREX	2
POTEE	2
RPA1	2
RPA2	2
TOP2B	2
TP53	2
TXNL1	2
UBR5	2
ZNF326	2
ZNF451	2
a Proteins in bold are not currently annotated as interacting with BTRR
b CENPX is annotated as interacting with RMI1 but not with TOP3A

## Sheet: BTRR ppi network
Source Data For Figure 1C. Annotated protein-protein interactions among BTRR BioID hits identified in at least 2 screens.
Protein-protein interactions for BTRR ≥ 2 hits, from GeneMANIA
Protein 1	Protein 2	Weighta	Network group	Networkb
APC	UBR5	0.00681917	Physical Interactions	BIOGRID-SMALL-SCALE-STUDIES
BLM	FANCM	0.180819	Physical Interactions	IREF-spike
BLM	FANCM	0.0268014	Physical Interactions	IREF-SMALL-SCALE-STUDIES
BLM	FANCM	0.0168694	Physical Interactions	BIOGRID-SMALL-SCALE-STUDIES
BLM	RMI1	0.24741	Physical Interactions	Hutchins-Peters-2010
BLM	RMI1	0.203497	Physical Interactions	IREF-dip
BLM	RMI1	0.503704	Physical Interactions	Hein-Mann-2015
BLM	RMI1	0.085241	Physical Interactions	IREF-intact
BLM	RMI1	0.0496075	Physical Interactions	IREF-SMALL-SCALE-STUDIES
BLM	RMI1	0.0286761	Physical Interactions	BIOGRID-SMALL-SCALE-STUDIES
BLM	RMI1	0.709666	Physical Interactions	IREF-uniprotpp
BLM	RMI1	0.440247	Physical Interactions	IREF-quickgo
BLM	RMI2	0.203497	Physical Interactions	IREF-dip
BLM	RMI2	0.709666	Physical Interactions	Huttlin-Gygi-2015
BLM	RMI2	0.0585738	Physical Interactions	IREF-SMALL-SCALE-STUDIES
BLM	RMI2	0.0381141	Physical Interactions	BIOGRID-SMALL-SCALE-STUDIES
BLM	RMI2	0.517854	Physical Interactions	Huttlin-Harper-2017
BLM	TOP3A	0.202689	Physical Interactions	Hutchins-Peters-2010
BLM	TOP3A	0.503704	Physical Interactions	Hein-Mann-2015
BLM	TOP3A	0.248785	Physical Interactions	IREF-hprd
BLM	TOP3A	0.178735	Physical Interactions	IREF-reactome
BLM	TOP3A	0.178735	Physical Interactions	Vastrik-Stein-2007
BLM	TOP3A	0.573711	Physical Interactions	IREF-bind
BLM	TOP3A	0.0349045	Physical Interactions	IREF-SMALL-SCALE-STUDIES
BLM	TOP3A	0.0242042	Physical Interactions	BIOGRID-SMALL-SCALE-STUDIES
BLM	TOP3A	0.440247	Physical Interactions	IREF-quickgo
BRCA1	BLM	0.00200707	Physical Interactions	BIOGRID-SMALL-SCALE-STUDIES
BRCA1	BLM	0.0453609	Physical Interactions	Ertych-Bastians-2016
BRCA1	FANCM	0.00331518	Physical Interactions	IREF-biogrid
BRCA1	PML	0.00100087	Physical Interactions	IREF-biogrid
BRCA1	RMI1	0.00439493	Physical Interactions	IREF-biogrid
BRCA1	RMI2	0.00668407	Physical Interactions	IREF-biogrid
BRCA1	TOP3A	0.0031834	Physical Interactions	IREF-biogrid
BRCA1	ZNF326	0.00308671	Physical Interactions	IREF-biogrid
BRCA1	ZNF326	0.0453609	Physical Interactions	Ertych-Bastians-2016
FANCM	CENPX	0.412922	Physical Interactions	IREF-spike
FANCM	CENPX	0.0520911	Physical Interactions	IREF-biogrid
FANCM	CENPX	0.056961	Physical Interactions	IREF-SMALL-SCALE-STUDIES
FANCM	FAAP24	1	Physical Interactions	IREF-dip
FANCM	FAAP24	0.51148	Physical Interactions	IREF-spike
FANCM	FAAP24	1	Physical Interactions	IREF-hprd
FANCM	FAAP24	0.0681107	Physical Interactions	IREF-reactome
FANCM	FAAP24	0.0681107	Physical Interactions	Vastrik-Stein-2007
FANCM	FAAP24	0.436589	Physical Interactions	IREF-intact
FANCM	FAAP24	0.232971	Physical Interactions	IREF-SMALL-SCALE-STUDIES
FANCM	FAAP24	0.0476912	Physical Interactions	BIOGRID-SMALL-SCALE-STUDIES
FANCM	FAAP24	0.573498	Physical Interactions	Huttlin-Harper-2017
FANCM	RMI2	0.068121	Physical Interactions	IREF-biogrid
FANCM	RMI2	0.0772919	Physical Interactions	IREF-SMALL-SCALE-STUDIES
FANCM	RMI2	0.070882	Physical Interactions	BIOGRID-SMALL-SCALE-STUDIES
PML	TOP2B	0.00809611	Physical Interactions	IREF-biogrid
PML	TOP2B	0.0136386	Physical Interactions	IREF-SMALL-SCALE-STUDIES
PML	TOP2B	0.0139592	Physical Interactions	BIOGRID-SMALL-SCALE-STUDIES
PML	TOP3A	0.112321	Physical Interactions	IREF-spike
PML	TOP3A	0.0672799	Physical Interactions	IREF-intact
PML	TOP3A	0.0126193	Physical Interactions	IREF-SMALL-SCALE-STUDIES
PML	ZNF451	0.0290457	Physical Interactions	BIOGRID-SMALL-SCALE-STUDIES
RBM11	MTREX	0.233164	Physical Interactions	Huttlin-Gygi-2015
RBM11	MTREX	0.0382667	Physical Interactions	IREF-biogrid
RMI1	CENPX	0.0690571	Physical Interactions	IREF-biogrid
RMI1	CENPX	0.105431	Physical Interactions	IREF-SMALL-SCALE-STUDIES
RMI1	FANCM	0.0447911	Physical Interactions	IREF-biogrid
RMI1	FANCM	0.0654603	Physical Interactions	IREF-SMALL-SCALE-STUDIES
RMI1	FANCM	0.05333	Physical Interactions	BIOGRID-SMALL-SCALE-STUDIES
RMI1	RMI2	0.24741	Physical Interactions	Hutchins-Peters-2010
RMI1	RMI2	0.341081	Physical Interactions	IREF-dip
RMI1	RMI2	0.366052	Physical Interactions	Huttlin-Gygi-2015
RMI1	RMI2	0.402751	Physical Interactions	IREF-intact
RMI1	RMI2	1	Physical Interactions	Trepte-Wanker-2018 A
RMI1	RMI2	1	Physical Interactions	Trepte-Wanker-2018 B
RMI1	RMI2	0.0903079	Physical Interactions	IREF-biogrid
RMI1	RMI2	0.143062	Physical Interactions	IREF-SMALL-SCALE-STUDIES
RMI1	RMI2	0.120492	Physical Interactions	BIOGRID-SMALL-SCALE-STUDIES
RMI1	RMI2	0.312611	Physical Interactions	Huttlin-Harper-2017
RMI1	TOP3A	0.0989975	Physical Interactions	Hutchins-Peters-2010
RMI1	TOP3A	0.457022	Physical Interactions	IREF-dip
RMI1	TOP3A	0.297156	Physical Interactions	Huttlin-Gygi-2015
RMI1	TOP3A	0.207103	Physical Interactions	IREF-intact
RMI1	TOP3A	0.0430107	Physical Interactions	IREF-biogrid
RMI1	TOP3A	0.0852516	Physical Interactions	IREF-SMALL-SCALE-STUDIES
RMI1	TOP3A	0.076518	Physical Interactions	BIOGRID-SMALL-SCALE-STUDIES
RMI1	TOP3A	0.113151	Physical Interactions	Huttlin-Harper-2017
RPA1	BLM	0.0316862	Physical Interactions	Mar√©chal-Zou-2014
RPA1	BLM	0.0274404	Physical Interactions	IREF-hprd
RPA1	BLM	0.0353652	Physical Interactions	IREF-reactome
RPA1	BLM	0.0353652	Physical Interactions	Vastrik-Stein-2007
RPA1	BLM	0.0372627	Physical Interactions	IREF-intact
RPA1	BLM	0.00974221	Physical Interactions	IREF-SMALL-SCALE-STUDIES
RPA1	BLM	0.00631502	Physical Interactions	BIOGRID-SMALL-SCALE-STUDIES
RPA1	BLM	0.0692288	Physical Interactions	IREF-quickgo
RPA1	BRCA1	0.0114185	Physical Interactions	IREF-reactome
RPA1	BRCA1	0.0114185	Physical Interactions	Vastrik-Stein-2007
RPA1	BRCA1	0.000621142	Physical Interactions	IREF-biogrid
RPA1	BRCA1	0.00190151	Physical Interactions	IREF-SMALL-SCALE-STUDIES
RPA1	BRCA1	0.0013973	Physical Interactions	BIOGRID-SMALL-SCALE-STUDIES
RPA1	CENPX	0.00975995	Physical Interactions	IREF-biogrid
RPA1	CENPX	0.0207051	Physical Interactions	IREF-SMALL-SCALE-STUDIES
RPA1	FANCM	0.0063304	Physical Interactions	IREF-biogrid
RPA1	FANCM	0.0128555	Physical Interactions	IREF-SMALL-SCALE-STUDIES
RPA1	FANCM	0.0117443	Physical Interactions	BIOGRID-SMALL-SCALE-STUDIES
RPA1	MTREX	0.0316862	Physical Interactions	Mar√©chal-Zou-2014
RPA1	MTREX	0.00370138	Physical Interactions	IREF-biogrid
RPA1	RMI1	0.0316862	Physical Interactions	Mar√©chal-Zou-2014
RPA1	RMI1	0.0083922	Physical Interactions	IREF-biogrid
RPA1	RMI1	0.019964	Physical Interactions	BIOGRID-SMALL-SCALE-STUDIES
RPA1	TOP2B	0.0316862	Physical Interactions	Mar√©chal-Zou-2014
RPA1	TOP2B	0.00502448	Physical Interactions	IREF-biogrid
RPA1	TOP3A	0.0316862	Physical Interactions	Mar√©chal-Zou-2014
RPA1	TOP3A	0.0353652	Physical Interactions	IREF-reactome
RPA1	TOP3A	0.0353652	Physical Interactions	Vastrik-Stein-2007
RPA1	TOP3A	0.00607877	Physical Interactions	IREF-biogrid
RPA1	TOP3A	0.0167422	Physical Interactions	IREF-SMALL-SCALE-STUDIES
RPA1	TOP3A	0.0168507	Physical Interactions	BIOGRID-SMALL-SCALE-STUDIES
RPA1	TP53	0.0173877	Physical Interactions	IREF-dip
RPA1	TP53	0.00376686	Physical Interactions	IREF-hprd
RPA1	TP53	0.00594126	Physical Interactions	IREF-intact
RPA1	TP53	0.000632549	Physical Interactions	IREF-biogrid
RPA1	TP53	0.00106562	Physical Interactions	IREF-SMALL-SCALE-STUDIES
RPA1	TP53	0.00092768	Physical Interactions	BIOGRID-SMALL-SCALE-STUDIES
RPA2	APC	0.00249409	Physical Interactions	IREF-biogrid
RPA2	APC	0.00780726	Physical Interactions	IREF-SMALL-SCALE-STUDIES
RPA2	APC	0.0089369	Physical Interactions	BIOGRID-SMALL-SCALE-STUDIES
RPA2	BLM	0.0316862	Physical Interactions	Mar√©chal-Zou-2014
RPA2	BLM	0.0353652	Physical Interactions	IREF-reactome
RPA2	BLM	0.0353652	Physical Interactions	Vastrik-Stein-2007
RPA2	BLM	0.00805566	Physical Interactions	BIOGRID-SMALL-SCALE-STUDIES
RPA2	BRCA1	0.0114185	Physical Interactions	IREF-reactome
RPA2	BRCA1	0.0114185	Physical Interactions	Vastrik-Stein-2007
RPA2	BRCA1	0.000643297	Physical Interactions	IREF-biogrid
RPA2	CENPX	0.0101081	Physical Interactions	IREF-biogrid
RPA2	CENPX	0.0266843	Physical Interactions	IREF-SMALL-SCALE-STUDIES
RPA2	FANCM	0.0065562	Physical Interactions	IREF-biogrid
RPA2	FANCM	0.0165679	Physical Interactions	IREF-SMALL-SCALE-STUDIES
RPA2	FANCM	0.0149814	Physical Interactions	BIOGRID-SMALL-SCALE-STUDIES
RPA2	MTREX	0.0316862	Physical Interactions	Mar√©chal-Zou-2014
RPA2	MTREX	0.0038334	Physical Interactions	IREF-biogrid
RPA2	RMI1	0.108049	Physical Interactions	Hutchins-Peters-2010
RPA2	RMI1	0.0316862	Physical Interactions	Mar√©chal-Zou-2014
RPA2	RMI1	0.00869154	Physical Interactions	IREF-biogrid
RPA2	RMI1	0.0254668	Physical Interactions	BIOGRID-SMALL-SCALE-STUDIES
RPA2	RPA1	0.060958	Physical Interactions	IREF-dip
RPA2	RPA1	0.154302	Physical Interactions	Huttlin-Gygi-2015
RPA2	RPA1	0.592092	Physical Interactions	IREF-huri
RPA2	RPA1	0.523977	Physical Interactions	Hein-Mann-2015
RPA2	RPA1	0.603337	Physical Interactions	Luck-Calderwood-2020
RPA2	RPA1	0.0191043	Physical Interactions	IREF-hprd
RPA2	RPA1	0.00699749	Physical Interactions	IREF-reactome
RPA2	RPA1	0.00699749	Physical Interactions	Vastrik-Stein-2007
RPA2	RPA1	0.0256013	Physical Interactions	IREF-intact
RPA2	RPA1	0.0781275	Physical Interactions	Kristensen-Foster-2012
RPA2	RPA1	0.337222	Physical Interactions	IREF-bind
RPA2	RPA1	0.00122839	Physical Interactions	IREF-biogrid
RPA2	RPA1	0.00602236	Physical Interactions	IREF-SMALL-SCALE-STUDIES
RPA2	RPA1	0.00560826	Physical Interactions	BIOGRID-SMALL-SCALE-STUDIES
RPA2	RPA1	0.161141	Physical Interactions	Huttlin-Harper-2017
RPA2	TOP2B	0.0316862	Physical Interactions	Mar√©chal-Zou-2014
RPA2	TOP2B	0.0052037	Physical Interactions	IREF-biogrid
RPA2	TOP3A	0.0885179	Physical Interactions	Hutchins-Peters-2010
RPA2	TOP3A	0.0316862	Physical Interactions	Mar√©chal-Zou-2014
RPA2	TOP3A	0.0353652	Physical Interactions	IREF-reactome
RPA2	TOP3A	0.0353652	Physical Interactions	Vastrik-Stein-2007
RPA2	TOP3A	0.00629559	Physical Interactions	IREF-biogrid
RPA2	TOP3A	0.021577	Physical Interactions	IREF-SMALL-SCALE-STUDIES
RPA2	TOP3A	0.0214953	Physical Interactions	BIOGRID-SMALL-SCALE-STUDIES
RPA2	TP53	0.000655111	Physical Interactions	IREF-biogrid
TOP2B	ZNF451	0.57735	Physical Interactions	Hutchins-Peters-2010
TOP3A	FANCM	0.0324438	Physical Interactions	IREF-biogrid
TOP3A	FANCM	0.0460588	Physical Interactions	IREF-SMALL-SCALE-STUDIES
TOP3A	FANCM	0.0450134	Physical Interactions	BIOGRID-SMALL-SCALE-STUDIES
TOP3A	RMI2	0.202689	Physical Interactions	Hutchins-Peters-2010
TOP3A	RMI2	0.457022	Physical Interactions	IREF-dip
TOP3A	RMI2	0.236042	Physical Interactions	Huttlin-Gygi-2015
TOP3A	RMI2	0.462482	Physical Interactions	IREF-intact
TOP3A	RMI2	0.0654132	Physical Interactions	IREF-biogrid
TOP3A	RMI2	0.10066	Physical Interactions	IREF-SMALL-SCALE-STUDIES
TOP3A	RMI2	0.121404	Physical Interactions	Huttlin-Harper-2017
TP53	BLM	0.0124189	Physical Interactions	IREF-spike
TP53	BLM	0.00622529	Physical Interactions	IREF-hprd
TP53	BLM	0.0261798	Physical Interactions	IREF-bind
TP53	BLM	0.00222162	Physical Interactions	IREF-SMALL-SCALE-STUDIES
TP53	BLM	0.00133251	Physical Interactions	BIOGRID-SMALL-SCALE-STUDIES
TP53	BLM	0.0130702	Physical Interactions	IREF-quickgo
TP53	BRCA1	0.00769885	Physical Interactions	IREF-dip
TP53	BRCA1	0.00141474	Physical Interactions	IREF-spike
TP53	BRCA1	0.00195804	Physical Interactions	IREF-hprd
TP53	BRCA1	0.00332637	Physical Interactions	IREF-intact
TP53	BRCA1	0.00663122	Physical Interactions	IREF-bind
TP53	BRCA1	0.000331261	Physical Interactions	IREF-biogrid
TP53	BRCA1	0.000433623	Physical Interactions	IREF-SMALL-SCALE-STUDIES
TP53	BRCA1	0.00029484	Physical Interactions	BIOGRID-SMALL-SCALE-STUDIES
TP53	CENPX	0.0610728	Physical Interactions	IREF-hprd
TP53	CENPX	0.00472161	Physical Interactions	IREF-SMALL-SCALE-STUDIES
TP53	DDX20	0.0021169	Physical Interactions	IREF-biogrid
TP53	DDX20	0.00207938	Physical Interactions	IREF-SMALL-SCALE-STUDIES
TP53	DDX20	0.00208189	Physical Interactions	BIOGRID-SMALL-SCALE-STUDIES
TP53	PML	0.00395763	Physical Interactions	IREF-spike
TP53	PML	0.00320021	Physical Interactions	IREF-hprd
TP53	PML	0.0044152	Physical Interactions	IREF-intact
TP53	PML	0.00101925	Physical Interactions	IREF-biogrid
TP53	PML	0.000803198	Physical Interactions	IREF-SMALL-SCALE-STUDIES
TP53	PML	0.000674225	Physical Interactions	BIOGRID-SMALL-SCALE-STUDIES
TP53	PML	0.00479876	Physical Interactions	IREF-quickgo
TP53	TOP2B	0.0128452	Physical Interactions	IREF-hprd
TP53	TOP2B	0.0026796	Physical Interactions	IREF-biogrid
TP53	TOP2B	0.00412631	Physical Interactions	IREF-SMALL-SCALE-STUDIES
TP53	TOP2B	0.00405276	Physical Interactions	BIOGRID-SMALL-SCALE-STUDIES
TP53	TOP2B	0.028876	Physical Interactions	IREF-quickgo
TP53	UBR5	0.000902963	Physical Interactions	BIOGRID-SMALL-SCALE-STUDIES
a Network weight reflects the data source relevance for connecting related genes
b GeneMANIA network data source
