# Supplementary material for: The BLM-TOP3A-RMI1-RMI2 proximity map reveals that RAD54L2 suppresses sister chromatid exchanges
Source: EMBO Rep. 2025 Jan 27;26(5):1290–314. doi: 10.1038/s44319-025-00374-z (PMC11894219; doi:10.1038/s44319-025-00374-z)
Supplement: Supplementary file 2 — Source data Fig. 1 [file 44319_2025_374_MOESM2_ESM.zip › Figure 1/SourceData1D.xlsx]

## Sheet: BTRR GO terms
Source Data For Figure 1D. GO-term enrichment for the 150 unannotated BTRR interacting proteins identified by BioID.
GO ID	TERM	CORRECTED P VALUE	UNCORRECTED P VALUE	NUMBER OF LIST ANNOTATIONS	LIST SIZE	TOTAL NUMBER OF ANNOTATIONS	POPULATION SIZE	FOLD ENRICHMENT	FDR	EXPECTED FALSE POSITIVES	ANNOTATED GENES
GO:0006302	double-strand break repair	0.000169314	1.2068e-07	14	150	311	19641	5.89441	0	0	SLF2, ERCC4, DCLRE1A, ZGRF1, SETX, TOP2B, EP400, RIF1, TNKS1BP1, SIRT1, BRCC3, RADX, PLK1, RECQL5
GO:1902115	regulation of organelle assembly	0.00447251	3.18782e-06	11	150	247	19641	5.83134	0	0	TCHP, TBC1D2B, MPHOSPH9, CEP97, CCDC88A, ALMS1, ENTR1, SPTBN2, PLK1, SENP6, CCP110
GO:0000398	mRNA splicing, via spliceosome	0.00568244	4.05021e-06	12	150	305	19641	5.15174	0	0	SETX, DDX20, RBM20, PRPF3, ZCCHC8, FMR1, PRPF4, HNRNPA3, MTREX, TRA2B, SRRM2, RBM11
GO:0140694	non-membrane-bounded organelle assembly	0.00525933	3.74863e-06	14	150	415	19641	4.41725	0	0	ABRAXAS2, NOP2, CEP97, KRT8, CENPT, ALMS1, CENPC, CLASP2, PLK1, FMR1, CEP192, SENP6, RPS5, CCP110
GO:0051276	chromosome organization	0.000338348	2.4116e-07	19	150	615	19641	4.0453	0	0	SLF2, ERCC4, TNKS1BP1, CENPT, CENPC, CEP192, SENP6, RECQL5, ZGRF1, SETX, TOP2B, ABRAXAS2, CEP97, PPHLN1, RIF1, CLASP2, PLK1, APC, PTGES3
GO:0006396	RNA processing	0.000379795	2.70702e-07	24	150	958	19641	3.28033	0	0	USP36, RRP12, NOP2, NOP14, PDCD11, ZNF326, XRN2, PRPF3, FMR1, PRPF4, HNRNPA3, SETX, DDX20, ELP3, AHNAK2, RBM20, NOC4L, ELP1, NOL6, ZCCHC8, MTREX, TRA2B, SRRM2, RBM11
GO:0071824	protein-DNA complex organization	0.00378185	2.69555e-06	21	150	865	19641	3.17889	0	0	SLF2, USP36, ERCC6L, CENPT, UBR5, SIRT1, BRCC3, CENPC, SUPT5H, SENP6, TDRD3, EP400, PPHLN1, RAD54L2, RIF1, YEATS2, UBTF, MAP3K7, KAT14, ZZZ3, PIAS1
GO:0006974	DNA damage response	0.00642617	4.58031e-06	21	150	895	19641	3.07234	0	0	SLF2, MCM10, ERCC4, DCLRE1A, TNKS1BP1, UBR5, SIRT1, BRCC3, FMR1, RECQL5, ZGRF1, SETX, TOP2B, EP400, FAAP24, RIF1, PARK7, RADX, PLK1, APC, MTREX
GO:0070925	organelle assembly	0.00446069	3.17939e-06	23	150	1024	19641	2.94104	0	0	TBC1D2B, RPGR, MPHOSPH9, NOP2, CENPT, CENPC, FMR1, CEP192, SENP6, RPS5, CCP110, TCHP, ABRAXAS2, CEP97, KRT8, CCDC88A, ALMS1, CLASP2, ENTR1, SPTBN2, PLK1, CEP350, RAB14
GO:0046907	intracellular transport	0.00172194	1.22733e-06	28	150	1356	19641	2.70378	0	0	DOP1B, RPGR, RGPD6, CCDC88C, BCR, ARF5, TXN, UBR5, TNPO1, ERC1, AP2S1, DDX19A, POLDIP3, FMR1, RGPD1, UCHL1, EMD, CCDC88A, NOL6, ALMS1, PARK7, ENTR1, KDELR1, SEC16A, AP2M1, HOOK1, AHCTF1, RAB14
GO:0007010	cytoskeleton organization	0.00147047	1.04809e-06	30	150	1509	19641	2.60318	0	0	CCDC88C, BCR, KRT6B, PAWR, SIRT1, KRT10, CEP192, SENP6, TUBB2A, CCP110, KRT2, KRT5, ACTN1, KRT1, KRT9, ABRAXAS2, CEP97, KRT8, MARCKS, CCDC88A, ALMS1, POTEE, CLASP2, SPTBN2, PLK1, CARMIL2, APC, HOOK1, USP33, CEP350
GO:0043933	protein-containing complex organization	0.000159022	1.13344e-07	42	150	2380	19641	2.31071	0	0	ERCC6L, CENPT, UBR5, SIRT1, AP2S1, PRPF3, SUPT5H, SENP6, RPS5, SETX, EP400, PPHLN1, YEATS2, UBTF, SPTBN2, AP2M1, KAT14, APC, AHCTF1, SLF2, USP36, ACACB, NOP2, BRCC3, CENPC, KRT10, CEP192, APOB, KRT1, KRT5, TDRD3, DDX20, RAD54L2, RIF1, CLASP2, PARK7, MAP3K7, SEC16A, ZZZ3, CARMIL2, PTGES3, PIAS1
GO:0051649	establishment of localization in cell	0.00459559	3.27554e-06	34	150	1947	19641	2.28657	0	0	BCR, UBR5, ERC1, AP2S1, DDX19A, POLDIP3, UCHL1, ABRAXAS2, EMD, CCDC88A, NOL6, KDELR1, PLK1, AP2M1, APC, AHCTF1, RAB14, DOP1B, CCDC88C, RGPD6, RPGR, ARF5, TXN, CENPC, TNPO1, FMR1, RGPD1, APOB, ALMS1, CLASP2, ENTR1, PARK7, SEC16A, HOOK1
GO:0022607 a	cellular component assembly	0.000428536	3.05443e-07	48	150	3039	19641	2.06815	0	0	TBC1D2B, BCR, PAWR, CENPT, AP2S1, PRPF3, SENP6, RPS5, TCHP, SETX, ABRAXAS2, CEP97, CCDC88A, UBTF, SPTBN2, PLK1, AP2M1, APC, AHCTF1, RAB14, SLF2, RPGR, MPHOSPH9, ACACB, NOP2, BRCC3, CENPC, KRT10, FMR1, CEP192, CCP110, APOB, ACTN1, KRT1, KRT5, DDX20, KRT8, MARCKS, ALMS1, CLASP2, ENTR1, PARK7, SEC16A, PTGES3, CARMIL2, HOOK1, CEP350, PIAS1
GO:0044085	cellular component biogenesis	5.91854e-07	4.21849e-10	57	150	3307	19641	2.2569	0	0	TBC1D2B, BCR, RRP12, PAWR, CENPT, PDCD11, AP2S1, PRPF3, SENP6, RPS5, TCHP, SETX, ABRAXAS2, CEP97, PPHLN1, CCDC88A, NOL6, UBTF, SPTBN2, PLK1, AP2M1, APC, AHCTF1, RAB14, SLF2, RPGR, MPHOSPH9, USP36, NOP2, ACACB, NOP14, BRCC3, CENPC, XRN2, KRT10, FMR1, CEP192, CCP110, APOB, ACTN1, KRT1, KRT5, DDX20, KRT8, MARCKS, ALMS1, NOC4L, PARK7, CLASP2, ENTR1, SEC16A, PTGES3, CARMIL2, HOOK1, CEP350, MTREX, PIAS1
GO:0006996	organelle organization	2.09285e-06	1.4917e-09	59	150	3613	19641	2.13824	0	0	TBC1D2B, BCR, KRT6B, PAWR, DNAJA3, TNKS1BP1, CENPT, SIRT1, SENP6, RPS5, RECQL5, TUBB2A, TCHP, ZGRF1, SETX, EMD, ABRAXAS2, CEP97, PPHLN1, CCDC88A, SPTBN2, PLK1, AP2M1, APC, AHCTF1, RAB14, SLF2, DOP1B, ERCC4, RPGR, MPHOSPH9, CCDC88C, USP36, NOP2, CENPC, KRT10, FMR1, CEP192, CCP110, KRT2, ACTN1, KRT1, KRT5, KRT9, TOP2B, RIF1, KRT8, MARCKS, ALMS1, POTEE, PARK7, CLASP2, ENTR1, SEC16A, PTGES3, CARMIL2,…
GO:0016043	cellular component organization	0.000286637	2.04303e-07	80	150	6479	19641	1.61679	0	0	BCR, PAWR, DNAJA3, TNKS1BP1, UBR5, AP2S1, PRPF3, SENP6, RPS5, SETX, CEP97, PPHLN1, YEATS2, UBTF, SPTBN2, AP2M1, APC, RAB14, RPGR, MPHOSPH9, CCDC88C, NOP2, BRCC3, CENPC, CEP192, KRT5, KRT1, ACTN1, TDRD3, DDX20, TOP2B, RIF1, MARCKS, POTEE, DSG2, PARK7, CLASP2, ZZZ3, PTGES3, CEP350, TBC1D2B, KRT6B, CENPT, ERCC6L, SIRT1, ERC1, SUPT5H, UCHL1, RECQL5, TUBB2A, TCHP, ZGRF1, ABRAXAS2, EMD, EP400, CCDC88A,…
GO:0071840	cellular component organization or biogenesis	2.11274e-06	1.50587e-09	87	150	6689	19641	1.70306	0	0	BCR, PAWR, DNAJA3, TNKS1BP1, UBR5, PDCD11, AP2S1, PRPF3, SENP6, RPS5, SETX, CEP97, PPHLN1, YEATS2, NOL6, UBTF, SPTBN2, AP2M1, APC, RAB14, RPGR, MPHOSPH9, CCDC88C, NOP2, BRCC3, CENPC, CEP192, KRT5, KRT1, ACTN1, TDRD3, DDX20, TOP2B, RIF1, MARCKS, POTEE, DSG2, PARK7, CLASP2, ZZZ3, PTGES3, CEP350, TBC1D2B, RRP12, KRT6B, CENPT, ERCC6L, SIRT1, ERC1, SUPT5H, UCHL1, RECQL5, TUBB2A, TCHP, ZGRF1, ABRAXAS2,…
GO:0000377 b	RNA splicing, via transesterification reactions with bulged adenosine as nucleophile	0.00568244	4.05021e-06	12	150	305	19641	5.15174	0	0	SETX, DDX20, RBM20, PRPF3, ZCCHC8, FMR1, PRPF4, HNRNPA3, MTREX, TRA2B, SRRM2, RBM11
GO:0000375	RNA splicing, via transesterification reactions	0.00649185	4.62712e-06	12	150	309	19641	5.08505	0	0	SETX, DDX20, RBM20, PRPF3, ZCCHC8, FMR1, PRPF4, HNRNPA3, MTREX, TRA2B, SRRM2, RBM11
GO:0006281 c	DNA repair	0.00149464	1.06532e-06	18	150	613	19641	3.84489	0	0	SLF2, ERCC4, DCLRE1A, TNKS1BP1, UBR5, SIRT1, BRCC3, FMR1, RECQL5, ZGRF1, SETX, EP400, TOP2B, FAAP24, RIF1, PARK7, RADX, PLK1
a RED = filtered as too general (> 10% of population)
b BLUE = Consolidated into GO:0000398 by Revigo
c GREEN = Consolidated into GO:0006302 by Revigo
