# Supplementary material for: The BLM-TOP3A-RMI1-RMI2 proximity map reveals that RAD54L2 suppresses sister chromatid exchanges
Source: EMBO Rep. 2025 Jan 27;26(5):1290–314. doi: 10.1038/s44319-025-00374-z (PMC11894219; doi:10.1038/s44319-025-00374-z)
Supplement: Supplementary file 3 — Source data Fig. 2 [file 44319_2025_374_MOESM3_ESM.zip]

Archive with 8 entries (7 files):
- Figure 2/
- __MACOSX/._Figure 2
- Figure 2/SourceData2A.xlsx
- __MACOSX/Figure 2/._SourceData2A.xlsx
- Figure 2/SourceData2B.xlsx
- __MACOSX/Figure 2/._SourceData2B.xlsx
- Figure 2/SourceData2C.xlsx
- __MACOSX/Figure 2/._SourceData2C.xlsx
