# Supplementary material for: The BLM-TOP3A-RMI1-RMI2 proximity map reveals that RAD54L2 suppresses sister chromatid exchanges
Source: EMBO Rep. 2025 Jan 27;26(5):1290–314. doi: 10.1038/s44319-025-00374-z (PMC11894219; doi:10.1038/s44319-025-00374-z)
Supplement: Supplementary file 3 — Source data Fig. 2 [file 44319_2025_374_MOESM3_ESM.zip › Figure 2/SourceData2A.xlsx]

## Sheet: miniTurbo for Cytoscape
Source Data For Figure 2A. miniTurbo BLM proximity data for Cytoscape network
SOURCE	TARGET	INTERACTION	AVGSPEC	log10AVGSPEC	log2AVGSPEC
N-term	ZBTB12	pp	20.5	1.31175	4.35755
N-term	SLX4	pp	16.25	1.21085	4.02237
N-term	ESS2	pp	15.5	1.19033	3.9542
N-term	RTF1	pp	14.75	1.16879	3.88264
N-term	MLH1	pp	146.5	2.16584	7.19476
N-term	RMI1	pp	137.25	2.13751	7.10066
N-term	TOP3A	pp	128.75	2.10975	7.00843
N-term	FAAP24	pp	12.75	1.10551	3.67243
N-term	CENPS-CORT	pp	12.5	1.09691	3.64386
N-term	SLF2	pp	12	1.07918	3.58496
N-term	C18orf25	pp	11.25	1.05115	3.49185
N-term	TOPBP1	pp	104	2.01703	6.70044
N-term	FANCM	pp	103.75	2.01599	6.69697
N-term	MUS81	pp	10.25	1.01072	3.35755
N-term	ZZZ3	pp	9.75	0.989005	3.2854
N-term	FANCB	pp	7.75	0.889302	2.9542
N-term	FANCD2	pp	7	0.845098	2.80735
N-term	FAN1	pp	6.75	0.829304	2.75489
N-term	BRIP1	pp	66.25	1.82119	6.04985
N-term	RPA1	pp	65.75	1.8179	6.03892
N-term	CLIC1	pp	6.5	0.812913	2.70044
N-term	SIRT1	pp	60.25	1.77996	5.91289
N-term	ERCC1	pp	6	0.778151	2.58496
N-term	TNK1	pp	6	0.778151	2.58496
N-term	FAU	pp	5.75	0.759668	2.52356
N-term	CSRP2BP	pp	5.5	0.740363	2.45943
N-term	MFAP1	pp	5.25	0.720159	2.39232
N-term	KIAA1958	pp	4.75	0.676694	2.24793
N-term	EME1	pp	4.75	0.676694	2.24793
N-term	ERCC6	pp	4.5	0.653213	2.16993
N-term	GTF2B	pp	4.25	0.628389	2.08746
N-term	ESRRA	pp	4.25	0.628389	2.08746
N-term	YEATS2	pp	42.25	1.62583	5.40088
N-term	UNG	pp	4	0.60206	2
N-term	ETAA1	pp	3.5	0.544068	1.80735
N-term	RMI2	pp	33.25	1.52179	5.05528
N-term	PIAS1	pp	31.25	1.49485	4.96578
N-term	RAD54L2	pp	28	1.44716	4.80735
N-term	ZGRF1	pp	27.25	1.43537	4.76818
N-term	CENPX	pp	26	1.41497	4.70044
N-term	FANCA	pp	7.5	0.875061	2.90689
N-term	PIAS4	pp	4.25	0.628389	2.08746
N-term	MBIP	pp	4.25	0.628389	2.08746
N-term	LIN54	pp	4	0.60206	2
N-term	AK1	pp	3.75	0.574031	1.90689
N-term	FIGNL1	pp	3.5	0.544068	1.80735
N-term	SLX4IP	pp	3.25	0.511883	1.70044
N-term	ECI1	pp	3.25	0.511883	1.70044
N-term	SBDS	pp	3	0.477121	1.58496
N-term	FANCG	pp	3	0.477121	1.58496
N-term	NFATC2IP	pp	2.5	0.39794	1.32193
C-term	RMI2	pp	11.5	1.0607	3.52356
C-term	TOPBP1	pp	10.5	1.02119	3.39232
C-term	PML	pp	9.75	0.989005	3.2854
C-term	FAAP24	pp	9.75	0.989005	3.2854
C-term	SIRT1	pp	8	0.90309	3
C-term	CENPS-CORT	pp	6.25	0.79588	2.64386
C-term	ECI1	pp	6	0.778151	2.58496
C-term	TOP3A	pp	46.5	1.66745	5.53916
C-term	RMI1	pp	40.25	1.60477	5.33092
C-term	CLIC1	pp	3.5	0.544068	1.80735
C-term	NAA50	pp	3.5	0.544068	1.80735
C-term	FANCM	pp	32.75	1.51521	5.03342
C-term	CENPX	pp	14	1.14613	3.80735
C-term	FDPS	pp	3.75	0.574031	1.90689
C-term	FAM127B	pp	2.5	0.39794	1.32193
