# Supplementary material for: The BLM-TOP3A-RMI1-RMI2 proximity map reveals that RAD54L2 suppresses sister chromatid exchanges
Source: EMBO Rep. 2025 Jan 27;26(5):1290–314. doi: 10.1038/s44319-025-00374-z (PMC11894219; doi:10.1038/s44319-025-00374-z)
Supplement: Supplementary file 3 — Source data Fig. 2 [file 44319_2025_374_MOESM3_ESM.zip › Figure 2/SourceData2B.xlsx]

## Sheet: mT-BLM
Source Data For Figure 2B. BioID data for N-terminal miniTurbo-BLM
Bait	Prey	Spectral counts	Sum of spectral counts	Average spectral counts	Number of replicates	Control spectral counts	SAINT score	BFDR
FmT-BLM	MLH1	144|139|150|153	586	146.5	4	38|40|26|24|59|51|42|42|32|22|38|11|23|11|9|0|25|24	1	0
FmT-BLM	RMI1	129|133|145|142	549	137.25	4	5|0|0|0|0|0|0|0|0|0|0|0|0|0|0|0|0|0	1	0
FmT-BLM	TOP3A	124|131|123|137	515	128.75	4	0|2|0|0|0|2|0|0|0|0|0|0|0|2|0|0|0|0	1	0
FmT-BLM	TOPBP1	102|98|101|115	416	104	4	0|0|0|0|0|0|0|0|0|0|0|0|0|0|0|0|0|0	1	0
FmT-BLM	FANCM	99|113|100|103	415	103.75	4	0|0|0|0|2|0|0|0|0|0|0|0|0|0|0|0|0|0	1	0
FmT-BLM	BRIP1	68|65|67|65	265	66.25	4	17|20|12|9|20|16|22|19|10|9|15|0|5|0|0|0|6|4	1	0
FmT-BLM	RPA1	64|63|66|70	263	65.75	4	23|20|18|20|16|21|19|20|7|9|25|19|16|5|11|4|17|18	1	0
FmT-BLM	SIRT1	60|59|68|54	241	60.25	4	0|0|0|0|0|0|0|0|0|0|0|0|0|0|0|0|0|0	1	0
FmT-BLM	YEATS2	38|41|45|45	169	42.25	4	0|0|0|0|3|0|0|0|0|0|0|0|0|0|0|0|0|0	1	0
FmT-BLM	RMI2	33|33|30|37	133	33.25	4	0|0|0|0|0|0|0|0|0|0|0|0|0|0|0|0|0|0	1	0
FmT-BLM	PIAS1	30|32|31|32	125	31.25	4	5|4|0|3|6|6|6|5|2|0|0|0|0|0|2|0|0|0	1	0
FmT-BLM	RAD54L2	27|22|27|36	112	28	4	0|0|0|0|0|0|0|0|0|0|0|0|0|0|0|0|0|0	1	0
FmT-BLM	ZGRF1	31|19|28|31	109	27.25	4	0|0|0|2|0|0|0|0|0|0|0|0|0|0|0|0|0|0	1	0
FmT-BLM	CENPX	20|26|30|28	104	26	4	2|0|0|0|5|0|3|0|0|0|0|0|0|0|0|0|0|0	1	0
FmT-BLM	ZBTB12	17|17|26|22	82	20.5	4	0|0|0|0|0|0|0|0|0|0|0|0|0|0|0|0|0|0	1	0
FmT-BLM	SLX4	21|17|12|15	65	16.25	4	0|0|2|2|0|0|2|0|0|0|0|0|0|0|0|0|0|0	1	0
FmT-BLM	ESS2	16|16|16|14	62	15.5	4	2|2|0|0|5|4|3|0|0|0|0|0|0|0|0|0|0|0	0.99	0
FmT-BLM	RTF1	13|15|15|16	59	14.75	4	0|0|2|0|0|0|4|0|0|0|3|0|0|0|0|0|0|0	1	0
FmT-BLM	FAAP24	15|11|13|12	51	12.75	4	0|0|0|0|0|0|0|0|0|0|0|0|0|0|0|0|0|0	1	0
FmT-BLM	CENPS-CORT	11|13|11|15	50	12.5	4	0|0|0|0|0|0|0|0|0|0|0|0|0|0|0|0|0|0	1	0
FmT-BLM	SLF2	15|8|12|13	48	12	4	0|0|0|0|2|0|2|0|0|0|0|0|0|0|0|0|0|0	0.99	0
FmT-BLM	C18orf25	7|6|16|16	45	11.25	4	0|0|0|0|0|0|0|0|0|0|0|0|0|0|0|0|0|0	1	0
FmT-BLM	MUS81	10|8|13|10	41	10.25	4	0|0|0|0|0|0|0|0|0|0|0|0|0|0|0|0|0|0	1	0
FmT-BLM	ZZZ3	9|12|9|9	39	9.75	4	0|0|0|0|0|0|0|0|0|0|0|0|0|0|0|0|0|0	1	0
FmT-BLM	FANCB	8|7|7|9	31	7.75	4	0|0|0|0|0|0|0|0|0|0|0|0|0|0|0|0|0|0	1	0
FmT-BLM	FANCA	8|5|6|11	30	7.5	4	0|0|0|0|2|0|0|0|0|0|0|0|0|0|0|0|0|0	0.91	0.01
FmT-BLM	FANCD2	9|6|5|8	28	7	4	0|0|0|0|0|0|0|0|0|0|0|0|0|0|0|0|0|0	1	0
FmT-BLM	FAN1	9|7|5|6	27	6.75	4	0|0|0|0|0|0|0|0|0|0|0|0|0|0|0|0|0|0	1	0
FmT-BLM	CLIC1	6|8|6|6	26	6.5	4	0|0|0|0|0|0|0|0|0|0|0|0|0|0|0|0|0|0	1	0
FmT-BLM	TNK1	5|9|3|7	24	6	4	0|0|0|0|0|0|0|0|0|0|0|0|0|0|0|0|0|0	0.99	0
FmT-BLM	ERCC1	6|8|5|5	24	6	4	0|0|0|0|0|0|0|0|0|0|0|0|0|0|0|0|0|0	1	0
FmT-BLM	FAU	5|7|5|6	23	5.75	4	0|0|0|0|0|0|0|0|0|0|0|0|0|0|0|0|0|0	1	0
FmT-BLM	CSRP2BP	4|4|7|7	22	5.5	4	0|0|0|0|0|0|0|0|0|0|0|0|0|0|0|0|0|0	1	0
FmT-BLM	MFAP1	6|5|6|4	21	5.25	4	0|0|0|0|0|0|0|0|0|0|0|0|0|0|0|0|0|0	1	0
FmT-BLM	EME1	3|5|6|5	19	4.75	4	0|0|0|0|0|0|0|0|0|0|0|0|0|0|0|0|0|0	0.99	0
FmT-BLM	KIAA1958	5|5|4|5	19	4.75	4	0|0|0|0|0|0|0|0|0|0|0|0|0|0|0|0|0|0	1	0
FmT-BLM	ERCC6	5|3|4|6	18	4.5	4	0|0|0|0|0|0|0|0|0|0|0|0|0|0|0|0|0|0	0.99	0
FmT-BLM	GTF2B	3|4|5|5	17	4.25	4	0|0|0|0|0|0|0|0|0|0|0|0|0|0|0|0|0|0	0.99	0
FmT-BLM	ESRRA	3|8|3|3	17	4.25	4	0|0|0|0|0|0|0|0|0|0|0|0|0|0|0|0|0|0	0.98	0
FmT-BLM	PIAS4	5|5|5|2	17	4.25	4	0|0|0|0|0|0|0|0|0|0|0|0|0|0|0|0|0|0	0.96	0.01
FmT-BLM	MBIP	5|4|2|6	17	4.25	4	0|0|0|0|0|0|0|0|0|0|0|0|0|0|0|0|0|0	0.96	0.01
FmT-BLM	UNG	4|4|4|4	16	4	4	0|0|0|0|0|0|0|0|0|0|0|0|0|0|0|0|0|0	0.99	0
FmT-BLM	LIN54	4|3|2|7	16	4	4	0|0|0|0|0|0|0|0|0|0|0|0|0|0|0|0|0|0	0.95	0.01
FmT-BLM	AK1	2|3|5|5	15	3.75	4	0|0|0|0|0|0|0|0|0|0|0|0|0|0|0|0|0|0	0.95	0.01
FmT-BLM	ETAA1	3|4|3|4	14	3.5	4	0|0|0|0|0|0|0|0|0|0|0|0|0|0|0|0|0|0	0.98	0
FmT-BLM	FIGNL1	7|2|2|3	14	3.5	4	0|0|0|0|0|0|0|0|0|0|0|0|0|0|0|0|0|0	0.91	0.01
FmT-BLM	SLX4IP	3|3|5|2	13	3.25	4	0|0|0|0|0|0|0|0|0|0|0|0|0|0|0|0|0|0	0.94	0.01
FmT-BLM	ECI1	2|3|4|4	13	3.25	4	0|0|0|0|0|0|0|0|0|0|0|0|0|0|0|0|0|0	0.95	0.01
FmT-BLM	FANCG	2|4|4|2	12	3	4	0|0|0|0|0|0|0|0|0|0|0|0|0|0|0|0|0|0	0.92	0.01
FmT-BLM	SBDS	3|2|3|4	12	3	4	0|0|0|0|0|0|0|0|0|0|0|0|0|0|0|0|0|0	0.94	0.01
FmT-BLM	NFATC2IP	3|2|3|2	10	2.5	4	0|0|0|0|0|0|0|0|0|0|0|0|0|0|0|0|0|0	0.9	0.01
FmT-BLM	USP34	10|8|9|9	36	9	4	0|3|0|0|0|0|0|0|0|0|0|0|0|0|0|0|0|0	0.89	0.02
FmT-BLM	SETX	12|13|15|18	58	14.5	4	3|0|0|0|3|0|4|5|0|0|0|0|0|0|0|0|0|0	0.88	0.02
FmT-BLM	WHSC2	5|5|8|5	23	5.75	4	0|0|0|0|0|0|2|0|0|0|0|0|0|0|0|0|0|0	0.83	0.02
FmT-BLM	HMGB1	6|6|6|6	24	6	4	0|0|0|0|0|0|0|0|0|0|2|0|0|0|0|0|0|0	0.88	0.02
FmT-BLM	SENP6	5|5|7|5	22	5.5	4	0|0|0|0|2|0|0|0|0|0|0|0|0|0|0|0|0|0	0.82	0.03
FmT-BLM	BTAF1	13|16|18|15	62	15.5	4	7|2|0|0|0|0|3|0|0|0|0|0|0|0|0|0|0|0	0.8	0.03
FmT-BLM	PIN4	9|8|6|3	26	6.5	4	0|0|0|0|2|0|0|0|0|0|0|0|0|0|0|0|0|0	0.81	0.03
FmT-BLM	PIAS2	6|0|7|5	18	4.5	4	0|0|0|0|0|0|0|0|0|0|0|0|0|0|0|0|0|0	0.75	0.04
FmT-BLM	ZMAT2	0|7|6|9	22	5.5	4	0|0|0|0|0|0|0|0|0|0|0|0|0|0|0|0|0|0	0.75	0.04
FmT-BLM	CENPC1	4|0|3|4	11	2.75	4	0|0|0|0|0|0|0|0|0|0|0|0|0|0|0|0|0|0	0.74	0.05
FmT-BLM	ANXA7	4|4|3|0	11	2.75	4	0|0|0|0|0|0|0|0|0|0|0|0|0|0|0|0|0|0	0.74	0.05
FmT-BLM	ANLN	3|0|7|4	14	3.5	4	0|0|0|0|0|0|0|0|0|0|0|0|0|0|0|0|0|0	0.74	0.05
FmT-BLM	HMGB2	5|4|5|5	19	4.75	4	0|0|0|0|0|0|0|0|0|0|0|0|0|0|0|2|0|0	0.74	0.06
FmT-BLM	C5orf25	3|3|4|0	10	2.5	4	0|0|0|0|0|0|0|0|0|0|0|0|0|0|0|0|0|0	0.73	0.06
FmT-BLM	TDP2	45|35|48|46	174	43.5	4	8|12|6|8|13|14|15|16|8|10|19|2|5|2|3|3|6|2	0.73	0.06
FmT-BLM	DENR	3|3|4|0	10	2.5	4	0|0|0|0|0|0|0|0|0|0|0|0|0|0|0|0|0|0	0.73	0.06
FmT-BLM	CENPT	3|3|3|0	9	2.25	4	0|0|0|0|0|0|0|0|0|0|0|0|0|0|0|0|0|0	0.73	0.07
FmT-BLM	RECQL5	5|6|4|4	19	4.75	4	0|0|0|0|0|0|2|0|0|0|0|0|0|0|0|0|0|0	0.72	0.07
FmT-BLM	FANCL	3|3|0|3	9	2.25	4	0|0|0|0|0|0|0|0|0|0|0|0|0|0|0|0|0|0	0.73	0.07
FmT-BLM	C1orf112	3|5|0|2	10	2.5	4	0|0|0|0|0|0|0|0|0|0|0|0|0|0|0|0|0|0	0.7	0.08
FmT-BLM	PCNP	2|0|4|3	9	2.25	4	0|0|0|0|0|0|0|0|0|0|0|0|0|0|0|0|0|0	0.7	0.08
FmT-BLM	UFC1	3|0|2|4	9	2.25	4	0|0|0|0|0|0|0|0|0|0|0|0|0|0|0|0|0|0	0.7	0.08
FmT-BLM	RBBP8	2|4|4|0	10	2.5	4	0|0|0|0|0|0|0|0|0|0|0|0|0|0|0|0|0|0	0.71	0.08
FmT-BLM	ZNF451	0|6|6|8	20	5	4	0|0|0|0|0|0|0|0|2|0|0|0|0|0|0|0|0|0	0.68	0.09
FmT-BLM	FDPS	3|0|2|2	7	1.75	4	0|0|0|0|0|0|0|0|0|0|0|0|0|0|0|0|0|0	0.66	0.1
FmT-BLM	CENPB	3|0|2|2	7	1.75	4	0|0|0|0|0|0|0|0|0|0|0|0|0|0|0|0|0|0	0.66	0.1
FmT-BLM	RNASEH2B	2|0|3|2	7	1.75	4	0|0|0|0|0|0|0|0|0|0|0|0|0|0|0|0|0|0	0.66	0.1
FmT-BLM	PMS2	2|0|3|2	7	1.75	4	0|0|0|0|0|0|0|0|0|0|0|0|0|0|0|0|0|0	0.66	0.1
FmT-BLM	SMARCAL1	0|3|2|2	7	1.75	4	0|0|0|0|0|0|0|0|0|0|0|0|0|0|0|0|0|0	0.66	0.1
FmT-BLM	MPP6	0|2|3|2	7	1.75	4	0|0|0|0|0|0|0|0|0|0|0|0|0|0|0|0|0|0	0.66	0.1
FmT-BLM	SCNM1	2|0|2|2	6	1.5	4	0|0|0|0|0|0|0|0|0|0|0|0|0|0|0|0|0|0	0.63	0.11
FmT-BLM	MARK2	2|2|0|2	6	1.5	4	0|0|0|0|0|0|0|0|0|0|0|0|0|0|0|0|0|0	0.63	0.11
FmT-BLM	ANXA1	6|5|7|4	22	5.5	4	0|0|0|0|0|0|0|0|0|0|0|0|0|0|3|0|0|0	0.6	0.12
FmT-BLM	ERCC4	30|38|35|39	142	35.5	4	12|10|11|17|13|8|10|9|0|0|3|0|0|0|0|0|0|0	0.57	0.12
FmT-BLM	PML	0|2|39|41	82	20.5	4	0|0|0|0|0|0|0|2|0|0|0|0|0|0|0|0|0|0	0.56	0.12
FmT-BLM	MCTS1	21|23|38|41	123	30.75	4	8|10|9|6|9|7|2|0|0|0|0|12|11|10|8|3|6|5	0.5	0.14
FmT-BLM	ECT2	7|6|5|8	26	6.5	4	0|0|0|2|0|0|2|3|0|0|0|0|0|0|0|0|0|0	0.52	0.14
FmT-BLM	ZBTB39	0|0|4|6	10	2.5	4	0|0|0|0|0|0|0|0|0|0|0|0|0|0|0|0|0|0	0.5	0.15
FmT-BLM	FSD1	0|3|6|0	9	2.25	4	0|0|0|0|0|0|0|0|0|0|0|0|0|0|0|0|0|0	0.49	0.16
FmT-BLM	KIAA1704	0|0|3|4	7	1.75	4	0|0|0|0|0|0|0|0|0|0|0|0|0|0|0|0|0|0	0.49	0.16
FmT-BLM	AIP	0|3|3|0	6	1.5	4	0|0|0|0|0|0|0|0|0|0|0|0|0|0|0|0|0|0	0.48	0.17
FmT-BLM	UBE2T	0|0|3|3	6	1.5	4	0|0|0|0|0|0|0|0|0|0|0|0|0|0|0|0|0|0	0.48	0.17
FmT-BLM	TBPL1	4|0|2|0	6	1.5	4	0|0|0|0|0|0|0|0|0|0|0|0|0|0|0|0|0|0	0.46	0.2
FmT-BLM	C15orf39	4|0|0|2	6	1.5	4	0|0|0|0|0|0|0|0|0|0|0|0|0|0|0|0|0|0	0.46	0.2
FmT-BLM	PITPNB	2|0|4|0	6	1.5	4	0|0|0|0|0|0|0|0|0|0|0|0|0|0|0|0|0|0	0.46	0.2
FmT-BLM	IKBIP	4|2|0|0	6	1.5	4	0|0|0|0|0|0|0|0|0|0|0|0|0|0|0|0|0|0	0.46	0.2
FmT-BLM	C20orf43	2|3|0|0	5	1.25	4	0|0|0|0|0|0|0|0|0|0|0|0|0|0|0|0|0|0	0.45	0.21
FmT-BLM	ARPC1A	3|0|2|0	5	1.25	4	0|0|0|0|0|0|0|0|0|0|0|0|0|0|0|0|0|0	0.45	0.21
FmT-BLM	C1orf52	2|3|0|0	5	1.25	4	0|0|0|0|0|0|0|0|0|0|0|0|0|0|0|0|0|0	0.45	0.21
FmT-BLM	SUDS3	2|0|0|3	5	1.25	4	0|0|0|0|0|0|0|0|0|0|0|0|0|0|0|0|0|0	0.45	0.21
FmT-BLM	POP4	0|2|3|0	5	1.25	4	0|0|0|0|0|0|0|0|0|0|0|0|0|0|0|0|0|0	0.45	0.21
FmT-BLM	RAVER2	0|0|3|2	5	1.25	4	0|0|0|0|0|0|0|0|0|0|0|0|0|0|0|0|0|0	0.45	0.21
FmT-BLM	NAPA	2|2|0|0	4	1	4	0|0|0|0|0|0|0|0|0|0|0|0|0|0|0|0|0|0	0.42	0.24
FmT-BLM	SGPL1	0|2|2|0	4	1	4	0|0|0|0|0|0|0|0|0|0|0|0|0|0|0|0|0|0	0.42	0.24
FmT-BLM	COPS2	0|2|0|2	4	1	4	0|0|0|0|0|0|0|0|0|0|0|0|0|0|0|0|0|0	0.42	0.24
FmT-BLM	TADA2A	0|0|2|2	4	1	4	0|0|0|0|0|0|0|0|0|0|0|0|0|0|0|0|0|0	0.42	0.24
FmT-BLM	RECQL	34|33|40|39	146	36.5	4	4|8|11|7|13|10|12|11|5|13|21|10|8|11|10|13|10|10	0.39	0.26
FmT-BLM	ZNHIT6	3|4|5|5	17	4.25	4	0|0|0|0|2|0|0|0|0|0|2|0|0|0|0|0|0|0	0.41	0.26
FmT-BLM	RPA2	20|25|20|23	88	22	4	8|7|0|5|6|9|4|9|0|0|7|0|0|0|0|0|0|0	0.38	0.27
FmT-BLM	PPP1R8	2|0|7|5	14	3.5	4	0|0|0|0|0|2|0|2|0|0|0|0|0|0|0|0|0|0	0.39	0.27
FmT-BLM	WDR76	0|4|2|4	10	2.5	4	0|0|0|0|0|0|0|2|0|0|0|0|0|0|0|0|0|0	0.36	0.27
FmT-BLM	FAM207A	6|5|5|0	16	4	4	0|0|0|0|3|2|0|0|0|0|0|0|0|0|0|0|0|0	0.31	0.29
FmT-BLM	ARPC5	3|3|5|4	15	3.75	4	0|0|0|2|0|0|0|0|0|0|0|0|0|0|0|2|0|0	0.3	0.29
FmT-BLM	DCAF13	0|0|3|5	8	2	4	0|0|0|0|2|0|0|0|0|0|0|0|0|0|0|0|0|0	0.3	0.3
FmT-BLM	RNH1	2|0|3|3	8	2	4	0|0|0|0|0|0|0|0|0|0|0|0|0|0|0|2|0|0	0.26	0.31
FmT-BLM	ANXA11	4|2|4|4	14	3.5	4	0|0|0|0|0|0|0|0|0|0|0|0|0|0|4|0|0|0	0.26	0.31
FmT-BLM	VPS26A	5|3|0|5	13	3.25	4	0|0|0|0|0|4|0|0|0|0|0|0|0|0|0|0|0|0	0.26	0.31
FmT-BLM	CCNA2	5|0|0|0	5	1.25	4	0|0|0|0|0|0|0|0|0|0|0|0|0|0|0|0|0|0	0.25	0.32
FmT-BLM	MSH5	5|0|0|0	5	1.25	4	0|0|0|0|0|0|0|0|0|0|0|0|0|0|0|0|0|0	0.25	0.32
FmT-BLM	CSNK1E	0|0|5|0	5	1.25	4	0|0|0|0|0|0|0|0|0|0|0|0|0|0|0|0|0|0	0.25	0.32
FmT-BLM	DMD	0|0|5|0	5	1.25	4	0|0|0|0|0|0|0|0|0|0|0|0|0|0|0|0|0|0	0.25	0.32
FmT-BLM	HSPG2	4|0|0|0	4	1	4	0|0|0|0|0|0|0|0|0|0|0|0|0|0|0|0|0|0	0.25	0.34
FmT-BLM	NHP2	0|4|0|0	4	1	4	0|0|0|0|0|0|0|0|0|0|0|0|0|0|0|0|0|0	0.25	0.34
FmT-BLM	ZNF320	0|4|0|0	4	1	4	0|0|0|0|0|0|0|0|0|0|0|0|0|0|0|0|0|0	0.25	0.34
FmT-BLM	SBNO2	0|4|0|0	4	1	4	0|0|0|0|0|0|0|0|0|0|0|0|0|0|0|0|0|0	0.25	0.34
FmT-BLM	TMX1	0|0|4|0	4	1	4	0|0|0|0|0|0|0|0|0|0|0|0|0|0|0|0|0|0	0.25	0.34
FmT-BLM	RXRG	0|0|0|4	4	1	4	0|0|0|0|0|0|0|0|0|0|0|0|0|0|0|0|0|0	0.25	0.34
FmT-BLM	RBM33	3|0|0|0	3	0.75	4	0|0|0|0|0|0|0|0|0|0|0|0|0|0|0|0|0|0	0.24	0.35
FmT-BLM	DDX41	3|0|0|0	3	0.75	4	0|0|0|0|0|0|0|0|0|0|0|0|0|0|0|0|0|0	0.24	0.35
FmT-BLM	TACO1	3|0|0|0	3	0.75	4	0|0|0|0|0|0|0|0|0|0|0|0|0|0|0|0|0|0	0.24	0.35
FmT-BLM	UFM1	3|0|0|0	3	0.75	4	0|0|0|0|0|0|0|0|0|0|0|0|0|0|0|0|0|0	0.24	0.35
FmT-BLM	RNASEH2A	3|0|0|0	3	0.75	4	0|0|0|0|0|0|0|0|0|0|0|0|0|0|0|0|0|0	0.24	0.35
FmT-BLM	PRKRA	0|3|0|0	3	0.75	4	0|0|0|0|0|0|0|0|0|0|0|0|0|0|0|0|0|0	0.24	0.35
FmT-BLM	IRF2BP1	0|3|0|0	3	0.75	4	0|0|0|0|0|0|0|0|0|0|0|0|0|0|0|0|0|0	0.24	0.35
FmT-BLM	2024-09-08	0|3|0|0	3	0.75	4	0|0|0|0|0|0|0|0|0|0|0|0|0|0|0|0|0|0	0.24	0.35
FmT-BLM	NAA50	0|0|3|0	3	0.75	4	0|0|0|0|0|0|0|0|0|0|0|0|0|0|0|0|0|0	0.24	0.35
FmT-BLM	FANCC	0|0|3|0	3	0.75	4	0|0|0|0|0|0|0|0|0|0|0|0|0|0|0|0|0|0	0.24	0.35
FmT-BLM	GSTO1	0|0|3|0	3	0.75	4	0|0|0|0|0|0|0|0|0|0|0|0|0|0|0|0|0|0	0.24	0.35
FmT-BLM	CLIP2	0|0|3|0	3	0.75	4	0|0|0|0|0|0|0|0|0|0|0|0|0|0|0|0|0|0	0.24	0.35
FmT-BLM	ABCA10	0|0|0|3	3	0.75	4	0|0|0|0|0|0|0|0|0|0|0|0|0|0|0|0|0|0	0.24	0.35
FmT-BLM	FBN1	0|0|0|3	3	0.75	4	0|0|0|0|0|0|0|0|0|0|0|0|0|0|0|0|0|0	0.24	0.35
FmT-BLM	E2F8	0|0|0|3	3	0.75	4	0|0|0|0|0|0|0|0|0|0|0|0|0|0|0|0|0|0	0.24	0.35
FmT-BLM	C20orf27	0|0|0|3	3	0.75	4	0|0|0|0|0|0|0|0|0|0|0|0|0|0|0|0|0|0	0.24	0.35
FmT-BLM	PGK1	0|0|0|3	3	0.75	4	0|0|0|0|0|0|0|0|0|0|0|0|0|0|0|0|0|0	0.24	0.35
FmT-BLM	COL4A6	0|0|0|3	3	0.75	4	0|0|0|0|0|0|0|0|0|0|0|0|0|0|0|0|0|0	0.24	0.35
FmT-BLM	MAP3K1	0|0|0|3	3	0.75	4	0|0|0|0|0|0|0|0|0|0|0|0|0|0|0|0|0|0	0.24	0.35
FmT-BLM	FAM50A	8|7|9|9	33	8.25	4	0|0|0|0|0|0|0|0|0|3|7|0|0|0|0|0|0|0	0.24	0.39
FmT-BLM	ZNF629	6|5|7|5	23	5.75	4	0|2|0|0|3|3|0|0|0|0|0|0|0|0|0|0|0|0	0.22	0.4
FmT-BLM	ATRX	4|8|4|7	23	5.75	4	0|0|0|0|4|3|0|0|0|0|0|0|0|0|0|2|0|0	0.22	0.4
FmT-BLM	TMEM165	4|4|3|0	11	2.75	4	0|0|0|0|0|0|0|0|0|0|0|0|4|0|0|0|0|0	0.21	0.4
FmT-BLM	MAGOH	2|2|2|2	8	2	4	0|0|2|0|0|0|0|0|0|0|0|0|0|0|0|0|0|0	0.22	0.4
FmT-BLM	TALDO1	2|0|0|0	2	0.5	4	0|0|0|0|0|0|0|0|0|0|0|0|0|0|0|0|0|0	0.21	0.41
FmT-BLM	PPP2R2D	2|0|0|0	2	0.5	4	0|0|0|0|0|0|0|0|0|0|0|0|0|0|0|0|0|0	0.21	0.41
FmT-BLM	ERP29	2|0|0|0	2	0.5	4	0|0|0|0|0|0|0|0|0|0|0|0|0|0|0|0|0|0	0.21	0.41
FmT-BLM	COX5B	2|0|0|0	2	0.5	4	0|0|0|0|0|0|0|0|0|0|0|0|0|0|0|0|0|0	0.21	0.41
FmT-BLM	SMARCAD1	2|0|0|0	2	0.5	4	0|0|0|0|0|0|0|0|0|0|0|0|0|0|0|0|0|0	0.21	0.41
FmT-BLM	RAD51	2|0|0|0	2	0.5	4	0|0|0|0|0|0|0|0|0|0|0|0|0|0|0|0|0|0	0.21	0.41
FmT-BLM	LRRC31	2|0|0|0	2	0.5	4	0|0|0|0|0|0|0|0|0|0|0|0|0|0|0|0|0|0	0.21	0.41
FmT-BLM	JAG1	2|0|0|0	2	0.5	4	0|0|0|0|0|0|0|0|0|0|0|0|0|0|0|0|0|0	0.21	0.41
FmT-BLM	E2F3	2|0|0|0	2	0.5	4	0|0|0|0|0|0|0|0|0|0|0|0|0|0|0|0|0|0	0.21	0.41
FmT-BLM	MIS18BP1	2|0|0|0	2	0.5	4	0|0|0|0|0|0|0|0|0|0|0|0|0|0|0|0|0|0	0.21	0.41
FmT-BLM	LYPLAL1	0|2|0|0	2	0.5	4	0|0|0|0|0|0|0|0|0|0|0|0|0|0|0|0|0|0	0.21	0.41
FmT-BLM	TWF1	0|2|4|0	6	1.5	4	0|0|0|2|0|0|0|0|0|0|0|0|0|0|0|0|0|0	0.21	0.41
FmT-BLM	SMAD2	0|2|0|0	2	0.5	4	0|0|0|0|0|0|0|0|0|0|0|0|0|0|0|0|0|0	0.21	0.41
FmT-BLM	SEPHS1	0|2|0|0	2	0.5	4	0|0|0|0|0|0|0|0|0|0|0|0|0|0|0|0|0|0	0.21	0.41
FmT-BLM	SLC25A21	0|2|0|0	2	0.5	4	0|0|0|0|0|0|0|0|0|0|0|0|0|0|0|0|0|0	0.21	0.41
FmT-BLM	CLTA	0|2|0|0	2	0.5	4	0|0|0|0|0|0|0|0|0|0|0|0|0|0|0|0|0|0	0.21	0.41
FmT-BLM	LIG4	0|2|0|0	2	0.5	4	0|0|0|0|0|0|0|0|0|0|0|0|0|0|0|0|0|0	0.21	0.41
FmT-BLM	PCYOX1	0|2|0|0	2	0.5	4	0|0|0|0|0|0|0|0|0|0|0|0|0|0|0|0|0|0	0.21	0.41
FmT-BLM	CENPM	0|2|0|0	2	0.5	4	0|0|0|0|0|0|0|0|0|0|0|0|0|0|0|0|0|0	0.21	0.41
FmT-BLM	CENPH	0|2|0|4	6	1.5	4	0|0|0|0|2|0|0|0|0|0|0|0|0|0|0|0|0|0	0.21	0.41
FmT-BLM	CDC7	0|2|0|0	2	0.5	4	0|0|0|0|0|0|0|0|0|0|0|0|0|0|0|0|0|0	0.21	0.41
FmT-BLM	PPP2R5C	0|2|0|0	2	0.5	4	0|0|0|0|0|0|0|0|0|0|0|0|0|0|0|0|0|0	0.21	0.41
FmT-BLM	SALL3	0|2|0|0	2	0.5	4	0|0|0|0|0|0|0|0|0|0|0|0|0|0|0|0|0|0	0.21	0.41
FmT-BLM	ZNF630	0|2|0|0	2	0.5	4	0|0|0|0|0|0|0|0|0|0|0|0|0|0|0|0|0|0	0.21	0.41
FmT-BLM	FAM204A	0|0|2|0	2	0.5	4	0|0|0|0|0|0|0|0|0|0|0|0|0|0|0|0|0|0	0.21	0.41
FmT-BLM	CHEK1	0|0|2|0	2	0.5	4	0|0|0|0|0|0|0|0|0|0|0|0|0|0|0|0|0|0	0.21	0.41
FmT-BLM	CWF19L2	0|0|2|0	2	0.5	4	0|0|0|0|0|0|0|0|0|0|0|0|0|0|0|0|0|0	0.21	0.41
FmT-BLM	ALDOA	0|0|2|0	2	0.5	4	0|0|0|0|0|0|0|0|0|0|0|0|0|0|0|0|0|0	0.21	0.41
FmT-BLM	GLUL	0|0|2|0	2	0.5	4	0|0|0|0|0|0|0|0|0|0|0|0|0|0|0|0|0|0	0.21	0.41
FmT-BLM	GTF2E2	0|0|2|0	2	0.5	4	0|0|0|0|0|0|0|0|0|0|0|0|0|0|0|0|0|0	0.21	0.41
FmT-BLM	ZCCHC12	0|0|2|0	2	0.5	4	0|0|0|0|0|0|0|0|0|0|0|0|0|0|0|0|0|0	0.21	0.41
FmT-BLM	GTF2E1	0|0|2|0	2	0.5	4	0|0|0|0|0|0|0|0|0|0|0|0|0|0|0|0|0|0	0.21	0.41
FmT-BLM	ARHGEF15	0|0|2|0	2	0.5	4	0|0|0|0|0|0|0|0|0|0|0|0|0|0|0|0|0|0	0.21	0.41
FmT-BLM	CTPS2	0|0|2|0	2	0.5	4	0|0|0|0|0|0|0|0|0|0|0|0|0|0|0|0|0|0	0.21	0.41
FmT-BLM	JAK1	0|0|2|0	2	0.5	4	0|0|0|0|0|0|0|0|0|0|0|0|0|0|0|0|0|0	0.21	0.41
FmT-BLM	IMPDH1	0|0|2|0	2	0.5	4	0|0|0|0|0|0|0|0|0|0|0|0|0|0|0|0|0|0	0.21	0.41
FmT-BLM	ATP6V0A2	0|0|2|0	2	0.5	4	0|0|0|0|0|0|0|0|0|0|0|0|0|0|0|0|0|0	0.21	0.41
FmT-BLM	GALE	0|0|0|2	2	0.5	4	0|0|0|0|0|0|0|0|0|0|0|0|0|0|0|0|0|0	0.21	0.41
FmT-BLM	RPS6KA2	0|0|0|2	2	0.5	4	0|0|0|0|0|0|0|0|0|0|0|0|0|0|0|0|0|0	0.21	0.41
FmT-BLM	TLK1	0|0|0|2	2	0.5	4	0|0|0|0|0|0|0|0|0|0|0|0|0|0|0|0|0|0	0.21	0.41
FmT-BLM	PRPF38A	0|0|0|2	2	0.5	4	0|0|0|0|0|0|0|0|0|0|0|0|0|0|0|0|0|0	0.21	0.41
FmT-BLM	CENPQ	0|0|0|2	2	0.5	4	0|0|0|0|0|0|0|0|0|0|0|0|0|0|0|0|0|0	0.21	0.41
FmT-BLM	JUNB	0|0|0|2	2	0.5	4	0|0|0|0|0|0|0|0|0|0|0|0|0|0|0|0|0|0	0.21	0.41
FmT-BLM	DNAJC17	0|0|0|2	2	0.5	4	0|0|0|0|0|0|0|0|0|0|0|0|0|0|0|0|0|0	0.21	0.41
FmT-BLM	UBE2K	0|0|0|2	2	0.5	4	0|0|0|0|0|0|0|0|0|0|0|0|0|0|0|0|0|0	0.21	0.41
FmT-BLM	RNASEH2C	0|0|0|2	2	0.5	4	0|0|0|0|0|0|0|0|0|0|0|0|0|0|0|0|0|0	0.21	0.41
FmT-BLM	SIM2	0|0|0|2	2	0.5	4	0|0|0|0|0|0|0|0|0|0|0|0|0|0|0|0|0|0	0.21	0.41
FmT-BLM	RFC3	0|0|0|2	2	0.5	4	0|0|0|0|0|0|0|0|0|0|0|0|0|0|0|0|0|0	0.21	0.41
FmT-BLM	C3orf19	0|0|0|2	2	0.5	4	0|0|0|0|0|0|0|0|0|0|0|0|0|0|0|0|0|0	0.21	0.41
FmT-BLM	RASIP1	0|0|0|2	2	0.5	4	0|0|0|0|0|0|0|0|0|0|0|0|0|0|0|0|0|0	0.21	0.41
FmT-BLM	RPF1	0|0|0|2	2	0.5	4	0|0|0|0|0|0|0|0|0|0|0|0|0|0|0|0|0|0	0.21	0.41
FmT-BLM	WRN	5|5|3|5	18	4.5	4	0|3|0|3|0|0|0|0|0|0|0|0|0|0|0|0|0|0	0.18	0.5
FmT-BLM	MORC4	2|0|5|3	10	2.5	4	0|0|0|0|0|2|2|0|0|0|0|0|0|0|0|0|0|0	0.19	0.5
FmT-BLM	MCU	4|3|4|0	11	2.75	4	2|0|0|0|0|0|0|2|0|0|0|0|0|0|0|0|0|0	0.21	0.5
FmT-BLM	PRPS2	9|13|14|9	45	11.25	4	0|0|0|0|0|0|0|0|15|0|0|0|0|0|0|0|0|0	0.2	0.5
FmT-BLM	MAML1	5|2|0|0	7	1.75	4	0|0|0|0|0|0|0|0|0|3|0|0|0|0|0|0|0|0	0.17	0.5
FmT-BLM	DAXX	0|3|0|3	6	1.5	4	0|2|0|0|0|0|0|0|0|0|0|0|0|0|0|0|0|0	0.21	0.5
FmT-BLM	WDR46	2|3|0|2	7	1.75	4	3|0|0|0|0|0|0|0|0|0|0|0|0|0|0|0|0|0	0.14	0.51
FmT-BLM	TCEB1	6|5|6|5	22	5.5	4	0|3|0|2|0|0|0|3|0|0|0|0|0|0|0|0|0|0	0.16	0.51
FmT-BLM	MAPRE1	4|4|2|4	14	3.5	4	0|0|0|0|2|0|3|0|0|0|0|0|0|0|0|0|0|0	0.15	0.51
FmT-BLM	SS18L2	0|5|4|4	13	3.25	4	0|0|0|6|0|0|0|0|0|0|0|0|0|0|0|0|0|0	0.14	0.51
FmT-BLM	RAD51C	0|4|5|3	12	3	4	0|0|0|0|2|0|0|0|0|0|3|0|0|0|0|0|0|0	0.15	0.51
FmT-BLM	KIF2C	0|0|3|2	5	1.25	4	0|0|0|0|0|0|0|0|2|0|0|0|0|0|0|0|0|0	0.16	0.51
FmT-BLM	OTUB1	2|2|0|0	4	1	4	0|0|0|0|0|0|0|0|2|0|0|0|0|0|0|0|0|0	0.11	0.52
FmT-BLM	CXorf56	14|9|11|13	47	11.75	4	4|5|3|2|3|0|3|0|5|5|5|2|2|0|0|3|2|3	0.11	0.52
FmT-BLM	ATP1B3	7|7|8|7	29	7.25	4	0|3|0|4|0|0|0|0|0|0|0|0|0|0|4|0|0|0	0.12	0.52
FmT-BLM	ARPC5L	2|0|4|3	9	2.25	4	0|0|2|2|0|0|0|0|0|0|0|0|0|0|0|0|0|0	0.13	0.52
FmT-BLM	ARPC2	3|0|6|4	13	3.25	4	2|0|0|0|0|0|0|0|0|0|0|2|0|0|0|3|0|0	0.11	0.52
FmT-BLM	C19orf43	3|0|2|0	5	1.25	4	0|0|0|0|0|0|0|0|0|0|0|0|0|0|3|0|0|0	0.11	0.53
FmT-BLM	SRBD1	3|0|0|0	3	0.75	4	0|0|0|0|0|2|0|0|0|0|0|0|0|0|0|0|0|0	0.1	0.53
FmT-BLM	METAP2	3|0|0|0	3	0.75	4	0|0|0|0|0|0|0|0|0|0|0|0|0|0|0|0|2|0	0.1	0.53
FmT-BLM	TLK2	2|0|2|2	6	1.5	4	0|0|0|0|0|0|0|0|0|0|3|0|0|0|0|0|0|0	0.11	0.53
FmT-BLM	CHD8	10|10|10|6	36	9	4	3|0|2|4|4|3|2|4|0|0|2|0|0|0|0|0|0|0	0.11	0.53
FmT-BLM	TH1L	0|0|3|0	3	0.75	4	0|2|0|0|0|0|0|0|0|0|0|0|0|0|0|0|0|0	0.1	0.53
FmT-BLM	YTHDF3	0|0|2|3	5	1.25	4	0|0|0|0|0|0|0|0|0|3|0|0|0|0|0|0|0|0	0.11	0.53
FmT-BLM	CTBP1	0|0|3|0	3	0.75	4	0|0|0|0|0|0|0|0|0|2|0|0|0|0|0|0|0|0	0.11	0.53
FmT-BLM	DCUN1D5	0|0|0|3	3	0.75	4	0|0|0|0|0|0|0|0|0|2|0|0|0|0|0|0|0|0	0.1	0.53
FmT-BLM	RANBP3	5|0|0|0	5	1.25	4	0|0|0|0|0|0|3|0|0|2|0|0|0|0|0|0|0|0	0.09	0.54
FmT-BLM	GTSE1	4|6|9|10	29	7.25	4	0|3|0|0|4|3|3|3|0|0|4|0|0|0|0|0|0|0	0.09	0.54
FmT-BLM	COPS7A	3|2|3|0	8	2	4	0|0|0|0|0|0|2|2|0|0|0|0|0|0|0|0|0|0	0.08	0.54
FmT-BLM	CPNE3	0|3|2|2	7	1.75	4	4|0|0|0|0|0|0|0|0|0|0|0|0|0|0|0|0|0	0.09	0.54
FmT-BLM	ARF5	0|0|7|0	7	1.75	4	0|0|0|0|0|0|0|0|0|0|0|0|0|0|0|7|0|0	0.1	0.54
FmT-BLM	AURKA	2|0|0|2	4	1	4	3|0|0|0|0|0|0|0|0|0|0|0|0|0|0|0|0|0	0.07	0.55
FmT-BLM	RPA3	20|17|21|15	73	18.25	4	0|0|0|0|7|7|6|9|2|3|9|3|3|0|0|0|5|0	0.06	0.55
FmT-BLM	ACSL4	3|3|6|0	12	3	4	0|0|0|0|0|0|0|0|0|0|0|0|3|0|0|0|4|0	0.07	0.55
FmT-BLM	TCF12	30|33|30|27	120	30	4	14|13|8|9|11|8|12|9|6|3|11|0|4|0|0|0|6|3	0.08	0.55
FmT-BLM	NHLRC2	0|6|2|4	12	3	4	0|0|0|0|0|2|0|0|0|2|4|0|0|0|0|0|0|0	0.06	0.55
FmT-BLM	UMPS	0|2|2|3	7	1.75	4	0|0|0|0|0|0|0|0|0|0|0|0|0|2|0|2|0|0	0.06	0.55
FmT-BLM	UBLCP1	4|6|6|7	23	5.75	4	0|0|0|0|0|0|0|0|4|6|0|0|0|0|0|0|0|0	0.06	0.56
FmT-BLM	INVS	2|0|0|0	2	0.5	4	0|2|0|0|0|0|0|0|0|0|0|0|0|0|0|0|0|0	0.05	0.56
FmT-BLM	UBE2L3	22|14|21|17	74	18.5	4	0|7|7|0|0|0|0|0|0|0|0|7|10|9|8|4|7|2	0.04	0.57
FmT-BLM	MAMLD1	5|2|0|0	7	1.75	4	0|0|0|0|0|0|7|0|0|0|0|0|0|0|0|0|0|0	0.05	0.57
FmT-BLM	PITRM1	0|2|3|7	12	3	4	0|0|0|2|0|0|0|0|0|0|0|3|2|3|2|0|0|0	0.04	0.57
FmT-BLM	GET4	0|3|0|0	3	0.75	4	0|0|0|0|0|0|0|0|0|0|0|0|0|0|0|0|0|4	0.05	0.57
FmT-BLM	PSMF1	0|0|0|4	4	1	4	0|0|2|0|0|0|0|0|0|0|0|0|0|0|3|0|0|0	0.05	0.57
FmT-BLM	RBM12	6|5|8|2	21	5.25	4	0|0|0|0|2|2|4|0|2|0|4|0|0|0|0|0|0|0	0.04	0.58
FmT-BLM	POLR3D	0|2|0|0	2	0.5	4	0|0|0|0|0|3|0|0|0|0|0|0|0|0|0|0|0|0	0.04	0.58
FmT-BLM	DYNLRB2	0|2|0|0	2	0.5	4	0|0|0|0|0|0|3|0|0|0|0|0|0|0|0|0|0|0	0.04	0.58
FmT-BLM	SMU1	0|0|3|3	6	1.5	4	0|0|0|0|0|0|0|0|0|0|0|0|0|0|3|2|0|0	0.04	0.58
FmT-BLM	WIBG	0|0|2|0	2	0.5	4	0|0|0|0|0|0|0|0|0|0|0|0|3|0|0|0|0|0	0.04	0.58
FmT-BLM	VAT1	0|0|2|0	2	0.5	4	0|0|0|0|0|0|0|0|0|0|0|0|0|3|0|0|0|0	0.04	0.58
FmT-BLM	RBM41	0|0|2|0	2	0.5	4	0|0|0|0|3|0|0|0|0|0|0|0|0|0|0|0|0|0	0.04	0.58
FmT-BLM	BRAF	0|0|2|0	2	0.5	4	0|0|0|0|3|0|0|0|0|0|0|0|0|0|0|0|0|0	0.04	0.58
FmT-BLM	CYB5B	0|0|0|2	2	0.5	4	0|0|0|0|0|0|0|0|0|0|0|0|0|0|0|0|3|0	0.04	0.58
FmT-BLM	ST13	7|4|7|7	25	6.25	4	0|0|0|0|3|3|3|3|0|0|0|0|0|0|2|0|0|0	0.03	0.59
FmT-BLM	PPP5C	3|4|4|3	14	3.5	4	0|2|0|0|0|0|0|0|0|0|0|3|0|0|0|0|0|2	0.03	0.59
FmT-BLM	GTF2F2	8|10|12|11	41	10.25	4	0|2|0|0|4|5|4|5|2|0|0|2|2|0|0|0|5|0	0.03	0.59
FmT-BLM	USP14	5|5|4|8	22	5.5	4	3|0|3|0|3|0|3|2|0|0|2|0|0|0|0|3|0|0	0.03	0.59
FmT-BLM	CFDP1	13|11|14|11	49	12.25	4	5|3|0|4|5|5|5|4|6|0|6|0|0|0|0|2|0|0	0.03	0.59
FmT-BLM	RBM22	7|11|9|15	42	10.5	4	6|6|5|3|4|3|4|4|0|0|3|6|3|0|0|3|0|4	0.03	0.59
FmT-BLM	KBTBD6	3|3|4|4	14	3.5	4	0|0|0|0|0|0|2|3|0|0|2|0|0|0|0|0|0|0	0.03	0.59
FmT-BLM	SPC25	3|0|0|0	3	0.75	4	0|0|0|0|0|5|0|0|0|0|0|0|0|0|0|0|0|0	0.03	0.59
FmT-BLM	DPCD	0|4|0|0	4	1	4	0|0|0|0|4|0|0|0|0|0|0|0|0|0|0|0|0|2	0.03	0.59
FmT-BLM	HSD17B8	3|0|3|2	8	2	4	0|0|4|2|0|0|0|0|0|0|0|0|0|0|0|0|0|0	0.02	0.6
FmT-BLM	KIFC1	3|2|0|0	5	1.25	4	6|0|0|0|0|0|0|0|0|0|0|0|0|0|0|0|0|0	0.02	0.6
FmT-BLM	MCM10	14|17|14|16	61	15.25	4	7|5|2|3|6|4|7|7|0|0|0|0|0|0|0|0|0|0	0.02	0.6
FmT-BLM	FKBP3	12|9|9|9	39	9.75	4	0|3|2|0|4|2|4|2|0|0|5|4|5|3|3|3|4|5	0.02	0.6
FmT-BLM	MAGT1	2|0|0|0	2	0.5	4	0|0|0|0|0|0|0|0|0|4|0|0|0|0|0|0|0|0	0.02	0.6
FmT-BLM	WDR11	0|2|0|0	2	0.5	4	0|0|0|0|0|0|0|4|0|0|0|0|0|0|0|0|0|0	0.02	0.6
FmT-BLM	NCOA2	0|3|0|0	3	0.75	4	0|0|0|0|0|0|0|0|0|6|0|0|0|0|0|0|0|0	0.02	0.6
FmT-BLM	GSTK1	0|2|2|0	4	1	4	0|0|0|0|0|0|2|0|2|0|0|0|0|0|0|0|0|0	0.02	0.6
FmT-BLM	GSK3A	0|0|2|0	2	0.5	4	0|0|0|0|0|0|0|0|0|4|0|0|0|0|0|0|0|0	0.02	0.6
FmT-BLM	PDLIM3	0|0|2|0	2	0.5	4	0|0|0|0|0|0|0|0|0|0|4|0|0|0|0|0|0|0	0.02	0.6
FmT-BLM	GOLPH3	0|0|0|3	3	0.75	4	0|0|0|0|3|0|0|0|0|0|0|0|0|0|0|0|2|0	0.02	0.6
FmT-BLM	SPAG7	3|4|3|5	15	3.75	4	0|0|0|0|0|0|0|0|2|2|5|0|0|0|0|0|0|0	0.01	0.61
FmT-BLM	REXO1	4|0|3|2	9	2.25	4	0|0|0|0|2|0|6|0|0|0|0|0|0|0|0|0|0|0	0.01	0.61
FmT-BLM	PAPOLG	2|0|0|3	5	1.25	4	0|0|0|0|0|0|2|0|0|0|4|0|0|0|0|0|0|0	0.01	0.61
FmT-BLM	ZNF24	6|6|9|6	27	6.75	4	0|3|3|3|0|0|5|4|0|0|0|0|0|0|0|0|0|0	0.01	0.61
FmT-BLM	UBE2A	4|3|9|7	23	5.75	4	0|3|6|3|0|0|0|0|0|0|0|3|0|0|0|0|0|0	0.01	0.61
FmT-BLM	ACP1	8|9|12|11	40	10	4	4|3|4|7|0|2|0|0|0|0|0|5|2|4|3|3|2|0	0.01	0.61
FmT-BLM	ARL3	3|4|2|4	13	3.25	4	0|3|0|3|0|0|0|0|0|0|0|0|0|0|0|2|0|0	0.01	0.61
FmT-BLM	N4BP1	0|4|0|3	7	1.75	4	0|0|0|0|2|3|2|0|0|0|0|0|0|0|0|0|0|0	0.02	0.61
FmT-BLM	PSMA7	0|0|2|0	2	0.5	4	0|0|0|0|0|0|0|0|2|0|0|0|0|0|0|2|0|0	0.01	0.61
FmT-BLM	CDC45	0|0|2|0	2	0.5	4	0|0|0|0|0|0|0|0|0|2|0|0|0|0|0|0|2|0	0.01	0.61
FmT-BLM	MTOR	0|0|6|0	6	1.5	4	0|0|0|0|0|3|0|0|0|5|0|0|0|0|0|0|2|0	0.01	0.61
FmT-BLM	SACM1L	0|0|2|0	2	0.5	4	0|0|0|0|0|0|2|2|0|0|0|0|0|0|0|0|0|0	0.01	0.61
FmT-BLM	DDB1	5|7|6|7	25	6.25	4	4|2|0|0|2|3|0|3|2|2|2|0|3|2|0|0|0|2	0.01	0.62
FmT-BLM	FAM49B	4|0|3|0	7	1.75	4	0|0|0|0|4|0|0|4|0|0|0|0|0|0|0|0|0|0	0.01	0.62
FmT-BLM	SMC5	4|0|4|0	8	2	4	0|0|3|3|0|0|0|2|0|0|0|0|0|0|0|0|0|0	0.01	0.62
FmT-BLM	POLR3G	0|3|4|2	9	2.25	4	0|0|0|0|0|0|0|0|3|0|5|0|0|0|0|0|0|0	0.01	0.62
FmT-BLM	HSPA2	0|0|0|3	3	0.75	4	3|0|0|3|0|0|0|0|0|0|0|0|0|0|0|0|0|0	0.01	0.62
FmT-BLM	CDC20	3|4|10|0	17	4.25	4	0|0|0|0|0|0|3|3|0|0|3|2|0|0|0|0|8|3	0.01	0.63
FmT-BLM	C12orf23	4|4|2|3	13	3.25	4	0|0|0|0|2|0|0|0|0|0|0|3|2|0|0|0|0|2	0.01	0.63
FmT-BLM	GPS1	3|0|0|0	3	0.75	4	2|0|0|0|0|0|2|2|0|0|0|0|0|0|0|0|0|0	0.01	0.63
FmT-BLM	CHTOP	5|5|5|3	18	4.5	4	3|2|3|3|0|0|0|0|0|0|2|0|0|0|0|2|0|2	0.01	0.63
FmT-BLM	C3orf37	3|2|3|0	8	2	4	0|0|0|0|0|0|0|2|2|0|3|0|0|0|0|0|0|0	0.01	0.63
FmT-BLM	CD3EAP	0|2|2|0	4	1	4	0|2|4|0|0|0|0|0|0|0|0|0|0|0|0|0|0|0	0.01	0.63
FmT-BLM	PAPOLA	0|5|3|4	12	3	4	0|0|0|0|3|0|0|0|2|0|2|0|0|0|3|0|0|0	0.01	0.63
FmT-BLM	DHX33	0|0|2|0	2	0.5	4	0|0|0|0|2|0|3|0|0|0|0|0|0|0|0|0|0|0	0.01	0.63
FmT-BLM	MOV10	5|5|0|0	10	2.5	4	0|0|0|2|0|2|0|3|3|0|3|0|0|0|0|0|0|0	0	0.64
FmT-BLM	NDNL2	3|2|0|0	5	1.25	4	2|0|0|0|0|0|2|3|0|0|0|0|0|0|0|0|0|0	0	0.64
FmT-BLM	PSME1	2|0|0|0	2	0.5	4	0|0|0|0|0|0|0|0|0|4|0|0|2|0|0|0|0|0	0	0.64
FmT-BLM	CSDA	3|3|4|4	14	3.5	4	0|0|0|0|0|0|0|0|0|0|0|2|0|2|0|0|6|0	0	0.64
FmT-BLM	HARS	6|13|12|8	39	9.75	4	3|0|3|0|5|3|5|4|0|5|8|0|0|0|2|0|4|3	0	0.64
FmT-BLM	MORC2	3|0|3|0	6	1.5	4	2|2|2|0|0|0|0|2|0|0|0|0|0|0|0|0|0|0	0	0.64
FmT-BLM	GSK3B	0|3|3|0	6	1.5	4	0|0|0|0|0|0|0|0|4|4|0|0|0|0|0|0|0|0	0	0.64
FmT-BLM	C20orf3	0|3|0|0	3	0.75	4	2|0|0|0|0|0|0|0|0|0|0|0|0|3|0|2|0|0	0	0.64
FmT-BLM	TCEA1	0|2|3|0	5	1.25	4	0|0|0|0|2|2|0|0|0|0|3|0|0|0|0|0|0|0	0	0.64
FmT-BLM	COPS3	0|6|0|0	6	1.5	4	0|0|0|0|7|0|0|0|0|0|0|0|0|0|0|0|0|5	0	0.64
FmT-BLM	TFAM	0|2|6|4	12	3	4	2|2|0|0|0|0|0|0|0|0|0|0|2|3|2|3|4|2	0	0.64
FmT-BLM	LANCL1	0|0|3|2	5	1.25	4	2|0|2|0|0|0|3|0|0|0|0|0|0|0|0|0|0|0	0	0.64
FmT-BLM	LOC101060541	0|0|0|3	3	0.75	4	0|0|3|0|0|0|0|2|0|0|0|0|2|0|0|0|0|0	0	0.64
FmT-BLM	PSMD8	3|2|2|2	9	2.25	4	0|0|0|0|0|0|0|0|0|0|0|0|0|2|2|4|0|0	0	0.65
FmT-BLM	TKT	2|0|0|0	2	0.5	4	0|0|0|0|0|2|0|0|2|0|0|0|0|0|0|0|2|0	0	0.65
FmT-BLM	C21orf33	4|0|0|0	4	1	4	0|0|0|4|0|0|0|0|0|3|0|2|0|0|0|0|0|0	0	0.65
FmT-BLM	OXSR1	2|3|0|2	7	1.75	4	0|0|0|0|0|0|0|2|4|2|0|0|0|0|0|0|0|0	0	0.65
FmT-BLM	ARPC4	6|10|9|7	32	8	4	2|0|4|5|2|0|3|4|0|0|3|4|0|4|6|4|0|0	0	0.65
FmT-BLM	RAC1	4|4|4|4	16	4	4	0|0|0|4|0|0|4|3|0|0|0|0|0|0|0|0|0|0	0	0.65
FmT-BLM	LEO1	2|0|0|0	2	0.5	4	0|2|0|0|2|0|0|2|0|0|0|0|0|0|0|0|0|0	0	0.65
FmT-BLM	UBE2M	3|3|3|0	9	2.25	4	0|0|0|0|2|2|0|0|0|0|3|2|0|0|0|0|0|0	0	0.65
FmT-BLM	AP1M1	4|5|0|2	11	2.75	4	0|0|0|0|0|0|0|0|3|0|0|3|3|0|0|0|2|0	0	0.65
FmT-BLM	KIAA0664	0|0|0|2	2	0.5	4	0|0|0|0|0|2|0|2|0|0|0|0|0|0|0|2|0|0	0	0.65
FmT-BLM	CCDC124	2|6|2|0	10	2.5	4	0|0|0|0|0|0|0|0|0|0|0|2|0|0|0|0|6|5	0	0.66
FmT-BLM	PLK1	9|9|7|16	41	10.25	4	6|9|4|7|5|7|5|5|0|0|0|4|2|0|2|4|3|4	0	0.66
FmT-BLM	DNAJC9	3|2|3|0	8	2	4	0|0|2|0|3|0|0|0|2|2|2|0|0|0|2|0|0|0	0	0.66
FmT-BLM	MAPK1	9|7|10|9	35	8.75	4	0|3|0|0|0|6|2|6|0|0|0|0|0|0|4|3|0|4	0	0.66
FmT-BLM	LCLAT1	0|0|2|2	4	1	4	0|0|0|0|2|2|0|0|3|0|0|0|0|0|0|0|0|0	0	0.66
FmT-BLM	SRSF5	0|0|0|2	2	0.5	4	0|0|0|0|0|2|0|5|0|0|0|0|0|0|0|0|0|0	0	0.66
FmT-BLM	ZFP106	4|2|4|2	12	3	4	0|3|0|0|2|3|3|2|0|0|0|0|0|0|0|0|0|0	0	0.67
FmT-BLM	RBM27	4|12|8|6	30	7.5	4	6|6|0|0|5|6|0|5|0|0|0|0|0|0|0|0|0|0	0	0.67
FmT-BLM	PRDX5	17|16|14|11	58	14.5	4	5|6|9|7|5|3|5|4|0|0|0|5|8|0|0|0|6|7	0	0.67
FmT-BLM	PIN1	0|5|0|0	5	1.25	4	4|3|3|0|2|0|0|0|0|0|0|0|0|0|0|0|0|0	0	0.67
FmT-BLM	YEATS4	0|0|0|4	4	1	4	0|0|0|0|3|3|2|2|0|0|0|0|0|0|0|0|0|0	0	0.67
FmT-BLM	EDF1	3|4|3|5	15	3.75	4	0|0|0|0|0|0|0|0|0|0|5|0|3|2|0|0|0|3	0	0.68
FmT-BLM	PPP4C	4|5|4|4	17	4.25	4	0|0|0|0|3|0|0|0|0|4|6|0|0|0|0|0|0|0	0	0.68
FmT-BLM	FEN1	7|6|4|6	23	5.75	4	6|4|0|3|2|0|0|0|3|0|0|3|2|0|0|0|2|0	0	0.68
FmT-BLM	NOP14	18|15|13|15	61	15.25	4	7|7|6|4|5|7|10|9|0|0|0|3|0|0|0|0|0|3	0	0.68
FmT-BLM	MORF4L2	4|0|0|0	4	1	4	3|0|3|5|0|0|0|0|0|0|0|0|0|0|0|0|0|0	0	0.68
FmT-BLM	C19orf29	2|6|2|3	13	3.25	4	2|3|3|0|5|3|2|2|0|0|0|0|0|0|0|0|0|0	0	0.68
FmT-BLM	TBCB	3|2|4|4	13	3.25	4	0|4|0|0|2|3|2|3|0|0|0|0|0|0|0|0|0|0	0	0.68
FmT-BLM	PPP2R5D	0|0|3|4	7	1.75	4	2|2|0|0|2|2|2|3|0|3|0|0|2|0|0|0|3|0	0	0.68
FmT-BLM	ZNF622	0|0|2|0	2	0.5	4	0|0|0|0|0|0|0|0|6|2|0|0|0|0|0|0|0|0	0	0.68
FmT-BLM	BRD2	2|0|0|0	2	0.5	4	2|0|2|0|0|0|0|0|0|0|0|0|2|0|2|0|0|0	0	0.69
FmT-BLM	NEDD1	3|0|0|0	3	0.75	4	0|0|0|0|3|0|3|0|2|0|2|0|0|0|0|0|0|0	0	0.69
FmT-BLM	NOSIP	13|15|14|16	58	14.5	4	3|7|6|5|7|6|6|2|4|3|11|4|3|6|4|5|6|3	0	0.69
FmT-BLM	HEXIM1	8|5|9|4	26	6.5	4	0|3|2|0|6|6|4|4|0|0|2|0|0|0|2|0|0|0	0	0.69
FmT-BLM	PSMD7	3|0|2|2	7	1.75	4	0|0|0|0|0|0|0|0|0|0|0|2|0|0|3|0|3|2	0	0.69
FmT-BLM	ZFP91	4|3|3|3	13	3.25	4	2|2|3|0|4|2|0|3|0|0|0|0|0|0|2|2|0|0	0	0.69
FmT-BLM	SYF2	0|4|2|3	9	2.25	4	2|3|2|3|2|3|0|3|0|0|0|2|0|0|0|0|0|0	0	0.69
FmT-BLM	LANCL2	0|3|2|0	5	1.25	4	0|0|0|0|0|0|0|2|0|0|0|0|2|0|0|0|2|4	0	0.69
FmT-BLM	COPS8	0|2|0|0	2	0.5	4	2|0|0|0|2|2|0|0|0|0|2|0|0|0|0|0|0|0	0	0.69
FmT-BLM	SLTM	0|0|5|2	7	1.75	4	0|3|3|2|2|3|2|4|0|0|0|0|0|0|3|0|0|0	0	0.69
FmT-BLM	LSM6	0|0|2|0	2	0.5	4	0|0|2|2|2|0|2|0|0|0|0|0|0|0|0|0|0|0	0	0.69
FmT-BLM	WDR48	2|2|2|0	6	1.5	4	0|0|2|0|2|2|0|4|0|0|0|0|0|0|0|0|0|0	0	0.7
FmT-BLM	COBRA1	5|6|7|7	25	6.25	4	0|0|0|0|7|4|3|4|0|0|0|0|0|0|0|0|0|0	0	0.7
FmT-BLM	TES	5|3|3|4	15	3.75	4	0|0|0|0|0|4|0|2|0|0|5|2|2|0|0|0|3|2	0	0.7
FmT-BLM	PPAT	3|2|4|4	13	3.25	4	0|0|3|3|3|3|3|0|0|0|4|0|2|2|0|2|3|2	0	0.7
FmT-BLM	PUS7	3|2|0|2	7	1.75	4	0|0|0|0|2|3|0|0|0|0|6|0|0|0|0|0|0|0	0	0.7
FmT-BLM	C11orf58	5|7|4|4	20	5	4	2|2|2|0|4|2|0|3|4|4|5|2|0|0|3|0|0|0	0	0.7
FmT-BLM	ACTN4	6|9|5|7	27	6.75	4	7|0|5|0|4|4|0|4|0|0|0|0|0|0|2|0|2|0	0	0.7
FmT-BLM	TIMM23B	0|5|0|0	5	1.25	4	0|0|0|0|0|0|0|0|0|0|0|0|0|5|4|5|0|0	0	0.7
FmT-BLM	MARCKS	0|0|0|2	2	0.5	4	0|0|0|2|0|0|0|2|0|0|0|0|0|2|0|3|0|0	0	0.7
FmT-BLM	UCK2	0|0|0|2	2	0.5	4	0|0|0|0|0|0|0|0|3|4|0|0|0|0|0|0|2|0	0	0.7
FmT-BLM	SRFBP1	4|4|5|3	16	4	4	0|0|0|0|4|3|4|4|0|0|0|0|0|0|0|0|0|0	0	0.71
FmT-BLM	SERPINB1	5|8|6|6	25	6.25	4	2|0|0|3|0|0|0|0|0|0|0|5|3|0|0|0|7|4	0	0.71
FmT-BLM	CDK11A	8|10|14|10	42	10.5	4	7|0|0|4|10|0|0|0|3|2|3|3|5|0|3|0|4|7	0	0.71
FmT-BLM	NAF1	2|2|0|2	6	1.5	4	2|0|0|0|0|2|2|0|3|2|4|0|0|0|2|0|0|0	0	0.71
FmT-BLM	NAB1	11|15|16|14	56	14	4	2|6|2|3|8|6|4|8|6|5|10|0|0|0|0|0|0|0	0	0.71
FmT-BLM	UCHL1	13|19|14|14	60	15	4	7|11|10|8|8|8|5|5|0|0|0|7|8|5|6|4|7|6	0	0.71
FmT-BLM	RAD18	4|2|3|6	15	3.75	4	3|0|0|3|0|0|4|6|0|0|0|0|0|0|0|0|0|0	0	0.71
FmT-BLM	BYSL	2|6|0|3	11	2.75	4	4|3|0|0|4|4|0|4|0|2|0|0|0|0|0|0|0|0	0	0.71
FmT-BLM	PPIL1	4|6|8|6	24	6	4	3|6|3|3|5|4|3|4|0|0|2|2|2|0|0|0|0|2	0	0.71
FmT-BLM	SLFN11	4|7|4|9	24	6	4	3|3|2|0|0|3|0|0|8|5|4|4|0|0|2|0|3|0	0	0.71
FmT-BLM	ALDH7A1	12|11|8|8	39	9.75	4	3|4|6|5|8|4|5|3|3|7|0|3|3|0|0|0|4|3	0	0.71
FmT-BLM	VPS4B	0|4|3|0	7	1.75	4	4|3|3|0|0|2|3|0|0|0|0|0|0|0|0|0|0|0	0	0.71
FmT-BLM	FARP1	0|2|0|3	5	1.25	4	3|0|0|0|0|3|2|0|2|3|0|0|0|0|0|0|0|0	0	0.71
FmT-BLM	KIF18A	0|0|4|0	4	1	4	2|2|5|4|2|0|0|2|0|0|0|0|0|0|0|0|0|0	0	0.71
FmT-BLM	PHF14	0|0|0|3	3	0.75	4	0|0|0|0|5|4|0|2|0|0|0|0|0|0|0|0|0|0	0	0.71
FmT-BLM	TTLL12	3|0|3|4	10	2.5	4	2|0|2|2|4|3|2|3|0|0|0|0|4|0|0|0|0|2	0	0.72
FmT-BLM	BPNT1	2|0|0|0	2	0.5	4	2|0|0|0|0|0|3|3|0|0|0|2|0|0|0|0|2|0	0	0.72
FmT-BLM	ZNF207	4|2|3|6	15	3.75	4	4|5|4|3|2|3|3|0|0|2|4|0|0|0|4|3|0|3	0	0.72
FmT-BLM	SLC4A1AP	3|0|3|2	8	2	4	0|0|0|0|3|4|3|2|0|2|0|3|0|0|0|0|0|3	0	0.72
FmT-BLM	GTF2F1	16|15|15|13	59	14.75	4	4|3|2|0|7|7|6|6|5|3|13|2|3|0|0|3|5|3	0	0.72
FmT-BLM	PNPT1	3|0|0|0	3	0.75	4	2|2|0|3|0|3|0|4|0|0|0|0|0|0|0|0|0|0	0	0.72
FmT-BLM	PDCD4	3|0|0|0	3	0.75	4	4|0|0|0|2|0|0|2|4|0|0|0|0|0|0|0|0|0	0	0.72
FmT-BLM	CAPNS1	4|8|5|5	22	5.5	4	5|2|0|0|6|3|6|3|0|0|0|0|0|0|0|0|0|0	0	0.72
FmT-BLM	HDGF	4|3|3|2	12	3	4	0|0|0|0|3|3|2|2|2|2|5|0|3|2|0|3|0|0	0	0.72
FmT-BLM	SAE1	6|8|0|8	22	5.5	4	8|0|0|0|0|0|0|0|0|0|7|0|0|0|0|0|0|6	0	0.72
FmT-BLM	ACTR2	10|5|9|8	32	8	4	6|3|4|2|5|5|3|4|6|7|5|4|0|0|0|0|0|4	0	0.72
FmT-BLM	FAM192A	4|6|5|6	21	5.25	4	4|4|0|0|0|0|0|4|5|0|5|0|3|0|0|0|2|0	0	0.72
FmT-BLM	HSDL1	2|0|0|0	2	0.5	4	0|0|0|0|2|0|3|0|0|0|0|0|0|5|0|0|0|0	0	0.72
FmT-BLM	ZC3H15	0|4|0|5	9	2.25	4	0|3|2|0|3|2|0|0|4|4|4|2|0|3|0|0|2|2	0	0.72
FmT-BLM	SNAP23	0|2|0|0	2	0.5	4	0|0|0|0|0|0|0|0|0|0|2|0|0|0|3|3|2|0	0	0.72
FmT-BLM	MLLT1	0|2|0|2	4	1	4	3|3|0|3|2|0|0|0|0|0|0|0|0|0|0|0|0|0	0	0.72
FmT-BLM	TLE3	0|2|0|0	2	0.5	4	2|0|0|0|0|0|0|2|3|2|0|0|3|0|0|0|0|0	0	0.72
FmT-BLM	VAMP3	0|2|2|3	7	1.75	4	2|4|0|0|3|0|0|0|2|2|0|2|0|0|0|0|0|3	0	0.72
FmT-BLM	SPTLC1	0|2|0|0	2	0.5	4	0|0|0|0|0|0|0|0|0|0|0|0|2|3|0|2|3|2	0	0.72
FmT-BLM	NLE1	0|0|2|2	4	1	4	2|0|4|2|3|0|0|0|0|0|0|0|0|0|0|0|0|0	0	0.72
FmT-BLM	QRICH1	0|0|0|2	2	0.5	4	0|0|0|0|0|0|0|2|0|4|4|0|0|0|0|0|0|0	0	0.72
FmT-BLM	PRDX4	0|0|0|7	7	1.75	4	0|0|0|5|0|7|0|0|0|0|0|0|0|0|7|0|0|0	0	0.72
FmT-BLM	NAA10	3|0|2|5	10	2.5	4	0|0|0|0|0|3|0|3|5|4|0|3|0|0|0|0|4|3	0	0.73
FmT-BLM	PINX1	4|2|5|3	14	3.5	4	4|3|0|4|4|4|3|4|0|0|0|0|2|0|0|0|0|0	0	0.73
FmT-BLM	GPKOW	8|6|4|4	22	5.5	4	5|3|0|0|3|6|3|2|3|2|7|0|0|0|0|0|0|0	0	0.73
FmT-BLM	SUPT5H	5|0|3|2	10	2.5	4	0|0|0|0|0|2|4|0|3|3|2|5|2|2|0|2|0|4	0	0.73
FmT-BLM	TADA3	3|5|4|7	19	4.75	4	0|0|3|3|0|4|4|8|0|0|0|0|0|0|0|0|0|0	0	0.73
FmT-BLM	EML4	2|0|0|0	2	0.5	4	0|2|0|0|0|3|4|0|0|0|2|0|0|0|0|0|0|0	0	0.73
FmT-BLM	MRPL22	2|0|0|0	2	0.5	4	0|3|0|0|0|0|0|2|3|2|0|0|2|0|0|0|3|2	0	0.73
FmT-BLM	RPS20	11|16|13|14	54	13.5	4	0|0|0|7|7|7|7|8|0|0|0|0|7|10|6|8|8|7	0	0.73
FmT-BLM	TXLNA	2|2|2|3	9	2.25	4	0|0|0|0|3|2|4|3|0|2|3|0|0|0|0|0|0|0	0	0.73
FmT-BLM	PSMD11	12|5|5|7	29	7.25	4	7|7|7|6|4|5|6|5|4|3|3|3|2|3|5|3|3|0	0	0.73
FmT-BLM	COX4I1	4|5|8|7	24	6	4	4|0|0|0|4|5|4|4|0|3|3|0|2|6|5|5|3|4	0	0.73
FmT-BLM	MIF	28|30|32|34	124	31	4	14|16|17|15|8|10|9|5|0|0|0|10|11|5|7|0|6|10	0	0.73
FmT-BLM	CWC27	8|8|2|3	21	5.25	4	2|3|0|0|3|3|2|5|3|2|11|2|0|0|0|0|0|2	0	0.73
FmT-BLM	RPL14	11|9|16|12	48	12	4	0|5|4|5|6|6|7|5|6|5|13|7|6|6|7|7|6|7	0	0.73
FmT-BLM	ZNF703	2|0|0|0	2	0.5	4	0|0|0|0|0|2|0|2|4|0|3|0|0|0|0|0|0|2	0	0.73
FmT-BLM	ITPA	3|0|0|0	3	0.75	4	0|3|0|0|0|0|0|0|3|7|0|0|0|0|0|0|0|0	0	0.73
FmT-BLM	ATP6V1E1	2|0|0|0	2	0.5	4	0|0|0|0|0|0|0|0|2|0|5|0|0|0|4|0|0|0	0	0.73
FmT-BLM	C17orf85	2|0|0|0	2	0.5	4	0|0|0|0|4|0|4|3|0|0|0|0|0|0|0|0|0|0	0	0.73
FmT-BLM	SPCS3	0|0|2|3	5	1.25	4	0|4|2|0|0|2|0|3|0|0|0|3|3|0|0|0|0|0	0	0.73
FmT-BLM	KRT6B	0|0|4|5	9	2.25	4	0|0|0|0|0|0|0|0|0|0|0|0|0|0|6|0|11|0	0	0.73
FmT-BLM	PLD3	0|0|0|4	4	1	4	0|2|0|0|3|3|0|3|0|0|0|2|0|0|3|5|2|2	0	0.73
FmT-BLM	QKI	0|0|0|3	3	0.75	4	0|2|0|0|3|4|3|3|0|0|0|0|0|0|0|0|0|0	0	0.73
FmT-BLM	MORF4L1	0|0|0|3	3	0.75	4	0|0|0|0|2|3|4|3|0|0|3|3|0|0|3|0|0|0	0	0.73
FmT-BLM	DDX19B	0|0|0|2	2	0.5	4	3|0|0|0|0|0|2|0|0|0|0|0|0|3|0|3|0|0	0	0.73
FmT-BLM	RER1	5|5|2|4	16	4	4	0|3|0|0|0|2|3|3|6|6|3|0|0|0|0|0|0|2	0	0.74
FmT-BLM	FTO	6|13|18|17	54	13.5	4	6|5|10|4|4|3|0|2|0|0|0|6|10|0|10|0|8|5	0	0.74
FmT-BLM	PFDN2	5|5|5|2	17	4.25	4	3|5|4|3|0|0|0|0|0|0|6|0|0|0|0|0|0|0	0	0.74
FmT-BLM	BARD1	19|18|15|25	77	19.25	4	8|6|11|8|13|10|11|14|0|0|0|0|0|0|0|0|0|0	0	0.74
FmT-BLM	UBXN1	4|5|3|0	12	3	4	0|0|0|0|4|3|4|4|0|4|4|0|0|5|4|3|0|0	0	0.74
FmT-BLM	CSNK2B	4|5|0|0	9	2.25	4	0|0|0|0|0|0|0|0|7|6|2|0|0|0|2|0|0|0	0	0.74
FmT-BLM	SMEK1	5|7|8|11	31	7.75	4	3|4|0|0|0|3|4|6|6|6|8|0|5|0|0|0|4|4	0	0.74
FmT-BLM	KPNA4	9|6|8|9	32	8	4	0|0|0|2|5|5|6|8|0|0|0|0|0|0|0|0|0|0	0	0.74
FmT-BLM	ERICH1	9|15|14|16	54	13.5	4	0|9|0|0|8|0|10|0|0|0|8|0|0|0|0|0|0|0	0	0.74
FmT-BLM	COPB2	3|0|3|5	11	2.75	4	2|0|0|0|6|3|4|4|0|0|0|3|0|0|0|0|0|2	0	0.74
FmT-BLM	DNAJB1	6|6|6|6	24	6	4	0|0|0|0|0|0|0|0|0|0|0|0|0|4|4|7|3|5	0	0.74
FmT-BLM	FYTTD1	4|2|4|2	12	3	4	3|4|2|4|0|3|3|5|2|0|0|0|0|0|0|0|0|0	0	0.74
FmT-BLM	TWF2	0|2|0|0	2	0.5	4	0|0|0|0|0|0|0|0|3|3|4|0|0|0|0|0|2|0	0	0.74
FmT-BLM	SNF8	0|2|0|0	2	0.5	4	0|0|0|0|3|4|3|2|0|0|0|0|0|0|0|0|0|0	0	0.74
FmT-BLM	HEATR2	0|0|2|0	2	0.5	4	2|3|2|0|0|0|3|2|3|3|0|0|0|0|0|0|0|2	0	0.74
FmT-BLM	CHAF1B	0|0|0|2	2	0.5	4	0|2|3|3|3|0|3|3|0|0|0|2|0|0|0|0|0|0	0	0.74
FmT-BLM	SH3GLB2	0|0|0|3	3	0.75	4	0|0|0|0|4|7|0|0|0|0|0|0|0|0|3|0|0|0	0	0.74
FmT-BLM	CBX5	0|0|0|4	4	1	4	3|2|0|0|3|2|2|3|0|0|0|4|5|0|2|0|0|2	0	0.74
FmT-BLM	ECHS1	8|7|7|9	31	7.75	4	7|5|4|8|0|0|3|0|0|0|0|0|0|0|0|0|0|0	0	0.75
FmT-BLM	TOMM6	4|0|3|0	7	1.75	4	0|0|0|0|0|0|0|0|3|0|0|0|0|0|4|0|5|4	0	0.75
FmT-BLM	KCTD12	7|6|6|10	29	7.25	4	7|5|5|4|6|5|6|6|0|0|0|2|5|0|0|0|2|7	0	0.75
FmT-BLM	CSNK1D	4|5|0|0	9	2.25	4	4|2|0|0|6|4|4|3|4|3|4|4|3|0|0|0|0|2	0	0.75
FmT-BLM	CLSPN	3|4|5|3	15	3.75	4	0|0|0|0|4|6|5|3|0|0|0|0|0|0|0|0|0|0	0	0.75
FmT-BLM	USP11	6|2|4|3	15	3.75	4	2|6|3|2|4|4|5|4|0|0|3|3|3|3|0|0|4|4	0	0.75
FmT-BLM	EWSR1	6|13|8|10	37	9.25	4	7|4|7|5|3|5|5|4|7|7|9|7|2|5|3|6|3|5	0	0.75
FmT-BLM	ECI2	4|4|2|2	12	3	4	0|4|3|3|3|0|5|5|2|2|0|0|3|0|0|3|0|0	0	0.75
FmT-BLM	PFDN6	3|4|5|4	16	4	4	0|0|3|6|4|3|4|4|0|0|0|4|3|0|0|3|4|2	0	0.75
FmT-BLM	GLRX3	4|5|9|11	29	7.25	4	6|6|0|7|6|8|5|2|0|0|0|0|0|5|5|4|0|0	0	0.75
FmT-BLM	POLR3F	11|9|9|9	38	9.5	4	0|3|0|0|6|4|2|5|0|3|12|2|0|0|4|0|2|0	0	0.75
FmT-BLM	HAT1	10|9|13|12	44	11	4	5|2|3|4|8|9|5|4|4|5|6|6|6|6|5|3|6|8	0	0.75
FmT-BLM	PRPF18	4|9|4|6	23	5.75	4	0|0|0|0|7|6|5|6|0|0|3|3|2|0|3|0|2|5	0	0.75
FmT-BLM	RPS21	7|5|0|4	16	4	4	0|0|0|0|0|0|0|0|0|0|0|0|6|9|0|6|0|0	0	0.75
FmT-BLM	CLPP	5|5|2|2	14	3.5	4	0|4|2|3|3|3|4|4|0|0|0|4|3|5|4|3|3|5	0	0.75
FmT-BLM	DDX31	4|4|0|3	11	2.75	4	3|2|3|0|4|4|6|3|0|0|2|0|0|0|0|0|0|0	0	0.75
FmT-BLM	SUPT6H	0|3|0|0	3	0.75	4	0|0|0|2|5|4|2|3|0|0|0|0|0|0|0|0|0|0	0	0.75
FmT-BLM	JUN	0|3|2|0	5	1.25	4	4|5|3|2|0|0|2|0|0|0|0|2|0|0|0|0|0|2	0	0.75
FmT-BLM	GPD2	0|3|0|0	3	0.75	4	5|3|0|2|0|0|0|4|0|0|0|0|0|0|0|0|0|0	0	0.75
FmT-BLM	DYNLRB1	0|0|2|2	4	1	4	0|0|0|0|0|0|0|0|0|4|0|0|0|2|0|0|3|4	0	0.75
FmT-BLM	AGPS	0|0|0|4	4	1	4	2|2|0|0|0|4|0|0|3|4|0|4|2|0|0|0|4|3	0	0.75
FmT-BLM	PGLS	0|0|0|3	3	0.75	4	0|0|0|0|0|0|0|0|0|0|3|3|4|0|0|4|3|3	0	0.75
FmT-BLM	GPR89A	3|6|0|0	9	2.25	4	8|8|0|0|2|0|0|0|0|0|2|0|0|0|0|0|0|0	0	0.76
FmT-BLM	MED15	4|8|3|6	21	5.25	4	4|3|4|0|7|5|3|0|0|0|7|0|0|0|0|0|3|0	0	0.76
FmT-BLM	CHMP4B	2|0|3|2	7	1.75	4	0|0|0|0|2|3|2|3|0|2|7|0|0|0|0|0|0|0	0	0.76
FmT-BLM	NBN	22|28|22|27	99	24.75	4	6|5|6|7|12|12|16|15|2|0|3|4|9|0|0|0|8|10	0	0.76
FmT-BLM	COPS4	3|3|4|2	12	3	4	4|3|0|0|4|5|4|0|0|0|2|0|0|0|0|2|0|0	0	0.76
FmT-BLM	PRCC	25|33|28|32	118	29.5	4	14|15|16|11|9|17|9|14|0|4|15|0|0|0|0|0|0|0	0	0.76
FmT-BLM	SMC4	7|5|2|3	17	4.25	4	0|5|3|0|4|5|3|3|4|3|6|4|3|5|0|0|6|4	0	0.76
FmT-BLM	POLE	3|2|0|3	8	2	4	2|0|0|0|6|3|3|4|0|0|0|0|0|0|0|0|0|0	0	0.76
FmT-BLM	ASF1B	4|3|0|0	7	1.75	4	3|3|0|3|5|4|3|3|0|0|5|0|0|0|0|0|0|0	0	0.76
FmT-BLM	H2AFY2	10|15|9|9	43	10.75	4	7|0|0|6|0|5|0|0|3|0|0|7|7|5|10|0|10|0	0	0.76
FmT-BLM	CLPB	3|0|3|2	8	2	4	3|2|0|0|0|0|2|0|6|3|0|3|2|0|0|0|3|4	0	0.76
FmT-BLM	PLS3	6|7|10|8	31	7.75	4	3|0|2|3|5|5|2|2|4|5|7|4|3|4|6|7|5|7	0	0.76
FmT-BLM	FMR1	4|4|5|0	13	3.25	4	0|0|0|0|2|0|0|0|8|7|0|0|0|2|0|0|0|0	0	0.76
FmT-BLM	RBM42	2|2|0|0	4	1	4	5|3|3|0|0|2|0|2|0|0|0|0|0|3|2|0|0|0	0	0.76
FmT-BLM	EPHX1	0|2|0|0	2	0.5	4	0|0|0|0|0|0|0|0|0|0|0|0|0|3|4|4|0|2	0	0.76
FmT-BLM	ACOT2	0|0|2|2	4	1	4	4|0|0|5|0|0|0|5|0|0|0|0|0|0|0|0|0|0	0	0.76
FmT-BLM	ZNF295	0|0|0|2	2	0.5	4	0|2|0|0|5|4|2|2|0|0|0|0|0|0|0|0|0|0	0	0.76
FmT-BLM	DHX40	0|0|0|2	2	0.5	4	0|0|0|0|3|3|2|4|0|0|0|3|0|0|0|0|0|0	0	0.76
FmT-BLM	SLC27A4	0|0|0|2	2	0.5	4	0|3|3|3|3|0|4|0|2|0|0|0|0|2|0|0|0|0	0	0.76
FmT-BLM	SMC6	3|7|5|5	20	5	4	4|5|4|8|5|5|5|5|0|0|0|0|0|0|0|0|0|0	0	0.77
FmT-BLM	UBXN7	4|0|0|0	4	1	4	0|4|0|0|0|3|0|0|2|0|8|0|0|0|3|0|0|0	0	0.77
FmT-BLM	HNRPLL	7|10|5|8	30	7.5	4	8|7|6|7|4|0|4|2|3|4|3|4|5|4|0|0|3|5	0	0.77
FmT-BLM	EIF2AK2	6|6|5|4	21	5.25	4	3|0|0|0|4|3|2|0|7|5|5|4|4|3|3|0|5|4	0	0.77
FmT-BLM	HSPA4L	2|3|4|0	9	2.25	4	0|4|3|0|2|4|4|6|0|0|0|0|0|0|0|0|0|0	0	0.77
FmT-BLM	CSRP2	5|3|4|0	12	3	4	0|0|0|0|0|0|0|0|3|3|4|4|2|3|3|8|4|3	0	0.77
FmT-BLM	NHP2L1	9|7|6|5	27	6.75	4	7|6|6|6|6|5|4|3|3|0|0|7|6|0|6|0|6|5	0	0.77
FmT-BLM	OLA1	2|5|4|6	17	4.25	4	4|0|3|4|7|6|0|0|0|0|0|0|0|0|0|0|0|0	0	0.77
FmT-BLM	REXO4	4|5|4|5	18	4.5	4	2|0|0|0|0|2|7|9|0|0|3|0|0|0|0|0|0|0	0	0.77
FmT-BLM	CWF19L1	6|10|6|8	30	7.5	4	5|5|4|3|6|7|4|9|5|3|6|2|0|0|0|0|0|2	0	0.77
FmT-BLM	USP9X	5|0|2|0	7	1.75	4	5|4|2|0|5|4|5|4|4|3|3|0|0|0|0|0|0|0	0	0.77
FmT-BLM	PSMD13	5|4|4|4	17	4.25	4	0|3|0|0|5|5|5|4|0|4|5|0|2|0|2|0|0|0	0	0.77
FmT-BLM	SCAMP3	5|5|6|5	21	5.25	4	6|6|3|5|5|3|4|4|2|4|2|3|2|0|0|5|3|5	0	0.77
FmT-BLM	TMED5	2|0|0|0	2	0.5	4	0|0|0|0|0|0|0|0|5|6|0|3|0|0|0|0|0|0	0	0.77
FmT-BLM	UQCR10	5|4|5|4	18	4.5	4	6|2|3|4|0|0|0|0|4|6|3|0|3|2|0|3|2|2	0	0.77
FmT-BLM	MEPCE	2|0|0|0	2	0.5	4	0|0|0|0|2|3|6|3|0|0|0|0|0|0|0|0|0|0	0	0.77
FmT-BLM	ZC3H18	2|0|0|2	4	1	4	3|0|2|0|3|0|3|6|0|0|2|0|0|0|0|0|0|0	0	0.77
FmT-BLM	PTRH2	6|5|5|3	19	4.75	4	3|4|9|3|4|3|0|2|0|0|4|0|0|0|0|0|0|0	0	0.77
FmT-BLM	ARL8A	2|0|2|0	4	1	4	6|0|0|3|0|0|0|6|0|0|0|0|0|0|0|0|0|0	0	0.77
FmT-BLM	EIF1	3|2|2|0	7	1.75	4	0|0|0|0|0|0|0|0|0|0|0|5|4|3|4|4|3|3	0	0.77
FmT-BLM	DHX36	3|6|4|3	16	4	4	4|4|0|5|4|4|7|4|0|0|5|4|4|4|3|2|4|0	0	0.77
FmT-BLM	C2orf47	0|2|0|0	2	0.5	4	0|0|0|0|3|0|0|3|0|4|0|3|2|0|0|0|0|4	0	0.77
FmT-BLM	RAB9A	0|2|3|7	12	3	4	6|6|0|5|5|6|4|3|5|4|0|4|2|0|0|0|3|5	0	0.77
FmT-BLM	CDKN2A	0|0|2|0	2	0.5	4	2|3|2|2|5|3|2|0|0|0|0|2|3|2|0|0|0|3	0	0.77
FmT-BLM	POLR2I	0|0|4|0	4	1	4	5|4|3|0|0|0|0|3|0|0|0|0|5|0|0|0|4|0	0	0.77
FmT-BLM	RNF169	0|0|2|0	2	0.5	4	3|4|4|0|3|3|2|3|0|0|0|0|0|0|0|0|0|0	0	0.77
FmT-BLM	KRI1	0|0|0|2	2	0.5	4	0|4|0|3|3|4|3|2|0|0|0|0|0|0|0|0|0|0	0	0.77
FmT-BLM	NAA15	0|0|0|2	2	0.5	4	3|3|2|0|3|0|2|0|0|0|0|0|0|0|4|0|2|4	0	0.77
FmT-BLM	FXR2	0|0|0|4	4	1	4	2|0|0|0|0|2|2|3|5|3|6|4|0|2|3|2|0|2	0	0.77
FmT-BLM	C8orf42	4|2|3|0	9	2.25	4	3|0|0|2|0|6|5|4|4|3|4|0|0|0|0|0|0|0	0	0.78
FmT-BLM	STXBP3	2|0|0|0	2	0.5	4	6|5|0|2|0|0|0|0|0|2|0|0|0|0|0|0|0|0	0	0.78
FmT-BLM	RRP15	3|0|3|0	6	1.5	4	3|0|0|0|3|4|5|5|0|0|0|3|2|2|0|4|4|4	0	0.78
FmT-BLM	WHSC1L1	3|0|3|0	6	1.5	4	2|3|0|2|6|5|3|4|0|0|0|2|0|0|2|0|0|0	0	0.78
FmT-BLM	POLD1	4|0|3|3	10	2.5	4	2|0|0|0|2|2|0|0|6|7|4|0|0|0|0|0|0|0	0	0.78
FmT-BLM	NACC1	6|7|0|6	19	4.75	4	0|3|3|4|7|7|5|5|0|0|2|0|0|0|0|0|0|0	0	0.78
FmT-BLM	LSM14A	4|4|4|0	12	3	4	6|5|5|3|2|0|0|0|0|0|4|3|0|3|0|3|0|0	0	0.78
FmT-BLM	TM9SF3	3|2|0|0	5	1.25	4	4|4|2|0|2|2|2|0|3|3|3|2|4|2|5|0|3|3	0	0.78
FmT-BLM	LRRC47	14|13|14|12	53	13.25	4	5|6|8|9|11|5|8|8|0|0|6|0|0|0|0|3|3|5	0	0.78
FmT-BLM	UIMC1	3|7|6|3	19	4.75	4	4|5|6|9|0|0|0|0|0|0|0|0|0|0|0|0|0|0	0	0.78
FmT-BLM	RNMT	3|0|2|8	13	3.25	4	5|5|2|3|7|6|5|2|0|3|7|0|0|0|3|0|0|0	0	0.78
FmT-BLM	RPL32	6|7|7|7	27	6.75	4	3|2|0|0|0|0|0|0|6|0|9|5|3|5|2|5|4|5	0	0.78
FmT-BLM	RPP40	2|4|2|2	10	2.5	4	4|2|0|0|6|0|0|5|3|3|4|0|0|0|0|0|0|0	0	0.78
FmT-BLM	YWHAQ	3|7|13|26	49	12.25	4	14|13|13|14|10|11|8|8|0|4|0|8|0|8|9|9|10|12	0	0.78
FmT-BLM	POLR2H	3|3|2|2	10	2.5	4	3|3|3|2|4|3|5|4|5|4|0|2|4|0|2|4|2|0	0	0.78
FmT-BLM	SRPK1	3|5|4|7	19	4.75	4	6|0|6|5|4|4|3|3|5|4|6|6|4|0|0|0|0|0	0	0.78
FmT-BLM	TXLNG	2|7|3|2	14	3.5	4	0|0|0|0|5|5|3|3|0|2|11|0|0|0|3|0|0|0	0	0.78
FmT-BLM	RPL34	3|3|4|3	13	3.25	4	0|3|3|0|3|3|3|4|0|0|2|4|3|5|5|5|3|4	0	0.78
FmT-BLM	BIVM-ERCC5	0|3|2|3	8	2	4	3|4|5|3|3|3|4|5|0|0|3|0|0|0|0|0|0|0	0	0.78
FmT-BLM	MYBL2	0|2|0|0	2	0.5	4	0|4|4|0|4|2|3|2|0|0|0|0|0|0|0|0|0|0	0	0.78
FmT-BLM	EIF4A2	0|3|0|0	3	0.75	4	4|0|5|2|4|0|4|0|0|0|0|3|2|0|0|0|0|3	0	0.78
FmT-BLM	KIAA1279	0|2|0|0	2	0.5	4	0|0|0|0|0|0|0|0|6|4|3|0|0|0|0|0|2|0	0	0.78
FmT-BLM	MCMBP	0|0|2|0	2	0.5	4	0|0|0|0|2|4|3|5|0|3|0|0|0|0|0|0|0|0	0	0.78
FmT-BLM	PPIL3	0|0|4|3	7	1.75	4	2|4|0|0|4|5|4|6|0|0|3|0|0|0|0|0|0|0	0	0.78
FmT-BLM	MTPN	0|0|9|6	15	3.75	4	0|0|0|0|5|0|4|3|0|0|0|8|6|3|0|0|6|7	0	0.78
FmT-BLM	METTL11A	0|0|3|3	6	1.5	4	0|3|3|0|0|0|0|0|0|0|0|5|4|0|3|0|5|4	0	0.78
FmT-BLM	RB1	0|0|0|2	2	0.5	4	0|0|0|0|5|3|5|2|0|0|0|0|0|0|0|0|0|0	0	0.78
FmT-BLM	NCAPG2	0|0|0|4	4	1	4	0|0|0|0|4|0|5|5|0|0|3|2|3|0|0|0|5|0	0	0.78
FmT-BLM	POLA2	0|0|0|2	2	0.5	4	0|0|0|0|4|5|4|0|0|0|0|0|0|0|0|0|2|0	0	0.78
FmT-BLM	MAPRE2	2|0|0|0	2	0.5	4	0|2|2|0|0|3|0|6|4|3|0|0|0|0|0|3|0|3	0	0.79
FmT-BLM	AARS	5|8|3|8	24	6	4	5|0|0|0|6|7|7|7|0|0|0|0|0|0|0|0|0|0	0	0.79
FmT-BLM	RCL1	11|9|8|10	38	9.5	4	8|8|7|6|5|6|8|8|3|4|8|2|0|0|3|0|0|0	0	0.79
FmT-BLM	BCCIP	3|4|0|3	10	2.5	4	3|3|0|0|3|5|2|5|5|3|0|3|4|5|5|0|4|5	0	0.79
FmT-BLM	NDUFS7	3|3|3|3	12	3	4	4|0|2|3|4|5|4|5|0|0|0|3|6|0|3|3|3|3	0	0.79
FmT-BLM	MRPL12	2|2|3|2	9	2.25	4	0|7|0|0|0|0|0|0|0|0|0|4|0|0|2|0|3|4	0	0.79
FmT-BLM	MSH3	5|5|8|6	24	6	4	0|3|0|2|6|6|2|5|7|8|6|2|0|0|2|0|2|3	0	0.79
FmT-BLM	AP3S1	2|3|4|5	14	3.5	4	0|2|3|2|0|2|3|6|6|5|5|2|3|3|4|2|0|0	0	0.79
FmT-BLM	RPL30	7|7|6|5	25	6.25	4	5|5|0|0|3|2|2|5|0|0|6|0|6|6|0|7|4|3	0	0.79
FmT-BLM	PDCD5	5|6|8|10	29	7.25	4	3|2|2|0|7|6|4|5|3|3|9|3|7|4|2|3|4|3	0	0.79
FmT-BLM	PSMD4	2|0|3|2	7	1.75	4	0|0|0|0|0|0|0|0|7|4|4|2|2|3|2|0|0|2	0	0.79
FmT-BLM	CDIPT	16|11|13|10	50	12.5	4	7|10|9|9|9|10|10|9|7|5|4|6|2|0|5|0|7|7	0	0.79
FmT-BLM	EIF5B	6|5|5|5	21	5.25	4	0|0|0|0|2|3|0|5|0|0|6|4|5|0|4|3|8|5	0	0.79
FmT-BLM	WDR70	16|14|13|16	59	14.75	4	4|6|4|0|8|6|9|9|8|10|12|0|0|0|2|0|0|4	0	0.79
FmT-BLM	MTA3	4|2|0|0	6	1.5	4	2|9|4|3|3|0|0|0|0|0|0|4|3|0|0|0|2|2	0	0.79
FmT-BLM	LOC100506562	3|0|2|0	5	1.25	4	7|0|0|4|0|0|0|0|0|0|0|0|3|0|0|0|4|3	0	0.79
FmT-BLM	PDCD6	12|13|5|9	39	9.75	4	6|6|5|5|6|6|5|8|8|10|8|4|5|7|8|7|6|7	0	0.79
FmT-BLM	RPL31	18|18|23|22	81	20.25	4	9|10|10|6|11|14|10|12|10|11|10|7|7|13|11|12|8|11	0	0.79
FmT-BLM	UBE2N	9|7|10|7	33	8.25	4	5|3|2|4|7|4|0|0|9|9|0|3|0|5|2|0|4|4	0	0.79
FmT-BLM	DDX19A	2|3|3|0	8	2	4	0|0|0|0|0|0|0|2|4|6|5|3|3|0|0|0|0|4	0	0.79
FmT-BLM	SUMO1	5|4|4|4	17	4.25	4	6|5|6|5|4|5|4|4|0|0|0|0|0|0|0|0|0|0	0	0.79
FmT-BLM	TIMM13	2|0|0|0	2	0.5	4	0|0|0|0|0|0|0|0|3|0|2|4|0|0|0|3|4|5	0	0.79
FmT-BLM	JUND	0|2|0|0	2	0.5	4	0|3|5|2|5|3|3|0|0|0|0|0|0|0|0|0|0|0	0	0.79
FmT-BLM	SUGT1	0|3|5|5	13	3.25	4	4|3|4|0|2|5|7|4|3|0|6|3|3|0|0|0|0|3	0	0.79
FmT-BLM	WBP11	0|2|0|0	2	0.5	4	2|3|2|0|2|4|2|4|0|0|5|0|0|0|0|0|0|0	0	0.79
FmT-BLM	ARL8B	0|2|0|0	2	0.5	4	0|0|0|0|4|3|4|0|0|0|0|2|4|4|3|4|0|4	0	0.79
FmT-BLM	RPL35A	0|3|3|0	6	1.5	4	0|4|0|0|4|0|3|4|5|5|4|3|3|5|4|0|3|3	0	0.79
FmT-BLM	GAK	0|4|0|0	4	1	4	0|3|0|0|7|5|4|3|2|2|4|0|0|0|0|0|0|0	0	0.79
FmT-BLM	CTSB	0|2|0|0	2	0.5	4	3|3|0|0|2|0|2|0|6|0|0|0|2|0|0|0|4|0	0	0.79
FmT-BLM	PARG	0|0|2|2	4	1	4	0|0|0|0|2|0|0|2|5|2|8|0|0|0|0|0|0|0	0	0.79
FmT-BLM	CBX8	0|0|2|0	2	0.5	4	4|4|3|3|3|3|5|0|0|0|0|0|0|0|0|0|0|0	0	0.79
FmT-BLM	CAMK2G	0|0|0|5	5	1.25	4	4|5|4|3|5|6|4|5|5|2|0|0|0|0|0|0|2|0	0	0.79
FmT-BLM	RHOG	0|0|0|2	2	0.5	4	3|3|0|3|4|3|4|4|0|2|4|0|0|0|3|0|2|0	0	0.79
FmT-BLM	KIN	4|2|0|3	9	2.25	4	5|3|4|5|6|3|4|5|0|0|0|3|3|0|0|0|2|3	0	0.8
FmT-BLM	DCTPP1	6|6|5|7	24	6	4	4|5|4|4|4|7|4|5|0|0|0|8|6|3|3|3|5|4	0	0.8
FmT-BLM	RPL36	8|5|8|5	26	6.5	4	5|6|6|6|5|0|3|4|7|6|6|7|7|4|8|0|5|5	0	0.8
FmT-BLM	AASDHPPT	2|5|6|0	13	3.25	4	0|2|0|4|0|4|0|6|7|8|4|0|0|0|0|0|4|0	0	0.8
FmT-BLM	SUB1	7|7|6|8	28	7	4	3|0|0|0|0|2|0|0|5|7|8|8|6|4|4|3|4|5	0	0.8
FmT-BLM	DNAJC7	3|4|0|3	10	2.5	4	3|0|0|0|3|0|0|3|4|0|0|4|7|0|4|3|6|2	0	0.8
FmT-BLM	RPS23	8|8|7|7	30	7.5	4	2|3|2|3|5|5|5|6|0|0|0|6|6|5|6|9|7|5	0	0.8
FmT-BLM	PPIB	2|2|3|0	7	1.75	4	2|0|4|4|3|2|2|3|0|0|0|5|6|0|0|2|2|3	0	0.8
FmT-BLM	MRPL49	4|0|0|3	7	1.75	4	4|0|0|6|0|0|5|0|5|4|5|3|4|0|0|0|0|0	0	0.8
FmT-BLM	RPL35	13|15|16|15	59	14.75	4	6|6|8|5|6|9|6|6|10|11|11|9|7|5|8|6|6|8	0	0.8
FmT-BLM	SLC3A2	4|5|0|3	12	3	4	6|5|6|4|5|3|6|4|0|0|0|0|0|5|3|0|2|0	0	0.8
FmT-BLM	BABAM1	3|0|0|4	7	1.75	4	3|0|2|0|2|2|0|2|5|6|7|0|0|0|0|0|0|0	0	0.8
FmT-BLM	RAB13	5|5|4|4	18	4.5	4	3|3|2|0|4|5|3|5|7|6|5|4|0|5|6|4|2|0	0	0.8
FmT-BLM	RPS6KA5	2|0|2|2	6	1.5	4	0|0|0|0|4|3|3|2|2|2|8|0|0|0|0|0|0|0	0	0.8
FmT-BLM	PGAM5	5|5|4|4	18	4.5	4	5|4|7|6|3|2|3|2|0|5|4|5|4|3|3|3|5|5	0	0.8
FmT-BLM	ATP5L	2|0|3|2	7	1.75	4	0|0|4|0|3|4|2|0|5|5|4|0|0|5|3|0|4|2	0	0.8
FmT-BLM	IPO8	4|8|3|3	18	4.5	4	0|0|0|0|7|8|3|7|3|4|5|0|0|0|0|0|0|0	0	0.8
FmT-BLM	SRP9	5|4|5|4	18	4.5	4	5|6|5|5|0|4|4|0|6|6|5|6|5|4|5|0|6|6	0	0.8
FmT-BLM	DYNLL2	4|0|4|0	8	2	4	5|5|0|0|6|3|4|5|0|3|0|3|4|4|0|4|4|6	0	0.8
FmT-BLM	CCDC86	2|0|0|0	2	0.5	4	0|0|3|0|0|0|0|0|0|0|3|2|4|3|3|7|0|3	0	0.8
FmT-BLM	UBA2	4|12|12|21	49	12.25	4	6|5|3|0|11|11|10|12|9|10|14|9|10|5|7|3|6|11	0	0.8
FmT-BLM	NNT	0|4|4|2	10	2.5	4	6|5|5|4|3|6|5|3|5|5|3|0|2|0|0|0|0|2	0	0.8
FmT-BLM	RPL28	0|8|5|9	22	5.5	4	0|0|3|4|7|7|5|8|0|0|0|3|0|5|5|7|4|4	0	0.8
FmT-BLM	STRBP	0|9|9|6	24	6	4	7|7|6|9|8|6|0|7|0|0|0|2|0|4|0|0|0|3	0	0.8
FmT-BLM	FAM193A	0|4|0|3	7	1.75	4	0|0|0|0|6|6|6|4|0|0|0|0|2|0|0|0|0|0	0	0.8
FmT-BLM	EBP	0|5|0|0	5	1.25	4	5|4|5|8|3|4|4|3|4|5|0|0|0|0|0|0|0|0	0	0.8
FmT-BLM	UGGT1	0|0|2|0	2	0.5	4	3|4|2|4|3|4|4|6|0|0|0|0|0|0|2|0|0|0	0	0.8
FmT-BLM	MAT2B	0|0|0|2	2	0.5	4	0|0|0|0|0|0|0|0|0|0|0|5|4|5|0|4|4|3	0	0.8
FmT-BLM	SLC16A1	7|6|6|2	21	5.25	4	5|4|5|6|7|6|8|7|3|4|4|3|2|3|6|7|2|2	0	0.81
FmT-BLM	MPDU1	4|3|2|6	15	3.75	4	8|6|6|5|4|5|6|5|4|4|0|0|0|4|7|2|2|0	0	0.81
FmT-BLM	KTN1	3|4|0|2	9	2.25	4	0|3|8|3|4|3|0|4|0|0|4|3|2|3|2|6|4|5	0	0.81
FmT-BLM	RAVER1	7|9|5|6	27	6.75	4	9|8|4|0|4|3|6|5|2|0|8|0|0|2|2|0|3|0	0	0.81
FmT-BLM	SKP2	2|2|2|0	6	1.5	4	0|0|0|0|0|0|0|0|7|6|5|0|3|0|0|0|0|0	0	0.81
FmT-BLM	ASUN	6|3|4|4	17	4.25	4	5|7|5|5|4|2|7|4|2|3|7|0|0|0|0|0|0|2	0	0.81
FmT-BLM	FUBP1	7|6|8|5	26	6.5	4	3|5|5|4|0|3|3|4|0|0|8|2|0|0|3|11|6|0	0	0.81
FmT-BLM	MRPL24	2|0|3|0	5	1.25	4	0|0|4|3|4|0|5|0|4|6|5|0|3|0|3|0|5|4	0	0.81
FmT-BLM	LENG8	9|4|4|3	20	5	4	5|7|5|5|5|9|7|9|5|5|0|0|0|0|0|0|2|0	0	0.81
FmT-BLM	RRP7A	6|3|5|9	23	5.75	4	5|4|5|7|10|7|8|7|0|0|6|3|3|0|2|3|0|4	0	0.81
FmT-BLM	ZMYM2	25|29|28|28	110	27.5	4	13|17|7|18|16|12|11|12|10|10|3|3|5|0|0|0|3|0	0	0.81
FmT-BLM	STT3B	3|3|4|3	13	3.25	4	4|3|3|6|4|3|3|3|6|6|0|3|3|2|0|2|2|2	0	0.81
FmT-BLM	DDX56	2|3|0|2	7	1.75	4	2|5|4|2|3|3|5|2|3|7|0|0|0|0|0|2|4|2	0	0.81
FmT-BLM	RANBP1	8|3|0|5	16	4	4	5|7|4|5|0|7|8|4|5|3|5|8|0|3|3|6|6|5	0	0.81
FmT-BLM	RPS25	13|14|14|11	52	13	4	8|9|7|8|8|7|6|7|7|7|7|8|10|8|5|13|9|7	0	0.81
FmT-BLM	LIG1	3|5|0|0	8	2	4	0|0|0|0|6|8|6|0|0|2|0|0|0|0|0|0|0|5	0	0.81
FmT-BLM	ATP6V1H	2|2|3|3	10	2.5	4	3|3|0|2|4|5|5|5|7|5|5|0|0|0|0|0|4|4	0	0.81
FmT-BLM	NAP1L4	20|17|13|20	70	17.5	4	7|6|3|4|8|9|5|6|9|10|21|4|2|0|0|0|3|5	0	0.81
FmT-BLM	NSA2	8|5|7|8	28	7	4	4|6|7|4|0|0|5|5|4|4|0|8|7|4|3|4|7|8	0	0.81
FmT-BLM	GTPBP1	5|8|9|10	32	8	4	10|9|5|5|0|0|7|6|6|7|7|0|0|0|0|3|4|0	0	0.81
FmT-BLM	TPM3	3|2|3|8	16	4	4	3|2|2|2|5|6|4|6|0|0|0|5|0|0|4|3|9|8	0	0.81
FmT-BLM	EEF1D	7|8|5|5	25	6.25	4	2|2|0|0|6|6|6|3|3|4|9|3|8|3|6|6|5|2	0	0.81
FmT-BLM	KARS	3|0|2|4	9	2.25	4	0|0|0|0|0|0|0|0|5|4|5|3|3|3|2|4|7|6	0	0.81
FmT-BLM	DLST	2|3|2|2	9	2.25	4	6|4|5|7|0|0|0|0|0|0|0|2|2|0|0|0|2|0	0	0.81
FmT-BLM	PDHA1	5|6|7|4	22	5.5	4	5|5|8|4|5|6|6|8|3|6|0|0|4|0|2|4|0|6	0	0.81
FmT-BLM	HSPE1	3|0|3|4	10	2.5	4	4|5|4|5|5|6|6|6|0|0|0|0|0|0|0|4|0|3	0	0.81
FmT-BLM	RBM4	4|3|0|5	12	3	4	4|4|3|0|0|0|0|14|0|0|0|0|0|0|0|0|0|0	0	0.81
FmT-BLM	ERLIN1	3|4|0|0	7	1.75	4	4|5|7|3|4|4|5|5|0|0|0|4|4|3|0|0|5|4	0	0.81
FmT-BLM	IRAK1	2|0|0|0	2	0.5	4	0|0|0|0|0|0|0|2|8|4|5|0|0|0|0|0|0|0	0	0.81
FmT-BLM	MPP1	3|4|3|2	12	3	4	4|5|3|5|0|4|5|4|6|5|7|0|0|0|0|0|0|0	0	0.81
FmT-BLM	EXOSC1	4|3|0|0	7	1.75	4	4|5|5|6|5|5|4|7|0|0|0|0|0|0|0|0|0|0	0	0.81
FmT-BLM	ISYNA1	2|0|0|0	2	0.5	4	2|0|2|0|0|4|6|6|2|0|0|0|3|0|0|0|3|4	0	0.81
FmT-BLM	IPO4	3|9|6|6	24	6	4	5|10|4|0|7|8|7|7|3|0|4|0|3|0|0|0|0|2	0	0.81
FmT-BLM	TAF7	0|3|2|0	5	1.25	4	0|0|0|0|6|4|6|5|0|0|3|0|2|0|3|0|0|0	0	0.81
FmT-BLM	NECAP2	0|2|2|4	8	2	4	0|0|0|0|4|4|0|0|0|6|8|0|0|0|0|0|0|0	0	0.81
FmT-BLM	SAR1B	0|6|0|4	10	2.5	4	5|6|0|3|7|5|7|0|0|0|4|7|3|4|0|0|0|4	0	0.81
FmT-BLM	FAM175A	0|0|3|2	5	1.25	4	8|5|3|0|2|3|0|5|0|0|0|0|0|0|0|0|0|0	0	0.81
FmT-BLM	C12orf5	0|0|2|0	2	0.5	4	2|3|0|0|0|2|0|0|4|3|0|0|5|5|0|0|6|0	0	0.81
FmT-BLM	SGOL2	0|0|2|0	2	0.5	4	4|3|6|6|0|0|0|4|0|0|0|0|0|0|0|0|0|0	0	0.81
FmT-BLM	BCAP31	0|0|0|3	3	0.75	4	3|0|3|0|0|2|0|0|3|3|13|0|3|0|2|0|2|3	0	0.81
FmT-BLM	GSR	0|0|0|2	2	0.5	4	0|0|0|0|2|0|0|0|0|0|0|5|2|4|4|4|4|6	0	0.81
FmT-BLM	MAK16	0|0|0|2	2	0.5	4	2|2|4|0|0|4|0|0|0|0|0|5|5|5|4|0|2|0	0	0.81
FmT-BLM	UBTF	4|5|3|4	16	4	4	6|4|7|5|3|5|3|3|0|0|0|6|7|0|0|0|3|4	0	0.82
FmT-BLM	GLO1	3|3|0|2	8	2	4	0|4|4|2|5|4|6|4|4|0|9|3|4|0|0|0|3|0	0	0.82
FmT-BLM	DMAP1	3|3|2|3	11	2.75	4	5|3|4|6|2|7|5|7|0|0|0|0|0|0|0|0|0|0	0	0.82
FmT-BLM	NOC4L	4|0|6|3	13	3.25	4	3|7|5|5|7|9|6|6|2|0|0|3|2|0|3|0|0|4	0	0.82
FmT-BLM	SRP14	21|23|22|23	89	22.25	4	0|7|0|0|13|14|11|16|10|6|13|9|8|9|10|6|7|6	0	0.82
FmT-BLM	RPL8	8|6|6|6	26	6.5	4	6|7|7|5|4|4|3|6|4|8|9|7|6|7|4|7|6|5	0	0.82
FmT-BLM	FASTKD2	5|6|0|0	11	2.75	4	5|5|6|5|7|4|5|8|7|7|3|3|0|0|0|3|0|0	0	0.82
FmT-BLM	HBS1L	3|0|0|0	3	0.75	4	0|4|5|4|6|6|5|4|0|2|7|0|0|0|0|0|0|0	0	0.82
FmT-BLM	PPM1G	14|7|15|12	48	12	4	6|8|5|4|10|11|6|9|10|9|13|6|4|0|0|0|6|3	0	0.82
FmT-BLM	PFAS	4|3|2|0	9	2.25	4	2|4|3|3|7|6|6|6|4|3|0|2|5|3|4|4|2|0	0	0.82
FmT-BLM	RNF40	3|5|4|4	16	4	4	4|4|5|4|5|4|9|7|0|0|0|3|0|0|0|0|4|0	0	0.82
FmT-BLM	PKN3	6|0|4|5	15	3.75	4	7|4|4|3|6|6|0|5|4|4|10|0|0|0|0|0|0|0	0	0.82
FmT-BLM	GALK1	3|0|2|0	5	1.25	4	0|0|0|0|2|0|0|0|8|10|4|0|0|0|0|0|0|0	0	0.82
FmT-BLM	RPL19	11|11|8|11	41	10.25	4	9|7|0|0|10|9|8|10|0|0|0|3|0|6|7|6|0|0	0	0.82
FmT-BLM	PURA	8|7|4|4	23	5.75	4	5|5|3|8|7|6|8|6|5|6|10|3|3|2|3|3|5|5	0	0.82
FmT-BLM	FAM98A	3|2|3|2	10	2.5	4	3|3|4|2|5|3|6|4|6|6|5|2|0|0|0|0|3|0	0	0.82
FmT-BLM	MIS18A	7|7|9|7	30	7.5	4	7|8|6|8|7|8|8|8|7|7|10|4|6|2|6|4|5|4	0	0.82
FmT-BLM	RPS26	22|22|27|19	90	22.5	4	11|9|7|8|15|18|17|13|11|10|9|10|9|11|10|11|9|9	0	0.82
FmT-BLM	SAR1A	10|14|10|13	47	11.75	4	10|10|5|5|10|8|12|7|8|0|7|9|7|6|7|4|10|9	0	0.82
FmT-BLM	AIFM1	6|5|3|3	17	4.25	4	5|8|0|3|5|5|7|4|5|8|5|2|0|2|0|0|4|3	0	0.82
FmT-BLM	ORC4	5|5|2|3	15	3.75	4	5|4|2|3|5|4|5|3|10|8|2|0|0|0|0|0|3|0	0	0.82
FmT-BLM	TPD52L2	2|3|3|3	11	2.75	4	0|0|2|2|5|5|4|4|6|6|8|0|0|2|0|2|0|0	0	0.82
FmT-BLM	LOC101060252	6|6|6|6	24	6	4	3|3|3|3|3|0|0|4|6|5|6|6|7|6|7|10|6|4	0	0.82
FmT-BLM	CDK5	3|0|0|0	3	0.75	4	0|0|0|0|0|2|2|2|7|10|4|2|2|0|0|0|3|3	0	0.82
FmT-BLM	H2AFZ	8|7|4|7	26	6.5	4	6|5|4|5|4|5|4|4|6|5|8|7|9|7|8|8|6|7	0	0.82
FmT-BLM	RPS27	13|12|17|13	55	13.75	4	8|0|0|0|11|11|0|0|11|12|12|10|9|11|0|0|8|11	0	0.82
FmT-BLM	YWHAH	4|7|7|11	29	7.25	4	6|6|13|6|8|7|9|7|0|0|0|0|0|0|0|0|0|6	0	0.82
FmT-BLM	CACYBP	4|3|3|3	13	3.25	4	2|3|0|0|0|0|2|0|3|5|11|4|3|3|0|4|3|5	0	0.82
FmT-BLM	COMMD10	3|0|0|0	3	0.75	4	5|5|0|0|0|7|0|0|3|0|6|0|3|0|6|3|0|0	0	0.82
FmT-BLM	CISD2	2|0|5|3	10	2.5	4	7|4|7|8|5|3|4|4|0|0|0|3|4|2|0|0|4|0	0	0.82
FmT-BLM	TNPO3	3|0|0|0	3	0.75	4	2|0|0|0|0|0|0|0|7|6|7|0|0|0|0|0|0|3	0	0.82
FmT-BLM	ZMPSTE24	2|2|0|3	7	1.75	4	6|6|4|2|5|5|3|0|0|0|0|3|5|3|4|2|0|0	0	0.82
FmT-BLM	CDK7	0|3|0|0	3	0.75	4	5|4|4|0|7|4|7|5|0|0|5|0|0|0|0|0|0|0	0	0.82
FmT-BLM	RPS6KA3	0|2|0|0	2	0.5	4	0|0|0|0|0|2|0|0|7|9|3|0|0|0|0|0|0|0	0	0.82
FmT-BLM	PDLIM5	0|7|0|0	7	1.75	4	0|0|0|0|3|0|2|3|8|6|12|0|0|3|3|4|0|0	0	0.82
FmT-BLM	IBTK	0|3|0|0	3	0.75	4	4|2|2|2|5|6|5|6|0|0|7|0|0|0|0|0|0|0	0	0.82
FmT-BLM	CHMP5	0|3|0|0	3	0.75	4	0|0|0|0|2|0|7|8|0|0|6|0|0|0|0|0|0|0	0	0.82
FmT-BLM	VBP1	0|0|4|0	4	1	4	2|2|0|0|6|6|6|6|4|0|3|4|3|0|0|0|7|3	0	0.82
FmT-BLM	PAXIP1	0|0|2|0	2	0.5	4	4|5|2|0|0|3|3|3|5|7|0|0|0|0|0|0|0|0	0	0.82
FmT-BLM	TCEB2	0|0|2|3	5	1.25	4	6|5|0|0|6|4|6|4|0|0|0|0|0|0|6|0|0|0	0	0.82
FmT-BLM	EXOSC5	0|0|5|6	11	2.75	4	4|4|4|4|7|8|7|7|0|0|0|0|0|0|0|0|2|0	0	0.82
FmT-BLM	TADA1	0|0|3|2	5	1.25	4	4|6|5|4|7|5|6|5|0|0|3|0|0|0|0|0|0|0	0	0.82
FmT-BLM	ESF1	0|0|0|2	2	0.5	4	5|0|4|4|4|7|5|4|0|0|0|0|0|0|0|0|0|0	0	0.82
FmT-BLM	ILKAP	8|8|7|8	31	7.75	4	0|0|0|5|6|5|0|7|8|6|13|0|0|5|7|5|4|4	0	0.83
FmT-BLM	RPP38	3|4|6|4	17	4.25	4	0|3|0|4|4|7|9|8|0|0|7|0|0|0|2|0|0|0	0	0.83
FmT-BLM	MOGS	4|0|0|0	4	1	4	5|6|9|8|0|2|0|0|2|0|0|3|0|0|2|4|2|4	0	0.83
FmT-BLM	CCNT1	15|14|13|14	56	14	4	11|10|12|7|9|12|8|11|3|0|8|2|0|0|2|0|0|4	0	0.83
FmT-BLM	APEX1	8|7|5|7	27	6.75	4	0|0|0|0|0|0|0|0|0|0|6|9|10|0|0|4|6|9	0	0.83
FmT-BLM	MRTO4	8|5|4|7	24	6	4	7|2|3|6|9|7|7|7|11|7|8|7|5|3|6|5|5|7	0	0.83
FmT-BLM	BOP1	6|9|6|4	25	6.25	4	6|9|7|6|6|0|4|5|0|0|0|9|11|4|4|5|3|0	0	0.83
FmT-BLM	PYCR2	2|0|0|0	2	0.5	4	0|0|0|0|0|0|0|0|0|0|6|5|6|3|2|5|3|4	0	0.83
FmT-BLM	NOL11	3|6|2|2	13	3.25	4	4|4|6|13|6|5|0|6|0|0|3|2|0|0|3|0|0|0	0	0.83
FmT-BLM	PDIA3	11|7|9|7	34	8.5	4	11|9|5|5|6|8|9|10|4|5|4|4|4|3|4|0|0|0	0	0.83
FmT-BLM	GSTM3	7|7|9|4	27	6.75	4	10|4|8|9|3|6|5|7|0|0|0|7|8|2|4|5|3|6	0	0.83
FmT-BLM	OIP5	15|17|13|19	64	16	4	11|10|8|11|14|14|12|10|2|2|7|4|4|2|8|2|6|5	0	0.83
FmT-BLM	POLD3	8|8|0|8	24	6	4	7|7|6|6|8|0|0|9|6|7|9|5|5|4|0|5|7|9	0	0.83
FmT-BLM	RRP1	3|3|2|2	10	2.5	4	4|8|6|6|2|2|2|5|0|0|0|4|2|0|0|0|2|0	0	0.83
FmT-BLM	DAD1	8|6|4|5	23	5.75	4	5|5|5|5|5|4|4|5|11|10|6|4|4|5|3|6|4|3	0	0.83
FmT-BLM	NCBP1	5|5|6|6	22	5.5	4	8|9|7|7|5|5|7|5|2|2|3|4|5|2|6|0|4|4	0	0.83
FmT-BLM	RPL27A	8|9|8|7	32	8	4	6|7|7|8|6|5|6|5|6|7|9|8|7|8|9|9|7|7	0	0.83
FmT-BLM	YARS	17|14|11|12	54	13.5	4	5|6|4|2|8|8|8|7|11|15|13|10|5|5|7|8|10|6	0	0.83
FmT-BLM	EIF2S1	8|6|5|4	23	5.75	4	3|0|0|0|3|0|2|0|7|8|12|4|4|6|8|6|6|4	0	0.83
FmT-BLM	H1FX	7|9|11|13	40	10	4	9|11|12|10|7|8|6|8|7|8|5|10|8|0|4|0|8|7	0	0.83
FmT-BLM	NPM3	5|6|7|6	24	6	4	8|7|7|7|8|7|7|7|9|8|7|0|0|0|0|0|6|7	0	0.83
FmT-BLM	AFF4	4|3|3|2	12	3	4	6|4|4|4|9|6|6|6|0|0|0|0|0|0|0|0|0|0	0	0.83
FmT-BLM	MLEC	5|4|2|3	14	3.5	4	5|6|4|2|4|5|6|7|0|0|0|0|2|4|9|5|4|4	0	0.83
FmT-BLM	PPME1	2|3|4|5	14	3.5	4	0|0|0|0|0|0|0|0|14|9|4|2|0|0|0|0|2|0	0	0.83
FmT-BLM	RPL11	9|14|13|11	47	11.75	4	0|0|6|0|10|10|11|11|11|11|11|6|0|10|8|10|0|8	0	0.83
FmT-BLM	TIAL1	4|0|0|2	6	1.5	4	5|3|7|5|7|0|5|0|4|6|0|5|6|0|8|0|5|4	0	0.83
FmT-BLM	PABPN1	8|6|7|6	27	6.75	4	5|9|5|7|10|7|6|8|3|3|5|5|6|0|6|0|3|6	0	0.83
FmT-BLM	CDKN2AIPNL	2|2|2|0	6	1.5	4	8|7|9|0|0|0|0|0|0|0|0|0|0|0|0|0|0|0	0	0.83
FmT-BLM	SLC38A2	3|11|0|0	14	3.5	4	10|10|10|7|3|4|0|0|9|8|8|0|0|0|0|0|0|0	0	0.83
FmT-BLM	CARM1	2|2|2|3	9	2.25	4	0|0|0|0|2|0|0|0|12|10|0|0|0|0|0|0|0|2	0	0.83
FmT-BLM	GFM1	2|0|4|3	9	2.25	4	5|9|8|6|4|4|4|4|0|0|0|2|0|0|0|2|0|0	0	0.83
FmT-BLM	MAGED2	3|6|0|0	9	2.25	4	5|5|0|0|3|4|5|3|7|7|12|3|2|2|4|0|3|0	0	0.83
FmT-BLM	PRKACA	3|3|4|5	15	3.75	4	0|3|0|0|0|0|0|0|8|7|7|3|4|4|0|5|7|5	0	0.83
FmT-BLM	LZIC	3|0|3|0	6	1.5	4	0|0|0|0|6|9|0|0|0|0|11|0|0|0|0|0|0|0	0	0.83
FmT-BLM	EIF2B1	2|3|3|3	11	2.75	4	0|0|0|0|3|3|0|3|8|8|6|2|3|0|0|2|5|4	0	0.83
FmT-BLM	TAF6L	2|0|0|0	2	0.5	4	6|7|3|3|4|2|6|4|0|0|0|0|0|0|0|0|0|0	0	0.83
FmT-BLM	NDUFA12	3|0|0|0	3	0.75	4	0|4|0|3|5|0|8|8|0|0|0|0|0|0|0|0|0|0	0	0.83
FmT-BLM	POLR2E	0|2|0|6	8	2	4	5|5|4|6|7|7|7|6|5|6|9|3|6|0|0|3|4|0	0	0.83
FmT-BLM	PIGU	0|5|2|3	10	2.5	4	5|3|4|5|8|6|8|7|0|0|0|0|0|0|0|0|3|0	0	0.83
FmT-BLM	CIRH1A	0|2|3|4	9	2.25	4	0|5|0|4|6|5|4|4|3|3|0|11|5|0|0|0|3|0	0	0.83
FmT-BLM	TP53BP1	0|2|3|3	8	2	4	5|8|4|9|0|2|3|0|0|0|3|4|4|0|0|0|2|0	0	0.83
FmT-BLM	NUP210	0|0|2|0	2	0.5	4	3|5|6|0|4|5|6|3|0|0|0|0|0|0|0|0|0|0	0	0.83
FmT-BLM	2024-09-06	0|0|0|4	4	1	4	6|0|4|11|3|3|0|2|0|0|0|6|2|0|0|0|4|4	0	0.83
FmT-BLM	UBB	19|20|15|15	69	17.25	4	9|11|9|8|13|14|12|12|14|12|11|16|13|10|10|11|10|13	0	0.84
FmT-BLM	EEF1B2	5|9|12|6	32	8	4	10|9|9|0|10|10|12|11|7|4|7|10|7|7|9|11|9|10	0	0.84
FmT-BLM	PRRC2B	5|4|6|4	19	4.75	4	5|4|4|3|3|4|3|0|16|10|0|3|0|0|0|0|0|0	0	0.84
FmT-BLM	NSF	3|0|3|2	8	2	4	3|3|2|2|0|0|0|0|16|8|2|3|3|2|3|0|0|2	0	0.84
FmT-BLM	WRNIP1	33|35|38|36	142	35.5	4	10|12|11|9|19|18|18|16|8|2|31|8|5|0|2|0|9|6	0	0.84
FmT-BLM	CYB5R3	7|8|8|9	32	8	4	9|11|4|6|9|6|6|7|10|7|8|9|6|7|5|7|9|4	0	0.84
FmT-BLM	PARN	9|10|7|5	31	7.75	4	7|6|6|10|11|10|8|11|0|0|0|3|0|0|2|0|0|0	0	0.84
FmT-BLM	CKAP4	18|24|27|19	88	22	4	16|12|14|15|18|18|14|14|2|6|14|7|11|10|13|13|8|7	0	0.84
FmT-BLM	ATP5F1	5|3|4|3	15	3.75	4	8|8|3|3|6|6|8|7|0|0|0|0|0|3|4|4|5|4	0	0.84
FmT-BLM	SLC25A1	6|6|4|0	16	4	4	9|9|4|0|7|4|7|4|8|8|10|5|4|4|4|6|0|5	0	0.84
FmT-BLM	CHORDC1	4|3|4|2	13	3.25	4	0|0|0|2|0|0|2|5|4|2|5|6|5|0|4|4|9|9	0	0.84
FmT-BLM	DHX16	6|9|5|8	28	7	4	9|10|6|2|9|5|8|9|0|0|7|5|4|0|3|3|2|4	0	0.84
FmT-BLM	SLU7	8|7|9|9	33	8.25	4	8|9|6|5|9|6|10|13|0|4|9|4|0|0|0|0|0|0	0	0.84
FmT-BLM	DHX37	3|3|3|2	11	2.75	4	3|4|9|0|7|5|6|7|0|2|0|0|0|0|0|0|2|2	0	0.84
FmT-BLM	PRIM2	5|4|2|3	14	3.5	4	3|6|3|0|5|3|5|3|8|5|11|4|2|0|0|0|5|8	0	0.84
FmT-BLM	ACO2	3|2|5|4	14	3.5	4	4|0|7|9|0|0|0|0|0|0|0|7|9|0|3|0|6|6	0	0.84
FmT-BLM	SNRPD3	7|11|11|10	39	9.75	4	8|9|8|7|10|11|11|12|7|9|8|5|7|6|7|6|4|5	0	0.84
FmT-BLM	SMNDC1	8|7|5|5	25	6.25	4	8|8|9|7|8|7|9|11|3|0|6|0|3|0|3|0|3|3	0	0.84
FmT-BLM	STUB1	11|7|4|5	27	6.75	4	10|8|7|7|9|12|10|10|4|3|9|4|5|5|5|3|6|7	0	0.84
FmT-BLM	SRM	12|11|9|6	38	9.5	4	8|10|6|4|6|6|15|13|8|8|3|4|5|5|0|3|6|7	0	0.84
FmT-BLM	IMPDH2	10|7|12|16	45	11.25	4	6|11|12|10|14|13|9|9|6|7|4|6|8|7|10|11|11|9	0	0.84
FmT-BLM	MTCH2	7|7|5|7	26	6.5	4	8|7|9|5|6|7|9|9|0|0|0|6|6|5|8|6|8|7	0	0.84
FmT-BLM	EXOSC9	4|4|3|6	17	4.25	4	8|7|6|9|7|9|8|7|0|2|6|0|0|0|3|0|0|3	0	0.84
FmT-BLM	PPIE	31|30|38|33	132	33	4	18|18|11|13|26|19|20|22|5|0|0|0|0|4|9|10|0|3	0	0.84
FmT-BLM	MYL12B	10|7|9|11	37	9.25	4	5|6|9|6|7|9|9|8|11|12|6|4|5|5|5|5|9|7	0	0.84
FmT-BLM	DIS3	8|6|9|5	28	7	4	3|4|5|0|3|0|3|2|15|14|6|0|0|0|0|0|2|0	0	0.84
FmT-BLM	CAMK2D	8|8|5|0	21	5.25	4	5|6|5|3|9|7|10|10|3|3|3|2|2|0|3|0|2|3	0	0.84
FmT-BLM	TIPRL	6|6|9|3	24	6	4	4|7|6|5|5|0|0|6|13|13|8|2|5|0|0|0|4|5	0	0.84
FmT-BLM	POLDIP3	15|15|14|17	61	15.25	4	12|13|14|11|11|15|12|11|2|0|5|3|4|2|0|2|4|0	0	0.84
FmT-BLM	CDK2	9|20|14|13	56	14	4	9|9|0|5|7|8|7|5|16|19|15|5|8|6|5|6|6|7	0	0.84
FmT-BLM	YES1	3|3|0|0	6	1.5	4	0|9|7|5|0|0|8|0|0|0|0|0|0|0|0|0|5|0	0	0.84
FmT-BLM	DUT	10|11|11|11	43	10.75	4	6|7|6|6|6|10|8|6|0|0|0|10|15|8|5|6|9|10	0	0.84
FmT-BLM	IQGAP1	4|5|0|2	11	2.75	4	6|5|3|5|10|9|5|6|7|4|2|3|3|3|4|0|6|6	0	0.84
FmT-BLM	AP3M1	11|14|15|13	53	13.25	4	11|16|10|7|11|8|11|10|0|6|5|3|4|5|6|4|7|3	0	0.84
FmT-BLM	KPNA6	4|9|12|8	33	8.25	4	12|13|6|0|5|6|5|6|8|7|11|5|4|4|6|0|5|0	0	0.84
FmT-BLM	TRIM33	9|10|13|16	48	12	4	4|5|8|4|12|15|10|15|4|3|10|0|0|0|0|0|2|0	0	0.84
FmT-BLM	SARS2	7|6|7|3	23	5.75	4	11|4|8|7|7|4|7|9|0|2|5|5|3|8|8|5|4|6	0	0.84
FmT-BLM	CREBBP	2|0|0|4	6	1.5	4	0|8|0|3|5|12|5|6|0|0|0|0|0|0|0|0|0|0	0	0.84
FmT-BLM	SCAF8	2|0|0|2	4	1	4	6|0|7|0|0|0|5|0|0|0|7|0|0|0|0|0|0|0	0	0.84
FmT-BLM	CFL2	9|7|7|10	33	8.25	4	7|8|7|8|5|8|9|6|5|4|0|7|11|8|7|5|13|7	0	0.84
FmT-BLM	TMA16	0|3|0|3	6	1.5	4	5|0|7|11|4|4|0|2|0|0|0|2|2|0|0|0|0|0	0	0.84
FmT-BLM	ATP6V1B2	0|7|2|4	13	3.25	4	0|0|0|0|3|0|2|0|7|8|16|0|0|0|0|0|0|0	0	0.84
FmT-BLM	NARS	0|3|3|4	10	2.5	4	0|4|0|0|2|0|0|0|7|7|11|0|2|0|0|0|0|0	0	0.84
FmT-BLM	ARL6IP5	0|2|2|3	7	1.75	4	3|3|0|0|0|0|5|5|10|8|0|3|0|0|0|0|0|0	0	0.84
FmT-BLM	SNX2	0|2|2|0	4	1	4	4|0|0|0|0|0|2|0|10|11|0|0|0|0|0|0|0|0	0	0.84
FmT-BLM	PRKAA1	0|2|0|0	2	0.5	4	0|0|0|0|7|0|0|0|6|5|6|0|0|0|2|2|0|0	0	0.84
FmT-BLM	GTF2A1	0|2|0|3	5	1.25	4	5|0|0|0|0|0|6|7|5|5|8|0|0|0|0|2|2|0	0	0.84
FmT-BLM	MINA	0|0|3|0	3	0.75	4	9|0|7|6|0|5|2|6|0|0|0|3|3|0|0|0|3|0	0	0.84
FmT-BLM	ORC2	0|0|5|8	13	3.25	4	8|5|10|7|8|9|9|8|2|0|5|0|0|0|0|0|0|0	0	0.84
FmT-BLM	HIST1H1D	0|0|31|0	31	7.75	4	0|0|0|0|24|0|0|0|0|0|0|16|6|26|0|0|0|5	0	0.84
FmT-BLM	SMN2	0|0|0|3	3	0.75	4	0|6|0|3|4|3|3|4|4|8|11|0|2|0|0|0|0|0	0	0.84
FmT-BLM	SSB	6|12|9|0	27	6.75	4	9|9|8|6|7|10|9|8|9|11|19|6|5|6|9|4|9|3	0	0.85
FmT-BLM	COPG2	5|8|6|7	26	6.5	4	4|9|5|6|8|7|4|5|9|18|8|0|4|0|4|0|2|2	0	0.85
FmT-BLM	FAM98B	6|7|6|8	27	6.75	4	12|10|11|8|8|0|10|8|9|8|9|0|3|0|7|0|4|0	0	0.85
FmT-BLM	LARP7	5|9|8|5	27	6.75	4	10|8|12|11|7|9|8|7|0|3|7|5|5|0|4|3|3|5	0	0.85
FmT-BLM	KRR1	5|5|2|4	16	4	4	10|6|9|12|4|4|3|6|0|0|0|8|0|0|4|0|2|4	0	0.85
FmT-BLM	BUD13	6|7|8|6	27	6.75	4	5|7|9|8|10|12|9|13|0|0|3|0|3|0|0|0|0|0	0	0.85
FmT-BLM	CECR5	3|4|3|5	15	3.75	4	0|2|2|0|0|0|0|0|13|15|6|0|0|0|0|0|0|0	0	0.85
FmT-BLM	AP2M1	11|11|13|10	45	11.25	4	9|12|8|11|12|12|12|13|11|12|11|5|6|3|5|4|6|7	0	0.85
FmT-BLM	XPO7	6|8|5|7	26	6.5	4	12|9|4|5|8|12|8|5|7|7|9|0|6|3|0|0|6|6	0	0.85
FmT-BLM	CAP1	6|4|4|4	18	4.5	4	0|11|4|5|6|3|4|3|8|9|12|2|3|3|3|0|5|4	0	0.85
FmT-BLM	MMS19	2|6|0|0	8	2	4	0|6|4|6|7|6|9|7|11|9|11|0|6|0|8|0|7|7	0	0.85
FmT-BLM	RPL23A	22|31|26|26	105	26.25	4	9|8|9|9|17|14|16|23|13|14|15|15|14|9|19|13|18|14	0	0.85
FmT-BLM	PARK7	16|17|14|20	67	16.75	4	4|6|0|0|2|3|3|2|4|5|6|12|7|14|17|20|9|6	0	0.85
FmT-BLM	RFC5	5|0|3|4	12	3	4	6|9|10|8|8|5|9|4|7|8|5|0|0|0|0|0|3|4	0	0.85
FmT-BLM	EMG1	9|11|9|7	36	9	4	11|10|15|7|9|9|8|7|0|0|2|5|6|2|2|3|7|8	0	0.85
FmT-BLM	TBL1XR1	3|0|4|0	7	1.75	4	6|0|8|5|5|5|11|7|0|0|0|0|0|0|0|0|0|0	0	0.85
FmT-BLM	ISY1	35|46|37|42	160	40	4	26|26|23|19|21|28|24|22|0|0|0|3|3|6|8|6|3|3	0	0.85
FmT-BLM	ANAPC7	3|4|5|3	15	3.75	4	7|7|10|7|9|7|7|8|0|0|2|0|0|0|5|0|5|0	0	0.85
FmT-BLM	HTATSF1	4|0|3|0	7	1.75	4	4|2|0|0|8|7|11|8|0|0|3|0|0|0|0|0|2|0	0	0.85
FmT-BLM	HN1L	13|13|18|14	58	14.5	4	13|12|9|10|12|13|12|13|14|16|18|12|9|4|5|13|9|9	0	0.85
FmT-BLM	WDR12	9|8|15|7	39	9.75	4	12|0|15|17|9|9|0|11|0|0|0|9|8|0|2|0|2|2	0	0.85
FmT-BLM	PRPF31	5|6|4|10	25	6.25	4	7|12|13|7|7|8|11|5|6|5|4|0|0|0|0|0|0|0	0	0.85
FmT-BLM	LMNB2	12|9|8|13	42	10.5	4	8|11|13|13|13|7|8|12|5|9|0|0|0|8|7|7|2|4	0	0.85
FmT-BLM	RPL18	18|23|20|18	79	19.75	4	18|13|14|12|18|15|13|16|13|16|17|15|14|13|9|16|16|15	0	0.85
FmT-BLM	PPP2CA	5|7|8|7	27	6.75	4	11|11|10|8|7|7|8|7|6|5|7|7|5|4|6|4|9|8	0	0.85
FmT-BLM	RPL27	15|18|13|14	60	15	4	9|8|12|9|11|11|11|10|8|9|12|11|10|12|11|23|10|7	0	0.85
FmT-BLM	RPS19	8|12|12|7	39	9.75	4	6|5|4|3|6|4|5|0|0|3|9|11|10|9|10|9|13|13	0	0.85
FmT-BLM	RRM1	9|0|6|15	30	7.5	4	14|8|8|5|12|15|8|13|3|2|0|11|10|8|8|6|11|8	0	0.85
FmT-BLM	FSCN1	3|0|6|6	15	3.75	4	10|11|9|7|8|9|9|5|3|0|0|0|0|0|0|0|0|0	0	0.85
FmT-BLM	SNRPF	8|4|4|5	21	5.25	4	11|13|6|7|7|7|6|5|9|5|8|4|3|0|0|0|2|4	0	0.85
FmT-BLM	IGBP1	29|28|31|29	117	29.25	4	10|6|7|6|19|13|17|17|12|10|27|4|5|2|3|3|5|4	0	0.85
FmT-BLM	ACTR3	2|0|3|0	5	1.25	4	6|8|9|7|4|5|0|0|0|0|0|2|0|0|0|0|0|0	0	0.85
FmT-BLM	MAT2A	10|7|11|16	44	11	4	7|8|5|7|7|9|8|10|9|7|6|15|13|12|11|12|13|14	0	0.85
FmT-BLM	EIF2A	11|11|13|14	49	12.25	4	4|5|3|6|6|0|5|4|10|14|22|4|4|4|3|2|6|8	0	0.85
FmT-BLM	STIP1	4|6|5|10	25	6.25	4	6|8|7|6|12|11|8|6|0|3|10|5|6|5|7|8|9|10	0	0.85
FmT-BLM	CLPX	4|6|0|2	12	3	4	0|3|2|2|4|2|5|4|8|9|0|0|0|8|4|12|0|6	0	0.85
FmT-BLM	GNPAT	3|6|7|3	19	4.75	4	8|9|11|7|10|8|8|10|2|0|0|6|7|6|7|3|5|6	0	0.85
FmT-BLM	C16orf80	10|10|9|9	38	9.5	4	6|7|5|5|11|11|11|11|8|7|5|0|2|2|3|2|3|0	0	0.85
FmT-BLM	NMT1	9|6|9|7	31	7.75	4	8|0|6|0|10|6|9|12|10|10|12|0|4|5|0|4|3|6	0	0.85
FmT-BLM	ISOC2	28|37|32|38	135	33.75	4	20|21|23|24|18|15|14|14|0|5|14|22|19|9|22|5|19|14	0	0.85
FmT-BLM	PRMT1	11|15|14|16	56	14	4	11|14|12|16|13|13|11|13|4|0|13|7|8|0|6|0|7|6	0	0.85
FmT-BLM	PDS5A	6|10|11|5	32	8	4	14|11|5|8|12|9|9|7|5|7|7|0|0|0|3|0|2|0	0	0.85
FmT-BLM	RPL10	20|19|18|24	81	20.25	4	9|9|0|9|8|8|0|0|23|18|14|10|8|10|12|13|12|10	0	0.85
FmT-BLM	LMNA	12|10|15|10	47	11.75	4	10|10|13|14|4|6|3|10|13|16|3|10|10|0|4|8|10|11	0	0.85
FmT-BLM	PHF8	9|10|8|11	38	9.5	4	8|11|5|7|11|9|11|12|4|3|5|3|0|0|0|0|3|3	0	0.85
FmT-BLM	RAP1B	2|4|0|0	6	1.5	4	8|0|8|0|0|6|9|6|5|4|0|0|0|5|8|0|0|7	0	0.85
FmT-BLM	NME1	4|5|4|6	19	4.75	4	0|0|5|0|0|0|0|0|5|6|8|0|0|10|3|14|0|0	0	0.85
FmT-BLM	ARF4	7|7|6|6	26	6.5	4	4|5|0|0|4|6|6|7|7|8|6|7|6|17|5|4|7|7	0	0.85
FmT-BLM	CBR1	11|11|7|7	36	9	4	8|12|9|12|12|8|10|11|0|0|0|9|8|10|7|12|12|12	0	0.85
FmT-BLM	RPS3A	14|23|14|20	71	17.75	4	12|11|12|8|12|10|13|12|16|15|20|16|12|16|15|17|13|14	0	0.85
FmT-BLM	WDHD1	12|11|8|12	43	10.75	4	4|5|2|0|15|12|12|13|3|0|9|0|0|0|0|0|0|0	0	0.85
FmT-BLM	TOX4	3|3|5|4	15	3.75	4	6|6|4|4|7|4|13|11|0|0|0|0|0|0|0|0|0|0	0	0.85
FmT-BLM	HN1	3|0|6|0	9	2.25	4	6|0|0|0|3|6|7|5|7|8|16|0|3|0|0|0|0|0	0	0.85
FmT-BLM	VRK1	3|5|5|4	17	4.25	4	5|0|3|3|0|2|0|0|12|12|6|3|5|0|0|3|3|3	0	0.85
FmT-BLM	2024-09-11	3|0|0|0	3	0.75	4	7|8|0|0|4|5|5|3|3|4|14|0|0|0|0|0|0|0	0	0.85
FmT-BLM	RPP25L	5|6|7|6	24	6	4	6|8|7|8|10|7|8|0|7|7|12|5|5|0|0|0|0|4	0	0.85
FmT-BLM	DNAJC2	3|3|2|0	8	2	4	0|0|0|0|3|3|2|3|6|4|8|0|0|8|7|8|0|0	0	0.85
FmT-BLM	HIST1H3F	4|5|6|5	20	5	4	6|4|4|5|0|6|6|6|5|5|5|9|10|4|5|5|11|10	0	0.85
FmT-BLM	RBM23	0|3|2|2	7	1.75	4	8|5|4|0|8|5|7|8|0|0|2|0|0|0|0|0|0|0	0	0.85
FmT-BLM	DHRS7B	0|4|0|0	4	1	4	11|7|8|6|3|0|2|3|7|4|0|0|0|0|3|3|0|3	0	0.85
FmT-BLM	POLR1C	0|5|2|4	11	2.75	4	4|4|0|2|7|8|11|6|7|8|3|5|0|0|0|0|2|3	0	0.85
FmT-BLM	PRKAR2B	0|4|0|2	6	1.5	4	7|10|8|8|5|0|4|4|7|5|8|0|3|0|0|0|0|0	0	0.85
FmT-BLM	C8orf55	0|2|2|3	7	1.75	4	5|3|0|2|6|7|10|7|0|0|0|0|0|0|0|0|0|0	0	0.85
FmT-BLM	PTGES3	0|2|4|0	6	1.5	4	0|0|4|0|8|0|0|7|0|0|0|11|10|5|7|3|7|4	0	0.85
FmT-BLM	NGDN	0|0|2|2	4	1	4	0|0|14|0|0|10|0|0|0|0|0|0|7|0|0|0|0|0	0	0.85
FmT-BLM	RBM14-RBM4	0|0|2|0	2	0.5	4	0|0|0|2|16|10|0|0|0|0|0|0|0|0|0|2|0|0	0	0.85
FmT-BLM	SNRPB2	0|0|0|3	3	0.75	4	4|4|4|6|6|9|8|9|0|0|3|0|0|0|0|0|0|0	0	0.85
FmT-BLM	ABCF1	15|12|16|15	58	14.5	4	12|8|7|5|16|9|13|16|9|8|15|11|9|7|7|6|8|6	0	0.86
FmT-BLM	SNRPN	10|13|12|12	47	11.75	4	11|9|12|13|14|16|14|17|11|11|13|11|14|11|13|11|13|12	0	0.86
FmT-BLM	NTPCR	8|3|3|6	20	5	4	0|3|0|0|2|0|0|2|8|9|9|7|5|13|10|13|3|0	0	0.86
FmT-BLM	CTBP2	2|5|3|9	19	4.75	4	8|10|5|7|4|8|6|6|20|17|7|4|3|0|0|0|3|4	0	0.86
FmT-BLM	RPL5	21|16|19|16	72	18	4	15|17|18|13|13|13|17|18|12|12|16|14|13|4|8|8|12|12	0	0.86
FmT-BLM	RDBP	11|9|10|16	46	11.5	4	0|6|3|4|15|14|15|10|8|10|19|0|4|0|0|0|5|0	0	0.86
FmT-BLM	VPS35	8|6|7|8	29	7.25	4	9|8|3|4|14|13|15|12|0|0|0|2|2|0|0|0|0|4	0	0.86
FmT-BLM	RBM28	5|3|6|7	21	5.25	4	12|6|10|11|11|10|9|12|0|0|0|4|5|0|4|0|3|5	0	0.86
FmT-BLM	RAB11B	4|3|4|5	16	4	4	8|10|5|6|2|3|4|0|0|0|0|9|9|11|0|6|8|8	0	0.86
FmT-BLM	DNMT1	7|10|8|12	37	9.25	4	11|20|14|14|11|10|9|6|0|3|11|8|12|3|3|3|7|8	0	0.86
FmT-BLM	HADHA	17|10|7|8	42	10.5	4	8|6|7|8|10|7|14|10|8|10|8|11|11|13|16|11|17|16	0	0.86
FmT-BLM	PPIL4	6|4|3|8	21	5.25	4	8|6|3|4|15|10|12|15|3|2|7|0|3|0|3|2|0|0	0	0.86
FmT-BLM	CPSF7	5|8|4|6	23	5.75	4	13|10|10|12|11|9|11|10|4|6|8|3|5|2|4|0|0|4	0	0.86
FmT-BLM	API5	4|7|7|5	23	5.75	4	14|10|11|11|11|12|13|9|0|0|2|0|2|5|5|0|4|3	0	0.86
FmT-BLM	POP1	7|5|5|9	26	6.5	4	6|9|8|8|11|7|11|7|10|8|16|0|4|2|0|2|0|5	0	0.86
FmT-BLM	PPIL2	14|15|17|18	64	16	4	14|12|10|10|14|12|17|18|7|6|7|0|4|2|3|0|0|6	0	0.86
FmT-BLM	GRWD1	3|15|8|9	35	8.75	4	10|7|13|11|15|14|20|12|10|8|4|8|8|8|7|8|10|10	0	0.86
FmT-BLM	GLTSCR2	9|4|6|8	27	6.75	4	11|9|13|13|14|12|13|9|4|0|12|4|0|0|7|2|0|0	0	0.86
FmT-BLM	COX2	10|11|11|11	43	10.75	4	11|15|10|10|16|12|12|14|7|9|9|7|9|8|10|6|9|9	0	0.86
FmT-BLM	PSME3	72|64|69|71	276	69	4	32|37|28|23|36|36|31|42|14|11|35|12|12|18|18|13|16|15	0	0.86
FmT-BLM	DLAT	6|7|5|6	24	6	4	3|4|7|7|4|0|2|0|11|10|12|7|8|6|4|4|10|9	0	0.86
FmT-BLM	SUGP1	3|5|4|3	15	3.75	4	7|11|7|6|11|7|12|8|2|0|4|0|0|0|0|0|2|0	0	0.86
FmT-BLM	TXN	12|14|20|16	62	15.5	4	15|12|14|16|12|12|11|12|12|9|17|11|15|8|10|17|16|15	0	0.86
FmT-BLM	UBE2I	5|5|5|7	22	5.5	4	10|10|9|13|8|9|6|9|0|0|5|4|0|7|6|11|3|6	0	0.86
FmT-BLM	NUDT5	4|2|3|2	11	2.75	4	0|0|2|0|6|5|3|5|9|8|17|3|4|0|3|0|0|5	0	0.86
FmT-BLM	CS	7|6|7|7	27	6.75	4	4|6|4|0|9|12|14|11|10|8|0|0|6|0|4|0|0|0	0	0.86
FmT-BLM	TSR1	9|6|3|7	25	6.25	4	7|9|9|7|10|10|3|8|6|5|14|8|10|15|8|10|7|5	0	0.86
FmT-BLM	PGD	7|10|8|10	35	8.75	4	10|9|9|8|9|11|14|18|5|0|2|7|7|4|3|4|11|5	0	0.86
FmT-BLM	SRRM1	6|7|8|12	33	8.25	4	12|14|21|9|3|6|4|5|0|4|5|10|5|8|6|7|9|4	0	0.86
FmT-BLM	CAPRIN1	7|3|7|6	23	5.75	4	7|8|5|5|13|12|13|11|6|2|11|5|2|3|4|5|7|5	0	0.86
FmT-BLM	CSTB	15|17|17|16	65	16.25	4	11|13|13|15|7|7|5|8|7|6|10|15|16|11|11|18|10|13	0	0.86
FmT-BLM	HPRT1	10|10|13|8	41	10.25	4	14|12|10|7|12|14|14|11|2|0|8|13|13|10|13|17|14|12	0	0.86
FmT-BLM	NDUFA5	5|6|0|6	17	4.25	4	8|8|8|8|10|8|14|10|0|0|0|0|4|0|0|0|4|7	0	0.86
FmT-BLM	QARS	5|6|2|7	20	5	4	11|0|8|6|10|9|8|8|3|12|7|9|7|2|6|0|11|3	0	0.86
FmT-BLM	RHEB	7|9|9|0	25	6.25	4	7|6|7|7|9|9|14|13|12|9|11|8|9|7|9|6|9|9	0	0.86
FmT-BLM	CDC37	27|23|23|20	93	23.25	4	18|16|15|12|19|22|20|22|3|0|13|10|11|6|7|4|10|13	0	0.86
FmT-BLM	LSM3	10|9|10|11	40	10	4	11|13|14|15|11|9|11|9|4|0|4|0|3|5|6|4|3|0	0	0.86
FmT-BLM	ZNF536	5|5|7|5	22	5.5	4	6|7|6|7|13|10|9|12|0|0|0|0|0|0|0|0|0|0	0	0.86
FmT-BLM	CDKN2AIP	6|4|3|2	15	3.75	4	5|8|5|6|10|11|12|13|5|5|7|0|0|3|0|0|0|2	0	0.86
FmT-BLM	CMAS	5|5|8|5	23	5.75	4	8|10|11|14|7|5|10|8|0|0|0|4|3|2|2|0|0|0	0	0.86
FmT-BLM	EXOSC4	18|14|10|12	54	13.5	4	13|15|14|15|16|14|15|16|0|6|13|3|3|5|6|4|3|3	0	0.86
FmT-BLM	DDX24	12|9|10|11	42	10.5	4	14|9|12|11|10|12|16|13|3|3|2|5|0|4|5|6|3|3	0	0.86
FmT-BLM	RPL15	19|23|20|18	80	20	4	13|12|13|13|16|15|21|20|17|14|18|14|14|18|17|19|18|18	0	0.86
FmT-BLM	PCID2	4|5|7|3	19	4.75	4	11|10|7|8|11|6|13|7|10|10|5|0|0|0|0|0|2|0	0	0.86
FmT-BLM	POLR3C	16|18|18|10	62	15.5	4	6|4|2|2|13|12|13|10|8|7|33|3|0|3|7|3|5|0	0	0.86
FmT-BLM	PYGB	8|6|0|3	17	4.25	4	4|6|5|3|9|5|10|9|12|14|5|5|0|0|0|3|5|5	0	0.86
FmT-BLM	EIF5A	14|15|19|18	66	16.5	4	15|17|15|14|17|15|17|15|0|0|0|11|10|7|15|0|9|11	0	0.86
FmT-BLM	PFDN5	9|14|9|18	50	12.5	4	14|14|16|16|16|15|13|15|7|7|14|10|16|2|10|3|9|11	0	0.86
FmT-BLM	EIF6	9|9|13|6	37	9.25	4	13|13|15|16|8|11|8|8|6|4|2|10|11|0|0|8|11|7	0	0.86
FmT-BLM	RBM15	3|5|5|2	15	3.75	4	9|8|11|13|5|5|6|9|0|2|0|3|3|3|3|2|3|3	0	0.86
FmT-BLM	RPS10	20|22|14|15	71	17.75	4	11|0|0|0|0|0|0|0|0|0|0|18|15|14|18|16|16|18	0	0.86
FmT-BLM	ACOT7	26|25|28|30	109	27.25	4	24|18|20|17|18|22|19|19|16|12|5|18|21|20|20|17|18|19	0	0.86
FmT-BLM	CDK9	9|6|6|8	29	7.25	4	9|9|8|12|11|9|12|14|7|9|9|0|0|0|0|2|0|4	0	0.86
FmT-BLM	MSH2	23|23|38|20	104	26	4	15|12|6|7|20|17|22|16|30|22|29|10|6|5|6|6|11|7	0	0.86
FmT-BLM	DVL3	6|0|2|5	13	3.25	4	2|0|0|0|5|7|4|6|12|12|14|5|0|0|0|0|0|0	0	0.86
FmT-BLM	VAPB	4|3|0|3	10	2.5	4	6|5|5|7|11|5|10|11|0|0|0|0|0|0|3|5|0|0	0	0.86
FmT-BLM	RBBP4	8|8|8|7	31	7.75	4	14|8|9|14|12|8|13|8|0|0|0|9|5|2|5|6|5|3	0	0.86
FmT-BLM	RBBP7	6|7|8|7	28	7	4	9|6|8|9|7|6|8|9|16|14|8|0|3|3|5|5|2|3	0	0.86
FmT-BLM	56160531	13|11|10|12	46	11.5	4	13|8|11|0|0|0|8|9|0|0|0|10|12|17|12|0|0|10	0	0.86
FmT-BLM	YWHAG	4|0|4|7	15	3.75	4	7|9|0|7|9|12|13|15|0|0|0|0|0|0|5|0|0|0	0	0.86
FmT-BLM	CSNK1A1	8|8|10|12	38	9.5	4	10|10|9|8|15|13|16|12|6|5|7|7|5|0|2|4|8|4	0	0.86
FmT-BLM	ZC3H4	9|0|0|0	9	2.25	4	14|14|11|9|0|11|8|4|0|0|0|0|0|0|0|0|0|0	0	0.86
FmT-BLM	AK2	4|6|9|10	29	7.25	4	13|11|14|12|8|7|9|12|0|0|0|4|6|0|7|7|8|5	0	0.86
FmT-BLM	SEC23A	8|10|9|7	34	8.5	4	7|6|9|3|9|10|8|11|16|15|6|8|10|8|10|4|12|9	0	0.86
FmT-BLM	TPP2	0|4|5|5	14	3.5	4	11|10|15|9|0|2|0|0|0|0|0|0|3|0|0|0|4|0	0	0.86
FmT-BLM	NDUFS2	0|2|4|6	12	3	4	8|6|5|8|8|10|13|14|7|4|5|2|3|4|0|0|3|7	0	0.86
FmT-BLM	NUBP2	0|4|7|3	14	3.5	4	2|3|3|3|4|3|0|4|12|15|12|0|4|0|3|2|7|7	0	0.86
FmT-BLM	CYFIP2	0|4|0|0	4	1	4	0|3|0|5|0|0|6|0|7|0|0|12|0|6|0|10|9|9	0	0.86
FmT-BLM	HSPA6	0|14|18|10	42	10.5	4	13|0|16|0|13|16|17|16|0|0|10|10|18|0|14|0|0|11	0	0.86
FmT-BLM	TUBB2B	0|17|16|0	33	8.25	4	14|0|0|0|9|12|8|19|0|0|0|16|0|12|0|12|0|0	0	0.86
FmT-BLM	FAM48A	0|3|4|0	7	1.75	4	6|7|7|7|8|9|9|11|0|0|0|0|0|0|4|0|0|0	0	0.86
FmT-BLM	ISOC1	8|9|11|12	40	10	4	17|14|19|14|7|14|8|11|0|0|0|13|10|2|7|3|12|6	0	0.87
FmT-BLM	RPS18	8|7|11|9	35	8.75	4	6|6|2|5|6|6|7|5|13|16|16|11|11|12|15|19|11|11	0	0.87
FmT-BLM	HDAC1	9|6|9|7	31	7.75	4	16|9|12|20|8|6|9|7|18|9|6|9|0|0|4|0|8|0	0	0.87
FmT-BLM	RPS5	14|18|14|17	63	15.75	4	12|10|7|6|17|19|17|18|9|6|7|9|7|8|12|8|11|10	0	0.87
FmT-BLM	WDR82	7|5|6|6	24	6	4	7|8|12|8|14|18|15|17|0|0|0|6|4|3|0|2|3|5	0	0.87
FmT-BLM	COPA	24|35|25|31	115	28.75	4	28|19|25|26|14|18|16|17|19|23|28|26|19|4|7|6|22|26	0	0.87
FmT-BLM	STRAP	17|16|15|12	60	15	4	15|17|19|12|13|13|14|14|10|12|21|15|13|18|19|20|18|14	0	0.87
FmT-BLM	WIZ	4|3|5|5	17	4.25	4	11|8|9|6|11|13|14|8|0|0|0|2|0|0|0|0|0|0	0	0.87
FmT-BLM	RPL10A	25|25|23|28	101	25.25	4	19|14|18|13|15|16|13|17|9|9|22|28|19|24|23|22|23|17	0	0.87
FmT-BLM	IMMT	6|8|2|3	19	4.75	4	12|17|10|7|13|12|17|13|2|2|2|4|0|0|2|4|4|4	0	0.87
FmT-BLM	MECOM	2|4|5|6	17	4.25	4	7|9|6|4|13|10|14|15|0|0|0|0|0|0|0|0|0|0	0	0.87
FmT-BLM	CCDC99	7|6|7|10	30	7.5	4	10|5|0|0|17|10|15|9|9|13|13|7|0|0|0|0|8|6	0	0.87
FmT-BLM	DDX6	18|19|18|21	76	19	4	17|15|17|16|20|16|21|20|25|19|26|11|15|17|22|19|14|10	0	0.87
FmT-BLM	RPLP0	36|34|32|33	135	33.75	4	16|19|16|18|23|19|23|27|24|28|31|21|19|19|23|22|19|22	0	0.87
FmT-BLM	SET	8|6|10|11	35	8.75	4	10|10|6|6|14|13|15|13|13|14|16|0|0|0|5|0|0|2	0	0.87
FmT-BLM	RPS6	27|31|29|27	114	28.5	4	17|16|14|16|15|17|15|18|27|23|24|15|17|16|10|20|16|19	0	0.87
FmT-BLM	EXOSC6	6|4|6|6	22	5.5	4	13|13|14|14|9|12|11|8|0|0|0|0|0|0|2|0|0|0	0	0.87
FmT-BLM	AP2A1	14|16|14|15	59	14.75	4	27|17|13|16|21|20|15|11|16|12|10|2|5|0|2|0|2|4	0	0.87
FmT-BLM	RAD50	34|35|39|51	159	39.75	4	29|23|32|27|25|25|23|26|5|7|15|25|25|6|16|7|38|37	0	0.87
FmT-BLM	SLC25A10	6|14|8|5	33	8.25	4	15|16|19|14|11|13|11|12|15|14|17|11|11|16|11|14|12|14	0	0.87
FmT-BLM	RCC2	25|23|30|24	102	25.5	4	14|13|13|15|12|14|14|13|16|14|18|26|22|14|17|24|27|23	0	0.87
FmT-BLM	HNRNPUL1	10|8|12|10	40	10	4	18|12|15|13|14|15|12|15|5|7|10|6|8|2|5|2|5|3	0	0.87
FmT-BLM	DKC1	7|12|11|11	41	10.25	4	11|12|20|12|18|15|16|17|0|0|8|15|23|2|7|3|5|10	0	0.87
FmT-BLM	DDX27	17|16|20|23	76	19	4	18|19|27|22|14|12|14|13|18|16|17|15|16|11|12|12|11|13	0	0.87
FmT-BLM	PCMT1	8|8|9|15	40	10	4	13|12|15|18|15|9|15|11|8|13|9|17|13|20|17|15|18|16	0	0.87
FmT-BLM	LRWD1	7|7|6|12	32	8	4	16|10|9|12|19|12|13|15|3|3|5|0|0|2|0|0|2|0	0	0.87
FmT-BLM	UBA1	35|46|49|49	179	44.75	4	31|28|29|31|30|33|28|26|9|6|20|33|31|26|26|23|25|29	0	0.87
FmT-BLM	ZBTB33	14|20|32|26	92	23	4	27|26|26|20|22|22|28|24|3|3|9|3|0|0|0|0|4|4	0	0.87
FmT-BLM	ATP5J2-PTCD1	12|13|12|13	50	12.5	4	16|16|18|13|14|15|14|15|8|11|9|9|12|13|13|9|9|13	0	0.87
FmT-BLM	BLVRA	11|13|10|11	45	11.25	4	7|5|8|5|3|6|2|4|25|27|11|6|5|4|2|7|8|6	0	0.87
FmT-BLM	HLCS	40|43|38|37	158	39.5	4	4|2|0|0|5|3|6|6|20|19|32|12|14|34|27|31|16|17	0	0.87
FmT-BLM	KPNA3	26|30|32|25	113	28.25	4	23|24|24|23|32|26|25|23|13|11|15|8|10|0|8|0|8|12	0	0.87
FmT-BLM	PAF1	9|13|9|9	40	10	4	15|16|12|14|12|18|17|16|5|3|7|7|9|0|0|0|4|9	0	0.87
FmT-BLM	G3BP1	49|51|49|51	200	50	4	27|25|29|24|21|25|26|25|32|31|45|24|29|33|29|31|27|30	0	0.87
FmT-BLM	NOL9	17|12|11|9	49	12.25	4	21|18|17|14|19|18|22|24|6|4|7|3|5|0|3|0|5|4	0	0.87
FmT-BLM	LRRC59	15|14|14|15	58	14.5	4	15|18|19|18|13|11|10|9|11|12|19|13|9|13|10|18|7|11	0	0.87
FmT-BLM	WAPAL	10|11|12|12	45	11.25	4	14|13|5|11|23|16|17|17|6|5|15|3|0|0|0|0|2|2	0	0.87
FmT-BLM	ARL1	6|13|6|10	35	8.75	4	10|8|6|4|7|8|9|8|15|16|13|16|14|5|9|6|18|9	0	0.87
FmT-BLM	CIRBP	13|10|13|13	49	12.25	4	19|17|12|16|13|13|14|16|8|8|11|6|9|6|7|4|9|6	0	0.87
FmT-BLM	CNN3	5|5|8|5	23	5.75	4	5|4|4|4|13|12|13|10|8|9|19|6|2|2|3|8|6|5	0	0.87
FmT-BLM	CSNK2A2	7|8|7|5	27	6.75	4	9|11|7|8|10|6|7|9|21|25|4|3|2|0|0|0|4|4	0	0.87
FmT-BLM	FKBP4	14|12|13|13	52	13	4	10|13|7|7|13|15|15|17|6|6|4|16|16|24|21|16|14|16	0	0.87
FmT-BLM	MSH6	22|26|19|19	86	21.5	4	7|8|8|6|10|13|12|14|23|20|27|6|4|3|4|3|6|3	0	0.87
FmT-BLM	RPL12	19|19|21|15	74	18.5	4	18|21|21|21|16|16|17|17|16|20|14|16|16|21|18|17|17|15	0	0.87
FmT-BLM	RPL24	22|23|24|23	92	23	4	12|11|13|12|17|15|17|21|18|17|22|20|17|19|17|22|18|17	0	0.87
FmT-BLM	RPL38	10|8|8|13	39	9.75	4	9|8|6|6|9|10|9|9|4|0|7|14|13|17|17|15|11|12	0	0.87
FmT-BLM	RPL3	50|56|54|50	210	52.5	4	29|22|24|28|34|28|32|36|31|36|39|33|21|28|32|28|32|24	0	0.87
FmT-BLM	RPLP2	28|29|28|28	113	28.25	4	17|13|16|11|17|14|17|15|19|21|25|16|17|23|22|18|20|19	0	0.87
FmT-BLM	RPS13	16|21|18|19	74	18.5	4	13|14|11|8|13|10|9|10|16|15|16|22|17|16|15|18|20|24	0	0.87
FmT-BLM	ACAT1	16|29|24|26	95	23.75	4	27|24|22|26|19|26|25|20|19|14|16|13|14|13|9|9|17|10	0	0.87
FmT-BLM	BUB3	10|12|12|10	44	11	4	16|17|15|19|13|15|15|10|8|9|12|8|9|10|9|5|9|11	0	0.87
FmT-BLM	AKAP8L	7|5|0|4	16	4	4	6|7|6|5|2|2|0|2|16|17|4|9|14|3|0|0|12|10	0	0.87
FmT-BLM	HNRNPA0	15|19|22|27	83	20.75	4	19|18|18|18|23|28|18|21|20|21|25|12|23|11|11|17|16|21	0	0.87
FmT-BLM	RPSA	17|13|16|12	58	14.5	4	15|21|13|14|17|15|13|13|9|7|15|17|16|14|14|12|18|19	0	0.87
FmT-BLM	TRIM25	17|15|14|18	64	16	4	9|11|15|16|17|10|17|19|17|16|26|12|16|10|16|12|13|13	0	0.87
FmT-BLM	GNL2	14|13|12|10	49	12.25	4	14|14|19|14|18|13|14|21|6|7|15|8|5|4|4|0|7|2	0	0.87
FmT-BLM	SART3	18|15|16|12	61	15.25	4	15|18|13|16|27|19|19|20|9|7|12|3|4|0|6|0|3|3	0	0.87
FmT-BLM	PMPCB	10|14|11|22	57	14.25	4	22|19|24|21|13|13|12|11|0|0|0|13|10|2|3|2|12|12	0	0.87
FmT-BLM	SRP72	14|12|11|12	49	12.25	4	17|14|18|19|13|11|13|12|5|5|15|8|10|4|10|4|11|10	0	0.87
FmT-BLM	TOP1	17|24|23|17	81	20.25	4	6|8|4|5|11|9|12|14|2|0|4|21|21|12|17|24|11|12	0	0.87
FmT-BLM	ARCN1	11|11|11|9	42	10.5	4	6|6|6|5|8|12|11|12|12|16|19|13|13|10|7|10|13|15	0	0.87
FmT-BLM	PTBP2	10|10|12|12	44	11	4	18|18|22|19|6|8|6|6|0|0|0|0|0|0|0|0|0|0	0	0.87
FmT-BLM	RPL13	13|18|14|18	63	15.75	4	16|13|15|17|14|14|12|12|9|8|10|12|10|19|17|24|10|12	0	0.87
FmT-BLM	SLC25A6	18|21|21|21	81	20.25	4	13|15|12|13|20|20|21|20|26|23|20|12|7|7|6|7|8|15	0	0.87
FmT-BLM	ASH2L	5|4|3|0	12	3	4	9|7|14|10|11|12|13|11|0|0|0|0|0|0|0|0|0|0	0	0.87
FmT-BLM	MASTL	8|11|12|8	39	9.75	4	0|0|5|4|8|2|6|6|15|15|28|0|0|0|2|0|0|0	0	0.87
FmT-BLM	PMS1	123|122|135|132	512	128	4	53|59|47|44|73|68|59|61|40|42|63|40|42|6|20|12|37|38	0	0.87
FmT-BLM	LDHA	9|0|13|11	33	8.25	4	10|12|9|9|15|14|16|14|24|19|13|12|9|0|6|5|9|12	0	0.87
FmT-BLM	UTP14A	21|19|21|16	77	19.25	4	19|20|20|20|24|26|21|20|3|5|9|6|7|0|3|0|5|5	0	0.87
FmT-BLM	APBB1	3|7|0|10	20	5	4	9|11|7|10|17|17|15|16|13|9|21|5|5|0|7|0|7|7	0	0.87
FmT-BLM	RBMX	10|12|10|11	43	10.75	4	9|11|16|14|10|12|8|8|6|7|8|19|22|6|12|11|13|11	0	0.87
FmT-BLM	RPL17	28|27|23|25	103	25.75	4	16|17|18|21|16|15|15|24|22|24|27|20|17|16|18|22|23|24	0	0.87
FmT-BLM	YBX1	14|9|6|9	38	9.5	4	12|3|4|14|18|3|5|0|8|6|6|10|15|3|20|5|0|12	0	0.87
FmT-BLM	RCOR1	32|29|22|23	106	26.5	4	23|21|23|26|11|14|14|32|24|14|0|7|0|4|0|0|0|5	0	0.87
FmT-BLM	PABPC4	11|12|12|13	48	12	4	7|8|9|5|12|15|15|9|18|16|11|13|9|12|12|15|19|11	0	0.87
FmT-BLM	HIST1H1C	37|35|0|31	103	25.75	4	21|21|22|21|0|26|25|25|17|18|22|0|19|0|25|28|17|18	0	0.87
FmT-BLM	SLC1A5	9|17|20|11	57	14.25	4	21|15|17|16|20|18|21|21|13|16|22|13|11|17|13|9|13|12	0	0.87
FmT-BLM	YWHAB	11|9|19|16	55	13.75	4	17|17|18|15|19|22|24|22|0|0|0|0|10|0|7|0|0|0	0	0.87
FmT-BLM	LIG3	7|6|10|9	32	8	4	15|15|14|8|7|8|14|13|5|8|9|6|5|2|2|0|8|8	0	0.87
FmT-BLM	PES1	9|7|3|9	28	7	4	17|11|11|8|11|10|13|15|0|0|0|5|2|0|0|0|2|0	0	0.87
FmT-BLM	AHCY	27|33|49|43	152	38	4	33|29|35|34|31|26|28|22|16|11|18|23|21|10|16|15|17|17	0	0.87
FmT-BLM	POLA1	3|6|3|5	17	4.25	4	0|2|2|4|11|16|14|19|6|5|7|0|2|0|0|3|4|5	0	0.87
FmT-BLM	SRSF3	12|7|9|10	38	9.5	4	15|13|16|17|0|0|0|0|10|11|16|22|22|11|10|10|15|13	0	0.87
FmT-BLM	RNF20	3|6|4|4	17	4.25	4	5|8|4|3|16|9|15|10|0|0|0|0|2|0|0|0|0|0	0	0.87
FmT-BLM	WASL	2|9|3|3	17	4.25	4	9|6|8|4|11|11|13|15|7|10|19|0|0|0|8|0|6|3	0	0.87
FmT-BLM	BTF3	0|2|3|0	5	1.25	4	0|0|0|2|13|15|0|8|0|2|7|0|0|0|3|0|0|0	0	0.87
FmT-BLM	SAMHD1	0|7|4|5	16	4	4	5|0|0|0|3|5|0|5|20|17|11|4|0|0|0|4|6|6	0	0.87
FmT-BLM	CDC42	0|0|22|0	22	5.5	4	17|20|24|0|17|12|5|12|0|0|0|15|0|23|0|0|21|22	0	0.87
FmT-BLM	CBX1	0|0|13|0	13	3.25	4	13|16|17|16|19|20|21|18|0|0|0|7|12|0|0|0|0|6	0	0.87
FmT-BLM	PSPC1	21|22|29|23	95	23.75	4	39|29|32|25|22|28|28|26|29|24|26|15|13|13|11|11|13|11	0	0.88
FmT-BLM	FBL	21|16|18|17	72	18	4	30|20|24|23|23|22|22|28|14|19|17|19|21|16|18|18|21|15	0	0.88
FmT-BLM	PA2G4	34|30|27|29	120	30	4	24|23|18|21|25|24|23|25|19|17|35|34|30|24|24|31|29|31	0	0.88
FmT-BLM	DDX10	4|7|3|0	14	3.5	4	20|17|14|10|18|13|14|11|0|0|0|0|0|0|0|0|0|2	0	0.88
FmT-BLM	HNRPDL	20|22|21|27	90	22.5	4	27|31|31|31|38|35|34|34|17|17|25|16|26|14|20|10|24|18	0	0.88
FmT-BLM	HNRNPD	35|38|32|36	141	35.25	4	38|37|38|36|39|39|39|39|20|20|26|27|26|22|28|24|26|22	0	0.88
FmT-BLM	RPS24	33|32|35|36	136	34	4	21|20|18|21|21|18|28|27|26|24|26|22|23|33|29|32|21|19	0	0.88
FmT-BLM	UBR5	20|26|27|12	85	21.25	4	24|26|26|20|29|22|20|22|2|3|24|5|8|0|8|0|13|20	0	0.88
FmT-BLM	RPL7	36|36|40|46	158	39.5	4	34|36|33|26|32|29|32|37|32|35|32|26|28|30|33|34|26|30	0	0.88
FmT-BLM	GTF3C4	17|18|17|15	67	16.75	4	19|20|21|22|27|23|24|23|12|11|12|10|10|3|8|4|8|10	0	0.88
FmT-BLM	RPP30	19|16|20|19	74	18.5	4	20|22|21|20|19|22|21|23|12|14|30|11|13|9|17|8|11|15	0	0.88
FmT-BLM	CPSF6	10|8|11|8	37	9.25	4	15|13|15|17|15|16|21|22|6|9|11|0|6|3|4|4|6|6	0	0.88
FmT-BLM	DHX38	34|33|23|26	116	29	4	21|15|12|7|33|26|33|33|10|8|21|6|8|0|4|2|7|7	0	0.88
FmT-BLM	EXOSC7	15|12|9|13	49	12.25	4	20|20|27|17|27|26|25|24|6|5|13|3|6|7|8|4|6|8	0	0.88
FmT-BLM	SURF4	35|41|47|38	161	40.25	4	33|34|44|35|47|36|38|39|21|25|17|17|17|0|21|16|23|22	0	0.88
FmT-BLM	TBL3	31|25|27|21	104	26	4	21|25|28|34|25|27|23|27|9|11|7|10|14|4|10|7|10|11	0	0.88
FmT-BLM	RAB14	13|17|15|12	57	14.25	4	23|20|18|20|9|15|15|14|14|16|11|17|17|9|13|9|24|21	0	0.88
FmT-BLM	DDX47	12|16|11|18	57	14.25	4	27|30|30|23|18|22|22|20|18|19|14|9|6|5|26|10|10|7	0	0.88
FmT-BLM	TCEB3	20|22|21|20	83	20.75	4	27|24|21|24|30|35|35|33|10|4|16|3|4|0|4|0|4|6	0	0.88
FmT-BLM	NOC3L	7|10|7|8	32	8	4	13|20|14|16|18|21|17|19|7|3|7|2|3|2|3|3|5|3	0	0.88
FmT-BLM	VDAC3	34|32|27|30	123	30.75	4	31|29|27|28|31|29|28|29|46|43|26|21|17|26|27|27|29|22	0	0.88
FmT-BLM	ANXA2	25|24|30|24	103	25.75	4	35|30|32|30|36|32|36|31|8|10|15|25|25|20|26|21|21|23	0	0.88
FmT-BLM	NAP1L1	56|61|55|53	225	56.25	4	29|25|24|24|45|44|46|42|30|36|52|19|26|7|19|10|21|22	0	0.88
FmT-BLM	DCLRE1A	104|98|106|94	402	100.5	4	52|56|52|54|44|56|65|56|13|16|45|13|12|3|9|5|14|13	0	0.88
FmT-BLM	RRP12	13|12|10|10	45	11.25	4	17|18|12|17|26|27|24|25|2|7|7|12|9|4|0|0|5|7	0	0.88
FmT-BLM	PHGDH	29|37|39|39	144	36	4	28|29|23|28|25|31|22|25|46|45|35|20|24|19|23|21|22|25	0	0.88
FmT-BLM	ALYREF	26|18|15|18	77	19.25	4	28|27|33|36|36|32|26|31|22|12|36|19|26|14|27|12|22|20	0	0.88
FmT-BLM	TEX10	22|21|21|24	88	22	4	30|26|28|30|30|32|27|30|6|5|5|4|0|0|4|0|0|3	0	0.88
FmT-BLM	PSMC4	25|24|26|32	107	26.75	4	29|27|23|22|25|21|19|24|41|38|10|16|27|11|28|15|38|32	0	0.88
FmT-BLM	PRPF4	27|25|25|27	104	26	4	30|23|24|23|38|28|36|35|15|15|25|9|10|8|19|9|11|11	0	0.88
FmT-BLM	TECR	19|19|20|14	72	18	4	26|28|21|16|26|20|21|24|15|15|8|6|12|11|11|18|15|17	0	0.88
FmT-BLM	HDAC2	12|12|17|15	56	14	4	10|16|13|11|26|22|29|23|17|21|13|5|7|9|9|7|6|11	0	0.88
FmT-BLM	VDAC2	29|34|34|31	128	32	4	34|32|29|32|33|38|36|36|30|33|27|21|23|29|34|31|23|22	0	0.88
FmT-BLM	IGF2BP3	4|6|10|12	32	8	4	10|11|12|8|9|9|11|10|28|28|23|9|5|11|7|9|6|9	0	0.88
FmT-BLM	RPS17	29|30|34|37	130	32.5	4	27|21|28|26|33|33|30|38|13|9|12|17|17|20|21|18|17|22	0	0.88
FmT-BLM	KIF22	15|14|7|14	50	12.5	4	18|21|17|17|29|21|23|25|11|9|13|7|4|6|7|3|6|9	0	0.88
FmT-BLM	ZMYM4	8|6|6|9	29	7.25	4	14|12|21|18|20|20|26|20|2|0|0|0|0|0|3|0|0|2	0	0.88
FmT-BLM	EEF1G	22|25|29|24	100	25	4	21|22|24|20|24|26|25|28|26|28|30|25|29|21|20|23|26|25	0	0.88
FmT-BLM	GMPS	27|32|36|37	132	33	4	20|25|11|14|20|17|20|19|39|30|26|32|33|27|28|21|37|30	0	0.88
FmT-BLM	DNAJA1	8|18|18|8	52	13	4	20|16|11|11|23|19|31|20|10|11|5|16|12|15|13|9|8|15	0	0.88
FmT-BLM	PHB	38|43|38|40	159	39.75	4	41|34|35|32|33|38|40|37|48|41|38|32|40|22|27|23|40|38	0	0.88
FmT-BLM	SLC25A3	19|28|19|23	89	22.25	4	23|25|22|26|26|28|31|25|32|37|25|15|18|18|19|22|14|16	0	0.88
FmT-BLM	RPL23	25|24|24|22	95	23.75	4	25|21|14|17|22|28|23|20|24|20|17|20|23|27|25|23|25|25	0	0.88
FmT-BLM	RPL7A	38|35|38|48	159	39.75	4	30|22|26|23|25|28|29|24|37|28|43|25|25|23|22|21|23|25	0	0.88
FmT-BLM	RPS15	34|38|44|38	154	38.5	4	18|0|22|0|24|27|29|32|0|0|0|26|28|34|41|32|0|31	0	0.88
FmT-BLM	RPS16	19|19|20|21	79	19.75	4	13|16|14|13|16|14|17|14|27|27|29|15|14|22|21|28|16|18	0	0.88
FmT-BLM	VDAC1	37|36|36|38	147	36.75	4	28|24|17|23|33|25|30|29|35|30|35|10|13|33|35|32|21|17	0	0.88
FmT-BLM	DARS	14|15|14|12	55	13.75	4	16|10|12|13|12|8|10|12|30|30|22|10|9|5|5|8|11|8	0	0.88
FmT-BLM	CFL1	35|29|37|39	140	35	4	19|21|14|13|15|21|17|19|40|38|34|23|17|19|22|18|20|20	0	0.88
FmT-BLM	DNAJA2	26|31|31|34	122	30.5	4	22|18|14|12|34|28|32|34|16|12|14|7|10|9|13|8|15|7	0	0.88
FmT-BLM	PDIA6	38|41|37|36	152	38	4	34|33|24|24|32|30|38|40|18|14|21|37|34|23|35|19|39|35	0	0.88
FmT-BLM	RPS14	17|16|13|15	61	15.25	4	15|16|15|16|17|11|16|14|25|27|26|11|16|15|13|16|16|14	0	0.88
FmT-BLM	IPO7	17|26|18|13	74	18.5	4	16|21|14|17|19|25|21|18|35|32|38|9|9|8|16|7|9|12	0	0.88
FmT-BLM	GTPBP4	23|27|21|18	89	22.25	4	35|34|35|35|30|31|24|29|22|25|28|31|28|9|15|7|25|26	0	0.88
FmT-BLM	HNRNPAB	17|19|23|28	87	21.75	4	29|30|29|27|33|33|28|27|10|11|25|30|26|17|21|20|26|31	0	0.88
FmT-BLM	PGRMC1	13|17|14|17	61	15.25	4	8|11|5|7|25|22|23|22|0|8|6|0|0|11|6|11|3|3	0	0.88
FmT-BLM	NUDC	15|13|18|12	58	14.5	4	13|12|12|9|22|23|20|21|18|21|28|12|11|14|17|23|12|8	0	0.88
FmT-BLM	WDR3	22|22|19|20	83	20.75	4	26|23|26|31|27|28|32|27|18|18|14|25|19|9|14|5|16|17	0	0.88
FmT-BLM	NUDT21	16|12|16|14	58	14.5	4	29|24|24|21|19|22|18|20|7|7|18|7|5|5|6|9|5|0	0	0.88
FmT-BLM	RNF2	5|8|10|13	36	9	4	19|19|23|21|21|23|21|20|0|0|0|4|2|0|3|0|7|3	0	0.88
FmT-BLM	AHSA1	23|25|17|21	86	21.5	4	9|11|3|2|14|18|17|17|33|31|31|19|17|25|20|18|21|24	0	0.88
FmT-BLM	SNW1	44|40|42|43	169	42.25	4	39|36|42|35|38|37|41|40|21|20|35|30|30|8|16|11|26|30	0	0.88
FmT-BLM	STOML2	23|16|12|8	59	14.75	4	24|22|27|19|24|22|17|25|10|13|15|8|12|11|15|11|9|9	0	0.88
FmT-BLM	C22orf28	24|22|21|24	91	22.75	4	25|19|14|16|31|21|21|22|36|26|17|13|18|13|9|19|15|13	0	0.88
FmT-BLM	CTR9	12|16|13|13	54	13.5	4	23|19|24|20|24|21|23|23|5|0|4|3|0|0|5|0|6|7	0	0.88
FmT-BLM	HSD17B12	14|12|12|14	52	13	4	14|16|15|15|9|10|12|17|30|25|12|6|10|12|13|10|12|8	0	0.88
FmT-BLM	SF3B14	14|12|13|10	49	12.25	4	9|16|12|16|23|21|20|22|4|9|15|5|8|6|6|7|9|11	0	0.88
FmT-BLM	IFI16	8|5|8|0	21	5.25	4	13|11|4|7|2|2|0|0|20|17|27|0|0|0|0|0|0|0	0	0.88
FmT-BLM	KIF4A	20|21|24|15	80	20	4	13|20|14|14|28|36|37|30|5|5|16|9|8|0|8|5|12|10	0	0.88
FmT-BLM	TP53	25|23|21|24	93	23.25	4	0|5|0|0|0|0|5|8|12|15|24|26|30|11|11|8|41|41	0	0.88
FmT-BLM	RAB1B	24|20|21|24	89	22.25	4	19|23|34|24|15|30|26|14|19|21|19|18|20|13|22|20|17|17	0	0.88
FmT-BLM	LAS1L	19|16|10|19	64	16	4	24|28|20|18|29|28|26|29|0|3|6|3|5|0|0|0|4|5	0	0.88
FmT-BLM	CBX3	21|18|20|26	85	21.25	4	21|21|25|23|24|27|26|26|9|6|12|14|19|6|11|7|12|9	0	0.88
FmT-BLM	NPEPPS	15|18|14|8	55	13.75	4	17|16|8|8|14|10|8|10|36|38|24|8|7|10|7|7|11|12	0	0.88
FmT-BLM	FANCI	51|57|62|72	242	60.5	4	40|33|34|15|46|44|57|51|23|23|38|8|8|4|8|3|17|13	0	0.88
FmT-BLM	TUBA1C	53|0|0|0	53	13.25	4	0|0|57|0|0|0|0|0|44|39|0|0|0|0|0|25|0|0	0	0.88
FmT-BLM	KRT19	10|11|8|13	42	10.5	4	22|14|19|18|11|15|17|13|29|24|6|3|4|0|3|0|3|4	0	0.88
FmT-BLM	TCOF1	14|12|11|15	52	13	4	20|16|15|18|23|20|24|18|5|4|9|7|8|3|12|7|6|5	0	0.88
FmT-BLM	ILF3	49|47|47|42	185	46.25	4	40|36|40|37|46|39|33|34|18|13|42|47|38|21|33|26|33|37	0	0.88
FmT-BLM	PCBP1	14|19|15|16	64	16	4	17|12|17|12|21|19|20|20|45|36|22|10|10|11|19|11|13|11	0	0.88
FmT-BLM	SBNO1	16|22|17|26	81	20.25	4	13|11|7|7|29|25|34|31|6|10|22|10|10|4|6|3|15|14	0	0.88
FmT-BLM	FUS	18|21|25|25	89	22.25	4	28|28|28|28|27|26|23|21|17|11|19|23|25|12|22|18|25|23	0	0.88
FmT-BLM	PPP2R2A	16|32|24|29	101	25.25	4	18|15|18|18|28|21|21|26|12|17|20|31|33|19|20|13|45|38	0	0.88
FmT-BLM	SULT1A1	10|11|10|13	44	11	4	7|15|10|7|13|8|8|6|36|31|23|8|5|10|6|9|10|6	0	0.88
FmT-BLM	CSNK2A1	17|19|13|20	69	17.25	4	7|9|12|14|12|9|9|11|39|43|13|10|11|6|10|3|9|7	0	0.88
FmT-BLM	TUBB4B	43|49|25|50	167	41.75	4	10|30|32|24|36|40|36|47|0|14|46|34|26|32|38|8|18|33	0	0.88
FmT-BLM	ORC3	8|14|10|9	41	10.25	4	15|17|14|16|19|20|21|22|8|6|16|4|4|0|5|0|9|7	0	0.88
FmT-BLM	NME1-NME2	13|12|26|27	78	19.5	4	24|24|31|31|27|18|18|11|0|0|0|25|22|3|16|0|25|19	0	0.88
FmT-BLM	KDM3B	55|57|54|58	224	56	4	34|35|25|25|44|54|38|42|31|29|46|12|15|6|14|5|17|19	0	0.88
FmT-BLM	NOP2	19|19|18|19	75	18.75	4	16|21|18|19|26|28|21|24|6|5|13|18|12|8|11|13|15|13	0	0.88
FmT-BLM	ARF1	15|16|20|15	66	16.5	4	15|11|12|9|21|20|18|19|38|31|16|20|16|13|16|11|18|18	0	0.88
FmT-BLM	DHFR	6|9|8|13	36	9	4	20|21|10|10|8|9|9|10|30|28|16|10|13|7|3|2|7|11	0	0.88
FmT-BLM	RPS4X	39|40|37|31	147	36.75	4	30|31|26|31|30|30|33|31|36|34|28|23|22|32|31|32|25|28	0	0.88
FmT-BLM	PABPC1	31|27|23|23	104	26	4	19|22|29|28|31|31|32|26|33|21|34|33|24|26|28|25|34|29	0	0.88
FmT-BLM	HSD17B10	32|27|25|22	106	26.5	4	36|31|28|28|33|29|29|33|35|29|25|14|22|19|23|16|18|23	0	0.88
FmT-BLM	LMNB1	37|41|40|47	165	41.25	4	34|37|50|35|35|39|35|36|25|23|19|29|32|37|29|41|25|28	0	0.88
FmT-BLM	EXOSC3	14|8|13|14	49	12.25	4	24|21|26|22|34|26|25|28|3|0|7|4|2|0|3|0|5|0	0	0.88
FmT-BLM	IGF2BP1	29|29|28|30	116	29	4	22|21|20|15|23|20|22|14|33|30|27|22|24|26|21|27|19|17	0	0.88
FmT-BLM	YWHAZ	10|16|22|28	76	19	4	16|13|15|13|29|33|28|40|0|0|10|10|12|6|11|5|7|8	0	0.88
FmT-BLM	AP1B1	9|14|14|19	56	14	4	17|17|13|17|23|25|22|24|8|10|16|5|9|0|9|0|6|9	0	0.88
FmT-BLM	LSM5	14|16|17|16	63	15.75	4	18|17|22|24|18|23|22|23|0|0|7|0|5|0|5|0|3|2	0	0.88
FmT-BLM	SCAF4	4|6|9|0	19	4.75	4	4|3|9|5|21|20|17|21|2|5|0|0|0|0|2|0|0|3	0	0.88
FmT-BLM	SAV_STRAV	1184|976|687|669	3516	879	4	139|131|154|166|150|140|126|124|2219|2233|399|720|643|786|642|809|685|610	0	0.89
FmT-BLM	FUBP3	4|4|7|0	15	3.75	4	13|7|5|4|16|15|13|15|5|6|5|5|4|4|5|2|3|4	0	0.89
FmT-BLM	DHX9	108|118|132|119	477	119.25	4	234|234|226|214|197|194|220|210|126|120|104|154|134|119|153|115|159|149	0	0.89
FmT-BLM	INCENP	14|13|9|11	47	11.75	4	47|42|42|42|55|46|51|55|11|12|20|15|23|8|11|7|16|17	0	0.89
FmT-BLM	PC	1945|1939|2238|1997	8119	2029.75	4	1162|1138|1170|1058|1120|1102|1039|1070|1044|973|1287|1117|1134|1551|1566|1487|1309|1216	0	0.89
FmT-BLM	CANX	11|12|15|15	53	13.25	4	29|27|23|20|18|15|18|18|15|17|19|10|15|23|24|27|16|18	0	0.89
FmT-BLM	SART1	14|13|15|19	61	15.25	4	45|52|35|40|50|45|65|58|9|9|24|9|12|8|13|8|11|12	0	0.89
FmT-BLM	TRIP12	7|4|4|0	15	3.75	4	44|49|43|40|71|75|84|71|9|11|22|26|24|4|8|0|30|27	0	0.89
FmT-BLM	XRCC5	24|23|29|21	97	24.25	4	58|58|61|62|64|63|57|44|35|42|44|35|37|8|21|7|28|41	0	0.89
FmT-BLM	ABCE1	7|9|7|9	32	8	4	10|12|2|10|20|22|21|22|18|20|17|16|15|5|8|7|14|18	0	0.89
FmT-BLM	G6PD	2|2|0|4	8	2	4	4|4|3|4|7|5|7|5|6|4|16|11|8|6|9|2|7|8	0	0.89
FmT-BLM	LARS	23|32|30|27	112	28	4	35|41|29|31|52|49|42|40|103|111|72|39|44|24|27|14|39|31	0	0.89
FmT-BLM	DCAF7	4|5|9|7	25	6.25	4	10|11|11|12|11|13|14|14|29|23|4|4|7|6|8|6|4|6	0	0.89
FmT-BLM	ABCF2	5|6|4|4	19	4.75	4	12|9|4|5|14|9|9|10|19|23|18|14|17|10|7|12|18|19	0	0.89
FmT-BLM	CYLD	27|21|25|24	97	24.25	4	91|72|54|47|100|87|104|89|47|41|57|19|25|12|22|19|31|26	0	0.89
FmT-BLM	TMEM97	4|3|0|0	7	1.75	4	8|8|6|5|4|0|0|0|12|11|3|3|3|0|3|0|3|4	0	0.89
FmT-BLM	COASY	5|5|4|3	17	4.25	4	3|5|3|2|0|0|5|2|7|6|6|10|11|13|7|8|9|10	0	0.89
FmT-BLM	SMC2	7|5|5|5	22	5.5	4	12|13|7|6|11|14|11|13|11|15|12|10|12|4|4|6|12|11	0	0.89
FmT-BLM	RPRD1B	7|13|15|12	47	11.75	4	33|36|29|30|34|31|38|42|5|10|6|12|9|2|5|0|13|8	0	0.89
FmT-BLM	PPA1	19|16|25|10	70	17.5	4	13|19|12|12|20|20|20|21|49|51|32|17|17|10|9|17|26|23	0	0.89
FmT-BLM	CDC5L	32|37|32|41	142	35.5	4	66|45|66|62|53|53|48|48|13|16|26|32|34|12|16|13|31|35	0	0.89
FmT-BLM	HIST1H4J	69|74|76|78	297	74.25	4	41|46|49|51|52|52|44|40|53|58|72|127|159|67|88|78|69|67	0	0.89
FmT-BLM	RCC1	10|4|7|8	29	7.25	4	21|19|20|20|20|17|26|24|3|4|7|11|14|6|9|4|9|5	0	0.89
FmT-BLM	ZC3H11A	3|2|2|0	7	1.75	4	9|12|14|11|11|11|9|12|3|2|7|2|2|0|2|0|0|0	0	0.89
FmT-BLM	SNRNP40	19|15|19|23	76	19	4	43|38|47|46|65|65|60|67|7|13|27|17|15|12|19|13|19|18	0	0.89
FmT-BLM	PRRC2C	2|3|2|6	13	3.25	4	5|6|4|4|12|11|7|10|22|25|9|3|4|2|0|0|4|5	0	0.89
FmT-BLM	UHRF1	5|10|7|7	29	7.25	4	30|25|27|32|30|24|32|23|4|5|7|14|13|5|15|8|10|11	0	0.89
FmT-BLM	MCCC2	516|523|569|544	2152	538	4	398|327|332|322|325|325|346|334|262|252|348|375|360|455|451|449|443|405	0	0.89
FmT-BLM	DEPDC7	6|6|5|6	23	5.75	4	17|12|12|10|19|19|16|22|10|10|15|0|0|0|7|0|7|4	0	0.89
FmT-BLM	MCCC1	1146|1066|1123|1087	4422	1105.5	4	606|573|583|568|510|483|450|434|410|407|629|553|531|644|643|630|623|568	0	0.89
FmT-BLM	GARS	10|8|11|10	39	9.75	4	16|11|7|12|15|10|14|13|31|27|19|9|8|4|7|0|12|16	0	0.89
FmT-BLM	LUC7L2	3|2|3|4	12	3	4	4|4|5|4|4|4|3|4|6|5|7|6|5|3|5|3|4|4	0	0.89
FmT-BLM	TJP1	2|0|3|0	5	1.25	4	26|24|21|22|42|42|34|43|5|4|12|12|8|4|15|2|9|13	0	0.89
FmT-BLM	PTPLAD1	55|49|48|58	210	52.5	4	33|39|41|38|48|43|54|49|52|45|47|15|17|25|28|23|19|18	0	0.89
FmT-BLM	AP3D1	27|31|32|29	119	29.75	4	46|44|45|36|46|48|45|50|28|32|41|44|44|18|31|15|49|47	0	0.89
FmT-BLM	UTP18	3|5|4|7	19	4.75	4	15|16|11|11|15|10|12|14|4|4|3|4|2|3|4|3|7|4	0	0.89
FmT-BLM	CDC16	2|4|2|2	10	2.5	4	11|14|17|15|12|12|16|13|2|0|5|5|3|0|0|0|3|6	0	0.89
FmT-BLM	CDC23	5|4|3|3	15	3.75	4	6|7|8|11|14|12|13|12|3|2|3|3|3|0|2|0|0|0	0	0.89
FmT-BLM	RSL1D1	14|11|11|10	46	11.5	4	37|37|35|41|29|28|25|26|14|13|21|30|30|22|26|27|23|27	0	0.89
FmT-BLM	SRSF1	7|9|5|9	30	7.5	4	39|40|53|55|39|38|31|27|5|6|6|60|75|10|24|15|36|37	0	0.89
FmT-BLM	PAICS	29|27|26|26	108	27	4	29|27|22|25|44|43|45|40|22|22|44|18|19|19|21|15|21|19	0	0.89
FmT-BLM	USP10	4|6|3|4	17	4.25	4	8|5|4|3|12|10|10|11|6|6|19|7|8|5|6|4|8|9	0	0.89
FmT-BLM	CHERP	15|15|15|19	64	16	4	76|75|73|73|102|110|114|106|37|34|26|23|16|11|15|5|21|21	0	0.89
FmT-BLM	BRCA2	20|30|19|30	99	24.75	4	62|55|66|63|63|56|55|56|2|0|10|41|32|4|13|0|25|26	0	0.89
FmT-BLM	ZNF318	5|2|5|3	15	3.75	4	24|21|25|27|26|26|22|22|0|0|2|3|0|0|0|0|0|4	0	0.89
FmT-BLM	ADNP	18|17|13|10	58	14.5	4	41|50|49|54|44|38|45|45|29|32|20|11|12|0|9|5|14|11	0	0.89
FmT-BLM	U2SURP	25|27|26|24	102	25.5	4	116|115|107|97|136|139|135|132|46|46|40|27|28|0|31|11|38|35	0	0.89
FmT-BLM	BEND3	23|19|22|25	89	22.25	4	84|80|90|98|85|82|87|98|7|7|18|16|16|0|16|0|20|21	0	0.89
FmT-BLM	FARSB	6|7|5|3	21	5.25	4	5|5|6|7|6|8|6|5|9|7|9|8|9|19|21|21|6|9	0	0.89
FmT-BLM	SYMPK	103|97|134|112	446	111.5	4	271|256|262|238|345|331|360|336|82|89|149|78|65|39|75|35|82|80	0	0.89
FmT-BLM	CRNKL1	6|4|4|5	19	4.75	4	10|11|16|17|9|9|7|8|3|7|6|18|18|0|5|2|13|11	0	0.89
FmT-BLM	THOC2	11|12|8|3	34	8.5	4	21|23|23|18|23|29|27|31|15|18|18|12|8|7|12|9|11|11	0	0.89
FmT-BLM	IK	31|36|42|34	143	35.75	4	37|35|31|26|36|41|48|46|14|16|19|8|7|5|7|4|7|11	0	0.89
FmT-BLM	MRPS34	5|5|4|0	14	3.5	4	16|17|20|23|18|20|14|23|6|5|8|8|7|0|4|3|11|11	0	0.89
FmT-BLM	C1orf35	3|0|0|2	5	1.25	4	3|3|3|4|3|2|0|4|8|5|7|7|5|0|4|0|7|4	0	0.89
FmT-BLM	BRCC3	3|2|6|7	18	4.5	4	11|9|11|9|19|16|14|14|4|4|9|0|0|0|3|0|3|4	0	0.89
FmT-BLM	MDC1	22|21|24|20	87	21.75	4	77|61|75|69|65|66|72|77|5|2|21|28|33|9|20|14|26|26	0	0.89
FmT-BLM	OCRL	2|2|0|2	6	1.5	4	15|13|6|7|15|20|17|21|17|14|29|4|4|0|3|2|5|3	0	0.89
FmT-BLM	KIF11	2|0|0|0	2	0.5	4	11|9|14|10|23|16|17|11|19|12|12|10|13|4|7|0|17|13	0	0.89
FmT-BLM	SF3B5	3|5|6|6	20	5	4	7|7|7|9|9|6|7|10|0|3|10|5|5|4|8|6|4|5	0	0.89
FmT-BLM	PDLIM1	5|0|3|5	13	3.25	4	5|7|6|7|8|4|11|10|14|13|16|3|0|3|4|6|0|0	0	0.89
FmT-BLM	MARS	10|13|6|9	38	9.5	4	19|25|11|14|20|24|23|19|38|32|46|20|15|6|8|5|17|24	0	0.89
FmT-BLM	HNRNPH3	14|12|0|15	41	10.25	4	16|12|19|17|13|13|10|11|14|16|10|28|31|15|18|14|15|19	0	0.89
FmT-BLM	HNRNPU	96|100|101|100	397	99.25	4	109|100|117|107|116|119|131|121|76|75|93|73|60|55|75|70|72|57	0	0.89
FmT-BLM	MTA2	12|12|12|16	52	13	4	26|22|24|28|30|31|31|36|5|2|11|6|11|5|11|3|9|9	0	0.89
FmT-BLM	RPS9	30|36|22|30	118	29.5	4	44|40|40|38|43|37|43|41|50|48|44|31|39|44|42|52|43|40	0	0.89
FmT-BLM	ESYT1	7|7|4|5	23	5.75	4	48|49|45|47|62|53|59|57|12|16|29|11|9|10|16|6|12|14	0	0.89
FmT-BLM	WDR83	10|11|7|10	38	9.5	4	14|20|13|12|26|31|16|19|5|7|9|7|7|3|7|3|4|7	0	0.89
FmT-BLM	HNRNPK	90|78|116|102	386	96.5	4	139|122|124|121|141|133|137|129|46|42|69|66|61|54|72|70|42|48	0	0.89
FmT-BLM	RPS15A	15|16|22|15	68	17	4	22|17|20|19|29|28|26|22|31|24|20|26|18|34|36|26|25|22	0	0.89
FmT-BLM	RPS12	27|31|33|29	120	30	4	67|62|54|49|82|84|84|85|36|49|19|34|55|18|53|33|52|59	0	0.89
FmT-BLM	CCNB1	2|2|0|2	6	1.5	4	6|0|6|4|10|8|6|6|5|4|8|4|7|4|5|4|6|3	0	0.89
FmT-BLM	ZNF148	15|20|16|22	73	18.25	4	32|38|34|35|48|59|58|60|6|6|19|3|4|0|10|0|6|5	0	0.89
FmT-BLM	ELAC2	4|4|4|4	16	4	4	4|6|2|2|3|8|4|9|6|6|3|4|7|0|4|3|3|5	0	0.89
FmT-BLM	SEC23B	9|0|8|8	25	6.25	4	8|5|9|3|7|12|7|10|22|21|7|6|10|7|9|4|7|10	0	0.89
FmT-BLM	BAZ1B	5|5|6|5	21	5.25	4	28|35|31|34|56|43|57|55|15|12|24|20|16|4|10|5|10|13	0	0.89
FmT-BLM	RRS1	11|8|10|7	36	9	4	17|17|22|19|13|13|11|12|8|10|12|17|20|13|13|6|13|15	0	0.89
FmT-BLM	HNRNPF	83|82|88|92	345	86.25	4	103|99|103|93|110|113|110|116|66|60|62|51|54|45|50|40|62|58	0	0.89
FmT-BLM	FAM175B	3|0|3|0	6	1.5	4	11|10|7|6|15|16|18|17|11|9|18|7|5|3|6|4|6|3	0	0.89
FmT-BLM	NOLC1	11|18|13|13	55	13.75	4	31|32|25|28|34|40|36|38|14|13|12|15|23|0|25|6|16|15	0	0.89
FmT-BLM	DDX17	55|65|62|60	242	60.5	4	82|83|86|88|73|69|79|74|67|74|67|59|65|58|65|73|52|56	0	0.89
FmT-BLM	USP5	4|4|5|3	16	4	4	7|10|8|0|10|10|11|11|13|9|26|11|15|4|5|4|10|12	0	0.89
FmT-BLM	SMCHD1	16|16|14|9	55	13.75	4	31|41|32|33|29|26|23|26|11|11|25|9|13|14|16|14|9|13	0	0.89
FmT-BLM	USP7	62|51|57|57	227	56.75	4	93|96|99|90|127|112|122|129|34|30|59|29|35|13|31|9|42|39	0	0.89
FmT-BLM	RPS2	67|66|75|62	270	67.5	4	59|49|46|33|66|61|65|56|60|62|56|38|39|42|48|44|47|46	0	0.89
FmT-BLM	PRPF40A	9|9|14|14	46	11.5	4	55|56|47|52|58|61|57|54|18|22|25|28|35|16|27|8|29|32	0	0.89
FmT-BLM	RARS	8|13|9|7	37	9.25	4	15|13|8|12|16|25|13|15|28|27|19|11|8|4|6|10|17|15	0	0.89
FmT-BLM	EIF3CL	6|5|6|6	23	5.75	4	20|21|24|23|24|0|27|26|13|0|21|17|15|2|8|6|18|16	0	0.89
FmT-BLM	ZBED4	2|0|0|0	2	0.5	4	0|5|0|3|7|5|7|12|0|0|0|0|0|0|0|0|0|0	0	0.89
FmT-BLM	FAM21A	4|3|0|0	7	1.75	4	8|32|26|26|12|20|0|16|14|14|49|7|18|0|9|0|26|19	0	0.89
FmT-BLM	RPL9	50|54|61|55	220	55	4	47|55|51|46|74|75|65|67|44|48|39|42|37|27|39|20|57|42	0	0.89
FmT-BLM	KHSRP	26|24|29|32	111	27.75	4	42|45|37|37|39|32|34|34|18|16|29|18|21|10|18|19|24|22	0	0.89
FmT-BLM	TRAP1	48|46|44|41	179	44.75	4	71|80|70|78|93|89|95|97|91|92|63|47|39|38|56|46|58|56	0	0.89
FmT-BLM	EHMT2	3|0|3|0	6	1.5	4	17|16|24|30|21|22|21|23|0|0|0|0|0|0|6|0|0|8	0	0.89
FmT-BLM	PARP1	52|58|52|51	213	53.25	4	91|87|98|107|91|92|95|89|52|47|77|130|123|56|81|58|88|79	0	0.89
FmT-BLM	GIGYF2	9|6|3|5	23	5.75	4	37|32|28|22|44|33|37|49|31|25|22|17|13|7|15|8|22|18	0	0.89
FmT-BLM	MYBBP1A	37|33|36|32	138	34.5	4	94|90|90|91|102|90|103|99|39|42|39|32|31|29|34|24|41|37	0	0.89
FmT-BLM	ZBTB10	10|9|5|7	31	7.75	4	24|29|21|24|21|22|21|14|2|2|3|4|0|0|0|0|3|3	0	0.89
FmT-BLM	birA	760|762|932|761	3215	803.75	4	717|717|616|556|1085|1078|1004|1042|135|126|209|135|165|65|171|85|167|172	0	0.89
FmT-BLM	UQCRFS1	8|9|6|8	31	7.75	4	12|12|13|12|6|5|14|13|6|7|12|4|8|5|10|9|6|9	0	0.89
FmT-BLM	DDX54	9|15|13|11	48	12	4	74|64|67|69|71|63|78|87|23|23|28|25|25|9|24|12|29|29	0	0.89
FmT-BLM	MRPS23	4|5|3|5	17	4.25	4	8|8|15|12|12|12|12|12|3|0|7|6|3|2|3|2|6|6	0	0.89
FmT-BLM	WDR5	9|12|7|13	41	10.25	4	27|29|27|33|28|30|27|33|34|39|6|7|8|3|5|4|9|8	0	0.89
FmT-BLM	RPL4	56|68|57|62	243	60.75	4	40|50|51|46|40|39|49|45|53|54|73|34|47|39|40|44|41|36	0	0.89
FmT-BLM	THRAP3	7|9|4|9	29	7.25	4	26|21|24|26|32|29|33|30|9|9|17|8|6|4|9|6|8|10	0	0.89
FmT-BLM	CDC27	3|3|4|0	10	2.5	4	8|9|12|11|14|13|17|15|5|3|6|3|3|0|0|0|4|3	0	0.89
FmT-BLM	RPL6	74|75|93|80	322	80.5	4	61|51|72|69|71|65|71|68|45|40|60|59|62|48|57|47|71|63	0	0.89
FmT-BLM	ASNS	2|0|0|0	2	0.5	4	3|5|0|7|11|7|10|12|15|17|21|9|12|6|6|3|10|11	0	0.89
FmT-BLM	DAP3	13|12|11|13	49	12.25	4	34|38|45|38|48|48|45|46|9|9|20|8|15|2|12|5|14|16	0	0.89
FmT-BLM	GTF3C5	6|7|9|9	31	7.75	4	11|13|12|10|17|19|19|15|10|9|12|9|7|3|4|2|6|10	0	0.89
FmT-BLM	DNM1L	26|29|30|33	118	29.5	4	63|63|51|38|91|87|75|78|53|53|85|25|32|25|49|20|37|37	0	0.89
FmT-BLM	TSFM	4|4|3|0	11	2.75	4	6|0|6|3|0|9|11|10|13|15|6|5|4|3|0|0|8|4	0	0.89
FmT-BLM	PUF60	6|3|6|5	20	5	4	35|31|33|43|29|31|30|35|15|22|31|19|18|14|20|18|18|17	0	0.89
FmT-BLM	C20orf4	2|2|2|0	6	1.5	4	8|10|4|2|6|9|8|8|7|10|9|7|6|0|0|0|7|7	0	0.89
FmT-BLM	RPL21	24|20|25|19	88	22	4	17|21|27|24|26|29|26|26|24|24|24|23|22|35|26|34|25|27	0	0.89
FmT-BLM	CAD	14|16|14|15	59	14.75	4	28|33|33|31|38|40|28|27|54|52|40|38|35|21|20|18|45|47	0	0.89
FmT-BLM	BCOR	22|12|18|10	62	15.5	4	54|64|57|64|66|70|74|64|43|44|18|11|10|0|10|3|10|13	0	0.89
FmT-BLM	RPRD2	17|17|13|16	63	15.75	4	76|77|75|72|95|93|102|104|17|10|42|25|31|6|14|4|30|30	0	0.89
FmT-BLM	DDX39B	49|43|38|48	178	44.5	4	73|61|62|56|58|52|61|60|38|41|40|37|45|39|39|42|46|50	0	0.89
FmT-BLM	UPF1	9|12|13|11	45	11.25	4	25|20|21|21|36|35|27|36|48|43|67|19|14|14|14|16|20|21	0	0.89
FmT-BLM	RNPS1	3|0|3|4	10	2.5	4	6|6|8|6|11|10|12|8|11|10|11|9|9|2|4|5|9|8	0	0.89
FmT-BLM	RACGAP1	5|6|4|5	20	5	4	17|19|19|20|14|15|12|14|0|0|6|6|8|0|0|0|6|6	0	0.89
FmT-BLM	MRPS27	5|6|5|5	21	5.25	4	21|20|24|24|23|24|25|26|6|4|11|6|7|3|5|0|8|9	0	0.89
FmT-BLM	MRPS31	12|10|8|10	40	10	4	49|48|44|39|47|44|50|46|3|4|13|10|12|2|10|0|10|16	0	0.89
FmT-BLM	UBAP2L	15|23|17|23	78	19.5	4	41|40|31|32|57|53|58|61|128|141|64|19|22|20|22|13|25|26	0	0.89
FmT-BLM	XRN2	20|33|28|30	111	27.75	4	63|55|54|54|59|60|63|65|23|18|27|26|23|15|21|14|27|24	0	0.89
FmT-BLM	ETFA	3|8|0|5	16	4	4	17|13|16|14|8|7|8|8|3|5|0|17|12|7|13|10|17|13	0	0.89
FmT-BLM	SRRT	7|3|5|0	15	3.75	4	14|12|11|9|14|8|16|12|4|6|4|4|6|0|5|0|7|8	0	0.89
FmT-BLM	TOMM40	34|33|29|30	126	31.5	4	44|51|40|42|42|44|33|36|42|39|24|15|15|11|10|9|24|18	0	0.89
FmT-BLM	SKIV2L2	9|10|8|4	31	7.75	4	30|21|36|22|41|40|37|30|18|10|12|11|11|6|12|7|19|10	0	0.89
FmT-BLM	NSDHL	5|5|4|6	20	5	4	13|11|11|9|12|11|13|12|26|22|9|7|13|9|5|7|11|13	0	0.89
FmT-BLM	FTSJ3	32|31|30|28	121	30.25	4	43|37|35|29|30|34|37|46|23|22|27|25|21|8|15|13|23|20	0	0.89
FmT-BLM	CSDE1	6|3|4|3	16	4	4	16|16|14|13|20|19|20|19|17|18|20|15|11|6|12|7|16|15	0	0.89
FmT-BLM	EIF4E	3|2|0|0	5	1.25	4	5|4|3|0|6|4|7|6|4|0|3|0|3|2|4|0|3|2	0	0.89
FmT-BLM	HYOU1	9|10|6|12	37	9.25	4	16|13|16|9|11|8|8|10|29|31|8|13|11|5|8|10|14|15	0	0.89
FmT-BLM	ATP6V1A	3|2|3|0	8	2	4	11|10|7|14|11|9|10|8|9|10|17|8|6|0|12|0|6|7	0	0.89
FmT-BLM	KPNB1	60|74|74|56	264	66	4	131|124|123|131|137|130|134|126|44|32|60|42|43|35|61|32|47|48	0	0.89
FmT-BLM	MCM3AP	2|2|3|0	7	1.75	4	10|12|14|17|15|10|11|7|24|27|0|5|0|0|0|0|0|0	0	0.89
FmT-BLM	EXOSC2	12|20|14|13	59	14.75	4	25|23|22|24|32|34|41|34|8|9|16|9|8|5|12|2|8|6	0	0.89
FmT-BLM	LUC7L3	7|6|5|5	23	5.75	4	23|27|26|25|27|23|19|17|5|6|8|12|18|8|8|12|12|18	0	0.89
FmT-BLM	EDC3	25|25|23|25	98	24.5	4	42|48|36|33|63|55|64|62|46|54|75|25|22|22|35|22|27|30	0	0.89
FmT-BLM	DDOST	6|5|8|5	24	6	4	18|21|15|16|12|10|14|13|26|28|12|14|11|11|14|10|14|16	0	0.89
FmT-BLM	TAF9B	2|0|0|0	2	0.5	4	7|6|8|2|10|11|8|7|0|2|4|0|0|2|4|0|0|0	0	0.89
FmT-BLM	FIP1L1	8|6|6|5	25	6.25	4	31|26|26|23|32|25|31|27|3|5|6|2|0|3|4|0|3|4	0	0.89
FmT-BLM	RBM10	11|8|19|12	50	12.5	4	24|23|17|17|29|33|32|40|5|5|8|7|4|0|4|0|3|4	0	0.89
FmT-BLM	TPX2	18|23|27|22	90	22.5	4	38|38|48|42|34|31|40|39|6|4|16|14|20|11|20|14|13|14	0	0.89
FmT-BLM	KIF23	8|6|6|6	26	6.5	4	24|21|30|22|29|29|29|27|6|4|13|13|18|4|7|6|15|13	0	0.89
FmT-BLM	HSP90AB1	60|53|58|61	232	58	4	55|61|55|49|54|62|73|65|87|88|108|61|59|81|77|85|75|74	0	0.89
FmT-BLM	L3MBTL2	7|9|12|11	39	9.75	4	25|26|35|30|30|32|31|34|0|0|2|5|3|0|0|0|4|7	0	0.89
FmT-BLM	DHX30	6|6|5|8	25	6.25	4	12|15|13|13|13|11|11|17|25|28|14|9|11|8|13|14|18|15	0	0.89
FmT-BLM	H2AFY	27|34|26|22	109	27.25	4	22|27|25|25|26|23|15|15|18|21|34|52|46|18|37|17|33|27	0	0.89
FmT-BLM	GFPT1	7|6|7|2	22	5.5	4	5|6|3|4|4|3|6|6|34|34|19|5|5|3|4|3|6|5	0	0.89
FmT-BLM	DNAJA3	27|21|17|13	78	19.5	4	17|15|17|15|20|16|18|16|56|52|20|18|16|21|21|22|23|22	0	0.89
FmT-BLM	AGFG1	6|3|6|6	21	5.25	4	28|27|18|15|28|32|28|25|22|23|38|10|14|11|15|7|19|14	0	0.89
FmT-BLM	RPN2	14|20|17|17	68	17	4	51|44|42|39|42|43|43|42|59|57|36|41|40|23|24|17|50|41	0	0.89
FmT-BLM	SPATA2	12|6|4|7	29	7.25	4	35|31|25|26|35|30|33|30|28|25|39|11|9|5|18|5|15|18	0	0.89
FmT-BLM	DDX39A	40|34|35|35	144	36	4	59|47|45|42|48|44|49|49|40|42|45|29|37|37|39|42|40|38	0	0.89
FmT-BLM	GATAD2B	3|4|4|5	16	4	4	9|10|11|13|13|10|16|11|0|0|4|3|3|0|0|0|4|3	0	0.89
FmT-BLM	SAFB	4|3|5|4	16	4	4	10|12|13|17|18|11|8|15|19|11|15|17|23|6|7|6|7|6	0	0.89
FmT-BLM	MRPL41	5|4|6|0	15	3.75	4	14|10|13|12|6|7|10|8|6|11|13|4|5|0|0|4|4|4	0	0.89
FmT-BLM	WDR36	182|177|194|192	745	186.25	4	183|180|178|182|205|208|204|194|20|20|42|18|23|17|28|7|17|18	0	0.89
FmT-BLM	TCERG1	3|0|0|0	3	0.75	4	14|14|11|8|11|14|9|7|6|8|7|6|4|5|5|5|5|6	0	0.89
FmT-BLM	NCAPG	2|4|4|4	14	3.5	4	5|11|7|9|17|17|20|16|18|14|25|3|3|4|8|0|5|8	0	0.89
FmT-BLM	PSMC3	14|15|9|7	45	11.25	4	31|32|23|27|24|21|22|25|20|22|31|22|34|18|28|14|31|38	0	0.89
FmT-BLM	BRE	11|0|11|14	36	9	4	19|19|21|15|23|25|26|31|15|14|30|6|10|0|7|0|11|10	0	0.89
FmT-BLM	SF3A2	4|6|6|0	16	4	4	16|17|9|12|24|22|21|23|10|5|8|8|4|5|6|0|10|6	0	0.89
FmT-BLM	LRRC40	5|4|3|7	19	4.75	4	3|0|4|0|3|8|5|4|63|60|23|3|3|0|0|0|6|3	0	0.89
FmT-BLM	IPO9	2|0|0|0	2	0.5	4	8|8|5|4|8|7|8|6|15|14|25|0|3|0|0|0|2|3	0	0.89
FmT-BLM	GPATCH1	81|84|102|90	357	89.25	4	114|121|119|105|127|131|134|126|36|35|75|44|69|26|49|22|62|67	0	0.89
FmT-BLM	CAND1	39|41|46|45	171	42.75	4	43|31|24|23|44|39|51|43|60|57|45|22|16|17|19|13|23|21	0	0.89
FmT-BLM	SPG20	7|3|5|8	23	5.75	4	12|14|8|7|18|16|11|12|10|12|20|7|7|5|9|5|5|6	0	0.89
FmT-BLM	STAT3	11|9|12|16	48	12	4	22|20|11|10|43|43|38|38|22|21|30|8|8|7|7|0|9|7	0	0.89
FmT-BLM	MATR3	34|42|50|49	175	43.75	4	90|89|91|95|110|104|105|93|23|27|25|40|40|37|47|41|44|42	0	0.89
FmT-BLM	ZNF638	9|4|7|3	23	5.75	4	59|54|67|66|76|69|75|73|4|3|5|14|7|4|17|2|15|15	0	0.89
FmT-BLM	LUZP1	2|0|3|0	5	1.25	4	4|7|4|5|11|7|11|10|3|5|7|0|0|0|0|0|0|0	0	0.89
FmT-BLM	KIAA0090	5|5|2|3	15	3.75	4	7|14|10|6|4|3|8|8|3|7|3|3|2|0|2|2|4|9	0	0.89
FmT-BLM	COPB1	9|11|10|10	40	10	4	8|13|7|8|14|11|11|12|32|35|39|17|15|8|8|3|15|17	0	0.89
FmT-BLM	NDUFV2	4|3|4|4	15	3.75	4	10|6|7|7|11|11|10|12|4|5|4|6|5|4|0|0|6|5	0	0.89
FmT-BLM	MTHFD1	39|40|37|32	148	37	4	21|26|14|12|30|29|34|32|245|227|54|21|24|27|14|37|28|29	0	0.89
FmT-BLM	MKI67IP	7|5|5|7	24	6	4	9|6|10|11|9|10|8|8|3|3|12|10|11|4|9|6|7|5	0	0.89
FmT-BLM	MTDH	16|15|12|17	60	15	4	31|26|23|26|40|38|35|47|8|5|14|14|15|4|8|5|18|20	0	0.89
FmT-BLM	SUGP2	83|83|79|85	330	82.5	4	195|185|194|178|269|252|272|265|81|77|94|72|68|30|59|34|65|80	0	0.89
FmT-BLM	BMS1	18|25|22|26	91	22.75	4	24|27|28|29|41|39|38|40|6|5|15|11|10|5|9|3|16|10	0	0.89
FmT-BLM	TMEM33	5|8|7|8	28	7	4	7|9|4|7|11|12|12|11|14|8|5|9|9|6|4|8|8|9	0	0.89
FmT-BLM	LYAR	3|4|0|0	7	1.75	4	12|7|13|11|10|8|10|9|0|2|0|4|6|3|4|3|9|9	0	0.89
FmT-BLM	RPAP3	2|0|0|2	4	1	4	11|7|5|3|20|18|21|20|8|10|22|8|4|0|0|0|11|12	0	0.89
FmT-BLM	LSM12	2|2|0|0	4	1	4	2|4|0|3|6|0|4|4|5|5|0|0|0|0|3|4|0|0	0	0.89
FmT-BLM	STT3A	6|6|4|3	19	4.75	4	21|19|16|21|21|20|16|16|12|12|11|10|12|10|15|9|13|12	0	0.89
FmT-BLM	ZC3H14	2|3|4|0	9	2.25	4	16|18|19|12|14|18|21|18|5|3|9|7|6|0|2|0|5|3	0	0.89
FmT-BLM	SRPR	3|2|2|2	9	2.25	4	46|43|31|37|61|69|69|70|27|27|39|16|21|12|16|10|23|29	0	0.89
FmT-BLM	TTK	3|0|2|0	5	1.25	4	4|0|0|0|7|7|8|5|7|5|12|0|2|0|5|0|5|4	0	0.89
FmT-BLM	EIF3M	8|7|0|5	20	5	4	17|15|11|12|17|17|16|17|19|20|16|10|14|6|8|5|12|14	0	0.89
FmT-BLM	MCM5	28|31|28|25	112	28	4	31|35|40|26|34|48|34|41|52|59|22|20|20|27|24|33|24|25	0	0.89
FmT-BLM	EBNA1BP2	7|8|10|12	37	9.25	4	20|20|23|25|17|19|17|17|0|0|4|16|17|6|8|6|16|15	0	0.89
FmT-BLM	SLC25A13	19|20|15|20	74	18.5	4	37|33|31|31|38|35|33|31|54|54|26|33|32|20|20|21|41|37	0	0.89
FmT-BLM	HSPA9	133|125|149|143	550	137.5	4	116|107|111|106|115|127|121|119|83|78|106|80|74|103|130|123|80|75	0	0.89
FmT-BLM	ILF2	53|66|52|66	237	59.25	4	78|72|73|68|82|83|75|75|35|36|55|64|64|28|43|23|63|48	0	0.89
FmT-BLM	CCT5	48|52|58|60	218	54.5	4	82|87|61|56|112|102|97|100|92|91|93|40|47|43|70|28|52|53	0	0.89
FmT-BLM	FTSJD2	50|48|41|43	182	45.5	4	31|27|24|20|46|45|50|46|42|38|60|20|19|10|19|12|23|22	0	0.89
FmT-BLM	ZNF687	7|12|9|7	35	8.75	4	26|31|27|25|39|43|24|23|5|4|17|0|0|0|4|0|0|0	0	0.89
FmT-BLM	NUP153	25|33|23|26	107	26.75	4	81|87|76|78|109|104|105|119|102|96|54|21|20|15|36|14|16|23	0	0.89
FmT-BLM	KIAA1967	53|60|62|62	237	59.25	4	90|83|82|75|102|114|100|106|38|43|67|31|39|15|37|20|35|33	0	0.89
FmT-BLM	NUP50	19|27|23|29	98	24.5	4	49|57|39|39|60|56|67|52|19|20|24|7|11|5|16|9|9|11	0	0.89
FmT-BLM	NUP88	13|15|14|11	53	13.25	4	30|29|35|32|40|41|38|36|44|37|0|5|4|23|16|16|4|4	0	0.89
FmT-BLM	NUP62	13|18|7|15	53	13.25	4	30|32|28|29|37|40|43|38|44|38|17|9|9|13|18|15|9|14	0	0.89
FmT-BLM	HLA-A	2|4|2|0	8	2	4	7|9|8|5|4|4|4|3|2|0|0|5|3|4|5|5|3|2	0	0.89
FmT-BLM	SYNRG	4|0|2|6	12	3	4	64|72|56|56|76|96|91|97|78|72|128|41|38|25|62|28|38|42	0	0.89
FmT-BLM	CHAMP1	12|14|15|19	60	15	4	54|47|52|52|58|66|76|69|16|16|32|15|15|12|26|7|17|11	0	0.89
FmT-BLM	MGA	49|55|65|61	230	57.5	4	151|147|172|175|188|202|189|204|27|24|43|39|37|5|25|4|46|51	0	0.89
FmT-BLM	EIF2C2	4|5|9|6	24	6	4	10|14|10|18|23|34|33|38|50|48|17|18|24|3|13|5|21|21	0	0.89
FmT-BLM	PSMD1	4|7|5|5	21	5.25	4	11|7|4|0|9|11|11|11|11|12|11|11|12|0|0|0|15|11	0	0.89
FmT-BLM	PSMD2	8|7|8|6	29	7.25	4	18|17|19|17|17|13|14|16|25|19|18|17|12|6|15|7|15|18	0	0.89
FmT-BLM	PSMD3	17|11|16|18	62	15.5	4	12|12|9|4|18|9|10|8|46|44|19|11|14|12|18|21|20|21	0	0.89
FmT-BLM	PPP1R10	17|18|17|17	69	17.25	4	36|48|34|37|55|50|65|59|14|20|20|12|10|7|15|0|13|12	0	0.89
FmT-BLM	RRM2	4|5|3|4	16	4	4	8|10|9|10|14|13|14|12|17|13|26|8|4|7|6|4|8|7	0	0.89
FmT-BLM	NUP133	6|14|7|7	34	8.5	4	57|54|45|48|67|69|69|70|16|14|30|19|14|9|19|8|12|13	0	0.89
FmT-BLM	NUP54	3|2|2|5	12	3	4	6|6|8|4|9|7|9|6|23|23|5|0|0|0|0|0|2|0	0	0.89
FmT-BLM	PFKM	2|0|2|0	4	1	4	3|6|0|5|8|7|6|7|6|14|13|0|0|5|2|0|0|5	0	0.89
FmT-BLM	YTHDC2	12|5|5|7	29	7.25	4	26|22|23|18|38|45|37|34|29|29|36|10|10|4|6|4|15|11	0	0.89
FmT-BLM	ATXN2L	2|3|2|0	7	1.75	4	7|5|6|3|13|13|11|10|19|18|15|11|6|8|5|9|3|7	0	0.89
FmT-BLM	AP2A2	5|4|2|2	13	3.25	4	17|6|8|9|5|7|13|6|12|14|6|0|0|0|0|0|0|3	0	0.89
FmT-BLM	MED23	45|45|38|28	156	39	4	75|84|75|73|83|79|79|86|40|43|55|31|33|10|31|12|36|34	0	0.89
FmT-BLM	EIF4G2	7|3|6|2	18	4.5	4	49|43|38|34|73|71|77|67|56|54|86|39|31|22|43|15|39|35	0	0.89
FmT-BLM	NKRF	8|8|8|10	34	8.5	4	19|18|15|19|18|14|19|16|5|0|2|8|5|3|4|9|5|8	0	0.89
FmT-BLM	LDHB	5|6|4|4	19	4.75	4	13|9|10|9|14|9|12|12|12|13|10|6|6|0|0|4|8|7	0	0.89
FmT-BLM	RIF1	9|11|7|12	39	9.75	4	82|84|84|82|77|74|72|74|8|5|22|20|23|4|10|3|19|20	0	0.89
FmT-BLM	CBS	4|4|0|5	13	3.25	4	4|6|3|2|8|10|10|11|6|6|9|2|5|6|6|7|4|5	0	0.89
FmT-BLM	EIF2S2	9|9|8|10	36	9	4	11|11|8|8|12|11|9|14|11|8|12|6|9|9|7|12|13|11	0	0.89
FmT-BLM	SRSF11	6|0|5|6	17	4.25	4	11|15|16|12|13|9|10|12|5|7|9|12|10|4|4|7|12|8	0	0.89
FmT-BLM	NSUN2	10|14|14|12	50	12.5	4	19|11|14|17|18|14|9|24|33|40|33|11|15|13|14|13|16|14	0	0.89
FmT-BLM	POGZ	9|9|11|9	38	9.5	4	53|55|57|52|57|61|67|62|7|6|11|12|11|4|13|3|7|9	0	0.89
FmT-BLM	SMC1A	13|18|9|13	53	13.25	4	31|24|25|28|22|21|21|16|24|18|12|17|15|8|17|10|18|17	0	0.89
FmT-BLM	DPYSL3	3|2|4|5	14	3.5	4	21|15|11|11|33|35|32|32|19|22|55|12|16|2|10|6|20|11	0	0.89
FmT-BLM	PPAN-P2RY11	2|0|3|0	5	1.25	4	13|12|13|14|11|11|9|10|0|3|2|3|7|0|4|2|3|0	0	0.89
FmT-BLM	EXOSC8	7|6|8|11	32	8	4	18|17|18|15|40|49|42|38|2|0|6|8|7|2|2|2|11|11	0	0.89
FmT-BLM	COPE	2|0|0|0	2	0.5	4	9|10|8|4|8|8|6|6|4|7|7|6|6|0|4|3|9|9	0	0.89
FmT-BLM	HSPD1	59|87|83|93	322	80.5	4	205|235|181|148|190|163|168|161|56|45|67|100|111|67|95|78|125|121	0	0.89
FmT-BLM	TUBG1	2|0|2|0	4	1	4	4|5|0|2|2|0|4|3|37|30|9|6|4|2|0|4|9|8	0	0.89
FmT-BLM	LRPPRC	15|19|11|12	57	14.25	4	35|31|28|29|27|27|35|38|13|16|11|6|8|0|8|0|6|7	0	0.89
FmT-BLM	NDUFS1	10|11|4|11	36	9	4	17|19|19|15|16|19|18|17|10|9|10|5|6|4|5|3|7|3	0	0.89
FmT-BLM	RFC4	3|5|0|6	14	3.5	4	14|13|15|19|15|15|13|16|3|4|6|3|3|0|2|0|2|0	0	0.89
FmT-BLM	SARNP	3|4|4|5	16	4	4	8|6|5|9|10|7|7|7|0|0|0|6|4|4|5|8|3|4	0	0.89
FmT-BLM	ATP5B	53|56|45|47	201	50.25	4	94|88|82|67|92|76|97|84|140|128|92|45|41|42|53|39|53|51	0	0.89
FmT-BLM	SERPINH1	17|16|18|18	69	17.25	4	33|33|28|30|30|27|33|31|23|27|16|24|28|26|23|28|34|31	0	0.89
FmT-BLM	ORC5	3|2|2|4	11	2.75	4	6|7|9|9|9|9|9|12|5|6|4|0|4|0|3|0|5|5	0	0.89
FmT-BLM	XIAP	2|0|0|0	2	0.5	4	0|0|0|0|0|0|0|0|110|103|4|16|11|5|0|12|7|7	0	0.89
FmT-BLM	NOP56	18|25|18|24	85	21.25	4	37|37|46|45|38|37|41|38|10|11|20|45|44|14|19|16|32|34	0	0.89
FmT-BLM	PRDX3	28|30|39|38	135	33.75	4	34|31|53|50|30|33|26|27|6|7|13|28|30|22|29|22|28|24	0	0.89
FmT-BLM	AP3B1	13|14|7|11	45	11.25	4	16|12|16|10|34|36|31|33|19|13|34|9|11|4|14|5|12|13	0	0.89
FmT-BLM	PSMC2	8|6|6|10	30	7.5	4	16|16|13|16|20|18|20|20|20|17|27|10|17|7|13|5|15|14	0	0.89
FmT-BLM	RFC1	2|0|0|0	2	0.5	4	9|10|13|11|5|4|4|8|4|6|2|3|5|0|0|0|2|0	0	0.89
FmT-BLM	SSR4	5|8|5|3	21	5.25	4	9|12|8|9|8|9|8|8|12|16|9|7|4|4|10|8|5|8	0	0.89
FmT-BLM	EIF3B	8|6|7|3	24	6	4	14|11|7|10|25|20|18|19|17|19|24|14|14|10|12|13|15|19	0	0.89
FmT-BLM	PCNA	8|6|8|8	30	7.5	4	6|7|0|5|8|7|9|10|18|18|11|12|10|7|7|0|11|15	0	0.89
FmT-BLM	DYNC1H1	33|44|24|25	126	31.5	4	62|74|63|51|74|79|77|70|92|91|70|70|62|26|44|26|77|80	0	0.89
FmT-BLM	PNN	5|3|2|0	10	2.5	4	28|27|18|24|24|16|19|9|0|0|5|14|13|0|3|0|14|12	0	0.89
FmT-BLM	MCM2	4|4|4|5	17	4.25	4	8|5|4|6|9|8|11|12|26|26|8|7|9|8|7|6|10|5	0	0.89
FmT-BLM	GPATCH4	4|5|7|4	20	5	4	12|13|14|14|16|18|19|19|2|0|3|5|3|2|0|2|4|7	0	0.89
FmT-BLM	MCM4	14|20|15|20	69	17.25	4	33|20|24|18|34|36|34|22|63|58|44|24|32|24|20|20|31|29	0	0.89
FmT-BLM	RBM39	20|17|19|21	77	19.25	4	46|45|32|36|39|36|37|39|39|31|29|27|20|24|34|20|29|30	0	0.89
FmT-BLM	MYEF2	2|0|0|2	4	1	4	3|3|0|0|2|2|4|0|15|18|0|0|2|0|0|0|2|0	0	0.89
FmT-BLM	TIMM44	8|8|7|9	32	8	4	16|21|14|15|12|16|15|19|6|4|6|6|6|7|2|4|6|6	0	0.89
FmT-BLM	EIF3L	5|2|2|4	13	3.25	4	6|5|7|5|9|11|11|16|6|5|7|6|5|0|5|4|5|5	0	0.89
FmT-BLM	NUP214	51|49|46|43	189	47.25	4	105|102|108|97|107|111|103|107|202|190|88|59|48|45|47|54|64|56	0	0.89
FmT-BLM	ZFR	7|8|6|5	26	6.5	4	14|10|15|16|13|11|13|14|8|7|3|9|8|0|10|0|9|7	0	0.89
FmT-BLM	CPSF2	6|6|7|6	25	6.25	4	22|21|32|23|47|34|40|34|4|5|7|6|5|3|6|6|4|4	0	0.89
FmT-BLM	RAB7A	12|9|8|10	39	9.75	4	17|23|16|13|13|15|14|18|7|7|6|15|11|16|11|25|13|12	0	0.89
FmT-BLM	TUFM	62|56|63|75	256	64	4	60|63|59|49|52|58|60|55|75|55|62|43|43|56|61|51|45|48	0	0.89
FmT-BLM	CD2BP2	8|8|11|9	36	9	4	21|21|13|17|24|24|23|28|7|9|14|11|7|2|6|0|10|8	0	0.89
FmT-BLM	TRRAP	3|3|4|4	14	3.5	4	28|19|41|37|18|17|19|24|0|0|0|0|0|0|0|0|0|0	0	0.89
FmT-BLM	HNRNPA3	19|17|15|19	70	17.5	4	21|14|21|23|22|28|23|23|7|8|24|22|26|12|22|21|18|20	0	0.89
FmT-BLM	SSBP1	3|6|5|8	22	5.5	4	5|5|8|6|4|0|8|9|6|4|0|7|11|22|17|17|14|17	0	0.89
FmT-BLM	LBR	28|31|25|25	109	27.25	4	84|70|84|63|105|92|106|103|42|43|57|30|35|31|46|38|40|39	0	0.89
FmT-BLM	AURKB	4|6|5|6	21	5.25	4	20|23|26|27|31|34|34|31|5|9|16|9|10|2|10|0|11|10	0	0.89
FmT-BLM	CDCA8	4|3|5|3	15	3.75	4	21|25|25|25|20|22|21|27|2|0|0|7|7|2|8|0|4|8	0	0.89
FmT-BLM	CUL3	2|0|2|0	4	1	4	8|3|3|4|6|9|9|10|0|0|3|2|2|2|4|3|2|0	0	0.89
FmT-BLM	SEC22B	5|7|5|6	23	5.75	4	9|8|8|9|10|12|11|13|5|9|11|5|5|3|9|6|4|6	0	0.89
FmT-BLM	HNRNPH1	95|101|110|112	418	104.5	4	152|147|140|144|140|140|141|151|147|157|70|93|90|72|80|73|79|75	0	0.89
FmT-BLM	ELAVL1	16|17|15|14	62	15.5	4	20|20|20|24|21|21|20|23|25|24|20|16|23|13|14|21|13|13	0	0.89
FmT-BLM	TARS	3|0|3|3	9	2.25	4	2|3|0|2|8|5|4|8|6|5|7|4|2|0|2|0|0|0	0	0.89
FmT-BLM	HSPA4	5|4|3|4	16	4	4	11|9|7|5|16|18|18|19|6|6|11|7|8|2|10|5|9|10	0	0.89
FmT-BLM	DDX18	26|29|35|21	111	27.75	4	44|35|36|38|44|36|55|47|13|19|16|22|16|7|15|10|24|17	0	0.89
FmT-BLM	ACLY	22|20|18|24	84	21	4	51|50|41|45|64|54|55|55|15|12|48|31|34|19|39|27|23|26	0	0.89
FmT-BLM	DDX52	3|8|5|5	21	5.25	4	24|23|17|24|15|12|20|22|16|15|16|10|9|9|15|10|8|17	0	0.89
FmT-BLM	PTCD3	9|9|10|15	43	10.75	4	52|59|59|49|49|45|49|57|9|12|18|14|19|7|10|4|24|17	0	0.89
FmT-BLM	AQR	188|169|196|161	714	178.5	4	164|141|140|145|180|172|161|158|4|5|0|11|11|5|12|3|13|11	0	0.89
FmT-BLM	DBT	3|6|2|5	16	4	4	6|5|10|11|4|5|6|5|0|0|0|33|35|47|60|53|40|53	0	0.89
FmT-BLM	CDC73	24|22|24|24	94	23.5	4	24|20|22|14|35|37|35|33|12|10|24|9|18|6|13|7|16|17	0	0.89
FmT-BLM	SNRNP200	138|140|156|138	572	143	4	335|340|329|297|417|420|410|416|156|135|230|165|157|66|140|43|169|164	0	0.89
FmT-BLM	GLYR1	7|5|6|7	25	6.25	4	27|21|27|23|26|28|25|26|11|10|19|7|3|0|8|0|8|7	0	0.89
FmT-BLM	DARS2	3|3|3|2	11	2.75	4	6|2|4|9|12|9|7|12|29|27|15|10|8|13|13|8|12|12	0	0.89
FmT-BLM	PRPF6	10|10|8|14	42	10.5	4	45|47|47|43|48|55|59|59|18|16|21|15|21|9|15|6|17|20	0	0.89
FmT-BLM	DDX23	15|17|24|18	74	18.5	4	47|51|52|54|60|58|64|55|12|11|33|17|19|8|22|8|20|17	0	0.89
FmT-BLM	DDX46	71|75|73|99	318	79.5	4	105|124|95|94|104|101|103|107|62|62|114|40|36|31|50|34|38|34	0	0.89
FmT-BLM	FASN	71|79|77|81	308	77	4	235|238|206|196|310|282|304|276|243|234|349|193|172|120|190|127|216|181	0	0.89
FmT-BLM	ABCB7	3|5|2|2	12	3	4	14|11|11|6|12|9|12|9|13|9|5|3|2|0|4|0|7|4	0	0.89
FmT-BLM	CEBPZ	4|5|4|0	13	3.25	4	18|16|21|16|25|23|20|27|0|0|3|4|6|0|9|4|9|4	0	0.89
FmT-BLM	HSPH1	28|31|34|35	128	32	4	40|30|31|31|56|42|43|40|8|9|10|26|32|14|21|14|26|20	0	0.89
FmT-BLM	CDCA2	6|6|4|3	19	4.75	4	48|43|39|45|48|55|53|66|7|4|13|13|20|0|17|7|19|22	0	0.89
FmT-BLM	ARF6	3|3|3|4	13	3.25	4	4|6|4|3|5|2|4|4|10|10|11|5|4|3|6|3|5|5	0	0.89
FmT-BLM	ATP5O	14|12|10|10	46	11.5	4	32|30|30|24|21|22|25|22|13|8|13|16|17|21|19|16|21|20	0	0.89
FmT-BLM	C1QBP	74|73|80|84	311	77.75	4	89|77|71|68|136|131|137|129|105|98|81|40|35|28|41|32|49|47	0	0.89
FmT-BLM	DPM1	9|12|7|6	34	8.5	4	16|16|18|13|15|12|18|16|15|14|9|12|9|20|16|15|12|11	0	0.89
FmT-BLM	EEF2	73|73|91|73	310	77.5	4	127|107|102|94|140|122|136|126|41|38|59|63|63|48|60|49|78|61	0	0.89
FmT-BLM	EIF2S3	15|10|13|11	49	12.25	4	18|15|13|9|24|29|17|23|17|16|15|20|10|7|17|11|20|19	0	0.89
FmT-BLM	EIF3A	14|23|20|20	77	19.25	4	44|52|48|41|58|61|54|64|23|27|35|27|29|6|23|8|36|38	0	0.89
FmT-BLM	EIF3I	5|4|6|4	19	4.75	4	14|15|9|7|13|15|14|15|10|8|17|9|6|4|5|3|11|8	0	0.89
FmT-BLM	EIF3F	6|5|5|5	21	5.25	4	9|9|11|10|12|9|9|11|27|21|14|11|8|6|10|6|9|11	0	0.89
FmT-BLM	EIF3E	7|13|7|8	35	8.75	4	18|17|17|13|20|17|19|13|21|22|11|8|13|0|8|3|12|14	0	0.89
FmT-BLM	EIF3D	8|8|6|7	29	7.25	4	4|7|4|9|13|13|10|12|12|10|9|10|11|3|6|4|11|13	0	0.89
FmT-BLM	XRCC6	38|42|39|44	163	40.75	4	71|71|79|79|62|64|56|62|42|48|47|52|56|19|38|20|60|57	0	0.89
FmT-BLM	HADHB	2|2|2|2	8	2	4	5|5|0|3|6|3|4|4|21|17|5|5|5|5|6|6|7|8	0	0.89
FmT-BLM	IRS4	12|14|11|10	47	11.75	4	85|81|72|75|99|98|84|86|84|94|85|23|29|17|29|21|39|33	0	0.89
FmT-BLM	KPNA2	32|33|37|37	139	34.75	4	29|35|30|30|47|45|49|38|30|26|12|12|16|14|13|22|16|11	0	0.89
FmT-BLM	MBD3	7|2|7|9	25	6.25	4	23|22|22|23|28|24|21|21|6|6|13|3|4|0|9|0|6|7	0	0.89
FmT-BLM	EXOSC10	69|61|73|68	271	67.75	4	81|80|76|73|99|90|100|103|37|36|59|33|32|15|38|14|37|30	0	0.89
FmT-BLM	POLR2B	4|5|2|3	14	3.5	4	19|19|20|16|13|19|20|17|4|4|18|6|7|3|7|4|7|8	0	0.89
FmT-BLM	RAE1	7|8|6|7	28	7	4	15|14|13|15|16|17|17|20|38|36|6|6|7|16|17|14|5|4	0	0.89
FmT-BLM	RANGAP1	22|22|25|20	89	22.25	4	73|64|76|72|84|75|80|75|28|28|37|25|24|20|27|15|25|29	0	0.89
FmT-BLM	RPL22	8|8|8|6	30	7.5	4	10|5|5|4|5|5|7|9|18|14|12|7|7|8|5|9|6|8	0	0.89
FmT-BLM	RPL26	5|6|5|7	23	5.75	4	7|7|6|6|6|7|6|8|9|11|9|8|7|8|6|12|9|10	0	0.89
FmT-BLM	RPN1	8|10|9|10	37	9.25	4	30|25|26|28|21|29|27|34|20|20|15|19|19|12|24|20|27|27	0	0.89
FmT-BLM	RPS11	8|10|7|8	33	8.25	4	10|11|9|8|14|13|13|13|9|11|11|5|11|12|10|16|9|12	0	0.89
FmT-BLM	RPS28	7|7|6|6	26	6.5	4	7|6|7|8|7|8|11|8|4|5|8|6|7|7|7|9|7|7	0	0.89
FmT-BLM	RPS7	58|45|52|45	200	50	4	50|51|48|36|53|57|53|52|60|52|78|45|38|22|31|27|55|41	0	0.89
FmT-BLM	RPS8	39|34|43|42	158	39.5	4	30|34|32|32|32|35|32|31|47|62|47|30|35|34|32|36|37|32	0	0.89
FmT-BLM	RUVBL1	33|28|34|34	129	32.25	4	40|39|39|37|49|48|41|45|21|14|42|30|23|28|22|22|31|30	0	0.89
FmT-BLM	SRSF9	7|7|7|6	27	6.75	4	5|7|7|11|6|7|6|8|0|4|0|29|24|6|9|5|7|8	0	0.89
FmT-BLM	SNRPE	6|5|0|0	11	2.75	4	13|12|12|13|14|12|13|14|8|9|12|5|6|0|8|0|5|6	0	0.89
FmT-BLM	SSRP1	18|13|15|14	60	15	4	16|18|13|14|9|16|13|9|15|16|18|43|58|7|14|9|27|31	0	0.89
FmT-BLM	HSP90B1	9|6|6|12	33	8.25	4	17|19|17|15|23|24|26|22|8|3|10|8|13|10|11|11|9|10	0	0.89
FmT-BLM	DDX42	35|25|32|35	127	31.75	4	52|54|43|41|62|65|63|63|17|15|36|12|16|7|12|8|13|15	0	0.89
FmT-BLM	AP2B1	24|28|28|26	106	26.5	4	51|54|34|37|62|60|52|53|20|20|25|7|8|3|12|6|8|10	0	0.89
FmT-BLM	EMD	11|9|13|13	46	11.5	4	25|24|20|24|22|25|28|23|14|18|19|11|18|17|16|12|15|17	0	0.89
FmT-BLM	CCAR1	2|3|4|3	12	3	4	10|11|14|16|18|17|15|16|8|6|0|0|0|0|0|2|0|0	0	0.89
FmT-BLM	TRIM24	11|13|17|23	64	16	4	23|25|26|30|38|35|34|38|4|4|8|0|0|0|4|0|3|0	0	0.89
FmT-BLM	NIPBL	6|10|7|8	31	7.75	4	38|35|43|40|47|42|48|41|0|0|0|11|9|0|8|0|17|14	0	0.89
FmT-BLM	DDX5	90|94|92|88	364	91	4	121|133|117|130|125|127|135|137|82|87|69|62|63|64|71|69|62|58	0	0.89
FmT-BLM	2024-09-02	6|4|0|2	12	3	4	16|14|14|14|16|22|23|21|12|15|34|7|6|6|9|3|8|9	0	0.89
FmT-BLM	FARSA	11|11|8|10	40	10	4	12|13|7|9|12|14|17|15|31|25|17|13|13|16|19|16|10|13	0	0.89
FmT-BLM	PRPF3	32|32|34|28	126	31.5	4	41|46|42|42|61|66|62|63|6|5|21|13|8|0|14|4|13|13	0	0.89
FmT-BLM	PRDX6	29|32|31|24	116	29	4	38|30|29|24|47|42|47|39|16|21|9|35|27|48|43|36|33|29	0	0.89
FmT-BLM	NDUFS3	2|5|4|5	16	4	4	15|17|17|17|18|16|20|19|13|11|8|7|12|10|8|7|13|14	0	0.89
FmT-BLM	DRG1	6|8|5|7	26	6.5	4	7|6|7|10|12|13|10|12|7|9|18|11|9|10|12|12|10|8	0	0.89
FmT-BLM	ETF1	6|5|7|8	26	6.5	4	13|8|6|4|16|15|20|20|16|18|22|12|15|9|11|11|15|11	0	0.89
FmT-BLM	DDX1	17|22|19|21	79	19.75	4	44|40|35|37|37|29|37|37|43|37|29|23|24|13|20|9|34|30	0	0.89
FmT-BLM	DHX8	4|0|5|5	14	3.5	4	25|24|25|25|37|29|23|26|0|0|3|7|11|0|6|0|14|12	0	0.89
FmT-BLM	SFPQ	96|86|95|94	371	92.75	4	64|72|66|61|74|74|83|76|89|101|71|41|52|54|61|50|50|53	0	0.89
FmT-BLM	TIMM50	18|14|15|18	65	16.25	4	27|23|25|27|28|28|30|29|24|27|25|17|10|18|16|17|18|18	0	0.89
FmT-BLM	PFKL	7|7|2|4	20	5	4	8|9|4|4|7|8|9|8|38|36|21|7|8|5|6|5|13|13	0	0.89
FmT-BLM	PWP2	41|36|49|47	173	43.25	4	47|48|55|50|63|63|71|69|0|2|4|9|12|0|7|3|9|6	0	0.89
FmT-BLM	CCT8	78|85|95|86	344	86	4	110|113|107|111|161|155|159|172|150|143|191|82|81|77|95|85|84|93	0	0.89
FmT-BLM	CRKL	3|5|4|5	17	4.25	4	6|7|0|0|5|6|6|6|15|9|25|26|33|24|16|23|41|45	0	0.89
FmT-BLM	SMC3	11|8|8|7	34	8.5	4	27|29|21|17|24|20|19|21|25|29|20|14|11|10|8|7|17|16	0	0.89
FmT-BLM	RPL7L1	4|0|4|2	10	2.5	4	11|11|12|15|8|8|9|7|11|10|8|5|8|8|6|5|4|6	0	0.89
FmT-BLM	BCAS2	14|11|8|15	48	12	4	33|34|36|42|37|37|40|39|7|7|12|18|19|8|11|4|18|19	0	0.89
FmT-BLM	NAMPT	16|26|16|14	72	18	4	12|17|9|11|14|14|13|15|63|61|22|12|16|12|11|10|15|17	0	0.89
FmT-BLM	PSMD14	9|9|6|0	24	6	4	10|14|8|7|13|12|12|11|20|24|7|9|8|0|0|0|13|9	0	0.89
FmT-BLM	TRIM28	64|63|76|63	266	66.5	4	74|68|58|58|80|75|75|73|53|56|76|25|29|20|34|18|27|31	0	0.89
FmT-BLM	UQCRC2	23|15|17|12	67	16.75	4	36|40|32|29|24|19|23|22|85|83|32|14|26|24|21|19|25|25	0	0.89
FmT-BLM	SNRPA1	15|16|11|12	54	13.5	4	46|42|39|37|55|54|49|52|14|17|31|16|15|8|11|6|14|15	0	0.89
FmT-BLM	GNB2L1	39|40|31|36	146	36.5	4	49|52|47|52|61|45|52|49|66|68|44|46|51|35|38|38|44|54	0	0.89
FmT-BLM	FKBP8	4|4|4|5	17	4.25	4	13|13|11|12|9|12|9|8|2|0|0|11|7|6|7|0|11|12	0	0.89
FmT-BLM	SF3B3	83|92|95|100	370	92.5	4	146|148|141|134|188|187|181|203|67|78|90|49|40|42|73|46|54|63	0	0.89
FmT-BLM	RAN	29|23|24|25	101	25.25	4	26|29|24|21|32|36|38|44|43|48|42|26|22|35|35|36|25|26	0	0.89
FmT-BLM	CAPZA1	9|9|5|14	37	9.25	4	33|34|29|25|29|35|34|37|13|16|34|24|25|11|17|10|26|23	0	0.89
FmT-BLM	CAPZA2	9|5|7|9	30	7.5	4	13|14|11|6|18|21|11|22|17|8|20|10|6|7|16|6|10|9	0	0.89
FmT-BLM	PKN2	4|5|4|3	16	4	4	12|8|8|6|18|14|17|16|8|6|16|4|5|3|4|3|4|4	0	0.89
FmT-BLM	PPIH	12|9|16|17	54	13.5	4	29|24|22|22|41|42|45|40|6|0|10|14|7|3|11|4|11|4	0	0.89
FmT-BLM	VARS	19|19|17|15	70	17.5	4	14|13|11|9|29|22|22|25|50|48|23|5|5|5|6|4|7|4	0	0.89
FmT-BLM	GCN1L1	6|14|7|8	35	8.75	4	65|66|51|47|93|81|89|75|81|80|61|36|33|7|23|5|44|34	0	0.89
FmT-BLM	DNTTIP2	6|4|4|3	17	4.25	4	12|16|14|16|11|11|18|16|0|4|9|10|10|0|6|3|7|8	0	0.89
FmT-BLM	RBM25	5|4|4|5	18	4.5	4	24|27|27|25|30|28|31|33|9|7|10|10|6|2|5|4|11|9	0	0.89
FmT-BLM	SF3B2	25|34|24|31	114	28.5	4	50|52|43|51|57|55|47|53|11|12|38|24|18|14|23|13|25|22	0	0.89
FmT-BLM	BRIX1	4|4|4|0	12	3	4	11|7|13|9|10|6|10|9|4|5|7|17|10|10|12|9|10|8	0	0.89
FmT-BLM	XAB2	416|382|427|411	1636	409	4	513|512|462|394|574|569|548|563|186|182|251|185|185|73|175|78|190|196	0	0.89
FmT-BLM	NCL	76|81|102|81	340	85	4	92|87|73|69|80|89|91|78|32|30|42|73|72|53|68|57|63|82	0	0.89
FmT-BLM	HP1BP3	9|7|6|8	30	7.5	4	21|21|24|24|31|28|30|25|4|9|10|4|4|0|3|0|4|5	0	0.89
FmT-BLM	CPSF1	6|4|4|5	19	4.75	4	29|32|36|38|36|40|46|43|2|0|4|8|5|3|5|2|5|4	0	0.89
FmT-BLM	TFIP11	6|7|5|6	24	6	4	18|18|10|18|23|15|23|21|3|5|12|2|0|0|5|0|3|0	0	0.89
FmT-BLM	RUVBL2	28|31|40|39	138	34.5	4	33|33|33|35|46|46|49|45|18|19|45|21|22|17|21|17|19|26	0	0.89
FmT-BLM	NUP205	8|7|3|9	27	6.75	4	46|45|40|35|57|41|53|52|22|22|24|13|16|7|12|5|15|17	0	0.89
FmT-BLM	RRP1B	21|25|15|20	81	20.25	4	35|31|40|37|39|38|44|39|11|9|19|11|14|13|14|9|16|15	0	0.89
FmT-BLM	SF3A3	8|7|9|11	35	8.75	4	19|23|23|20|21|21|25|24|6|3|17|11|15|15|15|9|14|13	0	0.89
FmT-BLM	KDM1A	19|21|23|14	77	19.25	4	32|31|29|26|25|27|31|34|35|40|15|5|4|0|4|0|3|3	0	0.89
FmT-BLM	SNRPD1	7|5|0|3	15	3.75	4	24|21|22|21|31|27|26|28|2|0|8|15|0|2|7|0|12|13	0	0.89
FmT-BLM	SUPT16H	14|16|20|19	69	17.25	4	9|10|8|10|12|15|7|6|14|12|16|62|60|4|19|7|34|30	0	0.89
FmT-BLM	PRAF2	4|0|3|4	11	2.75	4	19|17|14|20|18|19|21|22|4|3|2|0|0|2|8|0|0|0	0	0.89
FmT-BLM	TFDP1	5|8|7|6	26	6.5	4	29|19|30|29|29|23|25|24|0|0|5|7|0|0|13|0|0|0	0	0.89
FmT-BLM	U2AF2	37|36|34|34	141	35.25	4	55|51|56|59|54|54|46|54|18|25|38|31|31|23|30|13|32|32	0	0.89
FmT-BLM	VCP	3|4|2|5	14	3.5	4	10|7|8|6|11|10|11|8|14|11|20|7|12|7|18|8|13|10	0	0.89
FmT-BLM	FXR1	3|0|0|5	8	2	4	5|6|3|6|5|4|7|6|6|7|10|4|9|2|2|2|6|5	0	0.89
FmT-BLM	EPRS	7|8|7|7	29	7.25	4	15|14|15|14|24|22|17|14|54|42|36|26|27|9|17|16|34|20	0	0.89
FmT-BLM	ADD3	4|2|2|0	8	2	4	8|8|8|5|12|9|8|10|0|0|10|2|0|0|4|0|0|3	0	0.89
FmT-BLM	NUP188	3|0|0|3	6	1.5	4	13|15|16|22|13|17|16|12|8|7|7|0|6|4|8|5|0|0	0	0.89
FmT-BLM	TARDBP	13|13|12|15	53	13.25	4	21|21|22|18|24|26|29|27|13|14|5|18|13|13|14|10|20|15	0	0.89
FmT-BLM	NDUFA9	7|12|7|12	38	9.5	4	13|12|15|13|17|17|20|17|26|26|9|11|9|9|12|5|10|15	0	0.89
FmT-BLM	DHX15	55|55|61|66	237	59.25	4	72|82|88|80|108|101|90|97|45|38|53|74|55|33|62|47|60|52	0	0.89
FmT-BLM	ZNF281	79|90|115|97	381	95.25	4	106|100|122|109|141|131|137|147|41|38|73|45|48|24|53|18|46|45	0	0.89
FmT-BLM	PUS1	2|5|5|5	17	4.25	4	6|7|6|6|4|7|7|6|8|9|5|4|8|3|4|7|7|3	0	0.89
FmT-BLM	SEC61A1	4|4|5|2	15	3.75	4	25|17|14|8|17|11|18|16|7|6|0|6|6|4|5|3|7|7	0	0.89
FmT-BLM	PDCD11	12|9|12|9	42	10.5	4	18|23|19|20|16|16|14|14|12|12|11|16|14|4|10|4|11|11	0	0.89
FmT-BLM	ECH1	29|21|23|21	94	23.5	4	29|32|29|20|27|20|25|21|6|6|12|34|31|29|54|22|57|44	0	0.89
FmT-BLM	NUMA1	8|10|12|16	46	11.5	4	38|35|72|58|44|38|41|38|8|10|11|20|20|8|10|7|20|20	0	0.89
FmT-BLM	HEATR1	5|6|7|5	23	5.75	4	30|32|27|34|41|36|37|37|5|2|4|16|21|2|8|0|12|10	0	0.89
FmT-BLM	CASC5	3|3|4|4	14	3.5	4	8|8|2|2|16|6|6|10|2|3|4|6|5|0|2|0|6|4	0	0.89
FmT-BLM	HNRNPH2	40|37|49|50	176	44	4	49|47|55|54|47|51|52|52|27|29|13|25|27|22|24|26|26|23	0	0.89
FmT-BLM	MCM6	9|6|7|7	29	7.25	4	23|19|17|21|15|19|20|24|25|22|29|13|10|9|8|8|16|14	0	0.89
FmT-BLM	CORO1C	10|8|7|11	36	9	4	18|14|13|16|20|28|21|24|14|14|21|11|12|6|12|10|9|9	0	0.89
FmT-BLM	PRPF19	49|28|44|42	163	40.75	4	72|75|91|95|84|83|72|78|19|19|37|44|37|9|23|12|34|34	0	0.89
FmT-BLM	EIF4A3	21|22|23|26	92	23	4	41|38|36|39|47|41|47|39|40|33|23|26|18|7|22|16|26|27	0	0.89
FmT-BLM	RAB21	8|7|6|9	30	7.5	4	5|10|9|7|8|9|8|9|15|14|9|5|9|10|11|15|11|10	0	0.89
FmT-BLM	SAFB2	6|6|8|8	28	7	4	17|11|13|22|17|19|26|27|15|9|17|10|12|9|9|10|10|8	0	0.89
FmT-BLM	ASCC3	6|4|3|5	18	4.5	4	109|106|95|95|150|146|152|148|77|71|126|56|55|28|64|16|57|65	0	0.89
FmT-BLM	MRPS2	4|5|2|4	15	3.75	4	15|10|9|15|16|14|16|12|6|6|9|0|4|2|3|2|4|3	0	0.89
FmT-BLM	NOP58	25|27|37|32	121	30.25	4	40|36|36|27|52|47|41|44|27|20|28|43|40|17|33|20|31|25	0	0.89
FmT-BLM	C14orf166	15|14|13|12	54	13.5	4	20|16|15|13|23|17|21|15|25|20|18|11|6|13|16|8|14|9	0	0.89
FmT-BLM	COPZ1	5|7|6|6	24	6	4	9|10|8|7|12|13|11|13|9|8|8|9|7|10|9|5|7|10	0	0.89
FmT-BLM	NAA38	6|4|0|7	17	4.25	4	10|12|15|16|19|13|13|17|0|0|6|4|3|0|0|0|4|0	0	0.89
FmT-BLM	CPSF3	4|6|0|5	15	3.75	4	18|18|20|16|34|24|31|25|2|2|7|3|2|3|0|3|6|2	0	0.89
FmT-BLM	SND1	61|75|64|62	262	65.5	4	57|58|58|58|62|63|67|65|31|26|65|39|33|30|40|26|32|33	0	0.89
FmT-BLM	XPOT	21|18|13|18	70	17.5	4	14|20|15|14|18|16|18|21|42|35|45|21|18|10|14|10|29|30	0	0.89
FmT-BLM	ACOT9	7|8|9|7	31	7.75	4	13|15|5|8|8|6|10|9|26|26|9|11|7|6|13|7|11|9	0	0.89
FmT-BLM	CPVL	4|3|7|8	22	5.5	4	19|18|14|10|29|28|23|29|14|16|19|8|7|0|5|2|8|6	0	0.89
FmT-BLM	AGK	5|2|3|2	12	3	4	10|10|6|9|12|13|14|12|10|8|7|5|3|3|5|4|3|4	0	0.89
FmT-BLM	PRPF4B	3|0|2|2	7	1.75	4	12|10|13|12|8|6|3|9|0|0|4|10|10|4|7|6|8|14	0	0.89
FmT-BLM	DLD	8|6|7|10	31	7.75	4	10|11|10|11|8|10|14|8|21|18|14|9|9|5|9|6|13|8	0	0.89
FmT-BLM	PRPF8	126|134|158|160	578	144.5	4	349|356|390|364|478|477|465|457|182|178|250|173|179|74|171|68|195|203	0	0.89
FmT-BLM	MYO6	11|9|11|10	41	10.25	4	49|44|49|56|78|80|66|68|32|26|61|42|50|20|29|16|60|47	0	0.89
FmT-BLM	IARS	16|22|13|8	59	14.75	4	22|25|26|34|28|23|23|26|68|83|56|25|24|14|19|12|21|34	0	0.89
FmT-BLM	CNP	2|3|3|2	10	2.5	4	6|6|6|3|5|5|5|6|4|4|4|2|2|2|3|4|0|2	0	0.89
FmT-BLM	HCFC1	51|53|48|49	201	50.25	4	122|109|116|104|132|123|123|124|51|49|65|34|26|22|38|17|30|40	0	0.89
FmT-BLM	MRPS22	3|4|5|7	19	4.75	4	22|25|31|29|32|25|33|32|0|2|2|8|4|2|4|2|12|6	0	0.89
FmT-BLM	TOMM22	24|29|23|18	94	23.5	4	38|43|28|34|29|34|36|36|34|34|29|16|18|20|24|18|23|23	0	0.89
FmT-BLM	NUP107	10|9|10|12	41	10.25	4	23|26|33|33|40|50|42|44|13|11|13|11|10|0|7|0|8|4	0	0.89
FmT-BLM	MKI67	107|108|114|127	456	114	4	255|251|276|284|254|270|286|288|61|47|84|132|141|53|92|66|121|126	0	0.89
FmT-BLM	HIST1H2BD	185|182|205|172	744	186	4	136|135|167|140|155|155|147|144|93|97|152|282|278|105|131|92|157|162	0	0.89
FmT-BLM	HIST1H2BB	184|181|201|170	736	184	4	135|132|166|137|154|154|148|142|92|97|150|279|278|107|131|93|156|162	0	0.89
FmT-BLM	RHOA	7|6|6|8	27	6.75	4	14|9|7|6|25|18|19|0|5|7|7|10|11|4|5|5|13|9	0	0.89
FmT-BLM	NPM1	153|156|177|175	661	165.25	4	131|132|145|137|149|152|139|160|76|75|101|65|81|79|88|64|75|63	0	0.89
FmT-BLM	PPIA	77|75|97|84	333	83.25	4	58|60|69|61|67|64|54|54|8|8|17|38|34|27|31|21|31|30	0	0.89
FmT-BLM	MST4	2|5|4|5	16	4	4	5|8|0|0|6|4|6|6|9|8|10|7|5|3|4|3|6|5	0	0.89
FmT-BLM	KIAA0020	4|0|6|6	16	4	4	20|11|18|13|16|10|11|13|3|0|4|5|2|0|6|0|6|0	0	0.89
FmT-BLM	PFKP	13|11|11|10	45	11.25	4	11|10|10|10|19|17|20|23|23|23|15|11|14|12|14|9|16|16	0	0.89
FmT-BLM	TRIP13	5|5|6|5	21	5.25	4	2|4|3|4|3|4|5|5|14|12|12|3|7|8|5|5|8|8	0	0.89
FmT-BLM	MTA1	22|18|23|22	85	21.25	4	39|45|50|33|31|27|40|46|13|13|21|16|13|10|13|13|17|19	0	0.89
FmT-BLM	FLNA	38|37|45|45	165	41.25	4	179|195|175|158|337|286|305|304|220|221|380|155|134|93|161|101|175|161	0	0.89
FmT-BLM	FLNB	2|7|2|8	19	4.75	4	29|43|48|27|64|31|59|50|19|20|29|17|10|0|16|4|20|16	0	0.89
FmT-BLM	HNRNPC	30|39|36|33	138	34.5	4	41|44|26|48|27|26|36|37|27|25|44|35|60|31|39|34|24|44	0	0.89
FmT-BLM	BCLAF1	3|5|2|0	10	2.5	4	20|22|24|24|24|27|25|25|3|2|12|7|8|3|5|7|7|6	0	0.89
FmT-BLM	GNAS	3|2|2|0	7	1.75	4	23|25|16|19|25|34|31|32|11|14|9|6|6|2|5|4|9|7	0	0.89
FmT-BLM	GNAI3	3|4|3|4	14	3.5	4	11|12|10|7|9|6|10|5|0|0|0|0|0|2|2|4|0|4	0	0.89
FmT-BLM	PCCB	655|665|687|642	2649	662.25	4	352|337|352|331|348|355|331|338|330|306|481|323|308|340|351|320|366|340	0	0.89
FmT-BLM	CUL4B	4|2|4|3	13	3.25	4	9|12|12|9|13|12|11|13|2|3|12|0|0|0|0|0|4|0	0	0.89
FmT-BLM	MYH9	37|33|39|44	153	38.25	4	15|18|24|24|22|24|6|7|16|18|35|38|45|14|57|19|175|188	0	0.89
FmT-BLM	TNPO1	6|7|6|7	26	6.5	4	20|16|15|14|35|28|35|33|12|12|24|7|5|0|0|0|7|7	0	0.89
FmT-BLM	ACACB	314|308|319|300	1241	310.25	4	171|145|139|117|99|100|98|91|183|148|282|206|249|340|318|341|269|258	0	0.89
FmT-BLM	ACACA	105|1835|1966|1783	5689	1422.25	4	1091|61|1055|954|977|936|918|853|634|586|947|67|1122|1403|1227|1384|1236|1175	0	0.89
FmT-BLM	PRKDC	120|121|118|105	464	116	4	350|353|345|312|343|317|355|343|176|160|168|110|118|78|103|61|162|131	0	0.89
FmT-BLM	HNRNPA1	82|65|99|94	340	85	4	49|49|48|54|83|72|71|63|42|37|58|44|44|36|46|36|41|41	0	0.89
FmT-BLM	HNRNPA2B1	34|33|37|38	142	35.5	4	46|42|48|47|53|51|46|43|42|31|48|67|57|39|43|44|50|50	0	0.89
FmT-BLM	HNRNPM	118|107|95|87	407	101.75	4	164|144|138|138|210|215|204|210|235|220|89|70|67|70|73|76|69|69	0	0.89
FmT-BLM	NUDT16L1	4|0|0|0	4	1	4	6|6|5|4|5|4|6|4|5|10|0|5|6|4|5|0|2|6	0	0.89
FmT-BLM	PTBP1	148|155|168|162	633	158.25	4	206|219|224|248|179|195|172|178|94|84|128|107|96|62|95|53|90|98	0	0.89
FmT-BLM	RBM17	13|12|9|8	42	10.5	4	44|44|39|37|51|67|57|55|8|6|14|7|8|5|9|4|10|11	0	0.89
FmT-BLM	GTF2I	46|51|60|53	210	52.5	4	69|76|62|67|81|91|91|98|22|15|49|15|16|5|22|8|16|16	0	0.89
FmT-BLM	CTPS	15|15|20|19	69	17.25	4	24|15|5|8|19|22|22|21|51|44|35|18|15|12|13|7|22|14	0	0.89
FmT-BLM	ARL2	4|3|2|2	11	2.75	4	3|4|3|0|4|4|6|6|16|15|13|3|5|7|6|7|4|7	0	0.89
FmT-BLM	RANBP2	28|26|33|25	112	28	4	142|148|167|169|157|157|160|151|91|89|112|64|67|34|51|32|92|69	0	0.89
FmT-BLM	HSP90AA1	54|52|46|53	205	51.25	4	43|46|35|36|46|43|43|46|65|68|85|59|57|68|74|81|72|72	0	0.89
FmT-BLM	MAP1B	8|6|3|2	19	4.75	4	253|253|231|241|332|312|294|293|193|183|279|162|159|74|137|72|147|158	0	0.89
FmT-BLM	NXF1	11|8|8|5	32	8	4	23|23|25|24|15|16|17|23|18|16|8|9|8|0|8|7|13|11	0	0.89
FmT-BLM	SLC25A5	37|38|32|37	144	36	4	26|33|23|24|41|41|40|42|53|57|33|23|24|29|30|37|27|27	0	0.89
FmT-BLM	SLC25A4	3|5|7|6	21	5.25	4	10|10|10|6|9|7|9|10|17|15|8|8|11|14|13|15|8|9	0	0.89
FmT-BLM	PDHB	7|7|9|5	28	7	4	8|10|9|7|8|7|6|9|33|28|8|8|6|6|6|5|5|8	0	0.89
FmT-BLM	RPS3	90|88|90|86	354	88.5	4	67|56|65|66|76|73|65|79|71|82|68|50|49|62|61|77|55|54	0	0.89
FmT-BLM	HK1	6|3|4|6	19	4.75	4	10|9|6|11|10|7|11|7|19|17|8|2|4|0|2|0|4|4	0	0.89
FmT-BLM	TRMT1L	2|0|2|0	4	1	4	7|7|5|0|18|14|16|15|0|5|5|0|0|0|0|0|0|0	0	0.89
FmT-BLM	HSPA5	32|38|38|34	142	35.5	4	59|68|51|49|70|73|71|71|33|38|48|40|51|42|49|39|55|53	0	0.89
FmT-BLM	HSPA1B	220|215|246|234	915	228.75	4	337|309|312|299|474|430|418|427|292|292|317|254|274|211|263|206|274|275	0	0.89
FmT-BLM	HSPA8	142|166|155|168	631	157.75	4	181|145|154|147|247|193|216|186|127|120|166|128|124|110|119|119|148|130	0	0.89
FmT-BLM	CORO7	7|13|15|16	51	12.75	4	37|34|20|26|52|53|52|44|54|54|101|15|15|0|19|4|10|16	0	0.89
FmT-BLM	MYL6	4|5|4|6	19	4.75	4	6|6|0|5|6|5|7|6|4|5|0|9|7|5|10|5|23|24	0	0.89
FmT-BLM	TUBA1A	6|0|0|0	6	1.5	4	4|4|20|3|6|0|6|5|21|30|9|5|0|0|0|0|7|5	0	0.89
FmT-BLM	PPP6C	3|0|0|0	3	0.75	4	6|6|4|6|10|8|7|10|8|5|10|0|0|0|6|0|0|0	0	0.89
FmT-BLM	NOL6	18|17|21|22	78	19.5	4	32|34|24|32|30|35|41|41|6|2|11|6|5|4|9|3|6|2	0	0.89
FmT-BLM	PSIP1	9|8|8|10	35	8.75	4	15|19|18|23|13|16|14|19|8|7|8|16|21|12|14|13|10|7	0	0.89
FmT-BLM	SMARCA4	8|9|9|5	31	7.75	4	32|25|34|31|35|35|35|31|4|7|6|8|0|2|0|2|9|6	0	0.89
FmT-BLM	GSPT1	5|3|6|4	18	4.5	4	26|32|26|19|30|29|32|27|36|32|52|28|31|27|39|27|38|32	0	0.89
FmT-BLM	KRT10	29|32|11|10	82	20.5	4	0|0|0|0|0|0|0|0|0|0|12|80|84|140|202|144|79|61	0	0.89
FmT-BLM	KRT18	13|15|16|17	61	15.25	4	21|24|21|21|21|15|15|17|47|47|21|26|26|7|15|8|21|25	0	0.89
FmT-BLM	KRT9	6|6|9|14	35	8.75	4	0|0|0|0|0|0|0|0|0|0|4|64|61|129|160|135|67|72	0	0.89
FmT-BLM	NT5DC2	7|4|0|0	11	2.75	4	8|7|8|9|6|6|7|13|13|9|7|8|8|13|14|15|10|8	0	0.89
FmT-BLM	BRD4	4|6|3|3	16	4	4	15|15|14|8|17|19|16|12|0|0|2|2|4|0|0|0|2|3	0	0.89
FmT-BLM	MAP4	22|23|24|25	94	23.5	4	115|109|92|76|206|187|189|187|123|124|218|76|79|36|72|40|89|85	0	0.89
FmT-BLM	TOP2A	6|5|7|3	21	5.25	4	19|19|20|19|20|31|19|15|12|10|11|251|279|27|73|42|143|138	0	0.89
FmT-BLM	RAB6A	3|3|2|4	12	3	4	0|8|5|0|4|4|0|0|5|6|6|7|7|3|3|10|7|0	0	0.89
FmT-BLM	SHMT2	11|10|9|9	39	9.75	4	16|16|12|11|26|21|23|24|29|27|13|11|10|4|4|3|9|7	0	0.89
FmT-BLM	PRMT5	3|4|3|7	17	4.25	4	11|8|6|10|10|10|11|12|4|0|8|7|7|3|6|5|6|5	0	0.89
FmT-BLM	CTTN	9|7|7|13	36	9	4	14|16|13|14|20|24|19|21|18|19|38|8|9|8|15|15|9|9	0	0.89
FmT-BLM	DHX35	29|29|26|29	113	28.25	4	41|34|32|26|51|47|46|47|7|9|16|10|11|2|5|0|10|10	0	0.89
FmT-BLM	EPPK1	2|2|5|0	9	2.25	4	24|25|24|17|14|15|10|13|150|137|7|5|7|2|3|0|15|18	0	0.89
FmT-BLM	NUP93	3|8|6|6	23	5.75	4	25|21|16|15|20|20|20|26|35|36|21|20|9|12|7|9|22|21	0	0.89
FmT-BLM	GART	41|40|53|56	190	47.5	4	60|50|54|42|58|59|55|50|114|107|97|50|43|31|42|32|56|48	0	0.89
FmT-BLM	SON	9|9|7|9	34	8.5	4	46|51|57|68|45|49|46|38|21|15|20|45|49|9|29|9|39|43	0	0.89
FmT-BLM	NUP98	5|0|9|4	18	4.5	4	26|25|26|28|44|38|40|39|57|54|15|4|7|5|15|8|5|8	0	0.89
FmT-BLM	SLC25A11	24|25|24|23	96	24	4	38|39|31|31|34|36|38|34|26|30|25|29|29|27|26|27|31|35	0	0.89
FmT-BLM	ATP1A1	19|21|17|15	72	18	4	41|50|36|37|33|34|35|39|20|20|21|12|12|12|16|18|22|21	0	0.89
FmT-BLM	ALDH18A1	26|29|27|35	117	29.25	4	58|64|70|64|61|55|54|70|81|79|75|48|48|49|65|58|66|64	0	0.89
FmT-BLM	PPP2R1A	53|54|57|51	215	53.75	4	50|52|49|38|52|44|42|35|17|19|33|14|18|15|38|16|20|18	0	0.89
FmT-BLM	RALY	3|4|3|4	14	3.5	4	4|6|6|5|4|5|0|2|0|0|4|7|7|5|6|4|7|4	0	0.89
FmT-BLM	EFTUD2	104|107|115|115	441	110.25	4	223|218|219|197|241|237|234|215|87|79|130|105|105|42|88|40|98|94	0	0.89
FmT-BLM	HELLS	545|559|662|621	2387	596.75	4	366|363|292|278|493|502|498|468|243|231|325|171|168|105|176|110|195|176	0	0.89
FmT-BLM	PDCD6IP	11|13|9|10	43	10.75	4	15|12|5|2|6|12|11|14|40|35|17|17|13|2|4|5|19|19	0	0.89
FmT-BLM	GCFC1	3|0|0|4	7	1.75	4	13|13|19|16|18|16|13|15|0|0|5|3|5|0|2|0|2|3	0	0.89
FmT-BLM	PHB2	53|60|51|59	223	55.75	4	55|56|48|46|76|68|69|61|73|76|64|37|31|38|47|40|37|37	0	0.89
FmT-BLM	NAT10	24|28|32|34	118	29.5	4	67|51|54|46|58|61|66|71|33|32|22|37|26|13|24|14|41|30	0	0.89
FmT-BLM	PCBP2	9|13|10|13	45	11.25	4	48|28|20|21|28|17|28|17|32|36|18|15|14|9|15|11|21|18	0	0.89
FmT-BLM	TLN1	6|10|10|11	37	9.25	4	67|61|39|42|111|112|112|102|66|62|127|24|26|14|31|10|34|34	0	0.89
FmT-BLM	NONO	120|115|121|121	477	119.25	4	147|139|142|129|125|127|133|136|178|197|117|82|75|71|74|77|80|88	0	0.89
FmT-BLM	NCOR1	20|20|14|21	75	18.75	4	36|32|23|28|40|35|30|32|23|17|8|11|10|0|4|0|12|11	0	0.89
FmT-BLM	SNCA	4|3|3|0	10	2.5	4	4|3|4|3|6|7|5|8|9|11|14|0|4|3|3|0|2|3	0	0.89
FmT-BLM	SYNCRIP	54|48|58|51	211	52.75	4	50|47|68|54|57|58|53|57|47|42|71|48|53|32|37|27|50|47	0	0.89
FmT-BLM	SNX1	2|0|0|0	2	0.5	4	0|3|0|0|4|4|6|0|5|8|13|3|2|0|0|0|0|3	0	0.89
FmT-BLM	HM13	4|6|5|2	17	4.25	4	15|16|15|14|10|12|14|16|4|0|6|6|6|5|8|4|7|6	0	0.89
FmT-BLM	SFXN1	19|25|16|21	81	20.25	4	36|39|30|30|20|22|27|27|45|49|28|20|19|7|16|11|33|29	0	0.89
FmT-BLM	BRCA1	69|74|65|58	266	66.5	4	45|48|37|41|61|58|59|60|15|11|28|18|22|0|7|2|17|22	0	0.89
FmT-BLM	NUP155	10|11|9|10	40	10	4	20|20|20|27|17|18|25|24|10|10|14|12|10|8|13|7|10|13	0	0.89
FmT-BLM	PSMC5	18|21|19|20	78	19.5	4	26|29|22|19|39|43|47|48|37|29|39|23|27|5|22|9|27|34	0	0.89
FmT-BLM	PSMC1	2|5|5|0	12	3	4	9|12|11|8|15|18|15|13|13|12|11|6|7|0|5|0|7|7	0	0.89
FmT-BLM	SRP68	5|5|8|9	27	6.75	4	17|15|11|9|18|16|19|17|12|9|11|10|11|6|11|6|13|16	0	0.89
FmT-BLM	ATP2A2	70|65|61|77	273	68.25	4	102|95|86|86|99|93|88|95|54|57|64|44|46|38|51|33|57|53	0	0.89
FmT-BLM	IPO5	36|38|37|37	148	37	4	40|38|30|29|41|44|45|45|20|28|33|14|14|8|11|5|16|20	0	0.89
FmT-BLM	SKP1	11|12|14|13	50	12.5	4	16|19|18|18|21|22|21|22|16|12|11|11|12|5|7|6|10|9	0	0.89
FmT-BLM	NASP	3|3|2|5	13	3.25	4	15|11|7|5|16|26|15|16|8|5|9|6|0|6|11|3|4|2	0	0.89
FmT-BLM	ZC3HAV1	6|4|5|2	17	4.25	4	13|12|11|12|14|15|17|17|10|11|17|6|12|5|13|4|8|7	0	0.89
FmT-BLM	IDH2	2|2|2|0	6	1.5	4	0|0|0|0|3|3|5|4|16|14|3|0|0|0|0|0|0|0	0	0.89
FmT-BLM	ATAD3A	8|11|7|9	35	8.75	4	11|10|7|11|7|10|11|13|21|25|14|16|19|17|15|20|15|18	0	0.89
FmT-BLM	CSE1L	30|28|32|30	120	30	4	44|47|30|28|60|47|56|56|17|18|15|19|23|22|20|20|27|27	0	0.89
FmT-BLM	SF1	13|10|13|9	45	11.25	4	35|35|26|26|36|32|36|38|17|17|20|16|16|4|8|3|14|15	0	0.89
FmT-BLM	TUBB	115|124|105|112	456	114	4	69|67|71|66|85|95|104|88|92|85|82|45|51|53|67|38|56|58	0	0.89
FmT-BLM	TUBB6	4|5|3|0	12	3	4	0|5|0|3|8|4|9|8|26|28|15|8|8|4|5|0|9|9	0	0.89
FmT-BLM	ACTL6A	6|3|5|3	17	4.25	4	40|37|42|39|38|32|44|38|0|0|0|8|5|4|0|3|3|5	0	0.89
FmT-BLM	DIDO1	11|10|12|14	47	11.75	4	64|60|74|72|71|69|78|73|8|7|16|10|8|5|11|3|9|8	0	0.89
FmT-BLM	DDX3X	56|54|67|56	233	58.25	4	87|84|82|72|108|96|107|111|99|101|63|75|69|60|70|47|82|83	0	0.89
FmT-BLM	ADAR	16|13|19|20	68	17	4	47|49|49|53|50|51|62|60|21|23|34|25|23|17|26|22|21|21	0	0.89
FmT-BLM	EIF4G1	42|33|36|46	157	39.25	4	52|58|55|61|66|79|66|72|49|46|83|33|42|26|48|37|35|41	0	0.89
FmT-BLM	DPYSL2	10|7|8|7	32	8	4	26|26|17|16|39|41|40|38|32|34|60|12|15|7|22|9|12|14	0	0.89
FmT-BLM	RFC2	6|3|4|4	17	4.25	4	12|17|16|15|12|9|10|10|5|8|8|3|3|2|4|0|3|0	0	0.89
FmT-BLM	ACTG1	49|49|56|60	214	53.5	4	63|53|62|48|59|56|59|58|99|86|71|37|35|40|43|38|51|52	0	0.89
FmT-BLM	PRDX1	66|70|87|85	308	77	4	54|63|55|55|54|58|52|52|49|44|64|67|66|62|63|78|55|64	0	0.89
FmT-BLM	PRDX2	62|65|64|72	263	65.75	4	56|53|56|56|50|52|48|51|37|33|53|49|50|41|39|37|35|40	0	0.89
FmT-BLM	OGT	8|6|8|6	28	7	4	43|43|39|41|38|47|48|53|3|4|8|11|11|6|10|0|12|8	0	0.89
FmT-BLM	PAK2	6|5|8|6	25	6.25	4	18|20|7|15|25|25|26|26|30|28|68|19|15|0|17|7|13|13	0	0.89
FmT-BLM	SMARCA5	14|22|14|20	70	17.5	4	71|66|68|74|63|52|49|57|32|26|29|33|30|18|23|17|32|36	0	0.89
FmT-BLM	PRKAG1	3|0|2|5	10	2.5	4	13|10|9|0|9|6|11|7|4|5|4|0|0|0|3|3|8|4	0	0.89
FmT-BLM	PKM2	91|90|102|109	392	98	4	87|90|71|100|98|20|98|116|176|174|82|114|110|90|94|98|135|121	0	0.89
FmT-BLM	SCFD1	2|6|0|6	14	3.5	4	7|8|8|7|11|7|10|11|8|11|10|6|6|2|2|0|5|7	0	0.89
FmT-BLM	MCM7	29|29|31|27	116	29	4	37|41|39|28|44|43|36|38|97|92|61|39|31|30|36|29|44|51	0	0.89
FmT-BLM	RAB2A	7|6|8|8	29	7.25	4	12|12|13|14|13|14|16|16|9|11|9|12|10|10|5|9|16|16	0	0.89
FmT-BLM	ZNF326	7|9|6|7	29	7.25	4	7|9|10|10|6|11|8|10|18|23|7|12|11|12|4|20|12|9	0	0.89
FmT-BLM	NVL	3|4|3|3	13	3.25	4	10|14|15|13|20|18|19|21|2|2|6|3|3|0|0|0|5|4	0	0.89
FmT-BLM	RAB5C	10|7|7|7	31	7.75	4	24|23|18|21|23|21|20|22|15|15|13|11|14|18|16|15|15|11	0	0.89
FmT-BLM	KRT8	41|36|31|34	142	35.5	4	47|47|45|41|53|45|44|38|66|61|42|25|25|16|23|18|26|29	0	0.89
FmT-BLM	KRT2	25|23|5|0	53	13.25	4	0|0|0|0|0|0|0|0|0|0|4|21|21|72|79|85|17|22	0	0.89
FmT-BLM	KRT1	20|21|24|28	93	23.25	4	0|0|3|0|0|0|0|0|0|0|9|54|61|132|126|130|44|53	0	0.89
FmT-BLM	USP39	6|7|6|8	27	6.75	4	36|33|31|33|24|29|23|26|12|12|16|9|14|6|11|7|12|13	0	0.89
FmT-BLM	CCT4	38|51|48|50	187	46.75	4	46|47|42|42|54|60|59|62|106|88|75|37|36|34|43|33|45|41	0	0.89
FmT-BLM	ANKRD17	7|6|0|5	18	4.5	4	13|12|7|6|23|26|27|22|30|34|28|5|9|7|12|0|7|7	0	0.89
FmT-BLM	ANKHD1-EIF4EBP3	4|4|4|4	16	4	4	17|17|11|11|23|30|29|25|34|42|29|8|5|6|11|5|8|11	0	0.89
FmT-BLM	LARP1	6|10|7|8	31	7.75	4	22|18|15|12|27|24|29|22|21|16|34|17|15|7|12|5|22|23	0	0.89
FmT-BLM	HDLBP	6|5|5|7	23	5.75	4	32|27|24|20|35|31|38|45|27|26|49|8|9|8|13|7|14|15	0	0.89
FmT-BLM	CCT6A	39|53|49|45	186	46.5	4	63|54|40|38|60|60|53|55|106|92|82|31|33|32|53|28|50|41	0	0.89
FmT-BLM	CDK1	38|30|30|29	127	31.75	4	34|27|25|25|29|37|34|38|68|69|51|26|21|16|17|23|24|33	0	0.89
FmT-BLM	DEK	6|4|3|5	18	4.5	4	12|12|10|11|9|11|10|12|2|4|4|6|5|10|6|10|5|4	0	0.89
FmT-BLM	EEF1A1	83|96|97|85	361	90.25	4	56|56|47|52|79|84|88|109|98|97|88|34|47|68|55|72|61|52	0	0.89
FmT-BLM	EIF4A1	61|78|115|69	323	80.75	4	91|81|58|55|67|101|55|55|88|77|65|55|40|74|65|55|84|54	0	0.89
FmT-BLM	ENO1	159|176|199|156	690	172.5	4	174|169|140|149|174|183|174|168|436|424|262|118|120|86|100|76|151|142	0	0.89
FmT-BLM	HSD17B4	7|7|6|8	28	7	4	11|10|7|8|15|12|14|12|8|6|5|8|4|9|15|10|6|6	0	0.89
FmT-BLM	MNAT1	3|0|3|4	10	2.5	4	8|8|7|8|15|13|15|16|0|0|6|0|0|0|0|0|0|0	0	0.89
FmT-BLM	PLRG1	7|6|5|6	24	6	4	9|13|16|10|8|7|9|11|0|3|7|7|8|2|6|2|6|8	0	0.89
FmT-BLM	PPP1CA	3|0|3|3	9	2.25	4	0|0|0|0|4|0|4|5|12|14|0|4|4|0|3|0|3|3	0	0.89
FmT-BLM	PPP1CC	2|3|3|5	13	3.25	4	10|12|4|2|7|41|11|11|0|0|15|2|0|2|6|3|2|0	0	0.89
FmT-BLM	PSMD12	2|2|2|2	8	2	4	4|4|3|6|15|9|11|8|5|5|5|6|0|3|0|0|6|4	0	0.89
FmT-BLM	ABCD3	16|20|20|16	72	18	4	40|40|27|33|38|39|40|43|29|29|26|20|23|18|25|10|34|23	0	0.89
FmT-BLM	TAGLN2	79|83|97|96	355	88.75	4	66|66|68|57|92|92|86|87|80|80|100|51|52|47|54|34|59|56	0	0.89
FmT-BLM	TMPO	31|35|38|36	140	35	4	53|54|56|54|72|75|78|67|25|21|44|21|16|16|27|14|18|20	0	0.89
FmT-BLM	XPO1	20|20|9|15	64	16	4	42|40|32|31|51|51|51|54|35|35|30|11|7|3|12|2|14|10	0	0.89
FmT-BLM	MCM3	35|37|31|31	134	33.5	4	57|56|48|48|45|44|51|54|40|42|31|25|29|28|30|23|29|24	0	0.89
FmT-BLM	CSTF2	10|9|11|10	40	10	4	30|30|22|22|54|41|54|51|0|0|13|0|6|0|9|0|6|9	0	0.89
FmT-BLM	GNL3	26|25|16|20	87	21.75	4	52|48|48|44|37|39|50|48|31|34|47|35|39|18|25|21|29|32	0	0.89
FmT-BLM	WARS	9|18|7|9	43	10.75	4	23|24|16|15|36|30|35|35|75|76|25|18|17|2|3|3|33|23	0	0.89
FmT-BLM	ATP5A1	122|133|142|142	539	134.75	4	173|153|145|148|171|177|154|177|256|235|137|98|90|95|109|90|113|105	0	0.89
FmT-BLM	CLTC	40|26|22|28	116	29	4	50|49|39|43|45|45|43|38|17|25|23|24|24|21|29|17|27|33	0	0.89
FmT-BLM	DVL2	8|9|7|10	34	8.5	4	10|10|9|10|25|30|26|29|8|8|9|0|2|0|0|2|5|4	0	0.89
FmT-BLM	KIF5B	5|4|3|4	16	4	4	32|24|23|27|44|38|42|28|21|26|33|17|28|4|13|0|24|28	0	0.89
FmT-BLM	SNRPD2	8|7|6|7	28	7	4	21|21|26|25|28|27|26|26|6|8|28|11|17|3|11|3|10|11	0	0.89
FmT-BLM	GLUD1	3|7|5|5	20	5	4	8|7|6|10|11|14|11|9|20|19|21|0|0|8|7|6|3|0	0	0.89
FmT-BLM	HNRNPR	27|26|38|37	128	32	4	32|40|49|48|42|44|36|38|21|17|19|43|43|18|26|23|29|34	0	0.89
FmT-BLM	MRE11A	58|55|60|67	240	60	4	33|33|24|24|47|50|46|48|46|43|74|25|23|13|30|9|34|24	0	0.89
FmT-BLM	SF3A1	23|21|26|21	91	22.75	4	49|59|46|46|52|59|61|58|10|15|28|35|28|8|23|11|22|31	0	0.89
FmT-BLM	ATP5C1	28|23|28|21	100	25	4	29|30|27|22|50|45|42|48|40|38|24|18|19|27|24|23|24|23	0	0.89
FmT-BLM	DDX21	44|49|48|48	189	47.25	4	124|97|128|118|118|105|115|117|57|52|58|68|65|54|60|64|55|59	0	0.89
FmT-BLM	DDX50	6|8|6|6	26	6.5	4	30|24|31|30|29|27|31|29|18|14|16|12|8|5|11|0|11|8	0	0.89
FmT-BLM	CHD4	76|70|74|70	290	72.5	4	178|134|179|179|238|188|199|230|73|64|116|60|67|37|54|38|72|71	0	0.89
FmT-BLM	HNRNPL	46|49|47|55	197	49.25	4	75|64|84|80|56|66|47|55|25|26|37|55|47|30|41|26|46|43	0	0.89
FmT-BLM	WIPI2	2|6|5|4	17	4.25	4	4|0|0|0|4|18|19|17|10|7|17|5|0|0|8|0|0|0	0	0.89
FmT-BLM	SF3B1	80|84|118|88	370	92.5	4	282|290|271|257|340|317|317|329|64|70|153|66|55|30|74|33|75|80	0	0.89
FmT-BLM	ATP5H	13|13|12|11	49	12.25	4	22|27|15|14|18|24|25|26|8|0|9|17|14|13|21|11|16|9	0	0.89
FmT-BLM	CCT2	67|72|86|82	307	76.75	4	109|102|88|79|139|159|153|129|69|71|98|62|55|54|90|50|64|58	0	0.89
FmT-BLM	CCT7	48|46|47|41	182	45.5	4	51|52|37|42|65|74|57|65|33|37|42|22|25|27|44|31|31|28	0	0.89
FmT-BLM	RBM14	16|15|16|16	63	15.75	4	36|28|28|29|27|25|36|31|62|58|17|13|15|16|16|27|17|17	0	0.89
FmT-BLM	TIMM23	5|0|0|0	5	1.25	4	9|10|8|5|11|8|10|12|15|10|5|5|5|0|0|0|6|6	0	0.89
FmT-BLM	56160532	129|120|124|118	491	122.75	4	46|42|43|44|41|42|46|44|71|66|133|100|117|67|71|65|128|136	0	0.89
FmT-BLM	KHDRBS1	40|51|58|51	200	50	4	49|54|57|53|50|48|55|43|21|22|28|21|31|20|26|26|31|34	0	0.89
FmT-BLM	TCP1	82|91|85|93	351	87.75	4	117|119|100|84|118|117|115|114|135|138|130|77|86|74|80|71|96|106	0	0.89
FmT-BLM	U2AF1	16|20|19|17	72	18	4	29|32|38|27|36|32|26|29|16|15|13|16|25|16|14|15|20|19	0	0.89
FmT-BLM	YWHAE	25|20|32|27	104	26	4	23|28|27|28|40|43|44|41|10|10|12|14|16|12|13|12|13|13	0	0.89
FmT-BLM	ERLIN2	14|18|11|14	57	14.25	4	22|23|27|29|25|25|31|26|14|14|11|15|17|12|13|6|22|19	0	0.89
FmT-BLM	VIM	132|139|150|126	547	136.75	4	227|206|204|187|301|318|256|238|171|153|187|158|154|89|123|74|179|165	0	0.89
FmT-BLM	CCT3	45|46|54|48	193	48.25	4	51|54|37|36|58|64|55|66|95|91|85|39|34|40|63|33|45|41	0	0.89
FmT-BLM	PCCA	921|910|991|928	3750	937.5	4	481|454|478|434|415|401|390|396|413|385|627|457|419|498|544|573|511|481	0	0.89
FmT-BLM	SERBP1	21|19|18|20	78	19.5	4	18|20|20|21|21|24|23|22|16|12|30|23|21|20|23|26|23|21	0	0.89
FmT-BLM	GTF3C3	12|16|8|10	46	11.5	4	29|25|26|26|34|28|24|31|7|5|11|8|11|0|7|2|13|9	0	0.89
FmT-BLM	RPL13A	9|11|10|12	42	10.5	4	18|14|18|16|23|17|18|15|19|16|17|16|16|12|11|18|18|19	0	0.89
FmT-BLM	GAPDH	76|72|86|89	323	80.75	4	88|86|92|85|107|93|87|80|69|70|79|31|31|21|23|19|33|29	0	0.89
FmT-BLM	STAU1	8|9|7|7	31	7.75	4	14|13|12|11|10|11|10|8|9|10|16|15|17|7|10|6|13|14	0	0.89
FmT-BLM	EIF3K	3|3|3|0	9	2.25	4	4|3|0|0|10|7|8|11|2|0|4|2|0|0|0|0|5|3	0	0.89
FmT-BLM	DHCR7	5|0|0|0	5	1.25	4	9|10|6|5|9|9|10|14|11|9|5|5|3|3|2|2|0|0	0	0.89
FmT-BLM	MRPS26	2|2|0|0	4	1	4	15|14|20|16|31|35|25|24|3|0|0|8|6|0|0|0|10|7	0	0.89
FmT-BLM	ARHGEF2	2|3|0|2	7	1.75	4	0|5|0|5|7|3|7|5|26|24|5|0|4|0|0|0|3|6	0	0.89
FmT-BLM	NACA	3|4|5|3	15	3.75	4	0|4|3|2|10|8|9|12|7|4|7|4|2|5|8|7|3|6	0	0.89
FmT-BLM	SLC2A1	3|3|0|0	6	1.5	4	3|2|0|0|5|3|4|5|2|0|0|5|6|10|8|9|6|8	0	0.89
FmT-BLM	CTNNBL1	2|0|2|0	4	1	4	5|4|5|5|4|3|4|0|0|0|0|0|4|0|0|0|2|5	0	0.89
FmT-BLM	IKBKAP	2|0|3|3	8	2	4	0|2|0|0|7|5|6|11|2|3|12|0|0|0|5|0|0|2	0	0.89
FmT-BLM	IGF2BP2	4|6|4|6	20	5	4	0|8|6|5|6|8|6|5|32|35|13|5|4|0|5|0|4|5	0	0.89
FmT-BLM	HUWE1	5|6|5|4	20	5	4	11|14|11|12|14|7|8|9|14|15|15|4|7|0|4|0|8|10	0	0.89
FmT-BLM	PSMD6	2|5|0|0	7	1.75	4	2|6|0|3|8|6|5|6|8|0|6|5|7|4|4|3|9|8	0	0.89
FmT-BLM	SH3GL1	3|6|4|6	19	4.75	4	9|8|6|6|18|10|15|10|6|5|13|8|11|5|8|3|7|14	0	0.89
FmT-BLM	TNRC6A	2|2|3|3	10	2.5	4	3|6|3|2|9|6|9|5|100|100|7|8|11|6|4|8|12|12	0	0.89
FmT-BLM	WDR61	2|2|0|2	6	1.5	4	3|5|2|0|5|5|5|6|3|3|5|0|0|0|3|0|0|0	0	0.89
FmT-BLM	PFN2	12|11|11|11	45	11.25	4	13|14|12|12|11|9|12|9|4|8|12|16|20|19|20|23|21|18	0	0.89
FmT-BLM	OAT	2|4|4|2	12	3	4	20|25|12|18|25|26|25|27|38|28|13|14|14|4|5|7|16|11	0	0.89
FmT-BLM	RPF2	2|0|0|0	2	0.5	4	4|3|4|6|2|2|5|2|0|2|0|6|5|0|2|0|3|4	0	0.89
FmT-BLM	CAPZB	3|3|4|3	13	3.25	4	11|11|8|8|17|12|18|13|9|10|8|9|12|9|13|14|18|12	0	0.89
FmT-BLM	PCGF6	6|2|7|6	21	5.25	4	18|23|20|23|35|30|28|28|0|0|0|3|3|0|0|0|7|0	0	0.89
FmT-BLM	SRRM2	2|2|2|0	6	1.5	4	25|26|48|42|23|27|20|26|0|0|0|20|20|2|5|5|13|18	0	0.89
FmT-BLM	ANAPC5	2|0|0|0	2	0.5	4	17|16|18|19|23|21|23|20|7|7|9|7|6|0|0|0|7|7	0	0.89
FmT-BLM	TBC1D15	3|0|0|0	3	0.75	4	5|7|4|0|12|8|9|10|9|10|13|4|3|0|0|0|3|3	0	0.89
FmT-BLM	DSP	2|3|2|4	11	2.75	4	33|28|16|18|24|26|23|22|115|101|39|55|58|25|32|23|53|59	0	0.89
FmT-BLM	TELO2	2|3|0|3	8	2	4	13|7|4|4|20|8|18|16|0|0|0|0|0|0|0|0|7|4	0	0.89
FmT-BLM	SRSF7	11|8|9|9	37	9.25	4	17|15|22|20|18|19|14|14|10|8|9|17|21|11|14|12|15|12	0	0.89
FmT-BLM	POLR2A	2|3|4|0	9	2.25	4	23|21|14|19|23|22|25|17|4|3|8|5|2|0|5|0|9|2	0	0.89
FmT-BLM	ASF1A	2|2|0|0	4	1	4	6|7|5|2|5|5|7|6|0|0|0|0|0|0|0|0|0|0	0	0.89
FmT-BLM	GTF3C1	4|5|6|2	17	4.25	4	21|23|28|27|21|18|17|18|0|2|5|13|12|3|6|0|11|14	0	0.89
FmT-BLM	PRRC2A	2|3|0|0	5	1.25	4	12|10|9|9|10|16|17|16|9|12|20|2|3|0|2|0|4|4	0	0.89
FmT-BLM	STMN1	2|0|2|0	4	1	4	2|4|0|0|5|5|4|4|3|0|6|0|0|0|3|0|0|0	0	0.89
FmT-BLM	PLAA	3|3|0|3	9	2.25	4	4|3|0|0|15|13|13|10|2|6|27|0|0|0|0|0|0|0	0	0.89
FmT-BLM	LEMD3	4|4|0|2	10	2.5	4	33|29|23|26|24|25|30|35|4|0|8|6|4|3|4|0|5|3	0	0.89
FmT-BLM	ZCCHC8	2|2|0|0	4	1	4	14|11|12|10|20|16|18|19|0|0|5|3|3|0|0|0|0|2	0	0.89
FmT-BLM	PHF3	2|4|0|2	8	2	4	25|22|34|28|24|32|31|28|10|8|2|4|2|0|2|0|4|4	0	0.89
FmT-BLM	SLK	3|2|0|0	5	1.25	4	3|6|3|0|8|11|10|11|8|6|30|2|3|0|4|0|4|6	0	0.89
FmT-BLM	IARS2	3|2|2|0	7	1.75	4	49|53|46|53|77|76|105|90|26|23|25|21|18|10|18|6|21|18	0	0.89
FmT-BLM	RPL18A	4|6|3|3	16	4	4	7|9|9|8|7|7|9|9|14|14|9|12|7|9|9|7|12|11	0	0.89
FmT-BLM	LSG1	2|4|0|0	6	1.5	4	5|7|4|5|12|13|12|13|0|0|3|0|0|0|0|0|0|0	0	0.89
FmT-BLM	KIF2A	2|0|0|2	4	1	4	4|4|3|3|6|5|8|4|3|5|3|0|0|0|0|2|3|3	0	0.89
FmT-BLM	AHNAK2	2|0|0|0	2	0.5	4	14|11|10|12|10|19|10|9|0|0|4|2|0|0|0|0|0|0	0	0.89
FmT-BLM	SOLH	2|0|0|0	2	0.5	4	0|3|0|4|7|10|10|8|0|0|4|0|0|0|0|0|0|0	0	0.89
FmT-BLM	ACIN1	2|3|0|5	10	2.5	4	23|19|25|26|30|30|19|21|0|0|4|16|14|3|9|2|13|9	0	0.89
FmT-BLM	TPR	4|0|0|0	4	1	4	12|12|17|14|8|8|0|7|0|0|0|7|7|0|0|0|13|7	0	0.89
FmT-BLM	NOP16	2|3|0|0	5	1.25	4	6|11|13|14|12|12|12|12|3|3|0|5|4|3|6|0|3|4	0	0.89
FmT-BLM	FLOT2	2|0|0|2	4	1	4	9|10|8|9|10|5|6|5|2|4|4|0|0|0|5|0|3|2	0	0.89
FmT-BLM	CEP170	0|2|0|0	2	0.5	4	33|42|29|20|48|53|45|51|24|25|61|19|21|8|19|8|19|28	0	0.89
FmT-BLM	E2F6	0|2|3|3	8	2	4	30|21|27|27|28|28|33|28|0|0|0|0|5|0|0|0|0|3	0	0.89
FmT-BLM	THOC3	0|2|0|0	2	0.5	4	3|5|5|6|3|3|0|3|0|2|0|4|4|5|3|6|4|3	0	0.89
FmT-BLM	ZNF292	0|2|0|0	2	0.5	4	24|28|25|20|31|37|29|24|0|0|0|2|0|0|2|0|0|2	0	0.89
FmT-BLM	ASS1	0|3|0|2	5	1.25	4	0|0|0|0|3|0|0|0|46|41|11|0|0|0|0|0|0|0	0	0.89
FmT-BLM	ATXN2	0|2|0|0	2	0.5	4	0|0|2|0|3|3|2|0|10|12|8|2|2|0|0|0|3|0	0	0.89
FmT-BLM	ADSL	0|2|2|2	6	1.5	4	3|3|0|0|9|8|6|5|0|0|5|0|0|0|0|0|0|0	0	0.89
FmT-BLM	SMARCC1	0|2|0|0	2	0.5	4	32|26|39|19|17|18|16|17|0|0|3|0|0|3|0|3|9|10	0	0.89
FmT-BLM	MYO1B	0|2|3|0	5	1.25	4	10|9|7|8|9|10|7|11|10|8|5|2|4|0|5|3|4|6	0	0.89
FmT-BLM	PSMC6	0|2|0|3	5	1.25	4	4|5|0|0|5|4|5|5|7|6|6|4|0|3|2|3|6|0	0	0.89
FmT-BLM	CPNE1	0|3|0|0	3	0.75	4	8|9|7|6|7|8|10|9|8|8|0|6|5|0|6|0|7|7	0	0.89
FmT-BLM	TARS2	0|2|2|0	4	1	4	4|6|4|4|3|3|5|5|0|3|0|3|0|3|0|0|0|0	0	0.89
FmT-BLM	EEF1E1	0|4|5|0	9	2.25	4	6|8|7|0|8|6|6|6|9|7|8|8|8|4|4|4|5|6	0	0.89
FmT-BLM	SENP3	0|3|0|0	3	0.75	4	7|4|6|4|9|7|9|10|5|4|0|0|2|0|4|3|0|0	0	0.89
FmT-BLM	LONP1	0|5|3|0	8	2	4	12|11|10|10|18|12|19|14|21|12|5|0|0|0|2|0|0|0	0	0.89
FmT-BLM	CDC123	0|2|0|0	2	0.5	4	3|2|3|0|0|6|5|0|8|6|3|7|8|0|4|0|7|5	0	0.89
FmT-BLM	NEK9	0|4|0|3	7	1.75	4	14|21|17|20|25|26|28|24|18|20|23|10|9|6|11|6|12|9	0	0.89
FmT-BLM	DAZAP1	0|2|0|0	2	0.5	4	9|4|5|5|2|2|0|2|15|13|4|7|6|4|0|2|6|4	0	0.89
FmT-BLM	ATXN10	0|3|2|0	5	1.25	4	6|4|3|3|9|6|6|6|13|16|20|3|0|2|2|0|3|3	0	0.89
FmT-BLM	MRPL39	0|2|0|0	2	0.5	4	6|7|4|5|5|7|3|6|3|2|0|6|4|0|3|0|4|5	0	0.89
FmT-BLM	SRPRB	0|4|4|0	8	2	4	13|12|13|12|15|15|16|15|7|7|10|10|8|6|9|4|10|7	0	0.89
FmT-BLM	SNRNP70	0|2|4|4	10	2.5	4	8|7|6|7|11|11|11|9|4|6|6|10|11|5|11|0|9|8	0	0.89
FmT-BLM	DNM2	0|2|0|2	4	1	4	0|0|0|0|3|3|2|3|19|20|8|0|0|0|0|0|2|0	0	0.89
FmT-BLM	YTHDF1	0|4|0|3	7	1.75	4	3|2|2|2|0|5|4|0|21|22|3|2|3|2|5|4|4|3	0	0.89
FmT-BLM	PICALM	0|3|0|2	5	1.25	4	20|15|10|10|14|10|12|13|22|22|13|6|6|3|5|0|11|8	0	0.89
FmT-BLM	RBBP6	0|2|0|2	4	1	4	5|0|11|11|5|6|9|6|0|0|0|0|0|0|0|0|0|0	0	0.89
FmT-BLM	SEC24C	0|6|6|7	19	4.75	4	16|18|15|13|11|8|9|8|4|3|6|16|14|0|10|5|14|13	0	0.89
FmT-BLM	CALM2	0|3|0|0	3	0.75	4	8|10|7|5|9|5|7|3|3|0|5|0|0|0|2|0|0|2	0	0.89
FmT-BLM	PTPN1	0|4|4|4	12	3	4	9|9|5|6|8|9|11|14|3|2|8|0|0|2|2|4|5|6	0	0.89
FmT-BLM	ESYT2	0|2|2|0	4	1	4	23|21|13|13|17|12|19|19|9|6|8|3|3|0|2|2|6|3	0	0.89
FmT-BLM	DRG2	0|6|3|0	9	2.25	4	4|6|0|5|5|5|5|0|12|7|12|8|9|0|4|7|8|11	0	0.89
FmT-BLM	EIF3G	0|3|3|0	6	1.5	4	5|3|6|3|6|6|6|6|5|6|6|2|4|4|6|2|5|4	0	0.89
FmT-BLM	KDM2B	0|3|6|4	13	3.25	4	9|13|12|11|15|13|18|14|5|4|3|3|3|0|0|0|0|0	0	0.89
FmT-BLM	ERCC6L	0|2|3|0	5	1.25	4	8|9|6|8|16|13|14|12|11|8|14|3|8|0|5|0|9|5	0	0.89
FmT-BLM	SEC23IP	0|2|0|0	2	0.5	4	8|7|2|6|13|8|11|18|4|7|13|0|2|0|3|0|2|3	0	0.89
FmT-BLM	PEF1	0|2|0|0	2	0.5	4	0|0|0|0|0|0|0|0|6|6|3|4|0|4|4|0|5|5	0	0.89
FmT-BLM	YARS2	0|4|0|0	4	1	4	9|7|4|6|0|3|3|2|29|32|8|4|3|0|2|0|4|2	0	0.89
FmT-BLM	RAB18	0|5|0|0	5	1.25	4	13|0|12|13|9|10|11|12|7|5|5|11|9|0|3|0|10|12	0	0.89
FmT-BLM	YTHDF2	0|2|0|4	6	1.5	4	4|6|4|6|7|3|2|4|9|9|5|7|4|2|5|5|6|5	0	0.89
FmT-BLM	MYH10	0|4|4|7	15	3.75	4	0|0|3|0|0|2|0|0|5|6|5|20|17|0|22|0|143|138	0	0.89
FmT-BLM	AAAS	0|4|0|2	6	1.5	4	8|7|9|6|8|5|6|8|9|7|3|4|3|7|5|4|4|4	0	0.89
FmT-BLM	MRPS35	0|3|0|0	3	0.75	4	17|18|25|29|28|23|27|26|0|0|10|7|7|5|0|0|8|8	0	0.89
FmT-BLM	RAB8A	0|3|3|3	9	2.25	4	7|5|9|7|0|0|0|0|6|8|9|2|2|4|4|4|2|2	0	0.89
FmT-BLM	RAB34	0|2|2|0	4	1	4	7|8|6|6|5|4|2|0|0|2|0|0|5|0|0|4|0|0	0	0.89
FmT-BLM	GPX1	0|2|0|0	2	0.5	4	3|5|4|0|7|6|6|5|0|0|0|4|3|0|2|0|3|5	0	0.89
FmT-BLM	VAPA	0|3|0|5	8	2	4	12|13|16|17|16|17|15|15|4|3|0|0|0|6|10|0|5|4	0	0.89
FmT-BLM	ATP2B1	0|3|0|2	5	1.25	4	6|9|7|0|11|9|0|6|6|3|0|3|0|0|4|2|0|0	0	0.89
FmT-BLM	TUBA1B	0|222|272|236	730	182.5	4	40|40|0|37|48|204|52|0|0|0|49|19|155|129|139|0|26|21	0	0.89
FmT-BLM	KPNA1	0|3|0|0	3	0.75	4	6|6|3|7|10|7|7|11|0|0|2|0|0|0|0|0|0|0	0	0.89
FmT-BLM	LSM4	0|10|0|0	10	2.5	4	18|21|17|18|21|21|16|20|0|2|6|10|8|0|0|0|9|10	0	0.89
FmT-BLM	PKP2	0|2|0|0	2	0.5	4	4|4|7|5|4|5|5|6|17|11|0|0|0|0|0|0|2|0	0	0.89
FmT-BLM	ZNF598	0|2|0|2	4	1	4	2|2|0|2|4|6|5|3|5|6|11|0|0|4|6|3|0|5	0	0.89
FmT-BLM	EIF4E2	0|2|0|2	4	1	4	7|8|6|5|11|9|10|11|3|6|0|6|8|0|0|0|6|8	0	0.89
FmT-BLM	NDUFA10	0|3|0|0	3	0.75	4	6|6|7|12|9|4|9|7|14|14|6|5|0|3|8|5|3|0	0	0.89
FmT-BLM	TAF15	0|8|0|0	8	2	4	0|0|13|0|5|8|0|0|8|7|12|23|22|10|16|11|11|11	0	0.89
FmT-BLM	BAG2	0|3|2|5	10	2.5	4	8|10|7|8|6|8|10|7|0|4|3|9|7|4|5|4|10|7	0	0.89
FmT-BLM	WDR75	0|2|0|0	2	0.5	4	3|3|8|5|4|3|6|3|0|0|2|9|9|0|0|0|3|5	0	0.89
FmT-BLM	NCKAP1	0|2|0|3	5	1.25	4	6|8|4|4|4|2|6|6|0|0|7|7|7|3|0|0|8|2	0	0.89
FmT-BLM	UBE2O	0|2|3|3	8	2	4	6|4|0|5|6|7|6|7|2|4|11|2|3|2|3|0|4|7	0	0.89
FmT-BLM	DBNL	0|3|2|4	9	2.25	4	6|4|3|5|9|10|10|10|6|6|13|7|6|3|5|0|5|6	0	0.89
FmT-BLM	ILVBL	0|4|0|0	4	1	4	12|4|5|0|6|5|12|6|10|11|7|7|0|4|0|6|8|3	0	0.89
FmT-BLM	UBR4	0|3|0|0	3	0.75	4	4|0|0|0|4|4|0|6|9|12|5|2|3|0|3|0|5|5	0	0.89
FmT-BLM	CPSF4	0|2|3|2	7	1.75	4	12|10|9|9|9|9|13|9|0|0|0|0|0|0|0|0|0|0	0	0.89
FmT-BLM	GRSF1	0|2|0|0	2	0.5	4	8|5|4|0|7|8|6|6|0|0|0|3|5|0|0|0|2|0	0	0.89
FmT-BLM	MDN1	0|3|5|0	8	2	4	41|42|41|41|39|28|37|41|4|5|0|5|6|0|0|0|6|8	0	0.89
FmT-BLM	TFCP2	0|2|0|0	2	0.5	4	0|3|4|4|5|4|3|5|4|3|0|0|0|0|3|0|0|0	0	0.89
FmT-BLM	THOC6	0|2|0|0	2	0.5	4	7|7|11|12|7|6|5|5|0|0|0|2|2|0|3|0|0|0	0	0.89
FmT-BLM	RANBP6	0|5|0|0	5	1.25	4	6|5|9|6|11|11|8|8|7|10|9|6|0|0|0|0|5|0	0	0.89
FmT-BLM	DYNLT1	0|3|0|0	3	0.75	4	0|0|0|0|0|3|0|0|21|17|8|6|8|0|0|0|8|5	0	0.89
FmT-BLM	COPG1	0|0|2|3	5	1.25	4	5|0|0|0|0|0|0|0|11|6|9|4|2|4|0|3|6|7	0	0.89
FmT-BLM	RG9MTD1	0|0|3|2	5	1.25	4	3|4|2|7|5|3|6|5|17|17|7|4|6|5|6|3|9|9	0	0.89
FmT-BLM	HAX1	0|0|2|0	2	0.5	4	4|0|0|0|2|0|5|0|24|20|4|3|7|4|6|0|8|4	0	0.89
FmT-BLM	NOC2L	0|0|2|0	2	0.5	4	8|11|11|8|5|8|7|9|4|3|0|3|3|0|2|0|3|3	0	0.89
FmT-BLM	CSK	0|0|2|0	2	0.5	4	0|0|0|0|4|3|4|2|9|14|17|2|0|3|3|3|0|0	0	0.89
FmT-BLM	DNAJC11	0|0|9|7	16	4	4	13|13|12|11|11|12|13|15|19|17|12|9|11|15|10|9|11|12	0	0.89
FmT-BLM	MRPL37	0|0|2|0	2	0.5	4	3|5|6|4|2|2|3|2|4|2|6|2|0|0|4|2|4|4	0	0.89
FmT-BLM	SRP54	0|0|2|3	5	1.25	4	20|16|10|14|26|23|25|19|17|18|33|7|9|3|11|3|9|7	0	0.89
FmT-BLM	ABR	0|0|2|0	2	0.5	4	9|9|7|10|17|17|14|18|5|7|21|0|0|0|4|0|2|2	0	0.89
FmT-BLM	ZNF746	0|0|2|0	2	0.5	4	13|14|11|0|3|3|0|5|0|0|0|0|0|0|0|0|0|0	0	0.89
FmT-BLM	ZEB2	0|0|2|2	4	1	4	3|4|5|3|4|3|7|6|0|0|0|3|2|0|0|0|0|0	0	0.89
FmT-BLM	MED1	0|0|4|0	4	1	4	22|23|24|23|14|15|15|13|0|0|6|0|0|0|5|0|0|0	0	0.89
FmT-BLM	CLINT1	0|0|2|0	2	0.5	4	13|13|8|6|13|13|11|12|22|19|26|10|10|3|5|5|12|6	0	0.89
FmT-BLM	KAT7	0|0|4|0	4	1	4	10|8|8|8|9|0|9|7|0|0|0|2|3|0|2|2|5|0	0	0.89
FmT-BLM	PLOD1	0|0|3|0	3	0.75	4	8|5|5|8|5|6|3|4|0|0|4|5|7|7|6|7|10|11	0	0.89
FmT-BLM	MRPS9	0|0|4|0	4	1	4	26|29|30|32|38|34|41|37|7|8|9|7|11|4|7|2|10|10	0	0.89
FmT-BLM	MLLT4	0|0|2|0	2	0.5	4	25|24|15|19|33|36|36|34|14|11|34|6|6|3|13|0|11|6	0	0.89
FmT-BLM	EDC4	0|0|3|0	3	0.75	4	18|16|19|22|19|16|19|16|14|10|25|10|6|0|10|3|10|9	0	0.89
FmT-BLM	NCLN	0|0|4|2	6	1.5	4	5|6|5|4|4|4|5|4|15|15|3|2|0|3|0|3|2|0	0	0.89
FmT-BLM	CKAP5	0|0|2|3	5	1.25	4	23|16|11|14|33|34|28|22|6|7|5|7|9|5|15|0|9|11	0	0.89
FmT-BLM	SEC63	0|0|2|0	2	0.5	4	4|4|3|0|6|5|3|7|8|4|8|0|0|0|3|0|0|2	0	0.89
FmT-BLM	AHNAK	0|0|4|0	4	1	4	306|292|290|280|287|300|272|277|158|153|289|78|67|14|73|17|104|88	0	0.89
FmT-BLM	PDAP1	0|0|2|2	4	1	4	0|0|0|0|4|6|3|4|10|5|10|0|2|0|0|2|0|0	0	0.89
FmT-BLM	TTC37	0|0|2|0	2	0.5	4	0|2|3|0|0|4|4|2|6|5|5|0|4|0|0|0|3|0	0	0.89
FmT-BLM	NOL10	0|0|3|4	7	1.75	4	3|6|5|7|11|7|9|9|0|4|0|2|3|0|0|0|5|3	0	0.89
FmT-BLM	DNAJB6	0|0|5|4	9	2.25	4	0|0|2|0|0|3|2|4|29|22|0|4|5|12|3|8|3|6	0	0.89
FmT-BLM	RAB5A	0|0|3|0	3	0.75	4	4|6|0|0|4|3|2|2|10|11|9|0|0|5|6|6|6|6	0	0.89
FmT-BLM	GRB2	0|0|2|0	2	0.5	4	0|4|0|0|0|7|6|6|0|0|0|5|3|0|0|5|4|4	0	0.89
FmT-BLM	ANAPC1	0|0|4|5	9	2.25	4	25|25|20|22|39|42|36|35|9|8|16|6|12|2|7|0|10|7	0	0.89
FmT-BLM	SMARCC2	0|0|2|0	2	0.5	4	27|32|35|22|25|22|24|24|5|0|8|13|17|7|7|7|11|16	0	0.89
FmT-BLM	SUCLA2	0|0|2|0	2	0.5	4	2|4|0|0|3|3|0|2|13|11|5|0|2|0|0|3|0|0	0	0.89
FmT-BLM	UQCRC1	0|0|2|0	2	0.5	4	0|0|0|3|0|0|0|0|3|4|0|3|4|8|4|5|3|3	0	0.89
FmT-BLM	DPY30	0|0|4|2	6	1.5	4	20|19|25|24|27|24|23|20|4|3|0|3|0|0|8|0|7|5	0	0.89
FmT-BLM	USO1	0|0|2|0	2	0.5	4	3|2|0|0|7|7|8|6|0|0|3|3|3|0|4|0|0|6	0	0.89
FmT-BLM	MRPL44	0|0|2|0	2	0.5	4	8|9|7|8|6|6|7|7|0|2|6|3|5|0|0|0|6|4	0	0.89
FmT-BLM	MTHFD1L	0|0|2|0	2	0.5	4	7|8|7|9|5|4|4|7|19|16|7|0|4|5|3|0|4|4	0	0.89
FmT-BLM	JMJD1C	0|0|0|2	2	0.5	4	12|12|0|5|12|7|9|6|3|2|0|0|0|0|0|0|0|0	0	0.89
FmT-BLM	PRR12	0|0|0|3	3	0.75	4	13|16|21|17|16|20|19|18|3|0|0|0|0|0|0|0|0|0	0	0.89
FmT-BLM	GATAD2A	0|0|0|3	3	0.75	4	3|6|4|4|12|13|14|13|0|0|0|0|0|0|0|0|0|0	0	0.89
FmT-BLM	TOP2B	0|0|0|9	9	2.25	4	0|0|0|0|4|3|0|0|0|0|0|133|158|6|35|4|45|53	0	0.89
FmT-BLM	SMARCE1	0|0|0|2	2	0.5	4	9|7|7|9|3|7|3|2|0|0|0|2|0|0|0|0|0|0	0	0.89
FmT-BLM	MAVS	0|0|0|2	2	0.5	4	4|2|0|2|4|3|4|4|3|3|10|2|0|0|3|3|0|0	0	0.89
FmT-BLM	DCTN2	0|0|0|5	5	1.25	4	10|9|6|10|18|17|16|19|2|6|18|5|5|0|0|0|7|5	0	0.89
FmT-BLM	BPTF	0|0|0|2	2	0.5	4	16|20|27|24|24|17|23|22|6|5|0|3|4|0|0|0|6|2	0	0.89
FmT-BLM	EIF4B	0|0|0|2	2	0.5	4	23|28|21|17|32|31|34|33|24|27|45|14|13|10|22|13|15|12	0	0.89
FmT-BLM	RBM5	0|0|0|2	2	0.5	4	2|5|3|4|7|5|4|6|0|0|0|0|0|0|0|0|0|0	0	0.89
FmT-BLM	SCML2	0|0|0|3	3	0.75	4	12|11|11|9|17|13|21|18|0|2|4|2|2|0|3|0|0|4	0	0.89
FmT-BLM	TSG101	0|0|0|2	2	0.5	4	4|3|2|0|4|6|5|8|7|9|16|2|0|0|0|0|2|2	0	0.89
FmT-BLM	WDR18	0|0|0|2	2	0.5	4	7|5|6|4|4|4|5|5|13|16|3|6|5|0|0|0|5|3	0	0.89
FmT-BLM	RBM3	0|0|0|3	3	0.75	4	5|5|7|5|9|8|10|5|0|0|0|0|0|0|0|0|0|0	0	0.89
FmT-BLM	RBFOX2	0|0|0|2	2	0.5	4	5|5|3|3|5|3|0|3|16|20|2|3|3|0|2|0|0|4	0	0.89
FmT-BLM	C9orf86	0|0|0|3	3	0.75	4	3|3|5|0|5|6|8|12|6|6|13|4|6|0|0|0|0|3	0	0.89
FmT-BLM	EHMT1	0|0|0|2	2	0.5	4	4|4|9|10|6|8|4|9|0|2|0|0|0|0|0|0|0|0	0	0.89
FmT-BLM	AHCYL1	0|0|0|3	3	0.75	4	4|3|3|0|7|5|6|6|3|2|6|2|2|0|3|0|0|3	0	0.89
FmT-BLM	CUL1	0|0|0|2	2	0.5	4	7|9|0|0|3|3|6|0|7|5|0|6|4|0|0|0|3|3	0	0.89
FmT-BLM	RERE	0|0|0|2	2	0.5	4	0|0|0|0|0|0|0|0|43|51|0|0|0|2|0|0|0|0	0	0.89
FmT-BLM	XRN1	0|0|0|2	2	0.5	4	10|10|10|5|16|15|12|12|29|23|25|4|7|5|5|4|4|5	0	0.89
FmT-BLM	PBRM1	0|0|0|2	2	0.5	4	11|10|23|14|10|9|10|7|0|0|0|0|0|0|0|0|0|0	0	0.89
FmT-BLM	NUFIP2	0|0|0|2	2	0.5	4	14|11|7|8|26|21|22|21|17|13|26|8|8|8|10|4|8|8	0	0.89
FmT-BLM	C17orf49	0|0|0|2	2	0.5	4	5|7|7|8|2|6|4|5|0|0|4|0|0|0|0|0|0|0	0	0.89
FmT-BLM	THADA	0|0|0|3	3	0.75	4	23|21|24|16|55|50|53|50|6|8|20|9|9|0|13|2|15|10	0	0.89
FmT-BLM	EIF2C1	0|0|0|3	3	0.75	4	4|4|5|4|7|0|0|4|18|17|0|4|7|0|0|0|5|4	0	0.89
FmT-BLM	TNRC6B	0|0|0|2	2	0.5	4	3|6|0|0|7|9|9|7|35|29|10|0|0|0|0|0|0|0	0	0.89
FmT-BLM	FAM208A	0|0|0|2	2	0.5	4	20|15|16|13|41|28|38|39|0|0|0|0|0|0|0|0|3|0	0	0.89

## Sheet: BLM-mT
Source Data For Figure 2B. BioID data for C-terminal BLM-miniTurbo
Bait	Prey	Spectral counts	Sum of spectral counts	Average spectral counts	Number of replicates	Control spectral counts	SAINT score	BFDR
BLM-mTF	MCCC1a	2865|2819|2847|2706	11237	2809.25	4	606|573|583|568|510|483|450|434|410|407|629|553|531|644|643|630|623|568	1	0
BLM-mTF	TOP3A	50|38|49|49	186	46.5	4	0|2|0|0|0|2|0|0|0|0|0|0|0|2|0|0|0|0	1	0
BLM-mTF	RMI1	38|37|43|43	161	40.25	4	5|0|0|0|0|0|0|0|0|0|0|0|0|0|0|0|0|0	1	0
BLM-mTF	FANCM	36|34|28|33	131	32.75	4	0|0|0|0|2|0|0|0|0|0|0|0|0|0|0|0|0|0	1	0
BLM-mTF	CENPX	15|14|12|15	56	14	4	2|0|0|0|5|0|3|0|0|0|0|0|0|0|0|0|0|0	0.95	0.01
BLM-mTF	RMI2	8|12|10|16	46	11.5	4	0|0|0|0|0|0|0|0|0|0|0|0|0|0|0|0|0|0	1	0
BLM-mTF	TOPBP1	11|8|13|10	42	10.5	4	0|0|0|0|0|0|0|0|0|0|0|0|0|0|0|0|0|0	1	0
BLM-mTF	FAAP24	10|9|8|12	39	9.75	4	0|0|0|0|0|0|0|0|0|0|0|0|0|0|0|0|0|0	1	0
BLM-mTF	PML	9|15|6|9	39	9.75	4	0|0|0|0|0|0|0|2|0|0|0|0|0|0|0|0|0|0	0.96	0
BLM-mTF	SIRT1	10|12|5|5	32	8	4	0|0|0|0|0|0|0|0|0|0|0|0|0|0|0|0|0|0	1	0
BLM-mTF	CENPS-CORT	7|7|4|7	25	6.25	4	0|0|0|0|0|0|0|0|0|0|0|0|0|0|0|0|0|0	1	0
BLM-mTF	ECI1	7|7|6|4	24	6	4	0|0|0|0|0|0|0|0|0|0|0|0|0|0|0|0|0|0	1	0
BLM-mTF	FDPS	4|5|4|2	15	3.75	4	0|0|0|0|0|0|0|0|0|0|0|0|0|0|0|0|0|0	0.96	0.01
BLM-mTF	NAA50	3|5|3|3	14	3.5	4	0|0|0|0|0|0|0|0|0|0|0|0|0|0|0|0|0|0	0.98	0
BLM-mTF	CLIC1	3|3|3|5	14	3.5	4	0|0|0|0|0|0|0|0|0|0|0|0|0|0|0|0|0|0	0.98	0
BLM-mTF	FAM127B	3|3|2|2	10	2.5	4	0|0|0|0|0|0|0|0|0|0|0|0|0|0|0|0|0|0	0.9	0.01
BLM-mTF	LAMP1	2|2|2|3	9	2.25	4	0|0|0|0|0|0|0|0|0|0|0|0|0|0|0|0|0|0	0.87	0.02
BLM-mTF	HMGB2	6|5|5|5	21	5.25	4	0|0|0|0|0|0|0|0|0|0|0|0|0|0|0|2|0|0	0.8	0.03
BLM-mTF	PIN4	3|10|6|7	26	6.5	4	0|0|0|0|2|0|0|0|0|0|0|0|0|0|0|0|0|0	0.81	0.03
BLM-mTF	USP14	11|14|12|9	46	11.5	4	3|0|3|0|3|0|3|2|0|0|2|0|0|0|0|3|0|0	0.78	0.03
BLM-mTF	RYR2	4|4|5|0	13	3.25	4	0|0|0|0|0|0|0|0|0|0|0|0|0|0|0|0|0|0	0.75	0.05
BLM-mTF	UFC1	0|3|2|5	10	2.5	4	0|0|0|0|0|0|0|0|0|0|0|0|0|0|0|0|0|0	0.7	0.08
BLM-mTF	OTUB1	4|3|4|5	16	4	4	0|0|0|0|0|0|0|0|2|0|0|0|0|0|0|0|0|0	0.61	0.12
BLM-mTF	RAB4A	4|3|4|3	14	3.5	4	0|2|0|0|0|0|0|0|0|0|0|0|0|0|0|0|0|0	0.51	0.14
BLM-mTF	FECH	3|0|7|4	14	3.5	4	0|0|0|0|0|0|0|0|2|0|0|0|0|0|0|0|0|0	0.49	0.16
BLM-mTF	MSH5	4|4|0|0	8	2	4	0|0|0|0|0|0|0|0|0|0|0|0|0|0|0|0|0|0	0.5	0.16
BLM-mTF	WDR73	0|4|0|3	7	1.75	4	0|0|0|0|0|0|0|0|0|0|0|0|0|0|0|0|0|0	0.49	0.16
BLM-mTF	C18orf25	3|3|0|0	6	1.5	4	0|0|0|0|0|0|0|0|0|0|0|0|0|0|0|0|0|0	0.48	0.17
BLM-mTF	MID1IP1	0|3|0|3	6	1.5	4	0|0|0|0|0|0|0|0|0|0|0|0|0|0|0|0|0|0	0.48	0.17
BLM-mTF	SMAD2	0|3|3|0	6	1.5	4	0|0|0|0|0|0|0|0|0|0|0|0|0|0|0|0|0|0	0.48	0.17
BLM-mTF	AK1	5|0|0|2	7	1.75	4	0|0|0|0|0|0|0|0|0|0|0|0|0|0|0|0|0|0	0.46	0.19
BLM-mTF	HMGB1	3|4|4|2	13	3.25	4	0|0|0|0|0|0|0|0|0|0|2|0|0|0|0|0|0|0	0.47	0.19
BLM-mTF	ANXA7	2|0|0|4	6	1.5	4	0|0|0|0|0|0|0|0|0|0|0|0|0|0|0|0|0|0	0.46	0.2
BLM-mTF	ERAL1	2|0|0|3	5	1.25	4	0|0|0|0|0|0|0|0|0|0|0|0|0|0|0|0|0|0	0.45	0.21
BLM-mTF	PITPNB	2|0|3|0	5	1.25	4	0|0|0|0|0|0|0|0|0|0|0|0|0|0|0|0|0|0	0.45	0.21
BLM-mTF	ARPC1A	0|2|3|0	5	1.25	4	0|0|0|0|0|0|0|0|0|0|0|0|0|0|0|0|0|0	0.45	0.21
BLM-mTF	NUDT1	0|2|3|0	5	1.25	4	0|0|0|0|0|0|0|0|0|0|0|0|0|0|0|0|0|0	0.45	0.21
BLM-mTF	IKBIP	0|0|2|3	5	1.25	4	0|0|0|0|0|0|0|0|0|0|0|0|0|0|0|0|0|0	0.45	0.21
BLM-mTF	PPP1CA	32|34|23|0	89	22.25	4	0|0|0|0|4|0|4|5|12|14|0|4|4|0|3|0|3|3	0.43	0.23
BLM-mTF	TMX1	2|0|2|0	4	1	4	0|0|0|0|0|0|0|0|0|0|0|0|0|0|0|0|0|0	0.42	0.24
BLM-mTF	ACBD3	2|0|2|0	4	1	4	0|0|0|0|0|0|0|0|0|0|0|0|0|0|0|0|0|0	0.42	0.24
BLM-mTF	COX5B	2|0|2|0	4	1	4	0|0|0|0|0|0|0|0|0|0|0|0|0|0|0|0|0|0	0.42	0.24
BLM-mTF	CLTA	2|2|0|0	4	1	4	0|0|0|0|0|0|0|0|0|0|0|0|0|0|0|0|0|0	0.42	0.24
BLM-mTF	MCTS1	26|31|25|30	112	28	4	8|10|9|6|9|7|2|0|0|0|0|12|11|10|8|3|6|5	0.41	0.26
BLM-mTF	ARF5	6|0|7|11	24	6	4	0|0|0|0|0|0|0|0|0|0|0|0|0|0|0|7|0|0	0.33	0.28
BLM-mTF	PPP5C	4|5|7|6	22	5.5	4	0|2|0|0|0|0|0|0|0|0|0|3|0|0|0|0|0|2	0.32	0.29
BLM-mTF	VPS26A	2|5|4|4	15	3.75	4	0|0|0|0|0|4|0|0|0|0|0|0|0|0|0|0|0|0	0.29	0.3
BLM-mTF	TWF1	4|2|2|0	8	2	4	0|0|0|2|0|0|0|0|0|0|0|0|0|0|0|0|0|0	0.26	0.3
BLM-mTF	FAM49B	6|8|6|8	28	7	4	0|0|0|0|4|0|0|4|0|0|0|0|0|0|0|0|0|0	0.29	0.3
BLM-mTF	HLCS	74|93|71|74	312	78	4	4|2|0|0|5|3|6|6|20|19|32|12|14|34|27|31|16|17	0.25	0.31
BLM-mTF	PRKCZ	0|0|9|0	9	2.25	4	0|0|0|0|0|0|0|0|0|0|0|0|0|0|0|0|0|0	0.25	0.31
BLM-mTF	CNIH4	0|0|0|7	7	1.75	4	0|0|0|0|0|0|0|0|0|0|0|0|0|0|0|0|0|0	0.25	0.31
BLM-mTF	HMGB3	0|5|0|0	5	1.25	4	0|0|0|0|0|0|0|0|0|0|0|0|0|0|0|0|0|0	0.25	0.32
BLM-mTF	NME2	0|6|0|0	6	1.5	4	0|0|0|0|0|0|0|0|0|0|0|0|0|0|0|0|0|0	0.25	0.32
BLM-mTF	CTCF	0|6|0|0	6	1.5	4	0|0|0|0|0|0|0|0|0|0|0|0|0|0|0|0|0|0	0.25	0.32
BLM-mTF	MUC5B	0|0|0|5	5	1.25	4	0|0|0|0|0|0|0|0|0|0|0|0|0|0|0|0|0|0	0.25	0.32
BLM-mTF	MAPKAPK2	0|4|0|0	4	1	4	0|0|0|0|0|0|0|0|0|0|0|0|0|0|0|0|0|0	0.25	0.34
BLM-mTF	BCL2L2-PABPN1	0|0|0|4	4	1	4	0|0|0|0|0|0|0|0|0|0|0|0|0|0|0|0|0|0	0.25	0.34
BLM-mTF	FAM162A	3|0|0|0	3	0.75	4	0|0|0|0|0|0|0|0|0|0|0|0|0|0|0|0|0|0	0.24	0.35
BLM-mTF	PDK3	3|0|0|0	3	0.75	4	0|0|0|0|0|0|0|0|0|0|0|0|0|0|0|0|0|0	0.24	0.35
BLM-mTF	PGK1	0|3|0|0	3	0.75	4	0|0|0|0|0|0|0|0|0|0|0|0|0|0|0|0|0|0	0.24	0.35
BLM-mTF	DENR	0|0|3|0	3	0.75	4	0|0|0|0|0|0|0|0|0|0|0|0|0|0|0|0|0|0	0.24	0.35
BLM-mTF	RELB	0|0|3|0	3	0.75	4	0|0|0|0|0|0|0|0|0|0|0|0|0|0|0|0|0|0	0.24	0.35
BLM-mTF	C20orf27	0|0|3|0	3	0.75	4	0|0|0|0|0|0|0|0|0|0|0|0|0|0|0|0|0|0	0.24	0.35
BLM-mTF	VPS4A	0|0|3|0	3	0.75	4	0|0|0|0|0|0|0|0|0|0|0|0|0|0|0|0|0|0	0.24	0.35
BLM-mTF	MYO7A	0|0|3|0	3	0.75	4	0|0|0|0|0|0|0|0|0|0|0|0|0|0|0|0|0|0	0.24	0.35
BLM-mTF	STX7	0|0|0|3	3	0.75	4	0|0|0|0|0|0|0|0|0|0|0|0|0|0|0|0|0|0	0.24	0.35
BLM-mTF	MAML3	0|0|0|3	3	0.75	4	0|0|0|0|0|0|0|0|0|0|0|0|0|0|0|0|0|0	0.24	0.35
BLM-mTF	PIK3CA	0|0|0|3	3	0.75	4	0|0|0|0|0|0|0|0|0|0|0|0|0|0|0|0|0|0	0.24	0.35
BLM-mTF	MZT2A	0|0|0|3	3	0.75	4	0|0|0|0|0|0|0|0|0|0|0|0|0|0|0|0|0|0	0.24	0.35
BLM-mTF	C20orf3	5|6|6|3	20	5	4	2|0|0|0|0|0|0|0|0|0|0|0|0|3|0|2|0|0	0.24	0.39
BLM-mTF	ACADVL	7|3|8|5	23	5.75	4	0|0|0|0|3|0|4|2|0|0|0|0|0|0|0|0|0|0	0.22	0.4
BLM-mTF	LETM1	2|2|3|0	7	1.75	4	0|0|0|0|0|0|0|2|0|0|0|0|0|0|0|0|0|0	0.21	0.4
BLM-mTF	ACAA2	0|4|6|8	18	4.5	4	0|0|0|0|0|0|4|3|0|0|0|0|0|0|0|0|0|0	0.21	0.4
BLM-mTF	PDXP	2|0|0|0	2	0.5	4	0|0|0|0|0|0|0|0|0|0|0|0|0|0|0|0|0|0	0.21	0.41
BLM-mTF	HSPBP1	2|0|0|0	2	0.5	4	0|0|0|0|0|0|0|0|0|0|0|0|0|0|0|0|0|0	0.21	0.41
BLM-mTF	RPS6KA2	2|0|0|0	2	0.5	4	0|0|0|0|0|0|0|0|0|0|0|0|0|0|0|0|0|0	0.21	0.41
BLM-mTF	TMED9	2|0|0|0	2	0.5	4	0|0|0|0|0|0|0|0|0|0|0|0|0|0|0|0|0|0	0.21	0.41
BLM-mTF	ADA	2|0|0|4	6	1.5	4	0|0|0|0|0|0|0|0|0|0|0|2|0|0|0|0|0|0	0.21	0.41
BLM-mTF	MZT2B	2|0|0|0	2	0.5	4	0|0|0|0|0|0|0|0|0|0|0|0|0|0|0|0|0|0	0.21	0.41
BLM-mTF	GFPT2	2|0|0|0	2	0.5	4	0|0|0|0|0|0|0|0|0|0|0|0|0|0|0|0|0|0	0.21	0.41
BLM-mTF	OSGEP	2|0|0|0	2	0.5	4	0|0|0|0|0|0|0|0|0|0|0|0|0|0|0|0|0|0	0.21	0.41
BLM-mTF	PRKRA	0|2|0|0	2	0.5	4	0|0|0|0|0|0|0|0|0|0|0|0|0|0|0|0|0|0	0.21	0.41
BLM-mTF	BASP1	0|2|0|0	2	0.5	4	0|0|0|0|0|0|0|0|0|0|0|0|0|0|0|0|0|0	0.21	0.41
BLM-mTF	SMAP1	0|2|0|0	2	0.5	4	0|0|0|0|0|0|0|0|0|0|0|0|0|0|0|0|0|0	0.21	0.41
BLM-mTF	SBNO2	0|2|0|0	2	0.5	4	0|0|0|0|0|0|0|0|0|0|0|0|0|0|0|0|0|0	0.21	0.41
BLM-mTF	GRPEL2	0|2|0|0	2	0.5	4	0|0|0|0|0|0|0|0|0|0|0|0|0|0|0|0|0|0	0.21	0.41
BLM-mTF	TNFAIP8	0|2|0|0	2	0.5	4	0|0|0|0|0|0|0|0|0|0|0|0|0|0|0|0|0|0	0.21	0.41
BLM-mTF	NUDCD2	0|2|0|0	2	0.5	4	0|0|0|0|0|0|0|0|0|0|0|0|0|0|0|0|0|0	0.21	0.41
BLM-mTF	JAK1	0|2|0|0	2	0.5	4	0|0|0|0|0|0|0|0|0|0|0|0|0|0|0|0|0|0	0.21	0.41
BLM-mTF	PNLDC1	0|2|0|0	2	0.5	4	0|0|0|0|0|0|0|0|0|0|0|0|0|0|0|0|0|0	0.21	0.41
BLM-mTF	ZFHX4	0|2|0|0	2	0.5	4	0|0|0|0|0|0|0|0|0|0|0|0|0|0|0|0|0|0	0.21	0.41
BLM-mTF	CGGBP1	0|2|0|0	2	0.5	4	0|0|0|0|0|0|0|0|0|0|0|0|0|0|0|0|0|0	0.21	0.41
BLM-mTF	DLEC1	0|2|0|0	2	0.5	4	0|0|0|0|0|0|0|0|0|0|0|0|0|0|0|0|0|0	0.21	0.41
BLM-mTF	TMEM201	0|2|0|0	2	0.5	4	0|0|0|0|0|0|0|0|0|0|0|0|0|0|0|0|0|0	0.21	0.41
BLM-mTF	NIPSNAP1	0|0|2|0	2	0.5	4	0|0|0|0|0|0|0|0|0|0|0|0|0|0|0|0|0|0	0.21	0.41
BLM-mTF	FLYWCH2	0|0|2|0	2	0.5	4	0|0|0|0|0|0|0|0|0|0|0|0|0|0|0|0|0|0	0.21	0.41
BLM-mTF	DUSP3	0|0|2|0	2	0.5	4	0|0|0|0|0|0|0|0|0|0|0|0|0|0|0|0|0|0	0.21	0.41
BLM-mTF	UBE2T	0|0|2|0	2	0.5	4	0|0|0|0|0|0|0|0|0|0|0|0|0|0|0|0|0|0	0.21	0.41
BLM-mTF	MRPL48	0|0|2|0	2	0.5	4	0|0|0|0|0|0|0|0|0|0|0|0|0|0|0|0|0|0	0.21	0.41
BLM-mTF	BAX	0|0|2|0	2	0.5	4	0|0|0|0|0|0|0|0|0|0|0|0|0|0|0|0|0|0	0.21	0.41
BLM-mTF	ENO2	0|0|2|0	2	0.5	4	0|0|0|0|0|0|0|0|0|0|0|0|0|0|0|0|0|0	0.21	0.41
BLM-mTF	MYCBP	0|0|2|0	2	0.5	4	0|0|0|0|0|0|0|0|0|0|0|0|0|0|0|0|0|0	0.21	0.41
BLM-mTF	MUT	0|0|2|0	2	0.5	4	0|0|0|0|0|0|0|0|0|0|0|0|0|0|0|0|0|0	0.21	0.41
BLM-mTF	PCNP	0|0|2|0	2	0.5	4	0|0|0|0|0|0|0|0|0|0|0|0|0|0|0|0|0|0	0.21	0.41
BLM-mTF	IMPA1	0|0|2|0	2	0.5	4	0|0|0|0|0|0|0|0|0|0|0|0|0|0|0|0|0|0	0.21	0.41
BLM-mTF	ANKAR	0|0|2|0	2	0.5	4	0|0|0|0|0|0|0|0|0|0|0|0|0|0|0|0|0|0	0.21	0.41
BLM-mTF	NDUFS5	0|0|2|0	2	0.5	4	0|0|0|0|0|0|0|0|0|0|0|0|0|0|0|0|0|0	0.21	0.41
BLM-mTF	UNC80	0|0|2|0	2	0.5	4	0|0|0|0|0|0|0|0|0|0|0|0|0|0|0|0|0|0	0.21	0.41
BLM-mTF	IMP4	0|0|0|2	2	0.5	4	0|0|0|0|0|0|0|0|0|0|0|0|0|0|0|0|0|0	0.21	0.41
BLM-mTF	RNASEH2B	0|0|0|2	2	0.5	4	0|0|0|0|0|0|0|0|0|0|0|0|0|0|0|0|0|0	0.21	0.41
BLM-mTF	PRKCA	0|0|0|2	2	0.5	4	0|0|0|0|0|0|0|0|0|0|0|0|0|0|0|0|0|0	0.21	0.41
BLM-mTF	SORBS3	0|0|0|2	2	0.5	4	0|0|0|0|0|0|0|0|0|0|0|0|0|0|0|0|0|0	0.21	0.41
BLM-mTF	FANCG	0|0|0|2	2	0.5	4	0|0|0|0|0|0|0|0|0|0|0|0|0|0|0|0|0|0	0.21	0.41
BLM-mTF	LMAN1	0|0|0|2	2	0.5	4	0|0|0|0|0|0|0|0|0|0|0|0|0|0|0|0|0|0	0.21	0.41
BLM-mTF	C4orf32	0|0|0|2	2	0.5	4	0|0|0|0|0|0|0|0|0|0|0|0|0|0|0|0|0|0	0.21	0.41
BLM-mTF	MARK2	0|0|0|2	2	0.5	4	0|0|0|0|0|0|0|0|0|0|0|0|0|0|0|0|0|0	0.21	0.41
BLM-mTF	TMED4	0|0|0|2	2	0.5	4	0|0|0|0|0|0|0|0|0|0|0|0|0|0|0|0|0|0	0.21	0.41
BLM-mTF	HSD17B7	0|0|0|2	2	0.5	4	0|0|0|0|0|0|0|0|0|0|0|0|0|0|0|0|0|0	0.21	0.41
BLM-mTF	BIRC3	0|0|0|2	2	0.5	4	0|0|0|0|0|0|0|0|0|0|0|0|0|0|0|0|0|0	0.21	0.41
BLM-mTF	HLA-C	0|4|2|4	10	2.5	4	2|0|0|2|0|0|0|0|0|0|0|0|0|0|0|0|0|0	0.18	0.5
BLM-mTF	TOMM34	0|0|2|3	5	1.25	4	0|0|0|0|2|0|0|0|0|0|0|0|0|0|0|0|0|0	0.16	0.51
BLM-mTF	ANXA11	3|2|2|3	10	2.5	4	0|0|0|0|0|0|0|0|0|0|0|0|0|0|4|0|0|0	0.14	0.52
BLM-mTF	ATP1B3	7|8|4|8	27	6.75	4	0|3|0|4|0|0|0|0|0|0|0|0|0|0|4|0|0|0	0.13	0.52
BLM-mTF	MAGOH	2|0|2|0	4	1	4	0|0|2|0|0|0|0|0|0|0|0|0|0|0|0|0|0|0	0.11	0.52
BLM-mTF	RNPEP	0|2|2|0	4	1	4	0|0|0|0|0|0|0|0|0|0|0|0|0|0|2|0|0|0	0.11	0.52
BLM-mTF	UMPS	0|3|0|4	7	1.75	4	0|0|0|0|0|0|0|0|0|0|0|0|0|2|0|2|0|0	0.12	0.52
BLM-mTF	TMEM43	0|2|0|2	4	1	4	0|0|0|0|0|0|0|0|0|0|0|0|0|2|0|0|0|0	0.11	0.52
BLM-mTF	AARS2	0|2|2|0	4	1	4	0|0|0|0|0|0|0|0|2|0|0|0|0|0|0|0|0|0	0.11	0.52
BLM-mTF	FANCA	0|0|2|2	4	1	4	0|0|0|0|2|0|0|0|0|0|0|0|0|0|0|0|0|0	0.11	0.52
BLM-mTF	PIKFYVE	0|0|3|0	3	0.75	4	0|0|0|0|0|0|0|0|0|0|0|0|0|0|2|0|0|0	0.1	0.53
BLM-mTF	RYR3	0|0|4|0	4	1	4	0|0|0|0|0|0|0|3|0|0|0|0|0|0|0|0|0|0	0.1	0.53
BLM-mTF	ACSF3	0|0|0|3	3	0.75	4	0|0|0|0|0|0|0|0|0|0|0|0|0|0|2|0|0|0	0.1	0.53
BLM-mTF	CHCHD3	0|0|0|3	3	0.75	4	0|0|0|0|0|0|0|2|0|0|0|0|0|0|0|0|0|0	0.1	0.53
BLM-mTF	MRPL11	3|3|0|2	8	2	4	0|0|0|0|2|2|0|0|0|0|0|0|0|0|0|0|0|0	0.08	0.54
BLM-mTF	ARPC5	3|2|3|2	10	2.5	4	0|0|0|2|0|0|0|0|0|0|0|0|0|0|0|2|0|0	0.09	0.54
BLM-mTF	GSTK1	2|0|3|2	7	1.75	4	0|0|0|0|0|0|2|0|2|0|0|0|0|0|0|0|0|0	0.06	0.55
BLM-mTF	MCU	3|0|3|0	6	1.5	4	2|0|0|0|0|0|0|2|0|0|0|0|0|0|0|0|0|0	0.07	0.55
BLM-mTF	MAPRE1	4|0|3|0	7	1.75	4	0|0|0|0|2|0|3|0|0|0|0|0|0|0|0|0|0|0	0.07	0.55
BLM-mTF	GSK3A	0|2|0|3	5	1.25	4	0|0|0|0|0|0|0|0|0|4|0|0|0|0|0|0|0|0	0.07	0.55
BLM-mTF	2024-03-01	0|0|0|4	4	1	4	5|0|0|0|0|0|0|0|0|0|0|0|0|0|0|0|0|0	0.06	0.55
BLM-mTF	RNH1	2|0|0|0	2	0.5	4	0|0|0|0|0|0|0|0|0|0|0|0|0|0|0|2|0|0	0.05	0.56
BLM-mTF	TBL2	2|0|0|0	2	0.5	4	0|0|0|2|0|0|0|0|0|0|0|0|0|0|0|0|0|0	0.05	0.56
BLM-mTF	NEDD4	2|0|0|0	2	0.5	4	0|0|0|0|2|0|0|0|0|0|0|0|0|0|0|0|0|0	0.05	0.56
BLM-mTF	MTPAP	0|2|0|0	2	0.5	4	0|0|0|0|0|0|0|0|0|0|0|0|0|0|0|0|0|2	0.05	0.56
BLM-mTF	ELAVL2	0|2|0|0	2	0.5	4	0|0|0|0|0|0|0|0|0|0|0|0|0|0|0|0|2|0	0.05	0.56
BLM-mTF	GLDC	0|0|2|0	2	0.5	4	0|2|0|0|0|0|0|0|0|0|0|0|0|0|0|0|0|0	0.05	0.56
BLM-mTF	MTHFD2	0|0|2|0	2	0.5	4	0|0|0|0|0|0|0|0|0|2|0|0|0|0|0|0|0|0	0.05	0.56
BLM-mTF	EHD4	0|0|2|0	2	0.5	4	0|0|0|0|0|0|0|0|0|2|0|0|0|0|0|0|0|0	0.05	0.56
BLM-mTF	DCUN1D5	0|0|0|2	2	0.5	4	0|0|0|0|0|0|0|0|0|2|0|0|0|0|0|0|0|0	0.05	0.56
BLM-mTF	EARS2	0|0|0|2	2	0.5	4	0|0|0|0|0|0|0|0|0|2|0|0|0|0|0|0|0|0	0.05	0.56
BLM-mTF	UBLCP1	4|4|7|6	21	5.25	4	0|0|0|0|0|0|0|0|4|6|0|0|0|0|0|0|0|0	0.05	0.57
BLM-mTF	NHLRC2	3|0|0|6	9	2.25	4	0|0|0|0|0|2|0|0|0|2|4|0|0|0|0|0|0|0	0.05	0.57
BLM-mTF	MAD2L1	3|3|3|4	13	3.25	4	2|2|0|0|2|0|0|0|0|0|0|0|0|0|0|0|0|0	0.05	0.57
BLM-mTF	MAP2K2	0|3|0|0	3	0.75	4	0|0|0|0|0|0|0|0|4|0|0|0|0|0|0|0|0|0	0.05	0.57
BLM-mTF	ATP6V1G1	0|0|3|0	3	0.75	4	0|0|0|0|0|0|0|0|0|0|0|0|0|0|4|0|0|0	0.05	0.57
BLM-mTF	VAT1	2|0|0|0	2	0.5	4	0|0|0|0|0|0|0|0|0|0|0|0|0|3|0|0|0|0	0.04	0.58
BLM-mTF	CPNE3	2|0|0|2	4	1	4	4|0|0|0|0|0|0|0|0|0|0|0|0|0|0|0|0|0	0.04	0.58
BLM-mTF	PRPS2	11|0|2|6	19	4.75	4	0|0|0|0|0|0|0|0|15|0|0|0|0|0|0|0|0|0	0.04	0.58
BLM-mTF	OCIAD1	2|0|0|0	2	0.5	4	0|0|0|0|0|0|0|0|0|0|0|0|0|0|0|3|0|0	0.04	0.58
BLM-mTF	PSME1	3|4|0|0	7	1.75	4	0|0|0|0|0|0|0|0|0|4|0|0|2|0|0|0|0|0	0.04	0.58
BLM-mTF	ACSL4	2|0|5|3	10	2.5	4	0|0|0|0|0|0|0|0|0|0|0|0|3|0|0|0|4|0	0.04	0.58
BLM-mTF	PSMA7	0|2|2|2	6	1.5	4	0|0|0|0|0|0|0|0|2|0|0|0|0|0|0|2|0|0	0.03	0.59
BLM-mTF	C21orf33	0|4|6|3	13	3.25	4	0|0|0|4|0|0|0|0|0|3|0|2|0|0|0|0|0|0	0.03	0.59
BLM-mTF	HIGD1A	0|0|0|3	3	0.75	4	0|0|0|0|0|0|0|0|0|5|0|0|0|0|0|0|0|0	0.03	0.59
BLM-mTF	C12orf23	5|5|0|4	14	3.5	4	0|0|0|0|2|0|0|0|0|0|0|3|2|0|0|0|0|2	0.02	0.6
BLM-mTF	CSDA	5|2|3|6	16	4	4	0|0|0|0|0|0|0|0|0|0|0|2|0|2|0|0|6|0	0.02	0.6
BLM-mTF	STK39	2|0|0|0	2	0.5	4	0|0|0|0|0|0|0|0|0|4|0|0|0|0|0|0|0|0	0.02	0.6
BLM-mTF	CDC45	2|2|0|0	4	1	4	0|0|0|0|0|0|0|0|0|2|0|0|0|0|0|0|2|0	0.02	0.6
BLM-mTF	HSD17B8	0|2|3|3	8	2	4	0|0|4|2|0|0|0|0|0|0|0|0|0|0|0|0|0|0	0.02	0.6
BLM-mTF	PANK4	0|2|0|0	2	0.5	4	0|0|0|0|4|0|0|0|0|0|0|0|0|0|0|0|0|0	0.02	0.6
BLM-mTF	VARS2	0|0|2|0	2	0.5	4	0|0|0|0|0|0|0|0|4|0|0|0|0|0|0|0|0|0	0.02	0.6
BLM-mTF	ODZ3	0|0|0|3	3	0.75	4	0|0|0|0|0|0|0|0|0|0|0|0|0|0|0|6|0|0	0.02	0.6
BLM-mTF	SMU1	2|2|0|0	4	1	4	0|0|0|0|0|0|0|0|0|0|0|0|0|0|3|2|0|0	0.01	0.61
BLM-mTF	PSMF1	2|0|0|2	4	1	4	0|0|2|0|0|0|0|0|0|0|0|0|0|0|3|0|0|0	0.01	0.61
BLM-mTF	UBE2E2	3|4|0|0	7	1.75	4	0|0|0|0|0|0|0|0|0|0|0|0|2|2|0|3|0|0	0.02	0.61
BLM-mTF	SNX3	2|2|2|3	9	2.25	4	0|0|0|0|2|0|2|0|0|0|2|0|0|0|0|0|0|0	0.01	0.61
BLM-mTF	ARPC2	3|0|0|4	7	1.75	4	2|0|0|0|0|0|0|0|0|0|0|2|0|0|0|3|0|0	0.02	0.61
BLM-mTF	UBE2M	0|2|4|5	11	2.75	4	0|0|0|0|2|2|0|0|0|0|3|2|0|0|0|0|0|0	0.01	0.61
BLM-mTF	WDR34	0|2|0|0	2	0.5	4	0|0|0|0|0|0|0|0|2|2|0|0|0|0|0|0|0|0	0.01	0.61
BLM-mTF	SACM1L	0|0|0|2	2	0.5	4	0|0|0|0|0|0|2|2|0|0|0|0|0|0|0|0|0|0	0.01	0.61
BLM-mTF	PSMD8	2|3|3|4	12	3	4	0|0|0|0|0|0|0|0|0|0|0|0|0|2|2|4|0|0	0.01	0.62
BLM-mTF	PGM3	3|0|0|0	3	0.75	4	0|0|0|0|0|0|0|2|0|4|0|0|0|0|0|0|0|0	0.01	0.62
BLM-mTF	YY1	0|2|0|0	2	0.5	4	0|0|0|0|0|0|0|5|0|0|0|0|0|0|0|0|0|0	0.01	0.62
BLM-mTF	FNTA	0|2|0|0	2	0.5	4	0|0|0|0|0|0|0|0|0|0|0|0|0|0|0|0|0|5	0.01	0.62
BLM-mTF	PRPSAP1	0|3|0|0	3	0.75	4	0|0|0|0|0|0|0|0|4|2|0|0|0|0|0|0|0|0	0.01	0.62
BLM-mTF	ACP1	9|10|11|11	41	10.25	4	4|3|4|7|0|2|0|0|0|0|0|5|2|4|3|3|2|0	0.01	0.63
BLM-mTF	OXSR1	0|4|2|3	9	2.25	4	0|0|0|0|0|0|0|2|4|2|0|0|0|0|0|0|0|0	0.01	0.63
BLM-mTF	QTRTD1	0|0|2|0	2	0.5	4	0|0|0|0|0|0|0|0|0|6|0|0|0|0|0|0|0|0	0	0.63
BLM-mTF	GOLPH3	0|0|0|2	2	0.5	4	0|0|0|0|3|0|0|0|0|0|0|0|0|0|0|0|2|0	0.01	0.63
BLM-mTF	FBXO22	6|2|4|3	15	3.75	4	2|0|0|0|0|0|0|0|0|0|0|0|3|3|0|0|0|4	0	0.64
BLM-mTF	PSMD7	3|5|2|0	10	2.5	4	0|0|0|0|0|0|0|0|0|0|0|2|0|0|3|0|3|2	0	0.64
BLM-mTF	VPS4B	2|0|0|7	9	2.25	4	4|3|3|0|0|2|3|0|0|0|0|0|0|0|0|0|0|0	0	0.64
BLM-mTF	UBE2A	5|4|8|5	22	5.5	4	0|3|6|3|0|0|0|0|0|0|0|3|0|0|0|0|0|0	0	0.64
BLM-mTF	UBE2L3	11|14|20|16	61	15.25	4	0|7|7|0|0|0|0|0|0|0|0|7|10|9|8|4|7|2	0	0.64
BLM-mTF	DHCR24	3|0|0|0	3	0.75	4	0|0|0|0|0|0|0|0|4|3|0|0|0|0|0|0|0|0	0	0.64
BLM-mTF	ARPC3	0|8|0|0	8	2	4	0|0|0|0|0|0|0|0|0|0|0|5|6|0|0|0|0|4	0	0.64
BLM-mTF	TFAM	0|4|0|6	10	2.5	4	2|2|0|0|0|0|0|0|0|0|0|0|2|3|2|3|4|2	0	0.64
BLM-mTF	CHTOP	4|5|2|4	15	3.75	4	3|2|3|3|0|0|0|0|0|0|2|0|0|0|0|2|0|2	0	0.65
BLM-mTF	LAMTOR1	0|2|0|0	2	0.5	4	0|0|0|0|2|0|2|0|0|0|0|0|0|0|0|0|0|2	0	0.65
BLM-mTF	FAM50A	0|2|4|0	6	1.5	4	0|0|0|0|0|0|0|0|0|3|7|0|0|0|0|0|0|0	0	0.65
BLM-mTF	GCLM	0|3|0|2	5	1.25	4	0|0|0|0|0|0|0|0|4|4|0|0|0|0|0|0|0|0	0	0.65
BLM-mTF	FN1	0|2|0|0	2	0.5	4	0|0|0|0|0|0|0|0|0|0|7|0|0|0|0|0|0|0	0	0.65
BLM-mTF	KIAA0664	0|0|2|0	2	0.5	4	0|0|0|0|0|2|0|2|0|0|0|0|0|0|0|2|0|0	0	0.65
BLM-mTF	COX4I1	9|11|5|8	33	8.25	4	4|0|0|0|4|5|4|4|0|3|3|0|2|6|5|5|3|4	0	0.66
BLM-mTF	SLFN11	6|11|5|8	30	7.5	4	3|3|2|0|0|3|0|0|8|5|4|4|0|0|2|0|3|0	0	0.66
BLM-mTF	PRDX4	0|10|0|0	10	2.5	4	0|0|0|5|0|7|0|0|0|0|0|0|0|0|7|0|0|0	0	0.66
BLM-mTF	COX7A2	0|0|4|3	7	1.75	4	2|2|0|3|0|0|0|0|0|0|0|2|0|0|0|0|0|3	0	0.66
BLM-mTF	TCEA1	0|0|2|2	4	1	4	0|0|0|0|2|2|0|0|0|0|3|0|0|0|0|0|0|0	0	0.66
BLM-mTF	RTF1	3|0|0|2	5	1.25	4	0|0|2|0|0|0|4|0|0|0|3|0|0|0|0|0|0|0	0	0.67
BLM-mTF	FKBP3	9|7|8|8	32	8	4	0|3|2|0|4|2|4|2|0|0|5|4|5|3|3|3|4|5	0	0.67
BLM-mTF	PIN1	5|0|0|0	5	1.25	4	4|3|3|0|2|0|0|0|0|0|0|0|0|0|0|0|0|0	0	0.67
BLM-mTF	ACTN4	10|8|9|6	33	8.25	4	7|0|5|0|4|4|0|4|0|0|0|0|0|0|2|0|2|0	0	0.67
BLM-mTF	RAB5B	2|2|0|0	4	1	4	0|0|0|0|3|0|0|0|0|2|0|3|0|0|0|0|0|0	0	0.67
BLM-mTF	VAMP3	2|4|3|5	14	3.5	4	2|4|0|0|3|0|0|0|2|2|0|2|0|0|0|0|0|3	0	0.67
BLM-mTF	TCEB1	2|0|0|2	4	1	4	0|3|0|2|0|0|0|3|0|0|0|0|0|0|0|0|0|0	0	0.67
BLM-mTF	PNPT1	0|5|3|2	10	2.5	4	2|2|0|3|0|3|0|4|0|0|0|0|0|0|0|0|0|0	0	0.67
BLM-mTF	SEC61B	0|0|2|2	4	1	4	0|3|0|0|0|0|0|2|0|0|0|0|0|0|0|3|0|0	0	0.67
BLM-mTF	BPNT1	0|0|4|0	4	1	4	2|0|0|0|0|0|3|3|0|0|0|2|0|0|0|0|2|0	0	0.67
BLM-mTF	LCLAT1	0|0|0|2	2	0.5	4	0|0|0|0|2|2|0|0|3|0|0|0|0|0|0|0|0|0	0	0.67
BLM-mTF	ST13	4|4|4|0	12	3	4	0|0|0|0|3|3|3|3|0|0|0|0|0|0|2|0|0|0	0	0.68
BLM-mTF	BTAF1	4|0|4|2	10	2.5	4	7|2|0|0|0|0|3|0|0|0|0|0|0|0|0|0|0|0	0	0.68
BLM-mTF	FEN1	4|7|6|4	21	5.25	4	6|4|0|3|2|0|0|0|3|0|0|3|2|0|0|0|2|0	0	0.68
BLM-mTF	IQGAP1	17|17|14|12	60	15	4	6|5|3|5|10|9|5|6|7|4|2|3|3|3|4|0|6|6	0	0.68
BLM-mTF	DYNLRB1	2|4|0|5	11	2.75	4	0|0|0|0|0|0|0|0|0|4|0|0|0|2|0|0|3|4	0	0.68
BLM-mTF	TOMM20	3|2|0|0	5	1.25	4	0|2|0|0|0|0|6|2|0|0|0|0|0|0|0|0|0|0	0	0.68
BLM-mTF	AP1M1	3|4|0|0	7	1.75	4	0|0|0|0|0|0|0|0|3|0|0|3|3|0|0|0|2|0	0	0.68
BLM-mTF	TOMM6	0|7|5|5	17	4.25	4	0|0|0|0|0|0|0|0|3|0|0|0|0|0|4|0|5|4	0	0.68
BLM-mTF	SLC25A15	0|3|0|0	3	0.75	4	0|0|0|0|0|0|0|0|5|5|0|0|0|0|0|0|0|0	0	0.68
BLM-mTF	ITPA	0|5|2|0	7	1.75	4	0|3|0|0|0|0|0|0|3|7|0|0|0|0|0|0|0|0	0	0.68
BLM-mTF	PPP1CB	0|0|0|28	28	7	4	0|0|0|0|11|12|10|16|0|7|0|0|0|0|0|0|0|0	0	0.68
BLM-mTF	RAC1	0|0|0|4	4	1	4	0|0|0|4|0|0|4|3|0|0|0|0|0|0|0|0|0|0	0	0.68
BLM-mTF	MARCKS	2|2|0|0	4	1	4	0|0|0|2|0|0|0|2|0|0|0|0|0|2|0|3|0|0	0	0.69
BLM-mTF	TIMM23B	5|0|0|5	10	2.5	4	0|0|0|0|0|0|0|0|0|0|0|0|0|5|4|5|0|0	0	0.69
BLM-mTF	TBCB	3|0|2|4	9	2.25	4	0|4|0|0|2|3|2|3|0|0|0|0|0|0|0|0|0|0	0	0.69
BLM-mTF	MRPL19	2|0|0|0	2	0.5	4	2|0|3|0|0|0|0|0|0|3|0|0|0|0|0|0|0|0	0	0.69
BLM-mTF	ATP6V1E1	0|3|3|0	6	1.5	4	0|0|0|0|0|0|0|0|2|0|5|0|0|0|4|0|0|0	0	0.69
BLM-mTF	UGDH	0|2|2|2	6	1.5	4	0|0|0|0|0|0|0|0|5|5|0|0|0|0|0|0|0|0	0	0.69
BLM-mTF	GLRX5	0|3|0|0	3	0.75	4	0|0|0|0|0|0|0|2|0|0|0|0|0|4|4|0|0|0	0	0.69
BLM-mTF	SNAP23	0|0|3|0	3	0.75	4	0|0|0|0|0|0|0|0|0|0|2|0|0|0|3|3|2|0	0	0.69
BLM-mTF	HSDL1	0|0|0|3	3	0.75	4	0|0|0|0|2|0|3|0|0|0|0|0|0|5|0|0|0|0	0	0.69
BLM-mTF	LSM14A	3|9|6|5	23	5.75	4	6|5|5|3|2|0|0|0|0|0|4|3|0|3|0|3|0|0	0	0.7
BLM-mTF	ADI1	5|0|0|2	7	1.75	4	0|0|0|0|0|0|0|0|0|0|0|4|3|3|4|3|2|0	0	0.7
BLM-mTF	COX5A	4|2|0|0	6	1.5	4	0|0|0|0|5|3|4|0|0|0|0|0|0|0|0|0|0|0	0	0.7
BLM-mTF	DNAJC10	4|3|3|3	13	3.25	4	3|0|0|0|2|0|2|0|3|0|0|4|2|0|0|0|0|3	0	0.7
BLM-mTF	DNAJB1	6|7|9|7	29	7.25	4	0|0|0|0|0|0|0|0|0|0|0|0|0|4|4|7|3|5	0	0.7
BLM-mTF	CNDP2	2|0|0|0	2	0.5	4	2|0|0|0|0|2|3|0|2|0|0|0|2|0|0|0|0|0	0	0.7
BLM-mTF	MORF4L2	0|2|3|2	7	1.75	4	3|0|3|5|0|0|0|0|0|0|0|0|0|0|0|0|0|0	0	0.7
BLM-mTF	ZADH2	0|2|0|2	4	1	4	0|0|0|0|0|0|0|0|5|5|0|0|0|0|0|0|0|0	0	0.7
BLM-mTF	PAIP1	0|3|3|2	8	2	4	0|0|0|0|3|0|0|0|0|0|0|3|2|0|0|0|0|3	0	0.7
BLM-mTF	SPAG7	0|2|0|0	2	0.5	4	0|0|0|0|0|0|0|0|2|2|5|0|0|0|0|0|0|0	0	0.7
BLM-mTF	PLD3	0|0|3|5	8	2	4	0|2|0|0|3|3|0|3|0|0|0|2|0|0|3|5|2|2	0	0.7
BLM-mTF	DNAJC9	0|0|0|2	2	0.5	4	0|0|2|0|3|0|0|0|2|2|2|0|0|0|2|0|0|0	0	0.7
BLM-mTF	NAE1	3|0|2|3	8	2	4	0|0|0|0|0|0|0|0|3|5|2|0|0|2|0|0|0|2	0	0.71
BLM-mTF	MAPK1	7|8|8|6	29	7.25	4	0|3|0|0|0|6|2|6|0|0|0|0|0|0|4|3|0|4	0	0.71
BLM-mTF	ATP5L	3|4|8|6	21	5.25	4	0|0|4|0|3|4|2|0|5|5|4|0|0|5|3|0|4|2	0	0.71
BLM-mTF	SPTLC1	2|0|2|0	4	1	4	0|0|0|0|0|0|0|0|0|0|0|0|2|3|0|2|3|2	0	0.71
BLM-mTF	NMD3	2|0|0|2	4	1	4	0|0|0|0|0|0|0|0|3|3|0|0|0|2|0|0|2|0	0	0.71
BLM-mTF	NAF1	0|3|0|0	3	0.75	4	2|0|0|0|0|2|2|0|3|2|4|0|0|0|2|0|0|0	0	0.71
BLM-mTF	MOV10	2|0|2|0	4	1	4	0|0|0|2|0|2|0|3|3|0|3|0|0|0|0|0|0|0	0	0.72
BLM-mTF	SUGT1	5|9|5|7	26	6.5	4	4|3|4|0|2|5|7|4|3|0|6|3|3|0|0|0|0|3	0	0.72
BLM-mTF	PYCR2	6|9|7|6	28	7	4	0|0|0|0|0|0|0|0|0|0|6|5|6|3|2|5|3|4	0	0.72
BLM-mTF	MTPN	5|12|9|11	37	9.25	4	0|0|0|0|5|0|4|3|0|0|0|8|6|3|0|0|6|7	0	0.72
BLM-mTF	RPL32	6|9|6|11	32	8	4	3|2|0|0|0|0|0|0|6|0|9|5|3|5|2|5|4|5	0	0.72
BLM-mTF	LANCL2	2|0|0|0	2	0.5	4	0|0|0|0|0|0|0|2|0|0|0|0|2|0|0|0|2|4	0	0.72
BLM-mTF	ARPC4	3|3|7|7	20	5	4	2|0|4|5|2|0|3|4|0|0|3|4|0|4|6|4|0|0	0	0.72
BLM-mTF	PPP2R5D	2|2|0|0	4	1	4	2|2|0|0|2|2|2|3|0|3|0|0|2|0|0|0|3|0	0	0.72
BLM-mTF	MRPL16	0|2|0|0	2	0.5	4	0|0|0|0|0|0|0|0|5|0|0|0|2|0|0|0|3|0	0	0.72
BLM-mTF	RIOK2	0|8|8|11	27	6.75	4	2|0|6|0|0|0|0|0|4|6|6|0|7|0|4|0|2|4	0	0.72
BLM-mTF	RAB3B	0|0|2|0	2	0.5	4	0|0|0|0|0|0|3|0|0|4|0|0|0|0|3|0|0|0	0	0.72
BLM-mTF	EPHX1	2|3|2|2	9	2.25	4	0|0|0|0|0|0|0|0|0|0|0|0|0|3|4|4|0|2	0	0.73
BLM-mTF	RPS20	11|16|12|15	54	13.5	4	0|0|0|7|7|7|7|8|0|0|0|0|7|10|6|8|8|7	0	0.73
BLM-mTF	NAA10	5|2|0|0	7	1.75	4	0|0|0|0|0|3|0|3|5|4|0|3|0|0|0|0|4|3	0	0.73
BLM-mTF	PLS3	12|6|9|6	33	8.25	4	3|0|2|3|5|5|2|2|4|5|7|4|3|4|6|7|5|7	0	0.73
BLM-mTF	UQCR10	7|6|4|6	23	5.75	4	6|2|3|4|0|0|0|0|4|6|3|0|3|2|0|3|2|2	0	0.73
BLM-mTF	TTN	2|0|0|0	2	0.5	4	0|0|0|0|0|0|0|0|0|0|0|0|2|2|0|4|0|3	0	0.73
BLM-mTF	DDB1	0|3|0|0	3	0.75	4	4|2|0|0|2|3|0|3|2|2|2|0|3|2|0|0|0|2	0	0.73
BLM-mTF	EDF1	0|2|0|3	5	1.25	4	0|0|0|0|0|0|0|0|0|0|5|0|3|2|0|0|0|3	0	0.73
BLM-mTF	PPAT	0|2|3|0	5	1.25	4	0|0|3|3|3|3|3|0|0|0|4|0|2|2|0|2|3|2	0	0.73
BLM-mTF	ZNF703	0|2|0|0	2	0.5	4	0|0|0|0|0|2|0|2|4|0|3|0|0|0|0|0|0|2	0	0.73
BLM-mTF	ABCF3	0|0|2|0	2	0.5	4	2|0|0|0|0|0|0|0|4|0|5|0|0|0|0|0|0|0	0	0.73
BLM-mTF	HRAS	0|0|0|2	2	0.5	4	0|0|0|0|0|0|0|0|0|0|0|0|0|0|0|3|4|4	0	0.73
BLM-mTF	HDGF	0|0|0|4	4	1	4	0|0|0|0|3|3|2|2|2|2|5|0|3|2|0|3|0|0	0	0.73
BLM-mTF	GFM2	0|0|0|2	2	0.5	4	0|3|0|2|0|0|0|0|6|0|0|0|0|0|0|0|0|0	0	0.73
BLM-mTF	COASY	20|17|22|20	79	19.75	4	3|5|3|2|0|0|5|2|7|6|6|10|11|13|7|8|9|10	0	0.74
BLM-mTF	HEATR2	2|0|0|0	2	0.5	4	2|3|2|0|0|0|3|2|3|3|0|0|0|0|0|0|0|2	0	0.74
BLM-mTF	SARS	5|0|2|0	7	1.75	4	0|0|0|0|3|2|0|0|6|0|5|3|0|0|0|0|2|2	0	0.74
BLM-mTF	UBXN1	4|5|4|4	17	4.25	4	0|0|0|0|4|3|4|4|0|4|4|0|0|5|4|3|0|0	0	0.74
BLM-mTF	PDCD4	2|0|0|0	2	0.5	4	4|0|0|0|2|0|0|2|4|0|0|0|0|0|0|0|0|0	0	0.74
BLM-mTF	TXLNA	2|2|2|0	6	1.5	4	0|0|0|0|3|2|4|3|0|2|3|0|0|0|0|0|0|0	0	0.74
BLM-mTF	PSMD4	2|6|0|4	12	3	4	0|0|0|0|0|0|0|0|7|4|4|2|2|3|2|0|0|2	0	0.74
BLM-mTF	PRDX5	12|11|6|14	43	10.75	4	5|6|9|7|5|3|5|4|0|0|0|5|8|0|0|0|6|7	0	0.74
BLM-mTF	SPCS3	2|2|0|2	6	1.5	4	0|4|2|0|0|2|0|3|0|0|0|3|3|0|0|0|0|0	0	0.74
BLM-mTF	SEC11A	2|0|0|0	2	0.5	4	0|0|0|0|0|2|2|0|2|0|0|3|3|0|2|3|2|3	0	0.74
BLM-mTF	TM9SF3	3|5|0|4	12	3	4	4|4|2|0|2|2|2|0|3|3|3|2|4|2|5|0|3|3	0	0.74
BLM-mTF	COPB2	0|4|5|3	12	3	4	2|0|0|0|6|3|4|4|0|0|0|3|0|0|0|0|0|2	0	0.74
BLM-mTF	ZFP91	0|0|2|0	2	0.5	4	2|2|3|0|4|2|0|3|0|0|0|0|0|0|2|2|0|0	0	0.74
BLM-mTF	RBM12	0|0|2|0	2	0.5	4	0|0|0|0|2|2|4|0|2|0|4|0|0|0|0|0|0|0	0	0.74
BLM-mTF	CDKN2A	0|0|3|3	6	1.5	4	2|3|2|2|5|3|2|0|0|0|0|2|3|2|0|0|0|3	0	0.74
BLM-mTF	SYF2	0|0|2|0	2	0.5	4	2|3|2|3|2|3|0|3|0|0|0|2|0|0|0|0|0|0	0	0.74
BLM-mTF	CSTF1	0|0|2|0	2	0.5	4	0|0|0|0|3|2|2|5|0|0|0|0|0|0|0|0|0|0	0	0.74
BLM-mTF	TTLL12	3|0|2|0	5	1.25	4	2|0|2|2|4|3|2|3|0|0|0|0|4|0|0|0|0|2	0	0.75
BLM-mTF	PFDN2	3|5|3|3	14	3.5	4	3|5|4|3|0|0|0|0|0|0|6|0|0|0|0|0|0|0	0	0.75
BLM-mTF	MRPL12	5|3|5|3	16	4	4	0|7|0|0|0|0|0|0|0|0|0|4|0|0|2|0|3|4	0	0.75
BLM-mTF	CLPP	5|4|2|4	15	3.75	4	0|4|2|3|3|3|4|4|0|0|0|4|3|5|4|3|3|5	0	0.75
BLM-mTF	ALDH7A1	8|8|10|5	31	7.75	4	3|4|6|5|8|4|5|3|3|7|0|3|3|0|0|0|4|3	0	0.75
BLM-mTF	DDX19A	4|2|6|4	16	4	4	0|0|0|0|0|0|0|2|4|6|5|3|3|0|0|0|0|4	0	0.75
BLM-mTF	NAA15	3|0|0|0	3	0.75	4	3|3|2|0|3|0|2|0|0|0|0|0|0|0|4|0|2|4	0	0.75
BLM-mTF	SAE1	7|0|6|0	13	3.25	4	8|0|0|0|0|0|0|0|0|0|7|0|0|0|0|0|0|6	0	0.75
BLM-mTF	GPD2	2|2|0|2	6	1.5	4	5|3|0|2|0|0|0|4|0|0|0|0|0|0|0|0|0|0	0	0.75
BLM-mTF	CBX5	2|2|3|3	10	2.5	4	3|2|0|0|3|2|2|3|0|0|0|4|5|0|2|0|0|2	0	0.75
BLM-mTF	LUC7L	0|3|0|0	3	0.75	4	2|2|0|3|0|0|0|0|3|0|0|3|0|0|0|0|5|3	0	0.75
BLM-mTF	CCDC124	0|0|2|0	2	0.5	4	0|0|0|0|0|0|0|0|0|0|0|2|0|0|0|0|6|5	0	0.75
BLM-mTF	FXR2	0|0|5|4	9	2.25	4	2|0|0|0|0|2|2|3|5|3|6|4|0|2|3|2|0|2	0	0.75
BLM-mTF	NNT	3|3|7|7	20	5	4	6|5|5|4|3|6|5|3|5|5|3|0|2|0|0|0|0|2	0	0.76
BLM-mTF	QKI	2|0|0|0	2	0.5	4	0|2|0|0|3|4|3|3|0|0|0|0|0|0|0|0|0|0	0	0.76
BLM-mTF	RPL35	12|19|10|12	53	13.25	4	6|6|8|5|6|9|6|6|10|11|11|9|7|5|8|6|6|8	0	0.76
BLM-mTF	FMR1	2|3|0|5	10	2.5	4	0|0|0|0|2|0|0|0|8|7|0|0|0|2|0|0|0|0	0	0.76
BLM-mTF	MCMBP	3|0|0|0	3	0.75	4	0|0|0|0|2|4|3|5|0|3|0|0|0|0|0|0|0|0	0	0.76
BLM-mTF	HARS	8|0|2|3	13	3.25	4	3|0|3|0|5|3|5|4|0|5|8|0|0|0|2|0|4|3	0	0.76
BLM-mTF	MORF4L1	2|0|0|0	2	0.5	4	0|0|0|0|2|3|4|3|0|0|3|3|0|0|3|0|0|0	0	0.76
BLM-mTF	KIAA1279	2|3|0|0	5	1.25	4	0|0|0|0|0|0|0|0|6|4|3|0|0|0|0|0|2|0	0	0.76
BLM-mTF	MEPCE	2|0|2|0	4	1	4	0|0|0|0|2|3|6|3|0|0|0|0|0|0|0|0|0|0	0	0.76
BLM-mTF	SLC25A12	11|8|0|0	19	4.75	4	5|0|0|6|0|0|0|9|0|0|0|0|0|0|0|8|0|0	0	0.76
BLM-mTF	CSRP2	0|6|4|0	10	2.5	4	0|0|0|0|0|0|0|0|3|3|4|4|2|3|3|8|4|3	0	0.76
BLM-mTF	SLTM	0|2|0|0	2	0.5	4	0|3|3|2|2|3|2|4|0|0|0|0|0|0|3|0|0|0	0	0.76
BLM-mTF	EIF1	0|2|3|4	9	2.25	4	0|0|0|0|0|0|0|0|0|0|0|5|4|3|4|4|3|3	0	0.76
BLM-mTF	TIMM13	0|0|3|3	6	1.5	4	0|0|0|0|0|0|0|0|3|0|2|4|0|0|0|3|4|5	0	0.76
BLM-mTF	ARL8B	0|0|3|3	6	1.5	4	0|0|0|0|4|3|4|0|0|0|0|2|4|4|3|4|0|4	0	0.76
BLM-mTF	PGLS	0|0|2|2	4	1	4	0|0|0|0|0|0|0|0|0|0|3|3|4|0|0|4|3|3	0	0.76
BLM-mTF	LPCAT3	0|0|2|0	2	0.5	4	0|0|3|0|3|0|4|3|0|0|0|0|0|0|0|0|2|0	0	0.76
BLM-mTF	EIF2D	0|0|0|2	2	0.5	4	0|0|0|0|0|0|0|0|7|4|0|0|0|3|0|0|0|0	0	0.76
BLM-mTF	RER1	2|2|0|4	8	2	4	0|3|0|0|0|2|3|3|6|6|3|0|0|0|0|0|0|2	0	0.77
BLM-mTF	RPL31	20|23|23|24	90	22.5	4	9|10|10|6|11|14|10|12|10|11|10|7|7|13|11|12|8|11	0	0.77
BLM-mTF	NDUFS7	5|5|3|4	17	4.25	4	4|0|2|3|4|5|4|5|0|0|0|3|6|0|3|3|3|3	0	0.77
BLM-mTF	KARS	4|7|2|0	13	3.25	4	0|0|0|0|0|0|0|0|5|4|5|3|3|3|2|4|7|6	0	0.77
BLM-mTF	PSMD11	6|8|8|9	31	7.75	4	7|7|7|6|4|5|6|5|4|3|3|3|2|3|5|3|3|0	0	0.77
BLM-mTF	AGPS	3|0|0|0	3	0.75	4	2|2|0|0|0|4|0|0|3|4|0|4|2|0|0|0|4|3	0	0.77
BLM-mTF	PDK1	2|0|0|0	2	0.5	4	0|0|0|2|3|0|2|3|4|4|0|0|0|0|0|0|0|0	0	0.77
BLM-mTF	GTF2F2	4|0|4|0	8	2	4	0|2|0|0|4|5|4|5|2|0|0|2|2|0|0|0|5|0	0	0.77
BLM-mTF	OLA1	3|6|0|5	14	3.5	4	4|0|3|4|7|6|0|0|0|0|0|0|0|0|0|0|0|0	0	0.77
BLM-mTF	POLDIP2	4|4|5|2	15	3.75	4	3|2|0|0|3|3|6|0|0|2|0|0|0|2|6|5|3|3	0	0.77
BLM-mTF	CNP	5|6|8|6	25	6.25	4	6|6|6|3|5|5|5|6|4|4|4|2|2|2|3|4|0|2	0	0.77
BLM-mTF	ACTR2	4|8|5|6	23	5.75	4	6|3|4|2|5|5|3|4|6|7|5|4|0|0|0|0|0|4	0	0.77
BLM-mTF	RPL28	7|9|0|11	27	6.75	4	0|0|3|4|7|7|5|8|0|0|0|3|0|5|5|7|4|4	0	0.77
BLM-mTF	PPIL1	4|0|4|4	12	3	4	3|6|3|3|5|4|3|4|0|0|2|2|2|0|0|0|0|2	0	0.77
BLM-mTF	PIGS	2|0|0|0	2	0.5	4	4|5|0|0|0|3|0|2|0|0|0|0|0|0|0|0|0|0	0	0.77
BLM-mTF	C12orf5	0|4|4|5	13	3.25	4	2|3|0|0|0|2|0|0|4|3|0|0|5|5|0|0|6|0	0	0.77
BLM-mTF	ARL8A	0|2|0|0	2	0.5	4	6|0|0|3|0|0|0|6|0|0|0|0|0|0|0|0|0|0	0	0.77
BLM-mTF	P4HB	0|2|3|2	7	1.75	4	0|0|0|0|4|0|3|0|0|0|0|5|0|0|0|0|5|2	0	0.77
BLM-mTF	HLA-B	0|2|0|0	2	0.5	4	0|0|0|0|4|2|0|5|3|0|0|0|0|0|0|0|0|0	0	0.77
BLM-mTF	PSMA4	0|2|0|0	2	0.5	4	2|0|0|0|0|0|0|2|0|0|0|3|0|3|5|3|2|2	0	0.77
BLM-mTF	ATP6V1C1	0|0|2|0	2	0.5	4	3|0|0|2|2|0|2|0|3|3|3|3|3|0|0|0|5|0	0	0.77
BLM-mTF	RRP15	3|3|0|0	6	1.5	4	3|0|0|0|3|4|5|5|0|0|0|3|2|2|0|4|4|4	0	0.78
BLM-mTF	ZMPSTE24	5|6|4|0	15	3.75	4	6|6|4|2|5|5|3|0|0|0|0|3|5|3|4|2|0|0	0	0.78
BLM-mTF	EIF2AK2	4|2|6|3	15	3.75	4	3|0|0|0|4|3|2|0|7|5|5|4|4|3|3|0|5|4	0	0.78
BLM-mTF	ECI2	2|3|0|0	5	1.25	4	0|4|3|3|3|0|5|5|2|2|0|0|3|0|0|3|0|0	0	0.78
BLM-mTF	PFDN6	3|2|3|2	10	2.5	4	0|0|3|6|4|3|4|4|0|0|0|4|3|0|0|3|4|2	0	0.78
BLM-mTF	IDH3A	2|0|0|0	2	0.5	4	0|0|0|0|0|0|0|0|5|4|0|0|0|2|3|0|0|3	0	0.78
BLM-mTF	SMC4	6|2|3|4	15	3.75	4	0|5|3|0|4|5|3|3|4|3|6|4|3|5|0|0|6|4	0	0.78
BLM-mTF	LOC101060252	7|8|8|11	34	8.5	4	3|3|3|3|3|0|0|4|6|5|6|6|7|6|7|10|6|4	0	0.78
BLM-mTF	CAPNS1	4|4|3|3	14	3.5	4	5|2|0|0|6|3|6|3|0|0|0|0|0|0|0|0|0|0	0	0.78
BLM-mTF	GRB2	4|3|5|7	19	4.75	4	0|4|0|0|0|7|6|6|0|0|0|5|3|0|0|5|4|4	0	0.78
BLM-mTF	SRP9	5|5|5|7	22	5.5	4	5|6|5|5|0|4|4|0|6|6|5|6|5|4|5|0|6|6	0	0.78
BLM-mTF	RPL35A	4|0|3|3	10	2.5	4	0|4|0|0|4|0|3|4|5|5|4|3|3|5|4|0|3|3	0	0.78
BLM-mTF	ECHS1	3|5|7|6	21	5.25	4	7|5|4|8|0|0|3|0|0|0|0|0|0|0|0|0|0|0	0	0.78
BLM-mTF	SDHB	2|0|0|3	5	1.25	4	4|5|5|0|0|0|0|3|0|0|0|0|0|0|0|0|0|0	0	0.78
BLM-mTF	POLR2H	0|3|3|0	6	1.5	4	3|3|3|2|4|3|5|4|5|4|0|2|4|0|2|4|2|0	0	0.78
BLM-mTF	PDS5B	0|3|0|0	3	0.75	4	0|4|4|3|5|4|0|4|2|0|4|0|0|0|0|0|0|0	0	0.78
BLM-mTF	PTRH2	0|5|0|5	10	2.5	4	3|4|9|3|4|3|0|2|0|0|4|0|0|0|0|0|0|0	0	0.78
BLM-mTF	CLPB	0|2|0|2	4	1	4	3|2|0|0|0|0|2|0|6|3|0|3|2|0|0|0|3|4	0	0.78
BLM-mTF	LARS2	0|2|0|2	4	1	4	0|0|0|0|0|0|7|0|4|5|0|0|0|0|0|0|0|0	0	0.78
BLM-mTF	BYSL	0|2|0|2	4	1	4	4|3|0|0|4|4|0|4|0|2|0|0|0|0|0|0|0|0	0	0.78
BLM-mTF	ZC3H15	0|0|2|0	2	0.5	4	0|3|2|0|3|2|0|0|4|4|4|2|0|3|0|0|2|2	0	0.78
BLM-mTF	RARS2	0|0|2|0	2	0.5	4	0|0|0|0|0|0|0|0|4|5|3|3|0|0|0|0|3|0	0	0.78
BLM-mTF	SCD	0|0|2|0	2	0.5	4	4|4|3|4|0|3|0|3|3|0|0|0|0|2|0|0|2|2	0	0.78
BLM-mTF	CSNK2B	0|0|3|0	3	0.75	4	0|0|0|0|0|0|0|0|7|6|2|0|0|0|2|0|0|0	0	0.78
BLM-mTF	FAM120A	0|0|0|2	2	0.5	4	0|0|0|0|0|0|2|0|7|7|0|0|0|0|0|0|0|0	0	0.78
BLM-mTF	GPR89A	4|0|0|0	4	1	4	8|8|0|0|2|0|0|0|0|0|2|0|0|0|0|0|0|0	0	0.79
BLM-mTF	PSMD13	4|2|2|0	8	2	4	0|3|0|0|5|5|5|4|0|4|5|0|2|0|2|0|0|0	0	0.79
BLM-mTF	RPL36	10|8|7|6	31	7.75	4	5|6|6|6|5|0|3|4|7|6|6|7|7|4|8|0|5|5	0	0.79
BLM-mTF	SLC38A2	7|15|0|16	38	9.5	4	10|10|10|7|3|4|0|0|9|8|8|0|0|0|0|0|0|0	0	0.79
BLM-mTF	DNAJC7	5|3|3|3	14	3.5	4	3|0|0|0|3|0|0|3|4|0|0|4|7|0|4|3|6|2	0	0.79
BLM-mTF	FYTTD1	2|0|0|0	2	0.5	4	3|4|2|4|0|3|3|5|2|0|0|0|0|0|0|0|0|0	0	0.79
BLM-mTF	GSR	3|0|3|3	9	2.25	4	0|0|0|0|2|0|0|0|0|0|0|5|2|4|4|4|4|6	0	0.79
BLM-mTF	GLRX3	6|6|6|8	26	6.5	4	6|6|0|7|6|8|5|2|0|0|0|0|0|5|5|4|0|0	0	0.79
BLM-mTF	BSG	3|3|4|5	15	3.75	4	0|0|3|0|0|0|0|0|3|0|2|4|6|5|0|6|5|2	0	0.79
BLM-mTF	AP3S1	5|5|4|4	18	4.5	4	0|2|3|2|0|2|3|6|6|5|5|2|3|3|4|2|0|0	0	0.79
BLM-mTF	RPL19	9|11|11|15	46	11.5	4	9|7|0|0|10|9|8|10|0|0|0|3|0|6|7|6|0|0	0	0.79
BLM-mTF	SEH1L	2|0|0|0	2	0.5	4	4|2|4|4|2|3|0|4|0|0|0|2|0|0|0|0|0|4	0	0.79
BLM-mTF	C11orf58	2|2|0|0	4	1	4	2|2|2|0|4|2|0|3|4|4|5|2|0|0|3|0|0|0	0	0.79
BLM-mTF	RPL14	12|12|10|9	43	10.75	4	0|5|4|5|6|6|7|5|6|5|13|7|6|6|7|7|6|7	0	0.79
BLM-mTF	SCAMP3	5|5|3|3	16	4	4	6|6|3|5|5|3|4|4|2|4|2|3|2|0|0|5|3|5	0	0.79
BLM-mTF	BCCIP	4|4|2|0	10	2.5	4	3|3|0|0|3|5|2|5|5|3|0|3|4|5|5|0|4|5	0	0.79
BLM-mTF	EEF1D	9|7|6|9	31	7.75	4	2|2|0|0|6|6|6|3|3|4|9|3|8|3|6|6|5|2	0	0.79
BLM-mTF	DLST	5|0|3|4	12	3	4	6|4|5|7|0|0|0|0|0|0|0|2|2|0|0|0|2|0	0	0.79
BLM-mTF	PDHA1	8|9|7|5	29	7.25	4	5|5|8|4|5|6|6|8|3|6|0|0|4|0|2|4|0|6	0	0.79
BLM-mTF	HSPE1	4|6|5|5	20	5	4	4|5|4|5|5|6|6|6|0|0|0|0|0|0|0|4|0|3	0	0.79
BLM-mTF	RPL34	3|3|3|3	12	3	4	0|3|3|0|3|3|3|4|0|0|2|4|3|5|5|5|3|4	0	0.79
BLM-mTF	LOC100506562	3|0|0|0	3	0.75	4	7|0|0|4|0|0|0|0|0|0|0|0|3|0|0|0|4|3	0	0.79
BLM-mTF	EBP	6|5|0|3	14	3.5	4	5|4|5|8|3|4|4|3|4|5|0|0|0|0|0|0|0|0	0	0.79
BLM-mTF	MPHOSPH10	2|0|0|0	2	0.5	4	3|3|0|3|4|2|0|0|0|0|0|4|5|0|0|0|0|3	0	0.79
BLM-mTF	NHP2L1	7|7|4|0	18	4.5	4	7|6|6|6|6|5|4|3|3|0|0|7|6|0|6|0|6|5	0	0.79
BLM-mTF	TFCP2	0|3|0|0	3	0.75	4	0|3|4|4|5|4|3|5|4|3|0|0|0|0|3|0|0|0	0	0.79
BLM-mTF	METTL11A	0|3|0|0	3	0.75	4	0|3|3|0|0|0|0|0|0|0|0|5|4|0|3|0|5|4	0	0.79
BLM-mTF	CXorf56	0|4|3|4	11	2.75	4	4|5|3|2|3|0|3|0|5|5|5|2|2|0|0|3|2|3	0	0.79
BLM-mTF	C9orf64	0|0|3|0	3	0.75	4	0|0|0|0|0|0|0|0|11|8|0|0|0|0|0|0|0|0	0	0.79
BLM-mTF	TARS2	0|0|3|4	7	1.75	4	4|6|4|4|3|3|5|5|0|3|0|3|0|3|0|0|0|0	0	0.79
BLM-mTF	PGRMC2	0|0|2|2	4	1	4	4|4|3|3|5|3|3|4|0|0|0|0|0|0|0|0|0|0	0	0.79
BLM-mTF	CTNNBL1	0|0|0|4	4	1	4	5|4|5|5|4|3|4|0|0|0|0|0|4|0|0|0|2|5	0	0.79
BLM-mTF	TBCE	2|0|0|0	2	0.5	4	0|0|0|0|6|6|3|3|0|0|0|3|0|0|0|0|0|2	0	0.8
BLM-mTF	ERLIN1	4|4|4|3	15	3.75	4	4|5|7|3|4|4|5|5|0|0|0|4|4|3|0|0|5|4	0	0.8
BLM-mTF	UQCRFS1	23|23|10|16	72	18	4	12|12|13|12|6|5|14|13|6|7|12|4|8|5|10|9|6|9	0	0.8
BLM-mTF	FUBP1	5|4|9|7	25	6.25	4	3|5|5|4|0|3|3|4|0|0|8|2|0|0|3|11|6|0	0	0.8
BLM-mTF	UCHL1	12|14|13|12	51	12.75	4	7|11|10|8|8|8|5|5|0|0|0|7|8|5|6|4|7|6	0	0.8
BLM-mTF	LSM12	3|2|0|2	7	1.75	4	2|4|0|3|6|0|4|4|5|5|0|0|0|0|3|4|0|0	0	0.8
BLM-mTF	LRRC47	10|13|11|13	47	11.75	4	5|6|8|9|11|5|8|8|0|0|6|0|0|0|0|3|3|5	0	0.8
BLM-mTF	IDH3B	2|3|2|2	9	2.25	4	2|3|0|0|3|4|2|3|5|6|4|0|0|0|0|0|0|0	0	0.8
BLM-mTF	NARS	8|8|6|9	31	7.75	4	0|4|0|0|2|0|0|0|7|7|11|0|2|0|0|0|0|0	0	0.8
BLM-mTF	CISD2	5|8|4|5	22	5.5	4	7|4|7|8|5|3|4|4|0|0|0|3|4|2|0|0|4|0	0	0.8
BLM-mTF	SLC3A2	5|4|3|4	16	4	4	6|5|6|4|5|3|6|4|0|0|0|0|0|5|3|0|2|0	0	0.8
BLM-mTF	RPL11	18|14|11|15	58	14.5	4	0|0|6|0|10|10|11|11|11|11|11|6|0|10|8|10|0|8	0	0.8
BLM-mTF	RAB13	3|4|4|5	16	4	4	3|3|2|0|4|5|3|5|7|6|5|4|0|5|6|4|2|0	0	0.8
BLM-mTF	RALY	3|7|5|5	20	5	4	4|6|6|5|4|5|0|2|0|0|4|7|7|5|6|4|7|4	0	0.8
BLM-mTF	AIFM1	8|4|5|6	23	5.75	4	5|8|0|3|5|5|7|4|5|8|5|2|0|2|0|0|4|3	0	0.8
BLM-mTF	RBM34	3|0|0|0	3	0.75	4	2|0|7|5|0|0|3|2|0|0|0|2|0|0|4|2|0|0	0	0.8
BLM-mTF	PGAM5	4|0|5|4	13	3.25	4	5|4|7|6|3|2|3|2|0|5|4|5|4|3|3|3|5|5	0	0.8
BLM-mTF	AFG3L2	3|3|2|4	12	3	4	4|0|3|0|4|0|3|6|7|5|2|0|0|0|0|0|0|0	0	0.8
BLM-mTF	SRPK1	3|5|4|5	17	4.25	4	6|0|6|5|4|4|3|3|5|4|6|6|4|0|0|0|0|0	0	0.8
BLM-mTF	ACSL3	2|4|0|0	6	1.5	4	5|0|0|3|2|6|5|0|5|3|0|0|0|0|0|0|0|0	0	0.8
BLM-mTF	CCDC86	2|0|0|0	2	0.5	4	0|0|3|0|0|0|0|0|0|0|3|2|4|3|3|7|0|3	0	0.8
BLM-mTF	POLD1	0|3|0|0	3	0.75	4	2|0|0|0|2|2|0|0|6|7|4|0|0|0|0|0|0|0	0	0.8
BLM-mTF	DDX31	0|2|0|0	2	0.5	4	3|2|3|0|4|4|6|3|0|0|2|0|0|0|0|0|0|0	0	0.8
BLM-mTF	RTCD1	0|2|0|0	2	0.5	4	2|2|0|0|2|0|0|0|5|3|4|0|0|0|0|0|6|0	0	0.8
BLM-mTF	PPIB	0|3|0|2	5	1.25	4	2|0|4|4|3|2|2|3|0|0|0|5|6|0|0|2|2|3	0	0.8
BLM-mTF	NOM1	0|3|0|0	3	0.75	4	0|5|0|0|2|0|0|5|0|0|0|0|7|0|0|0|0|0	0	0.8
BLM-mTF	RAB9A	0|4|3|5	12	3	4	6|6|0|5|5|6|4|3|5|4|0|4|2|0|0|0|3|5	0	0.8
BLM-mTF	UGGT1	0|2|2|2	6	1.5	4	3|4|2|4|3|4|4|6|0|0|0|0|0|0|2|0|0|0	0	0.8
BLM-mTF	ARAF	0|2|2|0	4	1	4	2|0|0|0|0|0|5|4|4|0|0|2|3|3|3|3|0|5	0	0.8
BLM-mTF	SERPINB1	0|2|2|3	7	1.75	4	2|0|0|3|0|0|0|0|0|0|0|5|3|0|0|0|7|4	0	0.8
BLM-mTF	CDC20	0|2|0|0	2	0.5	4	0|0|0|0|0|0|3|3|0|0|3|2|0|0|0|0|8|3	0	0.8
BLM-mTF	BCAP31	0|0|4|2	6	1.5	4	3|0|3|0|0|2|0|0|3|3|13|0|3|0|2|0|2|3	0	0.8
BLM-mTF	SSR1	0|0|3|0	3	0.75	4	0|0|0|0|0|3|0|0|0|0|0|6|0|4|4|6|4|0	0	0.8
BLM-mTF	ACTBL2	0|0|0|2	2	0.5	4	0|0|2|0|4|0|0|2|5|0|2|0|2|2|0|4|4|0	0	0.8
BLM-mTF	AARS	6|4|5|5	20	5	4	5|0|0|0|6|7|7|7|0|0|0|0|0|0|0|0|0|0	0	0.81
BLM-mTF	EEF1B2	9|17|9|9	44	11	4	10|9|9|0|10|10|12|11|7|4|7|10|7|7|9|11|9|10	0	0.81
BLM-mTF	SLC16A1	4|8|4|6	22	5.5	4	5|4|5|6|7|6|8|7|3|4|4|3|2|3|6|7|2|2	0	0.81
BLM-mTF	MPDU1	5|6|5|6	22	5.5	4	8|6|6|5|4|5|6|5|4|4|0|0|0|4|7|2|2|0	0	0.81
BLM-mTF	KTN1	4|2|0|0	6	1.5	4	0|3|8|3|4|3|0|4|0|0|4|3|2|3|2|6|4|5	0	0.81
BLM-mTF	FTO	6|11|10|13	40	10	4	6|5|10|4|4|3|0|2|0|0|0|6|10|0|10|0|8|5	0	0.81
BLM-mTF	KIF2A	4|3|4|3	14	3.5	4	4|4|3|3|6|5|8|4|3|5|3|0|0|0|0|2|3|3	0	0.81
BLM-mTF	MOGS	7|7|0|5	19	4.75	4	5|6|9|8|0|2|0|0|2|0|0|3|0|0|2|4|2|4	0	0.81
BLM-mTF	HNRPLL	7|5|2|0	14	3.5	4	8|7|6|7|4|0|4|2|3|4|3|4|5|4|0|0|3|5	0	0.81
BLM-mTF	AASDHPPT	4|5|3|2	14	3.5	4	0|2|0|4|0|4|0|6|7|8|4|0|0|0|0|0|4|0	0	0.81
BLM-mTF	SFXN2	4|2|0|0	6	1.5	4	2|2|0|0|0|0|0|0|7|7|7|0|0|0|0|0|0|0	0	0.81
BLM-mTF	DLAT	11|16|15|15	57	14.25	4	3|4|7|7|4|0|2|0|11|10|12|7|8|6|4|4|10|9	0	0.81
BLM-mTF	ADCK3	2|3|2|2	9	2.25	4	0|0|0|0|0|0|0|2|8|5|3|0|0|0|0|4|0|4	0	0.81
BLM-mTF	DDX56	2|0|0|3	5	1.25	4	2|5|4|2|3|3|5|2|3|7|0|0|0|0|0|2|4|2	0	0.81
BLM-mTF	RANBP1	7|6|8|0	21	5.25	4	5|7|4|5|0|7|8|4|5|3|5|8|0|3|3|6|6|5	0	0.81
BLM-mTF	RPS21	2|0|2|0	4	1	4	0|0|0|0|0|0|0|0|0|0|0|0|6|9|0|6|0|0	0	0.81
BLM-mTF	RPS25	11|14|13|14	52	13	4	8|9|7|8|8|7|6|7|7|7|7|8|10|8|5|13|9|7	0	0.81
BLM-mTF	GTPBP1	7|7|6|10	30	7.5	4	10|9|5|5|0|0|7|6|6|7|7|0|0|0|0|3|4|0	0	0.81
BLM-mTF	HSPA14	2|0|0|0	2	0.5	4	0|0|0|0|0|0|0|0|0|0|2|4|5|8|2|3|3|2	0	0.81
BLM-mTF	EIF5B	3|2|4|3	12	3	4	0|0|0|0|2|3|0|5|0|0|6|4|5|0|4|3|8|5	0	0.81
BLM-mTF	ISOC2	39|40|27|46	152	38	4	20|21|23|24|18|15|14|14|0|5|14|22|19|9|22|5|19|14	0	0.81
BLM-mTF	CYB5R3	14|11|10|9	44	11	4	9|11|4|6|9|6|6|7|10|7|8|9|6|7|5|7|9|4	0	0.81
BLM-mTF	TXLNG	4|3|2|4	13	3.25	4	0|0|0|0|5|5|3|3|0|2|11|0|0|0|3|0|0|0	0	0.81
BLM-mTF	RPS27	12|18|12|13	55	13.75	4	8|0|0|0|11|11|0|0|11|12|12|10|9|11|0|0|8|11	0	0.81
BLM-mTF	RNMT	3|5|2|0	10	2.5	4	5|5|2|3|7|6|5|2|0|3|7|0|0|0|3|0|0|0	0	0.81
BLM-mTF	XPO5	5|0|0|0	5	1.25	4	5|3|5|0|0|0|6|6|6|5|6|0|0|0|4|0|0|3	0	0.81
BLM-mTF	NUP210	0|3|0|3	6	1.5	4	3|5|6|0|4|5|6|3|0|0|0|0|0|0|0|0|0|0	0	0.81
BLM-mTF	HEXIM1	0|2|0|0	2	0.5	4	0|3|2|0|6|6|4|4|0|0|2|0|0|0|2|0|0|0	0	0.81
BLM-mTF	ISYNA1	0|0|2|0	2	0.5	4	2|0|2|0|0|4|6|6|2|0|0|0|3|0|0|0|3|4	0	0.81
BLM-mTF	PRPSAP2	0|0|3|0	3	0.75	4	0|0|0|0|3|0|0|0|6|6|6|0|0|3|3|0|0|0	0	0.81
BLM-mTF	UQCRC1	0|0|2|3	5	1.25	4	0|0|0|3|0|0|0|0|3|4|0|3|4|8|4|5|3|3	0	0.81
BLM-mTF	MAK16	0|0|0|2	2	0.5	4	2|2|4|0|0|4|0|0|0|0|0|5|5|5|4|0|2|0	0	0.81
BLM-mTF	MTA3	0|0|0|2	2	0.5	4	2|9|4|3|3|0|0|0|0|0|0|4|3|0|0|0|2|2	0	0.81
BLM-mTF	DCTPP1	5|4|0|0	9	2.25	4	4|5|4|4|4|7|4|5|0|0|0|8|6|3|3|3|5|4	0	0.82
BLM-mTF	NSF	5|5|3|7	20	5	4	3|3|2|2|0|0|0|0|16|8|2|3|3|2|3|0|0|2	0	0.82
BLM-mTF	ADSL	3|0|2|6	11	2.75	4	3|3|0|0|9|8|6|5|0|0|5|0|0|0|0|0|0|0	0	0.82
BLM-mTF	EWSR1	6|6|4|5	21	5.25	4	7|4|7|5|3|5|5|4|7|7|9|7|2|5|3|6|3|5	0	0.82
BLM-mTF	PFAS	4|0|3|0	7	1.75	4	2|4|3|3|7|6|6|6|4|3|0|2|5|3|4|4|2|0	0	0.82
BLM-mTF	NOSIP	4|8|7|3	22	5.5	4	3|7|6|5|7|6|6|2|4|3|11|4|3|6|4|5|6|3	0	0.82
BLM-mTF	ARF4	10|11|11|12	44	11	4	4|5|0|0|4|6|6|7|7|8|6|7|6|17|5|4|7|7	0	0.82
BLM-mTF	RPL27A	10|8|8|9	35	8.75	4	6|7|7|8|6|5|6|5|6|7|9|8|7|8|9|9|7|7	0	0.82
BLM-mTF	MLF2	3|0|0|0	3	0.75	4	0|0|0|0|0|0|3|0|11|9|0|0|0|0|0|0|0|0	0	0.82
BLM-mTF	FXR1	8|4|9|6	27	6.75	4	5|6|3|6|5|4|7|6|6|7|10|4|9|2|2|2|6|5	0	0.82
BLM-mTF	FDFT1	3|0|0|0	3	0.75	4	7|5|3|0|5|4|4|6|0|0|0|0|0|0|0|0|3|0	0	0.82
BLM-mTF	NSA2	3|7|5|5	20	5	4	4|6|7|4|0|0|5|5|4|4|0|8|7|4|3|4|7|8	0	0.82
BLM-mTF	H2AFY2	9|6|9|5	29	7.25	4	7|0|0|6|0|5|0|0|3|0|0|7|7|5|10|0|10|0	0	0.82
BLM-mTF	RAB6A	8|7|7|0	22	5.5	4	0|8|5|0|4|4|0|0|5|6|6|7|7|3|3|10|7|0	0	0.82
BLM-mTF	RPS3A	26|31|18|24	99	24.75	4	12|11|12|8|12|10|13|12|16|15|20|16|12|16|15|17|13|14	0	0.82
BLM-mTF	UBE2N	7|5|6|6	24	6	4	5|3|2|4|7|4|0|0|9|9|0|3|0|5|2|0|4|4	0	0.82
BLM-mTF	EEF1E1	6|9|6|6	27	6.75	4	6|8|7|0|8|6|6|6|9|7|8|8|8|4|4|4|5|6	0	0.82
BLM-mTF	KPNA4	4|0|2|2	8	2	4	0|0|0|2|5|5|6|8|0|0|0|0|0|0|0|0|0|0	0	0.82
BLM-mTF	PRKACA	3|6|4|0	13	3.25	4	0|3|0|0|0|0|0|0|8|7|7|3|4|4|0|5|7|5	0	0.82
BLM-mTF	EIF2B1	5|3|4|2	14	3.5	4	0|0|0|0|3|3|0|3|8|8|6|2|3|0|0|2|5|4	0	0.82
BLM-mTF	SMN2	0|6|2|0	8	2	4	0|6|0|3|4|3|3|4|4|8|11|0|2|0|0|0|0|0	0	0.82
BLM-mTF	2024-09-06	0|4|4|4	12	3	4	6|0|4|11|3|3|0|2|0|0|0|6|2|0|0|0|4|4	0	0.82
BLM-mTF	RPS6KA3	0|2|0|0	2	0.5	4	0|0|0|0|0|2|0|0|7|9|3|0|0|0|0|0|0|0	0	0.82
BLM-mTF	RBM4	0|4|0|0	4	1	4	4|4|3|0|0|0|0|14|0|0|0|0|0|0|0|0|0|0	0	0.82
BLM-mTF	SUMO1	0|3|0|2	5	1.25	4	6|5|6|5|4|5|4|4|0|0|0|0|0|0|0|0|0|0	0	0.82
BLM-mTF	PFN1	0|0|2|0	2	0.5	4	0|0|0|0|0|0|0|0|0|0|0|8|9|2|0|2|2|0	0	0.82
BLM-mTF	ALG5	0|0|2|0	2	0.5	4	3|0|0|0|0|0|0|0|7|8|0|0|0|0|0|0|0|3	0	0.82
BLM-mTF	REXO4	0|0|2|0	2	0.5	4	2|0|0|0|0|2|7|9|0|0|3|0|0|0|0|0|0|0	0	0.82
BLM-mTF	SAR1B	0|0|0|5	5	1.25	4	5|6|0|3|7|5|7|0|0|0|4|7|3|4|0|0|0|4	0	0.82
BLM-mTF	NTPCR	14|12|14|8	48	12	4	0|3|0|0|2|0|0|2|8|9|9|7|5|13|10|13|3|0	0	0.83
BLM-mTF	ELAC2	5|4|6|5	20	5	4	4|6|2|2|3|8|4|9|6|6|3|4|7|0|4|3|3|5	0	0.83
BLM-mTF	RPL8	6|3|5|4	18	4.5	4	6|7|7|5|4|4|3|6|4|8|9|7|6|7|4|7|6|5	0	0.83
BLM-mTF	PIGU	4|4|3|4	15	3.75	4	5|3|4|5|8|6|8|7|0|0|0|0|0|0|0|0|3|0	0	0.83
BLM-mTF	PARK7	25|20|24|24	93	23.25	4	4|6|0|0|2|3|3|2|4|5|6|12|7|14|17|20|9|6	0	0.83
BLM-mTF	GFM1	2|4|3|5	14	3.5	4	5|9|8|6|4|4|4|4|0|0|0|2|0|0|0|2|0|0	0	0.83
BLM-mTF	MRTO4	5|7|8|7	27	6.75	4	7|2|3|6|9|7|7|7|11|7|8|7|5|3|6|5|5|7	0	0.83
BLM-mTF	RAB11B	8|8|10|10	36	9	4	8|10|5|6|2|3|4|0|0|0|0|9|9|11|0|6|8|8	0	0.83
BLM-mTF	ATP6V1B2	6|7|0|8	21	5.25	4	0|0|0|0|3|0|2|0|7|8|16|0|0|0|0|0|0|0	0	0.83
BLM-mTF	CKAP4	29|24|22|21	96	24	4	16|12|14|15|18|18|14|14|2|6|14|7|11|10|13|13|8|7	0	0.83
BLM-mTF	ATP5F1	5|4|6|5	20	5	4	8|8|3|3|6|6|8|7|0|0|0|0|0|3|4|4|5|4	0	0.83
BLM-mTF	SLC25A1	8|8|6|9	31	7.75	4	9|9|4|0|7|4|7|4|8|8|10|5|4|4|4|6|0|5	0	0.83
BLM-mTF	SNX2	3|3|0|3	9	2.25	4	4|0|0|0|0|0|2|0|10|11|0|0|0|0|0|0|0|0	0	0.83
BLM-mTF	LMNB2	18|19|11|12	60	15	4	8|11|13|13|13|7|8|12|5|9|0|0|0|8|7|7|2|4	0	0.83
BLM-mTF	CARM1	3|3|2|0	8	2	4	0|0|0|0|2|0|0|0|12|10|0|0|0|0|0|0|0|2	0	0.83
BLM-mTF	GALK1	2|0|2|2	6	1.5	4	0|0|0|0|2|0|0|0|8|10|4|0|0|0|0|0|0|0	0	0.83
BLM-mTF	HAT1	5|5|6|4	20	5	4	5|2|3|4|8|9|5|4|4|5|6|6|6|6|5|3|6|8	0	0.83
BLM-mTF	RPA3	7|3|4|2	16	4	4	0|0|0|0|7|7|6|9|2|3|9|3|3|0|0|0|5|0	0	0.83
BLM-mTF	RPLP2	33|43|32|41	149	37.25	4	17|13|16|11|17|14|17|15|19|21|25|16|17|23|22|18|20|19	0	0.83
BLM-mTF	RPS23	5|4|4|4	17	4.25	4	2|3|2|3|5|5|5|6|0|0|0|6|6|5|6|9|7|5	0	0.83
BLM-mTF	EIF2S1	8|9|8|5	30	7.5	4	3|0|0|0|3|0|2|0|7|8|12|4|4|6|8|6|6|4	0	0.83
BLM-mTF	PUS1	6|6|5|7	24	6	4	6|7|6|6|4|7|7|6|8|9|5|4|8|3|4|7|7|3	0	0.83
BLM-mTF	MTCH2	7|9|5|6	27	6.75	4	8|7|9|5|6|7|9|9|0|0|0|6|6|5|8|6|8|7	0	0.83
BLM-mTF	DNAJB11	5|3|0|0	8	2	4	0|0|0|0|0|0|0|0|10|9|0|2|0|5|0|4|0|0	0	0.83
BLM-mTF	CWF19L1	3|4|2|3	12	3	4	5|5|4|3|6|7|4|9|5|3|6|2|0|0|0|0|0|2	0	0.83
BLM-mTF	MST4	8|0|7|0	15	3.75	4	5|8|0|0|6|4|6|6|9|8|10|7|5|3|4|3|6|5	0	0.83
BLM-mTF	DIS3	10|12|9|8	39	9.75	4	3|4|5|0|3|0|3|2|15|14|6|0|0|0|0|0|2|0	0	0.83
BLM-mTF	PDXDC1	5|0|0|0	5	1.25	4	3|0|0|0|4|0|7|6|4|3|8|4|7|0|0|0|3|3	0	0.83
BLM-mTF	YES1	4|5|0|3	12	3	4	0|9|7|5|0|0|8|0|0|0|0|0|0|0|0|0|5|0	0	0.83
BLM-mTF	H2AFZ	4|3|7|7	21	5.25	4	6|5|4|5|4|5|4|4|6|5|8|7|9|7|8|8|6|7	0	0.83
BLM-mTF	PELO	2|2|3|4	11	2.75	4	0|4|0|0|0|0|0|0|6|9|8|0|0|0|0|3|0|0	0	0.83
BLM-mTF	MLEC	4|4|4|2	14	3.5	4	5|6|4|2|4|5|6|7|0|0|0|0|2|4|9|5|4|4	0	0.83
BLM-mTF	CDKN2AIPNL	2|0|0|0	2	0.5	4	8|7|9|0|0|0|0|0|0|0|0|0|0|0|0|0|0|0	0	0.83
BLM-mTF	ERH	4|0|4|0	8	2	4	7|5|5|6|5|5|7|7|0|0|0|0|0|0|5|6|0|0	0	0.83
BLM-mTF	TPM3	3|4|5|5	17	4.25	4	3|2|2|2|5|6|4|6|0|0|0|5|0|0|4|3|9|8	0	0.83
BLM-mTF	OPA1	0|3|0|0	3	0.75	4	2|0|0|0|0|3|0|0|7|14|0|0|0|0|0|0|0|0	0	0.83
BLM-mTF	MRPL39	0|4|3|0	7	1.75	4	6|7|4|5|5|7|3|6|3|2|0|6|4|0|3|0|4|5	0	0.83
BLM-mTF	MSH3	0|4|0|0	4	1	4	0|3|0|2|6|6|2|5|7|8|6|2|0|0|2|0|2|3	0	0.83
BLM-mTF	CACYBP	0|2|2|3	7	1.75	4	2|3|0|0|0|0|2|0|3|5|11|4|3|3|0|4|3|5	0	0.83
BLM-mTF	HIST1H1D	0|34|0|0	34	8.5	4	0|0|0|0|24|0|0|0|0|0|0|16|6|26|0|0|0|5	0	0.83
BLM-mTF	SEC61G	0|0|8|7	15	3.75	4	0|0|7|7|0|0|0|0|0|0|0|7|0|11|10|0|7|0	0	0.83
BLM-mTF	SUCLA2	5|3|2|2	12	3	4	2|4|0|0|3|3|0|2|13|11|5|0|2|0|0|3|0|0	0	0.84
BLM-mTF	RCL1	4|5|4|4	17	4.25	4	8|8|7|6|5|6|8|8|3|4|8|2|0|0|3|0|0|0	0	0.84
BLM-mTF	NAB1	5|4|0|0	9	2.25	4	2|6|2|3|8|6|4|8|6|5|10|0|0|0|0|0|0|0	0	0.84
BLM-mTF	GSTM3	5|6|6|3	20	5	4	10|4|8|9|3|6|5|7|0|0|0|7|8|2|4|5|3|6	0	0.84
BLM-mTF	UFL1	3|2|0|0	5	1.25	4	8|7|6|7|4|5|4|3|4|3|0|0|0|0|0|0|0|2	0	0.84
BLM-mTF	CBS	3|9|9|6	27	6.75	4	4|6|3|2|8|10|10|11|6|6|9|2|5|6|6|7|4|5	0	0.84
BLM-mTF	ARF6	5|7|3|0	15	3.75	4	4|6|4|3|5|2|4|4|10|10|11|5|4|3|6|3|5|5	0	0.84
BLM-mTF	DAD1	6|5|6|5	22	5.5	4	5|5|5|5|5|4|4|5|11|10|6|4|4|5|3|6|4|3	0	0.84
BLM-mTF	RPL26	8|11|8|11	38	9.5	4	7|7|6|6|6|7|6|8|9|11|9|8|7|8|6|12|9|10	0	0.84
BLM-mTF	RPS19	11|15|8|8	42	10.5	4	6|5|4|3|6|4|5|0|0|3|9|11|10|9|10|9|13|13	0	0.84
BLM-mTF	RRM1	10|18|17|18	63	15.75	4	14|8|8|5|12|15|8|13|3|2|0|11|10|8|8|6|11|8	0	0.84
BLM-mTF	VRK1	6|2|4|2	14	3.5	4	5|0|3|3|0|2|0|0|12|12|6|3|5|0|0|3|3|3	0	0.84
BLM-mTF	YARS	14|14|14|14	56	14	4	5|6|4|2|8|8|8|7|11|15|13|10|5|5|7|8|10|6	0	0.84
BLM-mTF	ERICH1	6|6|0|0	12	3	4	0|9|0|0|8|0|10|0|0|0|8|0|0|0|0|0|0|0	0	0.84
BLM-mTF	SMNDC1	5|4|5|9	23	5.75	4	8|8|9|7|8|7|9|11|3|0|6|0|3|0|3|0|3|3	0	0.84
BLM-mTF	H1FX	9|10|8|9	36	9	4	9|11|12|10|7|8|6|8|7|8|5|10|8|0|4|0|8|7	0	0.84
BLM-mTF	CLPX	3|7|7|5	22	5.5	4	0|3|2|2|4|2|5|4|8|9|0|0|0|8|4|12|0|6	0	0.84
BLM-mTF	TMED10	4|5|4|8	21	5.25	4	5|5|0|0|0|5|4|0|13|12|5|6|5|6|5|6|5|6	0	0.84
BLM-mTF	RHOT2	2|3|0|2	7	1.75	4	5|3|2|0|4|2|5|3|9|10|4|0|0|0|0|0|0|3	0	0.84
BLM-mTF	TRIP13	11|12|7|10	40	10	4	2|4|3|4|3|4|5|5|14|12|12|3|7|8|5|5|8|8	0	0.84
BLM-mTF	YTHDF2	3|5|5|6	19	4.75	4	4|6|4|6|7|3|2|4|9|9|5|7|4|2|5|5|6|5	0	0.84
BLM-mTF	AAAS	6|4|0|3	13	3.25	4	8|7|9|6|8|5|6|8|9|7|3|4|3|7|5|4|4|4	0	0.84
BLM-mTF	MYL12B	11|8|7|7	33	8.25	4	5|6|9|6|7|9|9|8|11|12|6|4|5|5|5|5|9|7	0	0.84
BLM-mTF	LRRFIP1	2|0|0|0	2	0.5	4	0|0|0|0|8|6|7|5|0|0|6|0|0|0|2|0|0|0	0	0.84
BLM-mTF	SAR1A	12|7|10|11	40	10	4	10|10|5|5|10|8|12|7|8|0|7|9|7|6|7|4|10|9	0	0.84
BLM-mTF	RPS10	19|16|29|18	82	20.5	4	11|0|0|0|0|0|0|0|0|0|0|18|15|14|18|16|16|18	0	0.84
BLM-mTF	PDCD6	4|6|5|7	22	5.5	4	6|6|5|5|6|6|5|8|8|10|8|4|5|7|8|7|6|7	0	0.84
BLM-mTF	CFL2	5|10|7|7	29	7.25	4	7|8|7|8|5|8|9|6|5|4|0|7|11|8|7|5|13|7	0	0.84
BLM-mTF	RBM14-RBM4	3|0|0|0	3	0.75	4	0|0|0|2|16|10|0|0|0|0|0|0|0|0|0|2|0|0	0	0.84
BLM-mTF	YWHAQ	17|19|8|17	61	15.25	4	14|13|13|14|10|11|8|8|0|4|0|8|0|8|9|9|10|12	0	0.84
BLM-mTF	SARS2	6|8|5|5	24	6	4	11|4|8|7|7|4|7|9|0|2|5|5|3|8|8|5|4|6	0	0.84
BLM-mTF	COPG1	2|3|0|5	10	2.5	4	5|0|0|0|0|0|0|0|11|6|9|4|2|4|0|3|6|7	0	0.84
BLM-mTF	56160511	0|6|0|7	13	3.25	4	0|0|0|6|5|3|0|0|0|0|3|0|0|0|0|14|9|0	0	0.84
BLM-mTF	RBM3	0|6|0|0	6	1.5	4	5|5|7|5|9|8|10|5|0|0|0|0|0|0|0|0|0|0	0	0.84
BLM-mTF	TUBB2B	0|22|13|23	58	14.5	4	14|0|0|0|9|12|8|19|0|0|0|16|0|12|0|12|0|0	0	0.84
BLM-mTF	DHX57	0|2|0|0	2	0.5	4	0|0|3|3|6|6|7|7|0|2|0|0|0|0|0|0|0|0	0	0.84
BLM-mTF	MAP2K1	0|0|3|0	3	0.75	4	0|0|0|0|0|0|0|0|11|11|5|0|0|0|0|0|0|0	0	0.84
BLM-mTF	AASS	0|0|0|3	3	0.75	4	0|0|0|0|0|2|3|0|12|12|0|0|0|0|2|0|0|0	0	0.84
BLM-mTF	ACTR3	0|0|0|4	4	1	4	6|8|9|7|4|5|0|0|0|0|0|2|0|0|0|0|0|0	0	0.84
BLM-mTF	FAM98B	7|8|0|9	24	6	4	12|10|11|8|8|0|10|8|9|8|9|0|3|0|7|0|4|0	0	0.85
BLM-mTF	NGDN	2|2|0|0	4	1	4	0|0|14|0|0|10|0|0|0|0|0|0|7|0|0|0|0|0	0	0.85
BLM-mTF	ILKAP	5|5|0|3	13	3.25	4	0|0|0|5|6|5|0|7|8|6|13|0|0|5|7|5|4|4	0	0.85
BLM-mTF	RECQL	15|16|17|16	64	16	4	4|8|11|7|13|10|12|11|5|13|21|10|8|11|10|13|10|10	0	0.85
BLM-mTF	SRP14	17|16|13|16	62	15.5	4	0|7|0|0|13|14|11|16|10|6|13|9|8|9|10|6|7|6	0	0.85
BLM-mTF	NACA	5|6|5|7	23	5.75	4	0|4|3|2|10|8|9|12|7|4|7|4|2|5|8|7|3|6	0	0.85
BLM-mTF	ABCB10	2|3|4|5	14	3.5	4	4|5|2|7|6|6|7|9|12|8|0|0|0|0|0|0|0|0	0	0.85
BLM-mTF	ATXN2	3|2|3|4	12	3	4	0|0|2|0|3|3|2|0|10|12|8|2|2|0|0|0|3|0	0	0.85
BLM-mTF	CCDC47	4|2|3|5	14	3.5	4	9|7|6|5|9|8|4|9|0|0|0|3|0|0|0|0|3|2	0	0.85
BLM-mTF	CCNT1	7|8|10|8	33	8.25	4	11|10|12|7|9|12|8|11|3|0|8|2|0|0|2|0|0|4	0	0.85
BLM-mTF	APEX1	4|0|2|2	8	2	4	0|0|0|0|0|0|0|0|0|0|6|9|10|0|0|4|6|9	0	0.85
BLM-mTF	RFC5	5|2|4|0	11	2.75	4	6|9|10|8|8|5|9|4|7|8|5|0|0|0|0|0|3|4	0	0.85
BLM-mTF	DHRS7B	4|2|0|0	6	1.5	4	11|7|8|6|3|0|2|3|7|4|0|0|0|0|3|3|0|3	0	0.85
BLM-mTF	PDIA3	7|4|7|7	25	6.25	4	11|9|5|5|6|8|9|10|4|5|4|4|4|3|4|0|0|0	0	0.85
BLM-mTF	SNX1	3|0|0|0	3	0.75	4	0|3|0|0|4|4|6|0|5|8|13|3|2|0|0|0|0|3	0	0.85
BLM-mTF	PPM1G	5|5|0|9	19	4.75	4	6|8|5|4|10|11|6|9|10|9|13|6|4|0|0|0|6|3	0	0.85
BLM-mTF	SSR4	11|13|6|9	39	9.75	4	9|12|8|9|8|9|8|8|12|16|9|7|4|4|10|8|5|8	0	0.85
BLM-mTF	RPL18	23|19|15|16	73	18.25	4	18|13|14|12|18|15|13|16|13|16|17|15|14|13|9|16|16|15	0	0.85
BLM-mTF	DUT	10|10|7|11	38	9.5	4	6|7|6|6|6|10|8|6|0|0|0|10|15|8|5|6|9|10	0	0.85
BLM-mTF	RPS13	29|29|32|23	113	28.25	4	13|14|11|8|13|10|9|10|16|15|16|22|17|16|15|18|20|24	0	0.85
BLM-mTF	RPS15	70|48|57|44	219	54.75	4	18|0|22|0|24|27|29|32|0|0|0|26|28|34|41|32|0|31	0	0.85
BLM-mTF	SNRPF	4|5|6|6	21	5.25	4	11|13|6|7|7|7|6|5|9|5|8|4|3|0|0|0|2|4	0	0.85
BLM-mTF	STIP1	8|8|8|7	31	7.75	4	6|8|7|6|12|11|8|6|0|3|10|5|6|5|7|8|9|10	0	0.85
BLM-mTF	IPO4	2|4|3|0	9	2.25	4	5|10|4|0|7|8|7|7|3|0|4|0|3|0|0|0|0|2	0	0.85
BLM-mTF	SRM	7|10|6|8	31	7.75	4	8|10|6|4|6|6|15|13|8|8|3|4|5|5|0|3|6|7	0	0.85
BLM-mTF	IMPDH2	11|10|7|8	36	9	4	6|11|12|10|14|13|9|9|6|7|4|6|8|7|10|11|11|9	0	0.85
BLM-mTF	PPME1	2|0|0|2	4	1	4	0|0|0|0|0|0|0|0|14|9|4|2|0|0|0|0|2|0	0	0.85
BLM-mTF	RPS26	21|20|16|13	70	17.5	4	11|9|7|8|15|18|17|13|11|10|9|10|9|11|10|11|9|9	0	0.85
BLM-mTF	RAB8A	2|3|4|3	12	3	4	7|5|9|7|0|0|0|0|6|8|9|2|2|4|4|4|2|2	0	0.85
BLM-mTF	EIF5A	14|22|18|22	76	19	4	15|17|15|14|17|15|17|15|0|0|0|11|10|7|15|0|9|11	0	0.85
BLM-mTF	LMNA	14|11|16|15	56	14	4	10|10|13|14|4|6|3|10|13|16|3|10|10|0|4|8|10|11	0	0.85
BLM-mTF	CBR1	8|5|8|13	34	8.5	4	8|12|9|12|12|8|10|11|0|0|0|9|8|10|7|12|12|12	0	0.85
BLM-mTF	RBBP7	2|10|10|5	27	6.75	4	9|6|8|9|7|6|8|9|16|14|8|0|3|3|5|5|2|3	0	0.85
BLM-mTF	KPNA6	10|6|0|0	16	4	4	12|13|6|0|5|6|5|6|8|7|11|5|4|4|6|0|5|0	0	0.85
BLM-mTF	PTGES3	3|4|3|6	16	4	4	0|0|4|0|8|0|0|7|0|0|0|11|10|5|7|3|7|4	0	0.85
BLM-mTF	TIPRL	2|0|0|8	10	2.5	4	4|7|6|5|5|0|0|6|13|13|8|2|5|0|0|0|4|5	0	0.85
BLM-mTF	EIF3K	4|3|4|3	14	3.5	4	4|3|0|0|10|7|8|11|2|0|4|2|0|0|0|0|5|3	0	0.85
BLM-mTF	ABI1	2|4|0|3	9	2.25	4	0|0|0|0|0|0|0|0|0|0|0|10|7|8|10|6|6|6	0	0.85
BLM-mTF	HSDL2	2|0|0|0	2	0.5	4	0|0|0|0|0|5|5|0|10|8|0|0|0|0|0|0|0|0	0	0.85
BLM-mTF	PCK2	0|2|0|0	2	0.5	4	0|0|0|0|0|0|0|0|16|17|0|0|0|0|0|0|0|0	0	0.85
BLM-mTF	PRPS1	0|10|0|0	10	2.5	4	8|7|11|8|9|6|5|2|0|16|0|2|4|0|0|0|4|2	0	0.85
BLM-mTF	FSCN1	0|3|7|6	16	4	4	10|11|9|7|8|9|9|5|3|0|0|0|0|0|0|0|0|0	0	0.85
BLM-mTF	FUBP3	12|9|5|3	29	7.25	4	13|7|5|4|16|15|13|15|5|6|5|5|4|4|5|2|3|4	0	0.86
BLM-mTF	COPG2	5|6|2|2	15	3.75	4	4|9|5|6|8|7|4|5|9|18|8|0|4|0|4|0|2|2	0	0.86
BLM-mTF	ABCF1	9|12|10|12	43	10.75	4	12|8|7|5|16|9|13|16|9|8|15|11|9|7|7|6|8|6	0	0.86
BLM-mTF	TMEM97	5|0|0|0	5	1.25	4	8|8|6|5|4|0|0|0|12|11|3|3|3|0|3|0|3|4	0	0.86
BLM-mTF	UBB	9|12|10|10	41	10.25	4	9|11|9|8|13|14|12|12|14|12|11|16|13|10|10|11|10|13	0	0.86
BLM-mTF	RPS5	18|17|13|19	67	16.75	4	12|10|7|6|17|19|17|18|9|6|7|9|7|8|12|8|11|10	0	0.86
BLM-mTF	XPO7	5|5|6|5	21	5.25	4	12|9|4|5|8|12|8|5|7|7|9|0|6|3|0|0|6|6	0	0.86
BLM-mTF	BARD1	6|6|6|5	23	5.75	4	8|6|11|8|13|10|11|14|0|0|0|0|0|0|0|0|0|0	0	0.86
BLM-mTF	RPL23A	19|24|27|24	94	23.5	4	9|8|9|9|17|14|16|23|13|14|15|15|14|9|19|13|18|14	0	0.86
BLM-mTF	VPS35	9|6|6|4	25	6.25	4	9|8|3|4|14|13|15|12|0|0|0|2|2|0|0|0|0|4	0	0.86
BLM-mTF	TPP2	4|3|2|4	13	3.25	4	11|10|15|9|0|2|0|0|0|0|0|0|3|0|0|0|4|0	0	0.86
BLM-mTF	EMG1	6|7|7|6	26	6.5	4	11|10|15|7|9|9|8|7|0|0|2|5|6|2|2|3|7|8	0	0.86
BLM-mTF	BTF3	4|0|0|0	4	1	4	0|0|0|2|13|15|0|8|0|2|7|0|0|0|3|0|0|0	0	0.86
BLM-mTF	HADHA	17|15|15|16	63	15.75	4	8|6|7|8|10|7|14|10|8|10|8|11|11|13|16|11|17|16	0	0.86
BLM-mTF	SLC25A10	8|18|7|17	50	12.5	4	15|16|19|14|11|13|11|12|15|14|17|11|11|16|11|14|12|14	0	0.86
BLM-mTF	GLTSCR2	8|6|2|11	27	6.75	4	11|9|13|13|14|12|13|9|4|0|12|4|0|0|7|2|0|0	0	0.86
BLM-mTF	COX2	11|11|10|6	38	9.5	4	11|15|10|10|16|12|12|14|7|9|9|7|9|8|10|6|9|9	0	0.86
BLM-mTF	NDUFS2	6|6|7|8	27	6.75	4	8|6|5|8|8|10|13|14|7|4|5|2|3|4|0|0|3|7	0	0.86
BLM-mTF	LDHB	11|6|7|10	34	8.5	4	13|9|10|9|14|9|12|12|12|13|10|6|6|0|0|4|8|7	0	0.86
BLM-mTF	POLDIP3	6|8|8|7	29	7.25	4	12|13|14|11|11|15|12|11|2|0|5|3|4|2|0|2|4|0	0	0.86
BLM-mTF	MYEF2	3|2|0|0	5	1.25	4	3|3|0|0|2|2|4|0|15|18|0|0|2|0|0|0|2|0	0	0.86
BLM-mTF	PGD	8|5|7|10	30	7.5	4	10|9|9|8|9|11|14|18|5|0|2|7|7|4|3|4|11|5	0	0.86
BLM-mTF	HPRT1	6|3|14|14	37	9.25	4	14|12|10|7|12|14|14|11|2|0|8|13|13|10|13|17|14|12	0	0.86
BLM-mTF	MIF	7|11|14|12	44	11	4	14|16|17|15|8|10|9|5|0|0|0|10|11|5|7|0|6|10	0	0.86
BLM-mTF	RPL27	13|15|14|12	54	13.5	4	9|8|12|9|11|11|11|10|8|9|12|11|10|12|11|23|10|7	0	0.86
BLM-mTF	RPL38	14|11|14|14	53	13.25	4	9|8|6|6|9|10|9|9|4|0|7|14|13|17|17|15|11|12	0	0.86
BLM-mTF	RPS11	10|14|10|13	47	11.75	4	10|11|9|8|14|13|13|13|9|11|11|5|11|12|10|16|9|12	0	0.86
BLM-mTF	NDUFA5	3|6|0|3	12	3	4	8|8|8|8|10|8|14|10|0|0|0|0|4|0|0|0|4|7	0	0.86
BLM-mTF	RPL7L1	6|5|9|5	25	6.25	4	11|11|12|15|8|8|9|7|11|10|8|5|8|8|6|5|4|6	0	0.86
BLM-mTF	NUBP2	5|4|0|0	9	2.25	4	2|3|3|3|4|3|0|4|12|15|12|0|4|0|3|2|7|7	0	0.86
BLM-mTF	RAB21	7|0|8|10	25	6.25	4	5|10|9|7|8|9|8|9|15|14|9|5|9|10|11|15|11|10	0	0.86
BLM-mTF	GNAI3	3|4|5|2	14	3.5	4	11|12|10|7|9|6|10|5|0|0|0|0|0|2|2|4|0|4	0	0.86
BLM-mTF	TSFM	4|6|7|3	20	5	4	6|0|6|3|0|9|11|10|13|15|6|5|4|3|0|0|8|4	0	0.86
BLM-mTF	NT5DC2	7|10|6|9	32	8	4	8|7|8|9|6|6|7|13|13|9|7|8|8|13|14|15|10|8	0	0.86
BLM-mTF	PFDN5	11|14|6|14	45	11.25	4	14|14|16|16|16|15|13|15|7|7|14|10|16|2|10|3|9|11	0	0.86
BLM-mTF	RPL10	16|18|18|14	66	16.5	4	9|9|0|9|8|8|0|0|23|18|14|10|8|10|12|13|12|10	0	0.86
BLM-mTF	IDH2	3|4|0|3	10	2.5	4	0|0|0|0|3|3|5|4|16|14|3|0|0|0|0|0|0|0	0	0.86
BLM-mTF	DNM2	7|6|7|3	23	5.75	4	0|0|0|0|3|3|2|3|19|20|8|0|0|0|0|0|2|0	0	0.86
BLM-mTF	RBM15	5|2|2|3	12	3	4	9|8|11|13|5|5|6|9|0|2|0|3|3|3|3|2|3|3	0	0.86
BLM-mTF	ACOT7	33|28|27|26	114	28.5	4	24|18|20|17|18|22|19|19|16|12|5|18|21|20|20|17|18|19	0	0.86
BLM-mTF	HSD17B4	13|10|11|8	42	10.5	4	11|10|7|8|15|12|14|12|8|6|5|8|4|9|15|10|6|6	0	0.86
BLM-mTF	AP3M1	7|6|10|5	28	7	4	11|16|10|7|11|8|11|10|0|6|5|3|4|5|6|4|7|3	0	0.86
BLM-mTF	MAT2A	9|11|9|8	37	9.25	4	7|8|5|7|7|9|8|10|9|7|6|15|13|12|11|12|13|14	0	0.86
BLM-mTF	56160531	13|0|9|0	22	5.5	4	13|8|11|0|0|0|8|9|0|0|0|10|12|17|12|0|0|10	0	0.86
BLM-mTF	CAPRIN1	7|6|5|7	25	6.25	4	7|8|5|5|13|12|13|11|6|2|11|5|2|3|4|5|7|5	0	0.86
BLM-mTF	CMAS	3|4|4|7	18	4.5	4	8|10|11|14|7|5|10|8|0|0|0|4|3|2|2|0|0|0	0	0.86
BLM-mTF	ALDH1B1	0|4|2|2	8	2	4	0|3|0|0|2|0|0|3|16|14|7|0|0|0|0|0|5|4	0	0.86
BLM-mTF	CS	0|7|5|4	16	4	4	4|6|4|0|9|12|14|11|10|8|0|0|6|0|4|0|0|0	0	0.86
BLM-mTF	RAB18	0|9|7|10	26	6.5	4	13|0|12|13|9|10|11|12|7|5|5|11|9|0|3|0|10|12	0	0.86
BLM-mTF	YWHAH	0|3|4|0	7	1.75	4	6|6|13|6|8|7|9|7|0|0|0|0|0|0|0|0|0|6	0	0.86
BLM-mTF	RANBP6	0|6|0|0	6	1.5	4	6|5|9|6|11|11|8|8|7|10|9|6|0|0|0|0|5|0	0	0.86
BLM-mTF	SEC24A	0|0|0|8	8	2	4	0|5|0|0|4|3|0|5|15|16|10|0|5|2|0|3|0|0	0	0.86
BLM-mTF	RPS18	11|10|9|11	41	10.25	4	6|6|2|5|6|6|7|5|13|16|16|11|11|12|15|19|11|11	0	0.87
BLM-mTF	FARSB	7|8|10|7	32	8	4	5|5|6|7|6|8|6|5|9|7|9|8|9|19|21|21|6|9	0	0.87
BLM-mTF	HAX1	6|5|3|4	18	4.5	4	4|0|0|0|2|0|5|0|24|20|4|3|7|4|6|0|8|4	0	0.87
BLM-mTF	RPL5	15|16|17|15	63	15.75	4	15|17|18|13|13|13|17|18|12|12|16|14|13|4|8|8|12|12	0	0.87
BLM-mTF	STRAP	16|16|18|14	64	16	4	15|17|19|12|13|13|14|14|10|12|21|15|13|18|19|20|18|14	0	0.87
BLM-mTF	RPL10A	25|21|29|22	97	24.25	4	19|14|18|13|15|16|13|17|9|9|22|28|19|24|23|22|23|17	0	0.87
BLM-mTF	IMMT	6|6|8|5	25	6.25	4	12|17|10|7|13|12|17|13|2|2|2|4|0|0|2|4|4|4	0	0.87
BLM-mTF	DDX6	18|22|17|16	73	18.25	4	17|15|17|16|20|16|21|20|25|19|26|11|15|17|22|19|14|10	0	0.87
BLM-mTF	RPLP0	30|31|35|33	129	32.25	4	16|19|16|18|23|19|23|27|24|28|31|21|19|19|23|22|19|22	0	0.87
BLM-mTF	RPS6	18|26|19|21	84	21	4	17|16|14|16|15|17|15|18|27|23|24|15|17|16|10|20|16|19	0	0.87
BLM-mTF	RCC2	18|24|29|22	93	23.25	4	14|13|13|15|12|14|14|13|16|14|18|26|22|14|17|24|27|23	0	0.87
BLM-mTF	PHGDH	60|49|49|45	203	50.75	4	28|29|23|28|25|31|22|25|46|45|35|20|24|19|23|21|22|25	0	0.87
BLM-mTF	TDP2	12|10|7|11	40	10	4	8|12|6|8|13|14|15|16|8|10|19|2|5|2|3|3|6|2	0	0.87
BLM-mTF	BRIP1	14|12|11|9	46	11.5	4	17|20|12|9|20|16|22|19|10|9|15|0|5|0|0|0|6|4	0	0.87
BLM-mTF	PPIE	17|12|10|11	50	12.5	4	18|18|11|13|26|19|20|22|5|0|0|0|0|4|9|10|0|3	0	0.87
BLM-mTF	ATP5J2-PTCD1	13|12|13|9	47	11.75	4	16|16|18|13|14|15|14|15|8|11|9|9|12|13|13|9|9|13	0	0.87
BLM-mTF	PCNA	4|7|10|7	28	7	4	6|7|0|5|8|7|9|10|18|18|11|12|10|7|7|0|11|15	0	0.87
BLM-mTF	MCM2	12|13|12|10	47	11.75	4	8|5|4|6|9|8|11|12|26|26|8|7|9|8|7|6|10|5	0	0.87
BLM-mTF	BLVRA	17|14|11|9	51	12.75	4	7|5|8|5|3|6|2|4|25|27|11|6|5|4|2|7|8|6	0	0.87
BLM-mTF	RAB7A	15|18|14|18	65	16.25	4	17|23|16|13|13|15|14|18|7|7|6|15|11|16|11|25|13|12	0	0.87
BLM-mTF	DARS2	16|15|11|13	55	13.75	4	6|2|4|9|12|9|7|12|29|27|15|10|8|13|13|8|12|12	0	0.87
BLM-mTF	CSTB	10|12|12|10	44	11	4	11|13|13|15|7|7|5|8|7|6|10|15|16|11|11|18|10|13	0	0.87
BLM-mTF	FKBP4	11|16|13|19	59	14.75	4	10|13|7|7|13|15|15|17|6|6|4|16|16|24|21|16|14|16	0	0.87
BLM-mTF	RPL12	19|16|17|22	74	18.5	4	18|21|21|21|16|16|17|17|16|20|14|16|16|21|18|17|17|15	0	0.87
BLM-mTF	RPL23	22|28|20|25	95	23.75	4	25|21|14|17|22|28|23|20|24|20|17|20|23|27|25|23|25|25	0	0.87
BLM-mTF	RPL24	21|26|25|21	93	23.25	4	12|11|13|12|17|15|17|21|18|17|22|20|17|19|17|22|18|17	0	0.87
BLM-mTF	VDAC1	43|41|49|40	173	43.25	4	28|24|17|23|33|25|30|29|35|30|35|10|13|33|35|32|21|17	0	0.87
BLM-mTF	DARS	18|24|18|16	76	19	4	16|10|12|13|12|8|10|12|30|30|22|10|9|5|5|8|11|8	0	0.87
BLM-mTF	ACAT1	16|19|24|28	87	21.75	4	27|24|22|26|19|26|25|20|19|14|16|13|14|13|9|9|17|10	0	0.87
BLM-mTF	PSMD14	12|14|10|11	47	11.75	4	10|14|8|7|13|12|12|11|20|24|7|9|8|0|0|0|13|9	0	0.87
BLM-mTF	RPS14	20|22|23|13	78	19.5	4	15|16|15|16|17|11|16|14|25|27|26|11|16|15|13|16|16|14	0	0.87
BLM-mTF	CAPZA2	6|7|5|14	32	8	4	13|14|11|6|18|21|11|22|17|8|20|10|6|7|16|6|10|9	0	0.87
BLM-mTF	CDC37	17|17|20|17	71	17.75	4	18|16|15|12|19|22|20|22|3|0|13|10|11|6|7|4|10|13	0	0.87
BLM-mTF	RPSA	10|17|11|16	54	13.5	4	15|21|13|14|17|15|13|13|9|7|15|17|16|14|14|12|18|19	0	0.87
BLM-mTF	AHSA1	33|38|33|43	147	36.75	4	9|11|3|2|14|18|17|17|33|31|31|19|17|25|20|18|21|24	0	0.87
BLM-mTF	STOML2	27|29|17|22	95	23.75	4	24|22|27|19|24|22|17|25|10|13|15|8|12|11|15|11|9|9	0	0.87
BLM-mTF	SRP72	10|14|10|9	43	10.75	4	17|14|18|19|13|11|13|12|5|5|15|8|10|4|10|4|11|10	0	0.87
BLM-mTF	TOP1	17|12|13|15	57	14.25	4	6|8|4|5|11|9|12|14|2|0|4|21|21|12|17|24|11|12	0	0.87
BLM-mTF	ARCN1	10|11|7|10	38	9.5	4	6|6|6|5|8|12|11|12|12|16|19|13|13|10|7|10|13|15	0	0.87
BLM-mTF	TUBB6	9|12|10|11	42	10.5	4	0|5|0|3|8|4|9|8|26|28|15|8|8|4|5|0|9|9	0	0.87
BLM-mTF	SEC23B	9|12|8|7	36	9	4	8|5|9|3|7|12|7|10|22|21|7|6|10|7|9|4|7|10	0	0.87
BLM-mTF	RPL15	19|18|16|16	69	17.25	4	13|12|13|13|16|15|21|20|17|14|18|14|14|18|17|19|18|18	0	0.87
BLM-mTF	RPL13	14|21|16|18	69	17.25	4	16|13|15|17|14|14|12|12|9|8|10|12|10|19|17|24|10|12	0	0.87
BLM-mTF	SLC25A6	21|22|21|22	86	21.5	4	13|15|12|13|20|20|21|20|26|23|20|12|7|7|6|7|8|15	0	0.87
BLM-mTF	MYL6	7|8|5|3	23	5.75	4	6|6|0|5|6|5|7|6|4|5|0|9|7|5|10|5|23|24	0	0.87
BLM-mTF	RAB14	9|13|12|18	52	13	4	23|20|18|20|9|15|15|14|14|16|11|17|17|9|13|9|24|21	0	0.87
BLM-mTF	PCMT1	17|5|9|11	42	10.5	4	13|12|15|18|15|9|15|11|8|13|9|17|13|20|17|15|18|16	0	0.87
BLM-mTF	KRT19	27|25|24|23	99	24.75	4	22|14|19|18|11|15|17|13|29|24|6|3|4|0|3|0|3|4	0	0.87
BLM-mTF	PSMC1	3|10|6|4	23	5.75	4	9|12|11|8|15|18|15|13|13|12|11|6|7|0|5|0|7|7	0	0.87
BLM-mTF	RBMX	10|8|11|12	41	10.25	4	9|11|16|14|10|12|8|8|6|7|8|19|22|6|12|11|13|11	0	0.87
BLM-mTF	LDHA	15|12|12|14	53	13.25	4	10|12|9|9|15|14|16|14|24|19|13|12|9|0|6|5|9|12	0	0.87
BLM-mTF	ATAD3A	17|11|11|11	50	12.5	4	11|10|7|11|7|10|11|13|21|25|14|16|19|17|15|20|15|18	0	0.87
BLM-mTF	RPL17	26|20|19|23	88	22	4	16|17|18|21|16|15|15|24|22|24|27|20|17|16|18|22|23|24	0	0.87
BLM-mTF	NDUFS1	14|9|5|9	37	9.25	4	17|19|19|15|16|19|18|17|10|9|10|5|6|4|5|3|7|3	0	0.87
BLM-mTF	YBX1	5|10|3|5	23	5.75	4	12|3|4|14|18|3|5|0|8|6|6|10|15|3|20|5|0|12	0	0.87
BLM-mTF	RPA1	15|20|11|12	58	14.5	4	23|20|18|20|16|21|19|20|7|9|25|19|16|5|11|4|17|18	0	0.87
BLM-mTF	RPS4X	47|49|42|35	173	43.25	4	30|31|26|31|30|30|33|31|36|34|28|23|22|32|31|32|25|28	0	0.87
BLM-mTF	CDC42	17|28|0|0	45	11.25	4	17|20|24|0|17|12|5|12|0|0|0|15|0|23|0|0|21|22	0	0.87
BLM-mTF	HIST1H1C	33|0|29|36	98	24.5	4	21|21|22|21|0|26|25|25|17|18|22|0|19|0|25|28|17|18	0	0.87
BLM-mTF	CFL1	50|39|42|45	176	44	4	19|21|14|13|15|21|17|19|40|38|34|23|17|19|22|18|20|20	0	0.87
BLM-mTF	SLC1A5	17|20|21|20	78	19.5	4	21|15|17|16|20|18|21|21|13|16|22|13|11|17|13|9|13|12	0	0.87
BLM-mTF	HSPA6	11|0|9|8	28	7	4	13|0|16|0|13|16|17|16|0|0|10|10|18|0|14|0|0|11	0	0.87
BLM-mTF	FLOT1	0|6|0|3	9	2.25	4	2|3|2|3|0|0|0|3|26|23|0|3|5|0|0|0|6|4	0	0.87
BLM-mTF	PES1	0|0|2|6	8	2	4	17|11|11|8|11|10|13|15|0|0|0|5|2|0|0|0|2|0	0	0.87
BLM-mTF	CANX	19|21|19|18	77	19.25	4	29|27|23|20|18|15|18|18|15|17|19|10|15|23|24|27|16|18	0	0.88
BLM-mTF	PSPC1	27|28|21|19	95	23.75	4	39|29|32|25|22|28|28|26|29|24|26|15|13|13|11|11|13|11	0	0.88
BLM-mTF	GARS	13|10|9|7	39	9.75	4	16|11|7|12|15|10|14|13|31|27|19|9|8|4|7|0|12|16	0	0.88
BLM-mTF	FBL	20|20|21|22	83	20.75	4	30|20|24|23|23|22|22|28|14|19|17|19|21|16|18|18|21|15	0	0.88
BLM-mTF	PA2G4	26|30|30|26	112	28	4	24|23|18|21|25|24|23|25|19|17|35|34|30|24|24|31|29|31	0	0.88
BLM-mTF	HNRPDL	18|15|15|27	75	18.75	4	27|31|31|31|38|35|34|34|17|17|25|16|26|14|20|10|24|18	0	0.88
BLM-mTF	RPS15A	30|35|28|30	123	30.75	4	22|17|20|19|29|28|26|22|31|24|20|26|18|34|36|26|25|22	0	0.88
BLM-mTF	COPA	18|25|22|21	86	21.5	4	28|19|25|26|14|18|16|17|19|23|28|26|19|4|7|6|22|26	0	0.88
BLM-mTF	RPS24	37|28|36|27	128	32	4	21|20|18|21|21|18|28|27|26|24|26|22|23|33|29|32|21|19	0	0.88
BLM-mTF	RPL7	34|37|47|39	157	39.25	4	34|36|33|26|32|29|32|37|32|35|32|26|28|30|33|34|26|30	0	0.88
BLM-mTF	TOMM40	38|50|30|46	164	41	4	44|51|40|42|42|44|33|36|42|39|24|15|15|11|10|9|24|18	0	0.88
BLM-mTF	HYOU1	12|16|10|17	55	13.75	4	16|13|16|9|11|8|8|10|29|31|8|13|11|5|8|10|14|15	0	0.88
BLM-mTF	DDOST	16|9|12|10	47	11.75	4	18|21|15|16|12|10|14|13|26|28|12|14|11|11|14|10|14|16	0	0.88
BLM-mTF	DHX30	7|10|16|10	43	10.75	4	12|15|13|13|13|11|11|17|25|28|14|9|11|8|13|14|18|15	0	0.88
BLM-mTF	VDAC3	31|33|34|32	130	32.5	4	31|29|27|28|31|29|28|29|46|43|26|21|17|26|27|27|29|22	0	0.88
BLM-mTF	COPB1	17|12|14|9	52	13	4	8|13|7|8|14|11|11|12|32|35|39|17|15|8|8|3|15|17	0	0.88
BLM-mTF	DCLRE1A	74|83|64|65	286	71.5	4	52|56|52|54|44|56|65|56|13|16|45|13|12|3|9|5|14|13	0	0.88
BLM-mTF	UBA1	35|36|24|41	136	34	4	31|28|29|31|30|33|28|26|9|6|20|33|31|26|26|23|25|29	0	0.88
BLM-mTF	TECR	12|19|16|16	63	15.75	4	26|28|21|16|26|20|21|24|15|15|8|6|12|11|11|18|15|17	0	0.88
BLM-mTF	VDAC2	33|25|33|28	119	29.75	4	34|32|29|32|33|38|36|36|30|33|27|21|23|29|34|31|23|22	0	0.88
BLM-mTF	RPS17	38|38|35|39	150	37.5	4	27|21|28|26|33|33|30|38|13|9|12|17|17|20|21|18|17|22	0	0.88
BLM-mTF	ARF1	14|22|21|19	76	19	4	15|11|12|9|21|20|18|19|38|31|16|20|16|13|16|11|18|18	0	0.88
BLM-mTF	EEF1G	28|27|27|33	115	28.75	4	21|22|24|20|24|26|25|28|26|28|30|25|29|21|20|23|26|25	0	0.88
BLM-mTF	GMPS	41|36|42|39	158	39.5	4	20|25|11|14|20|17|20|19|39|30|26|32|33|27|28|21|37|30	0	0.88
BLM-mTF	MSH6	9|9|10|10	38	9.5	4	7|8|8|6|10|13|12|14|23|20|27|6|4|3|4|3|6|3	0	0.88
BLM-mTF	PHB	48|40|38|40	166	41.5	4	41|34|35|32|33|38|40|37|48|41|38|32|40|22|27|23|40|38	0	0.88
BLM-mTF	SLC25A3	25|25|28|25	103	25.75	4	23|25|22|26|26|28|31|25|32|37|25|15|18|18|19|22|14|16	0	0.88
BLM-mTF	RPL3	51|41|45|48	185	46.25	4	29|22|24|28|34|28|32|36|31|36|39|33|21|28|32|28|32|24	0	0.88
BLM-mTF	RPL7A	27|43|34|30	134	33.5	4	30|22|26|23|25|28|29|24|37|28|43|25|25|23|22|21|23|25	0	0.88
BLM-mTF	RPS16	27|23|25|25	100	25	4	13|16|14|13|16|14|17|14|27|27|29|15|14|22|21|28|16|18	0	0.88
BLM-mTF	HSP90B1	15|11|7|13	46	11.5	4	17|19|17|15|23|24|26|22|8|3|10|8|13|10|11|11|9|10	0	0.88
BLM-mTF	DNAJA2	21|28|18|21	88	22	4	22|18|14|12|34|28|32|34|16|12|14|7|10|9|13|8|15|7	0	0.88
BLM-mTF	PDIA6	46|48|36|40	170	42.5	4	34|33|24|24|32|30|38|40|18|14|21|37|34|23|35|19|39|35	0	0.88
BLM-mTF	PGRMC1	15|10|12|17	54	13.5	4	8|11|5|7|25|22|23|22|0|8|6|0|0|11|6|11|3|3	0	0.88
BLM-mTF	TARDBP	15|13|14|18	60	15	4	21|21|22|18|24|26|29|27|13|14|5|18|13|13|14|10|20|15	0	0.88
BLM-mTF	C22orf28	24|17|17|19	77	19.25	4	25|19|14|16|31|21|21|22|36|26|17|13|18|13|9|19|15|13	0	0.88
BLM-mTF	HSD17B12	17|16|9|16	58	14.5	4	14|16|15|15|9|10|12|17|30|25|12|6|10|12|13|10|12|8	0	0.88
BLM-mTF	C14orf166	15|16|13|13	57	14.25	4	20|16|15|13|23|17|21|15|25|20|18|11|6|13|16|8|14|9	0	0.88
BLM-mTF	PMPCB	5|9|11|11	36	9	4	22|19|24|21|13|13|12|11|0|0|0|13|10|2|3|2|12|12	0	0.88
BLM-mTF	TOMM22	30|32|45|33	140	35	4	38|43|28|34|29|34|36|36|34|34|29|16|18|20|24|18|23|23	0	0.88
BLM-mTF	PCBP1	24|26|17|21	88	22	4	17|12|17|12|21|19|20|20|45|36|22|10|10|11|19|11|13|11	0	0.88
BLM-mTF	PTBP2	5|5|0|6	16	4	4	18|18|22|19|6|8|6|6|0|0|0|0|0|0|0|0|0|0	0	0.88
BLM-mTF	TUBB4B	47|57|58|51	213	53.25	4	10|30|32|24|36|40|36|47|0|14|46|34|26|32|38|8|18|33	0	0.88
BLM-mTF	TUBB2A	11|0|0|0	11	2.75	4	0|0|0|7|0|0|0|0|34|34|23|0|14|0|0|0|16|12	0	0.88
BLM-mTF	CTPS	29|40|27|38	134	33.5	4	24|15|5|8|19|22|22|21|51|44|35|18|15|12|13|7|22|14	0	0.88
BLM-mTF	PDHB	12|10|7|5	34	8.5	4	8|10|9|7|8|7|6|9|33|28|8|8|6|6|6|5|5|8	0	0.88
BLM-mTF	NPEPPS	17|16|15|18	66	16.5	4	17|16|8|8|14|10|8|10|36|38|24|8|7|10|7|7|11|12	0	0.88
BLM-mTF	DNAJB6	7|7|7|6	27	6.75	4	0|0|2|0|0|3|2|4|29|22|0|4|5|12|3|8|3|6	0	0.88
BLM-mTF	RAB1B	21|24|17|28	90	22.5	4	19|23|34|24|15|30|26|14|19|21|19|18|20|13|22|20|17|17	0	0.88
BLM-mTF	DDX47	16|20|10|19	65	16.25	4	27|30|30|23|18|22|22|20|18|19|14|9|6|5|26|10|10|7	0	0.88
BLM-mTF	ILF3	42|47|36|34	159	39.75	4	40|36|40|37|46|39|33|34|18|13|42|47|38|21|33|26|33|37	0	0.88
BLM-mTF	PDCD6IP	13|15|12|10	50	12.5	4	15|12|5|2|6|12|11|14|40|35|17|17|13|2|4|5|19|19	0	0.88
BLM-mTF	SCAF4	8|0|0|4	12	3	4	4|3|9|5|21|20|17|21|2|5|0|0|0|0|2|0|0|3	0	0.88
BLM-mTF	IPO5	41|48|30|41	160	40	4	40|38|30|29|41|44|45|45|20|28|33|14|14|8|11|5|16|20	0	0.88
BLM-mTF	SULT1A1	16|15|15|16	62	15.5	4	7|15|10|7|13|8|8|6|36|31|23|8|5|10|6|9|10|6	0	0.88
BLM-mTF	G3BP1	35|46|37|30	148	37	4	27|25|29|24|21|25|26|25|32|31|45|24|29|33|29|31|27|30	0	0.88
BLM-mTF	MLH1	68|61|56|52	237	59.25	4	38|40|26|24|59|51|42|42|32|22|38|11|23|11|9|0|25|24	0	0.88
BLM-mTF	MSH2	18|12|13|19	62	15.5	4	15|12|6|7|20|17|22|16|30|22|29|10|6|5|6|6|11|7	0	0.88
BLM-mTF	HSD17B10	31|31|24|28	114	28.5	4	36|31|28|28|33|29|29|33|35|29|25|14|22|19|23|16|18|23	0	0.88
BLM-mTF	GLUD1	10|5|9|7	31	7.75	4	8|7|6|10|11|14|11|9|20|19|21|0|0|8|7|6|3|0	0	0.88
BLM-mTF	LMNB1	49|50|42|43	184	46	4	34|37|50|35|35|39|35|36|25|23|19|29|32|37|29|41|25|28	0	0.88
BLM-mTF	ATP5H	18|24|17|16	75	18.75	4	22|27|15|14|18|24|25|26|8|0|9|17|14|13|21|11|16|9	0	0.88
BLM-mTF	IGF2BP1	26|29|27|24	106	26.5	4	22|21|20|15|23|20|22|14|33|30|27|22|24|26|21|27|19|17	0	0.88
BLM-mTF	YWHAZ	19|21|18|20	78	19.5	4	16|13|15|13|29|33|28|40|0|0|10|10|12|6|11|5|7|8	0	0.88
BLM-mTF	SERBP1	19|26|17|21	83	20.75	4	18|20|20|21|21|24|23|22|16|12|30|23|21|20|23|26|23|21	0	0.88
BLM-mTF	AHCY	29|27|28|37	121	30.25	4	33|29|35|34|31|26|28|22|16|11|18|23|21|10|16|15|17|17	0	0.88
BLM-mTF	PFN2	11|13|13|15	52	13	4	13|14|12|12|11|9|12|9|4|8|12|16|20|19|20|23|21|18	0	0.88
BLM-mTF	AP1B1	7|13|7|13	40	10	4	17|17|13|17|23|25|22|24|8|10|16|5|9|0|9|0|6|9	0	0.88
BLM-mTF	RCOR1	20|8|12|13	53	13.25	4	23|21|23|26|11|14|14|32|24|14|0|7|0|4|0|0|0|5	0	0.88
BLM-mTF	YWHAB	0|0|11|0	11	2.75	4	17|17|18|15|19|22|24|22|0|0|0|0|10|0|7|0|0|0	0	0.88
BLM-mTF	TUBA1A	0|0|0|9	9	2.25	4	4|4|20|3|6|0|6|5|21|30|9|5|0|0|0|0|7|5	0	0.88
BLM-mTF	SAV_STRAV	707|736|717|629	2789	697.25	4	139|131|154|166|150|140|126|124|2219|2233|399|720|643|786|642|809|685|610	0	0.89
BLM-mTF	DHX9	136|151|139|136	562	140.5	4	234|234|226|214|197|194|220|210|126|120|104|154|134|119|153|115|159|149	0	0.89
BLM-mTF	INCENP	3|0|0|3	6	1.5	4	47|42|42|42|55|46|51|55|11|12|20|15|23|8|11|7|16|17	0	0.89
BLM-mTF	ISOC1	5|3|7|7	22	5.5	4	17|14|19|14|7|14|8|11|0|0|0|13|10|2|7|3|12|6	0	0.89
BLM-mTF	MKI67	30|30|39|32	131	32.75	4	255|251|276|284|254|270|286|288|61|47|84|132|141|53|92|66|121|126	0	0.89
BLM-mTF	PC	2854|2766|3043|2848	11511	2877.75	4	1162|1138|1170|1058|1120|1102|1039|1070|1044|973|1287|1117|1134|1551|1566|1487|1309|1216	0	0.89
BLM-mTF	SART1	4|2|6|4	16	4	4	45|52|35|40|50|45|65|58|9|9|24|9|12|8|13|8|11|12	0	0.89
BLM-mTF	XRCC5	24|26|12|24	86	21.5	4	58|58|61|62|64|63|57|44|35|42|44|35|37|8|21|7|28|41	0	0.89
BLM-mTF	ABCE1	4|3|5|5	17	4.25	4	10|12|2|10|20|22|21|22|18|20|17|16|15|5|8|7|14|18	0	0.89
BLM-mTF	LARS	43|48|48|53	192	48	4	35|41|29|31|52|49|42|40|103|111|72|39|44|24|27|14|39|31	0	0.89
BLM-mTF	ABCF2	8|10|10|11	39	9.75	4	12|9|4|5|14|9|9|10|19|23|18|14|17|10|7|12|18|19	0	0.89
BLM-mTF	SMC2	7|6|9|9	31	7.75	4	12|13|7|6|11|14|11|13|11|15|12|10|12|4|4|6|12|11	0	0.89
BLM-mTF	RPRD1B	2|2|3|4	11	2.75	4	33|36|29|30|34|31|38|42|5|10|6|12|9|2|5|0|13|8	0	0.89
BLM-mTF	PPA1	26|18|23|19	86	21.5	4	13|19|12|12|20|20|20|21|49|51|32|17|17|10|9|17|26|23	0	0.89
BLM-mTF	CDC5L	13|19|13|14	59	14.75	4	66|45|66|62|53|53|48|48|13|16|26|32|34|12|16|13|31|35	0	0.89
BLM-mTF	CD2AP	3|0|0|0	3	0.75	4	44|38|28|36|60|56|58|58|34|30|72|30|29|17|39|16|26|24	0	0.89
BLM-mTF	RPL18A	4|2|4|4	14	3.5	4	7|9|9|8|7|7|9|9|14|14|9|12|7|9|9|7|12|11	0	0.89
BLM-mTF	HIST1H4J	65|62|52|52	231	57.75	4	41|46|49|51|52|52|44|40|53|58|72|127|159|67|88|78|69|67	0	0.89
BLM-mTF	RCC1	5|6|8|6	25	6.25	4	21|19|20|20|20|17|26|24|3|4|7|11|14|6|9|4|9|5	0	0.89
BLM-mTF	SNRNP40	3|8|0|3	14	3.5	4	43|38|47|46|65|65|60|67|7|13|27|17|15|12|19|13|19|18	0	0.89
BLM-mTF	PRRC2C	4|4|4|4	16	4	4	5|6|4|4|12|11|7|10|22|25|9|3|4|2|0|0|4|5	0	0.89
BLM-mTF	MCCC2	1028|948|960|904	3840	960	4	398|327|332|322|325|325|346|334|262|252|348|375|360|455|451|449|443|405	0	0.89
BLM-mTF	PTPLAD1	48|48|35|43	174	43.5	4	33|39|41|38|48|43|54|49|52|45|47|15|17|25|28|23|19|18	0	0.89
BLM-mTF	AP3D1	28|26|20|19	93	23.25	4	46|44|45|36|46|48|45|50|28|32|41|44|44|18|31|15|49|47	0	0.89
BLM-mTF	RSL1D1	8|8|8|8	32	8	4	37|37|35|41|29|28|25|26|14|13|21|30|30|22|26|27|23|27	0	0.89
BLM-mTF	SRSF1	4|4|7|6	21	5.25	4	39|40|53|55|39|38|31|27|5|6|6|60|75|10|24|15|36|37	0	0.89
BLM-mTF	PAICS	21|16|23|24	84	21	4	29|27|22|25|44|43|45|40|22|22|44|18|19|19|21|15|21|19	0	0.89
BLM-mTF	USP10	5|7|3|3	18	4.5	4	8|5|4|3|12|10|10|11|6|6|19|7|8|5|6|4|8|9	0	0.89
BLM-mTF	CHERP	6|5|2|0	13	3.25	4	76|75|73|73|102|110|114|106|37|34|26|23|16|11|15|5|21|21	0	0.89
BLM-mTF	U2SURP	5|7|8|7	27	6.75	4	116|115|107|97|136|139|135|132|46|46|40|27|28|0|31|11|38|35	0	0.89
BLM-mTF	BEND3	2|0|3|3	8	2	4	84|80|90|98|85|82|87|98|7|7|18|16|16|0|16|0|20|21	0	0.89
BLM-mTF	SYMPK	19|21|19|16	75	18.75	4	271|256|262|238|345|331|360|336|82|89|149|78|65|39|75|35|82|80	0	0.89
BLM-mTF	THOC2	9|9|5|7	30	7.5	4	21|23|23|18|23|29|27|31|15|18|18|12|8|7|12|9|11|11	0	0.89
BLM-mTF	IK	7|8|5|6	26	6.5	4	37|35|31|26|36|41|48|46|14|16|19|8|7|5|7|4|7|11	0	0.89
BLM-mTF	MRPS34	2|3|2|3	10	2.5	4	16|17|20|23|18|20|14|23|6|5|8|8|7|0|4|3|11|11	0	0.89
BLM-mTF	SNRPN	8|8|6|8	30	7.5	4	11|9|12|13|14|16|14|17|11|11|13|11|14|11|13|11|13|12	0	0.89
BLM-mTF	MDC1	9|4|2|3	18	4.5	4	77|61|75|69|65|66|72|77|5|2|21|28|33|9|20|14|26|26	0	0.89
BLM-mTF	NUP85	2|0|2|0	4	1	4	18|15|17|15|20|17|25|25|9|9|5|5|4|0|5|4|0|4	0	0.89
BLM-mTF	MARS	17|15|15|18	65	16.25	4	19|25|11|14|20|24|23|19|38|32|46|20|15|6|8|5|17|24	0	0.89
BLM-mTF	HNRNPA2B1	25|22|25|20	92	23	4	46|42|48|47|53|51|46|43|42|31|48|67|57|39|43|44|50|50	0	0.89
BLM-mTF	HNRNPD	31|23|23|24	101	25.25	4	38|37|38|36|39|39|39|39|20|20|26|27|26|22|28|24|26|22	0	0.89
BLM-mTF	HNRNPH3	5|0|7|6	18	4.5	4	16|12|19|17|13|13|10|11|14|16|10|28|31|15|18|14|15|19	0	0.89
BLM-mTF	HNRNPU	99|102|105|97	403	100.75	4	109|100|117|107|116|119|131|121|76|75|93|73|60|55|75|70|72|57	0	0.89
BLM-mTF	RPS9	26|32|30|27	115	28.75	4	44|40|40|38|43|37|43|41|50|48|44|31|39|44|42|52|43|40	0	0.89
BLM-mTF	ESYT1	4|3|5|6	18	4.5	4	48|49|45|47|62|53|59|57|12|16|29|11|9|10|16|6|12|14	0	0.89
BLM-mTF	WDR83	3|0|0|0	3	0.75	4	14|20|13|12|26|31|16|19|5|7|9|7|7|3|7|3|4|7	0	0.89
BLM-mTF	NUDT16L1	2|0|3|0	5	1.25	4	6|6|5|4|5|4|6|4|5|10|0|5|6|4|5|0|2|6	0	0.89
BLM-mTF	HNRNPK	81|75|65|69	290	72.5	4	139|122|124|121|141|133|137|129|46|42|69|66|61|54|72|70|42|48	0	0.89
BLM-mTF	RPS12	25|34|25|27	111	27.75	4	67|62|54|49|82|84|84|85|36|49|19|34|55|18|53|33|52|59	0	0.89
BLM-mTF	ZNF148	2|0|0|0	2	0.5	4	32|38|34|35|48|59|58|60|6|6|19|3|4|0|10|0|6|5	0	0.89
BLM-mTF	CTBP2	3|3|5|0	11	2.75	4	8|10|5|7|4|8|6|6|20|17|7|4|3|0|0|0|3|4	0	0.89
BLM-mTF	GTF2I	14|11|9|18	52	13	4	69|76|62|67|81|91|91|98|22|15|49|15|16|5|22|8|16|16	0	0.89
BLM-mTF	WDR82	3|0|0|0	3	0.75	4	7|8|12|8|14|18|15|17|0|0|0|6|4|3|0|2|3|5	0	0.89
BLM-mTF	HNRNPF	65|62|62|67	256	64	4	103|99|103|93|110|113|110|116|66|60|62|51|54|45|50|40|62|58	0	0.89
BLM-mTF	NOLC1	14|18|13|10	55	13.75	4	31|32|25|28|34|40|36|38|14|13|12|15|23|0|25|6|16|15	0	0.89
BLM-mTF	DDX17	48|49|54|48	199	49.75	4	82|83|86|88|73|69|79|74|67|74|67|59|65|58|65|73|52|56	0	0.89
BLM-mTF	USP5	6|3|8|3	20	5	4	7|10|8|0|10|10|11|11|13|9|26|11|15|4|5|4|10|12	0	0.89
BLM-mTF	CDK11A	2|0|0|0	2	0.5	4	7|0|0|4|10|0|0|0|3|2|3|3|5|0|3|0|4|7	0	0.89
BLM-mTF	SMCHD1	16|20|11|14	61	15.25	4	31|41|32|33|29|26|23|26|11|11|25|9|13|14|16|14|9|13	0	0.89
BLM-mTF	AP2M1	5|4|5|5	19	4.75	4	9|12|8|11|12|12|12|13|11|12|11|5|6|3|5|4|6|7	0	0.89
BLM-mTF	USP7	10|14|8|17	49	12.25	4	93|96|99|90|127|112|122|129|34|30|59|29|35|13|31|9|42|39	0	0.89
BLM-mTF	RPS2	62|73|64|71	270	67.5	4	59|49|46|33|66|61|65|56|60|62|56|38|39|42|48|44|47|46	0	0.89
BLM-mTF	PRPF40A	7|5|6|6	24	6	4	55|56|47|52|58|61|57|54|18|22|25|28|35|16|27|8|29|32	0	0.89
BLM-mTF	RARS	14|9|9|9	41	10.25	4	15|13|8|12|16|25|13|15|28|27|19|11|8|4|6|10|17|15	0	0.89
BLM-mTF	EIF3CL	4|2|2|4	12	3	4	20|21|24|23|24|0|27|26|13|0|21|17|15|2|8|6|18|16	0	0.89
BLM-mTF	RPL9	62|71|63|60	256	64	4	47|55|51|46|74|75|65|67|44|48|39|42|37|27|39|20|57|42	0	0.89
BLM-mTF	KHSRP	25|29|28|31	113	28.25	4	42|45|37|37|39|32|34|34|18|16|29|18|21|10|18|19|24|22	0	0.89
BLM-mTF	SPTAN1	4|2|0|2	8	2	4	121|107|130|121|106|96|91|80|12|10|45|45|41|4|26|3|56|52	0	0.89
BLM-mTF	PDS5A	2|4|2|0	8	2	4	14|11|5|8|12|9|9|7|5|7|7|0|0|0|3|0|2|0	0	0.89
BLM-mTF	TRAP1	47|49|55|49	200	50	4	71|80|70|78|93|89|95|97|91|92|63|47|39|38|56|46|58|56	0	0.89
BLM-mTF	GTF3C4	7|5|3|5	20	5	4	19|20|21|22|27|23|24|23|12|11|12|10|10|3|8|4|8|10	0	0.89
BLM-mTF	PARP1	47|44|53|54	198	49.5	4	91|87|98|107|91|92|95|89|52|47|77|130|123|56|81|58|88|79	0	0.89
BLM-mTF	RPP30	6|4|6|4	20	5	4	20|22|21|20|19|22|21|23|12|14|30|11|13|9|17|8|11|15	0	0.89
BLM-mTF	MECOM	2|0|0|0	2	0.5	4	7|9|6|4|13|10|14|15|0|0|0|0|0|0|0|0|0|0	0	0.89
BLM-mTF	MYBBP1A	31|29|28|28	116	29	4	94|90|90|91|102|90|103|99|39|42|39|32|31|29|34|24|41|37	0	0.89
BLM-mTF	birA	249|282|227|250	1008	252	4	717|717|616|556|1085|1078|1004|1042|135|126|209|135|165|65|171|85|167|172	0	0.89
BLM-mTF	CPSF6	8|6|9|8	31	7.75	4	15|13|15|17|15|16|21|22|6|9|11|0|6|3|4|4|6|6	0	0.89
BLM-mTF	DDX54	9|8|7|13	37	9.25	4	74|64|67|69|71|63|78|87|23|23|28|25|25|9|24|12|29|29	0	0.89
BLM-mTF	MRPS23	4|5|2|3	14	3.5	4	8|8|15|12|12|12|12|12|3|0|7|6|3|2|3|2|6|6	0	0.89
BLM-mTF	WDR5	8|3|3|5	19	4.75	4	27|29|27|33|28|30|27|33|34|39|6|7|8|3|5|4|9|8	0	0.89
BLM-mTF	RPL4	48|48|62|59	217	54.25	4	40|50|51|46|40|39|49|45|53|54|73|34|47|39|40|44|41|36	0	0.89
BLM-mTF	THRAP3	4|6|2|3	15	3.75	4	26|21|24|26|32|29|33|30|9|9|17|8|6|4|9|6|8|10	0	0.89
BLM-mTF	RPL6	81|90|75|78	324	81	4	61|51|72|69|71|65|71|68|45|40|60|59|62|48|57|47|71|63	0	0.89
BLM-mTF	DHX36	2|0|0|0	2	0.5	4	4|4|0|5|4|4|7|4|0|0|5|4|4|4|3|2|4|0	0	0.89
BLM-mTF	SET	3|3|2|0	8	2	4	10|10|6|6|14|13|15|13|13|14|16|0|0|0|5|0|0|2	0	0.89
BLM-mTF	DNM1L	27|34|9|27	97	24.25	4	63|63|51|38|91|87|75|78|53|53|85|25|32|25|49|20|37|37	0	0.89
BLM-mTF	PUF60	7|4|4|2	17	4.25	4	35|31|33|43|29|31|30|35|15|22|31|19|18|14|20|18|18|17	0	0.89
BLM-mTF	DHX38	3|2|4|0	9	2.25	4	21|15|12|7|33|26|33|33|10|8|21|6|8|0|4|2|7|7	0	0.89
BLM-mTF	RPL21	23|25|24|23	95	23.75	4	17|21|27|24|26|29|26|26|24|24|24|23|22|35|26|34|25|27	0	0.89
BLM-mTF	DDX39B	43|36|32|30	141	35.25	4	73|61|62|56|58|52|61|60|38|41|40|37|45|39|39|42|46|50	0	0.89
BLM-mTF	UPF1	6|3|0|6	15	3.75	4	25|20|21|21|36|35|27|36|48|43|67|19|14|14|14|16|20|21	0	0.89
BLM-mTF	CSK	2|0|3|3	8	2	4	0|0|0|0|4|3|4|2|9|14|17|2|0|3|3|3|0|0	0	0.89
BLM-mTF	UBAP2L	20|19|16|18	73	18.25	4	41|40|31|32|57|53|58|61|128|141|64|19|22|20|22|13|25|26	0	0.89
BLM-mTF	XRN2	12|12|16|12	52	13	4	63|55|54|54|59|60|63|65|23|18|27|26|23|15|21|14|27|24	0	0.89
BLM-mTF	EXOSC7	3|2|0|3	8	2	4	20|20|27|17|27|26|25|24|6|5|13|3|6|7|8|4|6|8	0	0.89
BLM-mTF	ETFA	8|8|6|4	26	6.5	4	17|13|16|14|8|7|8|8|3|5|0|17|12|7|13|10|17|13	0	0.89
BLM-mTF	SRRT	5|6|3|0	14	3.5	4	14|12|11|9|14|8|16|12|4|6|4|4|6|0|5|0|7|8	0	0.89
BLM-mTF	SKIV2L2	12|9|10|8	39	9.75	4	30|21|36|22|41|40|37|30|18|10|12|11|11|6|12|7|19|10	0	0.89
BLM-mTF	NSDHL	3|3|0|3	9	2.25	4	13|11|11|9|12|11|13|12|26|22|9|7|13|9|5|7|11|13	0	0.89
BLM-mTF	FTSJ3	30|16|16|17	79	19.75	4	43|37|35|29|30|34|37|46|23|22|27|25|21|8|15|13|23|20	0	0.89
BLM-mTF	DNMT1	4|4|3|5	16	4	4	11|20|14|14|11|10|9|6|0|3|11|8|12|3|3|3|7|8	0	0.89
BLM-mTF	CIZ1	2|0|2|0	4	1	4	0|0|0|0|0|0|0|0|41|43|0|0|0|3|0|4|0|0	0	0.89
BLM-mTF	TBL3	6|10|7|8	31	7.75	4	21|25|28|34|25|27|23|27|9|11|7|10|14|4|10|7|10|11	0	0.89
BLM-mTF	ATP6V1A	3|3|4|2	12	3	4	11|10|7|14|11|9|10|8|9|10|17|8|6|0|12|0|6|7	0	0.89
BLM-mTF	KPNB1	33|36|24|41	134	33.5	4	131|124|123|131|137|130|134|126|44|32|60|42|43|35|61|32|47|48	0	0.89
BLM-mTF	EXOSC2	3|0|0|3	6	1.5	4	25|23|22|24|32|34|41|34|8|9|16|9|8|5|12|2|8|6	0	0.89
BLM-mTF	LUC7L3	2|3|4|2	11	2.75	4	23|27|26|25|27|23|19|17|5|6|8|12|18|8|8|12|12|18	0	0.89
BLM-mTF	EDC3	3|3|3|4	13	3.25	4	42|48|36|33|63|55|64|62|46|54|75|25|22|22|35|22|27|30	0	0.89
BLM-mTF	RAD50	8|6|4|6	24	6	4	29|23|32|27|25|25|23|26|5|7|15|25|25|6|16|7|38|37	0	0.89
BLM-mTF	TPX2	5|2|3|4	14	3.5	4	38|38|48|42|34|31|40|39|6|4|16|14|20|11|20|14|13|14	0	0.89
BLM-mTF	ISY1	9|11|5|5	30	7.5	4	26|26|23|19|21|28|24|22|0|0|0|3|3|6|8|6|3|3	0	0.89
BLM-mTF	HSP90AB1	76|84|85|72	317	79.25	4	55|61|55|49|54|62|73|65|87|88|108|61|59|81|77|85|75|74	0	0.89
BLM-mTF	H2AFY	21|25|25|22	93	23.25	4	22|27|25|25|26|23|15|15|18|21|34|52|46|18|37|17|33|27	0	0.89
BLM-mTF	GFPT1	7|4|2|3	16	4	4	5|6|3|4|4|3|6|6|34|34|19|5|5|3|4|3|6|5	0	0.89
BLM-mTF	DNAJA3	14|19|19|22	74	18.5	4	17|15|17|15|20|16|18|16|56|52|20|18|16|21|21|22|23|22	0	0.89
BLM-mTF	DHX35	3|4|0|0	7	1.75	4	41|34|32|26|51|47|46|47|7|9|16|10|11|2|5|0|10|10	0	0.89
BLM-mTF	EPB41L2	3|3|0|0	6	1.5	4	28|36|30|20|38|37|39|38|12|13|32|9|11|3|4|7|14|13	0	0.89
BLM-mTF	EPPK1	14|14|10|13	51	12.75	4	24|25|24|17|14|15|10|13|150|137|7|5|7|2|3|0|15|18	0	0.89
BLM-mTF	TCEB3	4|7|7|8	26	6.5	4	27|24|21|24|30|35|35|33|10|4|16|3|4|0|4|0|4|6	0	0.89
BLM-mTF	NOC3L	3|2|5|4	14	3.5	4	13|20|14|16|18|21|17|19|7|3|7|2|3|2|3|3|5|3	0	0.89
BLM-mTF	PABPC4	11|7|9|8	35	8.75	4	7|8|9|5|12|15|15|9|18|16|11|13|9|12|12|15|19|11	0	0.89
BLM-mTF	RPN2	25|22|23|23	93	23.25	4	51|44|42|39|42|43|43|42|59|57|36|41|40|23|24|17|50|41	0	0.89
BLM-mTF	ANXA2	19|17|21|19	76	19	4	35|30|32|30|36|32|36|31|8|10|15|25|25|20|26|21|21|23	0	0.89
BLM-mTF	CPSF7	3|0|0|4	7	1.75	4	13|10|10|12|11|9|11|10|4|6|8|3|5|2|4|0|0|4	0	0.89
BLM-mTF	DDX39A	40|36|30|29	135	33.75	4	59|47|45|42|48|44|49|49|40|42|45|29|37|37|39|42|40|38	0	0.89
BLM-mTF	GATAD2B	4|2|0|0	6	1.5	4	9|10|11|13|13|10|16|11|0|0|4|3|3|0|0|0|4|3	0	0.89
BLM-mTF	ANAPC7	2|0|0|2	4	1	4	7|7|10|7|9|7|7|8|0|0|2|0|0|0|5|0|5|0	0	0.89
BLM-mTF	WDR36	13|12|10|11	46	11.5	4	183|180|178|182|205|208|204|194|20|20|42|18|23|17|28|7|17|18	0	0.89
BLM-mTF	NAP1L1	24|28|24|30	106	26.5	4	29|25|24|24|45|44|46|42|30|36|52|19|26|7|19|10|21|22	0	0.89
BLM-mTF	PSMC3	6|4|3|3	16	4	4	31|32|23|27|24|21|22|25|20|22|31|22|34|18|28|14|31|38	0	0.89
BLM-mTF	ALDH18A1	26|29|35|33	123	30.75	4	58|64|70|64|61|55|54|70|81|79|75|48|48|49|65|58|66|64	0	0.89
BLM-mTF	SF3A2	6|0|0|3	9	2.25	4	16|17|9|12|24|22|21|23|10|5|8|8|4|5|6|0|10|6	0	0.89
BLM-mTF	LRRC40	6|7|6|9	28	7	4	3|0|4|0|3|8|5|4|63|60|23|3|3|0|0|0|6|3	0	0.89
BLM-mTF	IPO9	4|0|2|4	10	2.5	4	8|8|5|4|8|7|8|6|15|14|25|0|3|0|0|0|2|3	0	0.89
BLM-mTF	GPATCH1	6|5|2|3	16	4	4	114|121|119|105|127|131|134|126|36|35|75|44|69|26|49|22|62|67	0	0.89
BLM-mTF	LONP1	5|7|0|4	16	4	4	12|11|10|10|18|12|19|14|21|12|5|0|0|0|2|0|0|0	0	0.89
BLM-mTF	HNRNPUL1	5|6|6|5	22	5.5	4	18|12|15|13|14|15|12|15|5|7|10|6|8|2|5|2|5|3	0	0.89
BLM-mTF	DKC1	7|0|0|2	9	2.25	4	11|12|20|12|18|15|16|17|0|0|8|15|23|2|7|3|5|10	0	0.89
BLM-mTF	STAT3	7|5|2|4	18	4.5	4	22|20|11|10|43|43|38|38|22|21|30|8|8|7|7|0|9|7	0	0.89
BLM-mTF	ZNF638	3|2|0|0	5	1.25	4	59|54|67|66|76|69|75|73|4|3|5|14|7|4|17|2|15|15	0	0.89
BLM-mTF	HN1L	7|4|4|6	21	5.25	4	13|12|9|10|12|13|12|13|14|16|18|12|9|4|5|13|9|9	0	0.89
BLM-mTF	DNAJC11	6|9|9|11	35	8.75	4	13|13|12|11|11|12|13|15|19|17|12|9|11|15|10|9|11|12	0	0.89
BLM-mTF	EFTUD2	41|50|40|36	167	41.75	4	223|218|219|197|241|237|234|215|87|79|130|105|105|42|88|40|98|94	0	0.89
BLM-mTF	WDR12	4|0|0|0	4	1	4	12|0|15|17|9|9|0|11|0|0|0|9|8|0|2|0|2|2	0	0.89
BLM-mTF	SUB1	3|2|2|0	7	1.75	4	3|0|0|0|0|2|0|0|5|7|8|8|6|4|4|3|4|5	0	0.89
BLM-mTF	KIAA0090	3|3|0|2	8	2	4	7|14|10|6|4|3|8|8|3|7|3|3|2|0|2|2|4|9	0	0.89
BLM-mTF	PRPF31	4|2|4|0	10	2.5	4	7|12|13|7|7|8|11|5|6|5|4|0|0|0|0|0|0|0	0	0.89
BLM-mTF	NDUFV2	2|3|3|2	10	2.5	4	10|6|7|7|11|11|10|12|4|5|4|6|5|4|0|0|6|5	0	0.89
BLM-mTF	MTHFD1	66|62|60|56	244	61	4	21|26|14|12|30|29|34|32|245|227|54|21|24|27|14|37|28|29	0	0.89
BLM-mTF	RRP12	3|6|2|5	16	4	4	17|18|12|17|26|27|24|25|2|7|7|12|9|4|0|0|5|7	0	0.89
BLM-mTF	MTDH	15|14|8|11	48	12	4	31|26|23|26|40|38|35|47|8|5|14|14|15|4|8|5|18|20	0	0.89
BLM-mTF	SUGP2	20|22|16|20	78	19.5	4	195|185|194|178|269|252|272|265|81|77|94|72|68|30|59|34|65|80	0	0.89
BLM-mTF	BMS1	7|7|3|9	26	6.5	4	24|27|28|29|41|39|38|40|6|5|15|11|10|5|9|3|16|10	0	0.89
BLM-mTF	DDX27	13|13|11|8	45	11.25	4	18|19|27|22|14|12|14|13|18|16|17|15|16|11|12|12|11|13	0	0.89
BLM-mTF	STT3A	7|4|4|6	21	5.25	4	21|19|16|21|21|20|16|16|12|12|11|10|12|10|15|9|13|12	0	0.89
BLM-mTF	LRWD1	2|2|0|0	4	1	4	16|10|9|12|19|12|13|15|3|3|5|0|0|2|0|0|2|0	0	0.89
BLM-mTF	SRPR	2|3|3|3	11	2.75	4	46|43|31|37|61|69|69|70|27|27|39|16|21|12|16|10|23|29	0	0.89
BLM-mTF	EIF3M	7|7|4|0	18	4.5	4	17|15|11|12|17|17|16|17|19|20|16|10|14|6|8|5|12|14	0	0.89
BLM-mTF	MCM5	44|38|41|39	162	40.5	4	31|35|40|26|34|48|34|41|52|59|22|20|20|27|24|33|24|25	0	0.89
BLM-mTF	EBNA1BP2	6|6|6|5	23	5.75	4	20|20|23|25|17|19|17|17|0|0|4|16|17|6|8|6|16|15	0	0.89
BLM-mTF	SLC25A13	38|34|29|34	135	33.75	4	37|33|31|31|38|35|33|31|54|54|26|33|32|20|20|21|41|37	0	0.89
BLM-mTF	GRWD1	5|6|6|3	20	5	4	10|7|13|11|15|14|20|12|10|8|4|8|8|8|7|8|10|10	0	0.89
BLM-mTF	ALYREF	23|20|13|10	66	16.5	4	28|27|33|36|36|32|26|31|22|12|36|19|26|14|27|12|22|20	0	0.89
BLM-mTF	TEX10	4|2|2|0	8	2	4	30|26|28|30|30|32|27|30|6|5|5|4|0|0|4|0|0|3	0	0.89
BLM-mTF	HSPA9	150|145|161|174	630	157.5	4	116|107|111|106|115|127|121|119|83|78|106|80|74|103|130|123|80|75	0	0.89
BLM-mTF	ILF2	49|59|47|46	201	50.25	4	78|72|73|68|82|83|75|75|35|36|55|64|64|28|43|23|63|48	0	0.89
BLM-mTF	CCT5	38|42|44|49	173	43.25	4	82|87|61|56|112|102|97|100|92|91|93|40|47|43|70|28|52|53	0	0.89
BLM-mTF	FTSJD2	13|15|14|15	57	14.25	4	31|27|24|20|46|45|50|46|42|38|60|20|19|10|19|12|23|22	0	0.89
BLM-mTF	FAR1	2|0|0|0	2	0.5	4	3|5|2|2|3|4|2|3|5|6|5|0|0|4|0|6|0|0	0	0.89
BLM-mTF	NUP153	6|13|9|9	37	9.25	4	81|87|76|78|109|104|105|119|102|96|54|21|20|15|36|14|16|23	0	0.89
BLM-mTF	PRPF4	7|7|5|5	24	6	4	30|23|24|23|38|28|36|35|15|15|25|9|10|8|19|9|11|11	0	0.89
BLM-mTF	KIAA1967	19|22|16|22	79	19.75	4	90|83|82|75|102|114|100|106|38|43|67|31|39|15|37|20|35|33	0	0.89
BLM-mTF	NUP50	6|7|5|2	20	5	4	49|57|39|39|60|56|67|52|19|20|24|7|11|5|16|9|9|11	0	0.89
BLM-mTF	NUP88	16|17|11|19	63	15.75	4	30|29|35|32|40|41|38|36|44|37|0|5|4|23|16|16|4|4	0	0.89
BLM-mTF	NUP62	5|8|10|9	32	8	4	30|32|28|29|37|40|43|38|44|38|17|9|9|13|18|15|9|14	0	0.89
BLM-mTF	RRP7A	2|0|0|2	4	1	4	5|4|5|7|10|7|8|7|0|0|6|3|3|0|2|3|0|4	0	0.89
BLM-mTF	DAZAP1	2|3|0|2	7	1.75	4	9|4|5|5|2|2|0|2|15|13|4|7|6|4|0|2|6|4	0	0.89
BLM-mTF	CHAMP1	6|5|6|6	23	5.75	4	54|47|52|52|58|66|76|69|16|16|32|15|15|12|26|7|17|11	0	0.89
BLM-mTF	MGA	14|16|11|9	50	12.5	4	151|147|172|175|188|202|189|204|27|24|43|39|37|5|25|4|46|51	0	0.89
BLM-mTF	PSMD1	3|3|2|4	12	3	4	11|7|4|0|9|11|11|11|11|12|11|11|12|0|0|0|15|11	0	0.89
BLM-mTF	PSMD2	10|9|6|7	32	8	4	18|17|19|17|17|13|14|16|25|19|18|17|12|6|15|7|15|18	0	0.89
BLM-mTF	PSMD3	20|18|17|17	72	18	4	12|12|9|4|18|9|10|8|46|44|19|11|14|12|18|21|20|21	0	0.89
BLM-mTF	NUP133	3|6|4|2	15	3.75	4	57|54|45|48|67|69|69|70|16|14|30|19|14|9|19|8|12|13	0	0.89
BLM-mTF	NDUFA13	3|5|4|2	14	3.5	4	2|2|3|0|4|2|2|0|32|35|3|3|0|7|6|5|2|3	0	0.89
BLM-mTF	ATXN10	3|0|0|3	6	1.5	4	6|4|3|3|9|6|6|6|13|16|20|3|0|2|2|0|3|3	0	0.89
BLM-mTF	YTHDC2	3|0|2|2	7	1.75	4	26|22|23|18|38|45|37|34|29|29|36|10|10|4|6|4|15|11	0	0.89
BLM-mTF	SLU7	2|0|0|0	2	0.5	4	8|9|6|5|9|6|10|13|0|4|9|4|0|0|0|0|0|0	0	0.89
BLM-mTF	ZC3HAV1	3|0|4|6	13	3.25	4	13|12|11|12|14|15|17|17|10|11|17|6|12|5|13|4|8|7	0	0.89
BLM-mTF	FUS	14|16|12|19	61	15.25	4	28|28|28|28|27|26|23|21|17|11|19|23|25|12|22|18|25|23	0	0.89
BLM-mTF	MED23	7|7|4|2	20	5	4	75|84|75|73|83|79|79|86|40|43|55|31|33|10|31|12|36|34	0	0.89
BLM-mTF	NKRF	6|6|3|2	17	4.25	4	19|18|15|19|18|14|19|16|5|0|2|8|5|3|4|9|5|8	0	0.89
BLM-mTF	HDAC2	5|7|6|6	24	6	4	10|16|13|11|26|22|29|23|17|21|13|5|7|9|9|7|6|11	0	0.89
BLM-mTF	RIF1	3|8|6|8	25	6.25	4	82|84|84|82|77|74|72|74|8|5|22|20|23|4|10|3|19|20	0	0.89
BLM-mTF	SF1	8|9|6|0	23	5.75	4	35|35|26|26|36|32|36|38|17|17|20|16|16|4|8|3|14|15	0	0.89
BLM-mTF	EIF2S2	8|8|4|6	26	6.5	4	11|11|8|8|12|11|9|14|11|8|12|6|9|9|7|12|13|11	0	0.89
BLM-mTF	SRSF11	6|8|9|8	31	7.75	4	11|15|16|12|13|9|10|12|5|7|9|12|10|4|4|7|12|8	0	0.89
BLM-mTF	NSUN2	7|11|8|13	39	9.75	4	19|11|14|17|18|14|9|24|33|40|33|11|15|13|14|13|16|14	0	0.89
BLM-mTF	PSME3	25|25|24|23	97	24.25	4	32|37|28|23|36|36|31|42|14|11|35|12|12|18|18|13|16|15	0	0.89
BLM-mTF	SMC1A	17|19|16|15	67	16.75	4	31|24|25|28|22|21|21|16|24|18|12|17|15|8|17|10|18|17	0	0.89
BLM-mTF	IGF2BP3	8|5|6|5	24	6	4	10|11|12|8|9|9|11|10|28|28|23|9|5|11|7|9|6|9	0	0.89
BLM-mTF	AK2	5|0|5|5	15	3.75	4	13|11|14|12|8|7|9|12|0|0|0|4|6|0|7|7|8|5	0	0.89
BLM-mTF	HSPD1	123|138|98|133	492	123	4	205|235|181|148|190|163|168|161|56|45|67|100|111|67|95|78|125|121	0	0.89
BLM-mTF	LRPPRC	20|21|9|14	64	16	4	35|31|28|29|27|27|35|38|13|16|11|6|8|0|8|0|6|7	0	0.89
BLM-mTF	RFC4	3|5|0|0	8	2	4	14|13|15|19|15|15|13|16|3|4|6|3|3|0|2|0|2|0	0	0.89
BLM-mTF	SARNP	4|3|3|2	12	3	4	8|6|5|9|10|7|7|7|0|0|0|6|4|4|5|8|3|4	0	0.89
BLM-mTF	ATP5B	77|76|56|66	275	68.75	4	94|88|82|67|92|76|97|84|140|128|92|45|41|42|53|39|53|51	0	0.89
BLM-mTF	CUL1	2|0|0|0	2	0.5	4	7|9|0|0|3|3|6|0|7|5|0|6|4|0|0|0|3|3	0	0.89
BLM-mTF	SERPINH1	24|22|22|26	94	23.5	4	33|33|28|30|30|27|33|31|23|27|16|24|28|26|23|28|34|31	0	0.89
BLM-mTF	ORC5	2|2|0|0	4	1	4	6|7|9|9|9|9|9|12|5|6|4|0|4|0|3|0|5|5	0	0.89
BLM-mTF	XIAP	2|6|3|2	13	3.25	4	0|0|0|0|0|0|0|0|110|103|4|16|11|5|0|12|7|7	0	0.89
BLM-mTF	NOP56	6|9|6|8	29	7.25	4	37|37|46|45|38|37|41|38|10|11|20|45|44|14|19|16|32|34	0	0.89
BLM-mTF	PRDX3	26|24|30|31	111	27.75	4	34|31|53|50|30|33|26|27|6|7|13|28|30|22|29|22|28|24	0	0.89
BLM-mTF	PAK2	2|0|0|0	2	0.5	4	18|20|7|15|25|25|26|26|30|28|68|19|15|0|17|7|13|13	0	0.89
BLM-mTF	AP3B1	10|9|7|9	35	8.75	4	16|12|16|10|34|36|31|33|19|13|34|9|11|4|14|5|12|13	0	0.89
BLM-mTF	MAVS	2|0|0|0	2	0.5	4	4|2|0|2|4|3|4|4|3|3|10|2|0|0|3|3|0|0	0	0.89
BLM-mTF	CAPZB	4|5|8|10	27	6.75	4	11|11|8|8|17|12|18|13|9|10|8|9|12|9|13|14|18|12	0	0.89
BLM-mTF	EIF3B	5|8|4|7	24	6	4	14|11|7|10|25|20|18|19|17|19|24|14|14|10|12|13|15|19	0	0.89
BLM-mTF	DYNC1H1	44|63|36|45	188	47	4	62|74|63|51|74|79|77|70|92|91|70|70|62|26|44|26|77|80	0	0.89
BLM-mTF	NBN	2|2|0|0	4	1	4	6|5|6|7|12|12|16|15|2|0|3|4|9|0|0|0|8|10	0	0.89
BLM-mTF	PNN	3|2|0|2	7	1.75	4	28|27|18|24|24|16|19|9|0|0|5|14|13|0|3|0|14|12	0	0.89
BLM-mTF	RBM39	17|27|16|18	78	19.5	4	46|45|32|36|39|36|37|39|39|31|29|27|20|24|34|20|29|30	0	0.89
BLM-mTF	TIMM44	6|8|5|6	25	6.25	4	16|21|14|15|12|16|15|19|6|4|6|6|6|7|2|4|6|6	0	0.89
BLM-mTF	MTHFD1L	3|6|6|6	21	5.25	4	7|8|7|9|5|4|4|7|19|16|7|0|4|5|3|0|4|4	0	0.89
BLM-mTF	EIF3L	5|2|0|3	10	2.5	4	6|5|7|5|9|11|11|16|6|5|7|6|5|0|5|4|5|5	0	0.89
BLM-mTF	NUP214	62|56|57|57	232	58	4	105|102|108|97|107|111|103|107|202|190|88|59|48|45|47|54|64|56	0	0.89
BLM-mTF	TUFM	75|70|79|86	310	77.5	4	60|63|59|49|52|58|60|55|75|55|62|43|43|56|61|51|45|48	0	0.89
BLM-mTF	KPNA3	11|10|6|5	32	8	4	23|24|24|23|32|26|25|23|13|11|15|8|10|0|8|0|8|12	0	0.89
BLM-mTF	HNRNPA3	11|14|14|14	53	13.25	4	21|14|21|23|22|28|23|23|7|8|24|22|26|12|22|21|18|20	0	0.89
BLM-mTF	KIF22	3|2|0|3	8	2	4	18|21|17|17|29|21|23|25|11|9|13|7|4|6|7|3|6|9	0	0.89
BLM-mTF	LBR	27|33|27|31	118	29.5	4	84|70|84|63|105|92|106|103|42|43|57|30|35|31|46|38|40|39	0	0.89
BLM-mTF	AURKB	3|4|0|6	13	3.25	4	20|23|26|27|31|34|34|31|5|9|16|9|10|2|10|0|11|10	0	0.89
BLM-mTF	SEC22B	7|6|6|7	26	6.5	4	9|8|8|9|10|12|11|13|5|9|11|5|5|3|9|6|4|6	0	0.89
BLM-mTF	HNRNPH1	116|129|121|119	485	121.25	4	152|147|140|144|140|140|141|151|147|157|70|93|90|72|80|73|79|75	0	0.89
BLM-mTF	ELAVL1	17|14|17|13	61	15.25	4	20|20|20|24|21|21|20|23|25|24|20|16|23|13|14|21|13|13	0	0.89
BLM-mTF	TARS	3|0|3|3	9	2.25	4	2|3|0|2|8|5|4|8|6|5|7|4|2|0|2|0|0|0	0	0.89
BLM-mTF	DDX18	14|8|10|19	51	12.75	4	44|35|36|38|44|36|55|47|13|19|16|22|16|7|15|10|24|17	0	0.89
BLM-mTF	KDM3B	3|4|0|3	10	2.5	4	34|35|25|25|44|54|38|42|31|29|46|12|15|6|14|5|17|19	0	0.89
BLM-mTF	SEC24C	5|4|8|3	20	5	4	16|18|15|13|11|8|9|8|4|3|6|16|14|0|10|5|14|13	0	0.89
BLM-mTF	NOP2	8|12|14|11	45	11.25	4	16|21|18|19|26|28|21|24|6|5|13|18|12|8|11|13|15|13	0	0.89
BLM-mTF	ACLY	23|24|22|25	94	23.5	4	51|50|41|45|64|54|55|55|15|12|48|31|34|19|39|27|23|26	0	0.89
BLM-mTF	PTCD3	4|3|0|0	7	1.75	4	52|59|59|49|49|45|49|57|9|12|18|14|19|7|10|4|24|17	0	0.89
BLM-mTF	AQR	22|30|16|16	84	21	4	164|141|140|145|180|172|161|158|4|5|0|11|11|5|12|3|13|11	0	0.89
BLM-mTF	DBT	4|5|5|3	17	4.25	4	6|5|10|11|4|5|6|5|0|0|0|33|35|47|60|53|40|53	0	0.89
BLM-mTF	TSR1	4|4|2|2	12	3	4	7|9|9|7|10|10|3|8|6|5|14|8|10|15|8|10|7|5	0	0.89
BLM-mTF	CDC73	12|9|5|12	38	9.5	4	24|20|22|14|35|37|35|33|12|10|24|9|18|6|13|7|16|17	0	0.89
BLM-mTF	NOL9	4|0|3|3	10	2.5	4	21|18|17|14|19|18|22|24|6|4|7|3|5|0|3|0|5|4	0	0.89
BLM-mTF	SNRNP200	53|45|40|44	182	45.5	4	335|340|329|297|417|420|410|416|156|135|230|165|157|66|140|43|169|164	0	0.89
BLM-mTF	LRRC59	10|8|8|5	31	7.75	4	15|18|19|18|13|11|10|9|11|12|19|13|9|13|10|18|7|11	0	0.89
BLM-mTF	GLYR1	4|3|4|7	18	4.5	4	27|21|27|23|26|28|25|26|11|10|19|7|3|0|8|0|8|7	0	0.89
BLM-mTF	PRCC	2|0|0|0	2	0.5	4	14|15|16|11|9|17|9|14|0|4|15|0|0|0|0|0|0|0	0	0.89
BLM-mTF	PRPF6	9|4|3|4	20	5	4	45|47|47|43|48|55|59|59|18|16|21|15|21|9|15|6|17|20	0	0.89
BLM-mTF	DDX23	9|9|5|4	27	6.75	4	47|51|52|54|60|58|64|55|12|11|33|17|19|8|22|8|20|17	0	0.89
BLM-mTF	DDX46	27|22|22|21	92	23	4	105|124|95|94|104|101|103|107|62|62|114|40|36|31|50|34|38|34	0	0.89
BLM-mTF	FASN	131|114|97|97	439	109.75	4	235|238|206|196|310|282|304|276|243|234|349|193|172|120|190|127|216|181	0	0.89
BLM-mTF	ABCB7	5|3|3|3	14	3.5	4	14|11|11|6|12|9|12|9|13|9|5|3|2|0|4|0|7|4	0	0.89
BLM-mTF	SRRM1	7|6|2|7	22	5.5	4	12|14|21|9|3|6|4|5|0|4|5|10|5|8|6|7|9|4	0	0.89
BLM-mTF	POLR1C	3|2|0|0	5	1.25	4	4|4|0|2|7|8|11|6|7|8|3|5|0|0|0|0|2|3	0	0.89
BLM-mTF	ARL1	7|7|7|4	25	6.25	4	10|8|6|4|7|8|9|8|15|16|13|16|14|5|9|6|18|9	0	0.89
BLM-mTF	ATP5O	15|14|19|19	67	16.75	4	32|30|30|24|21|22|25|22|13|8|13|16|17|21|19|16|21|20	0	0.89
BLM-mTF	C1QBP	45|51|46|51	193	48.25	4	89|77|71|68|136|131|137|129|105|98|81|40|35|28|41|32|49|47	0	0.89
BLM-mTF	CIRBP	10|3|7|8	28	7	4	19|17|12|16|13|13|14|16|8|8|11|6|9|6|7|4|9|6	0	0.89
BLM-mTF	DHFR	7|7|5|7	26	6.5	4	20|21|10|10|8|9|9|10|30|28|16|10|13|7|3|2|7|11	0	0.89
BLM-mTF	DPM1	14|12|13|10	49	12.25	4	16|16|18|13|15|12|18|16|15|14|9|12|9|20|16|15|12|11	0	0.89
BLM-mTF	EEF2	113|85|86|88	372	93	4	127|107|102|94|140|122|136|126|41|38|59|63|63|48|60|49|78|61	0	0.89
BLM-mTF	EIF2S3	12|13|11|12	48	12	4	18|15|13|9|24|29|17|23|17|16|15|20|10|7|17|11|20|19	0	0.89
BLM-mTF	EIF3A	15|17|15|20	67	16.75	4	44|52|48|41|58|61|54|64|23|27|35|27|29|6|23|8|36|38	0	0.89
BLM-mTF	EIF3I	4|2|2|2	10	2.5	4	14|15|9|7|13|15|14|15|10|8|17|9|6|4|5|3|11|8	0	0.89
BLM-mTF	EIF3F	8|8|8|7	31	7.75	4	9|9|11|10|12|9|9|11|27|21|14|11|8|6|10|6|9|11	0	0.89
BLM-mTF	EIF3E	4|4|3|11	22	5.5	4	18|17|17|13|20|17|19|13|21|22|11|8|13|0|8|3|12|14	0	0.89
BLM-mTF	XRCC6	23|27|22|27	99	24.75	4	71|71|79|79|62|64|56|62|42|48|47|52|56|19|38|20|60|57	0	0.89
BLM-mTF	HADHB	2|3|2|3	10	2.5	4	5|5|0|3|6|3|4|4|21|17|5|5|5|5|6|6|7|8	0	0.89
BLM-mTF	DNAJA1	9|5|10|11	35	8.75	4	20|16|11|11|23|19|31|20|10|11|5|16|12|15|13|9|8|15	0	0.89
BLM-mTF	IRS4	28|31|22|22	103	25.75	4	85|81|72|75|99|98|84|86|84|94|85|23|29|17|29|21|39|33	0	0.89
BLM-mTF	KPNA2	11|15|11|12	49	12.25	4	29|35|30|30|47|45|49|38|30|26|12|12|16|14|13|22|16|11	0	0.89
BLM-mTF	NCBP1	2|0|0|0	2	0.5	4	8|9|7|7|5|5|7|5|2|2|3|4|5|2|6|0|4|4	0	0.89
BLM-mTF	EXOSC10	20|18|11|14	63	15.75	4	81|80|76|73|99|90|100|103|37|36|59|33|32|15|38|14|37|30	0	0.89
BLM-mTF	PPP2CA	6|4|6|3	19	4.75	4	11|11|10|8|7|7|8|7|6|5|7|7|5|4|6|4|9|8	0	0.89
BLM-mTF	PTPN1	5|5|3|4	17	4.25	4	9|9|5|6|8|9|11|14|3|2|8|0|0|2|2|4|5|6	0	0.89
BLM-mTF	RANGAP1	15|15|12|13	55	13.75	4	73|64|76|72|84|75|80|75|28|28|37|25|24|20|27|15|25|29	0	0.89
BLM-mTF	RPL22	8|5|8|7	28	7	4	10|5|5|4|5|5|7|9|18|14|12|7|7|8|5|9|6|8	0	0.89
BLM-mTF	RPN1	7|14|11|15	47	11.75	4	30|25|26|28|21|29|27|34|20|20|15|19|19|12|24|20|27|27	0	0.89
BLM-mTF	RPS28	5|6|6|5	22	5.5	4	7|6|7|8|7|8|11|8|4|5|8|6|7|7|7|9|7|7	0	0.89
BLM-mTF	RPS7	67|55|64|46	232	58	4	50|51|48|36|53|57|53|52|60|52|78|45|38|22|31|27|55|41	0	0.89
BLM-mTF	RPS8	36|46|38|43	163	40.75	4	30|34|32|32|32|35|32|31|47|62|47|30|35|34|32|36|37|32	0	0.89
BLM-mTF	RUVBL1	25|28|25|26	104	26	4	40|39|39|37|49|48|41|45|21|14|42|30|23|28|22|22|31|30	0	0.89
BLM-mTF	SRSF9	3|4|4|4	15	3.75	4	5|7|7|11|6|7|6|8|0|4|0|29|24|6|9|5|7|8	0	0.89
BLM-mTF	SSRP1	7|4|6|8	25	6.25	4	16|18|13|14|9|16|13|9|15|16|18|43|58|7|14|9|27|31	0	0.89
BLM-mTF	VBP1	2|0|2|0	4	1	4	2|2|0|0|6|6|6|6|4|0|3|4|3|0|0|0|7|3	0	0.89
BLM-mTF	AP2B1	15|21|10|19	65	16.25	4	51|54|34|37|62|60|52|53|20|20|25|7|8|3|12|6|8|10	0	0.89
BLM-mTF	EMD	15|13|10|11	49	12.25	4	25|24|20|24|22|25|28|23|14|18|19|11|18|17|16|12|15|17	0	0.89
BLM-mTF	IGBP1	3|0|0|0	3	0.75	4	10|6|7|6|19|13|17|17|12|10|27|4|5|2|3|3|5|4	0	0.89
BLM-mTF	GNL3	15|19|20|22	76	19	4	52|48|48|44|37|39|50|48|31|34|47|35|39|18|25|21|29|32	0	0.89
BLM-mTF	IARS2	3|7|9|9	28	7	4	49|53|46|53|77|76|105|90|26|23|25|21|18|10|18|6|21|18	0	0.89
BLM-mTF	CCAR1	3|2|3|0	8	2	4	10|11|14|16|18|17|15|16|8|6|0|0|0|0|0|2|0|0	0	0.89
BLM-mTF	TRIM24	2|0|0|0	2	0.5	4	23|25|26|30|38|35|34|38|4|4|8|0|0|0|4|0|3|0	0	0.89
BLM-mTF	BAG2	3|0|4|4	11	2.75	4	8|10|7|8|6|8|10|7|0|4|3|9|7|4|5|4|10|7	0	0.89
BLM-mTF	BUB3	11|7|9|8	35	8.75	4	16|17|15|19|13|15|15|10|8|9|12|8|9|10|9|5|9|11	0	0.89
BLM-mTF	DDX5	69|80|77|76	302	75.5	4	121|133|117|130|125|127|135|137|82|87|69|62|63|64|71|69|62|58	0	0.89
BLM-mTF	2024-09-02	2|0|2|3	7	1.75	4	16|14|14|14|16|22|23|21|12|15|34|7|6|6|9|3|8|9	0	0.89
BLM-mTF	FARSA	11|13|10|13	47	11.75	4	12|13|7|9|12|14|17|15|31|25|17|13|13|16|19|16|10|13	0	0.89
BLM-mTF	PRPF3	4|2|2|3	11	2.75	4	41|46|42|42|61|66|62|63|6|5|21|13|8|0|14|4|13|13	0	0.89
BLM-mTF	PRDX6	35|25|24|29	113	28.25	4	38|30|29|24|47|42|47|39|16|21|9|35|27|48|43|36|33|29	0	0.89
BLM-mTF	NDUFA10	3|3|2|0	8	2	4	6|6|7|12|9|4|9|7|14|14|6|5|0|3|8|5|3|0	0	0.89
BLM-mTF	NDUFS3	7|8|6|4	25	6.25	4	15|17|17|17|18|16|20|19|13|11|8|7|12|10|8|7|13|14	0	0.89
BLM-mTF	DRG1	5|7|7|6	25	6.25	4	7|6|7|10|12|13|10|12|7|9|18|11|9|10|12|12|10|8	0	0.89
BLM-mTF	ETF1	6|10|8|10	34	8.5	4	13|8|6|4|16|15|20|20|16|18|22|12|15|9|11|11|15|11	0	0.89
BLM-mTF	SNRPD3	5|4|3|5	17	4.25	4	8|9|8|7|10|11|11|12|7|9|8|5|7|6|7|6|4|5	0	0.89
BLM-mTF	DDX1	23|27|17|22	89	22.25	4	44|40|35|37|37|29|37|37|43|37|29|23|24|13|20|9|34|30	0	0.89
BLM-mTF	QARS	3|4|4|4	15	3.75	4	11|0|8|6|10|9|8|8|3|12|7|9|7|2|6|0|11|3	0	0.89
BLM-mTF	SFPQ	106|98|107|101	412	103	4	64|72|66|61|74|74|83|76|89|101|71|41|52|54|61|50|50|53	0	0.89
BLM-mTF	TIMM50	17|9|12|8	46	11.5	4	27|23|25|27|28|28|30|29|24|27|25|17|10|18|16|17|18|18	0	0.89
BLM-mTF	PFKL	5|10|5|7	27	6.75	4	8|9|4|4|7|8|9|8|38|36|21|7|8|5|6|5|13|13	0	0.89
BLM-mTF	CCT8	39|43|30|34	146	36.5	4	110|113|107|111|161|155|159|172|150|143|191|82|81|77|95|85|84|93	0	0.89
BLM-mTF	CRKL	11|12|12|11	46	11.5	4	6|7|0|0|5|6|6|6|15|9|25|26|33|24|16|23|41|45	0	0.89
BLM-mTF	SMC3	15|13|9|11	48	12	4	27|29|21|17|24|20|19|21|25|29|20|14|11|10|8|7|17|16	0	0.89
BLM-mTF	UBA2	3|6|0|5	14	3.5	4	6|5|3|0|11|11|10|12|9|10|14|9|10|5|7|3|6|11	0	0.89
BLM-mTF	AKAP8L	2|2|0|3	7	1.75	4	6|7|6|5|2|2|0|2|16|17|4|9|14|3|0|0|12|10	0	0.89
BLM-mTF	BCAS2	5|5|3|5	18	4.5	4	33|34|36|42|37|37|40|39|7|7|12|18|19|8|11|4|18|19	0	0.89
BLM-mTF	NAMPT	36|36|29|25	126	31.5	4	12|17|9|11|14|14|13|15|63|61|22|12|16|12|11|10|15|17	0	0.89
BLM-mTF	RHEB	3|5|3|5	16	4	4	7|6|7|7|9|9|14|13|12|9|11|8|9|7|9|6|9|9	0	0.89
BLM-mTF	TRIM28	43|46|38|45	172	43	4	74|68|58|58|80|75|75|73|53|56|76|25|29|20|34|18|27|31	0	0.89
BLM-mTF	EXOSC3	2|0|2|4	8	2	4	24|21|26|22|34|26|25|28|3|0|7|4|2|0|3|0|5|0	0	0.89
BLM-mTF	UQCRC2	28|24|24|24	100	25	4	36|40|32|29|24|19|23|22|85|83|32|14|26|24|21|19|25|25	0	0.89
BLM-mTF	SNRPA1	10|8|4|7	29	7.25	4	46|42|39|37|55|54|49|52|14|17|31|16|15|8|11|6|14|15	0	0.89
BLM-mTF	MYO1D	3|0|0|0	3	0.75	4	5|5|7|2|6|7|6|5|0|0|0|0|0|0|4|0|5|4	0	0.89
BLM-mTF	GNB2L1	43|37|44|38	162	40.5	4	49|52|47|52|61|45|52|49|66|68|44|46|51|35|38|38|44|54	0	0.89
BLM-mTF	FKBP8	7|7|7|6	27	6.75	4	13|13|11|12|9|12|9|8|2|0|0|11|7|6|7|0|11|12	0	0.89
BLM-mTF	SF3B3	29|34|24|27	114	28.5	4	146|148|141|134|188|187|181|203|67|78|90|49|40|42|73|46|54|63	0	0.89
BLM-mTF	RAN	33|32|39|22	126	31.5	4	26|29|24|21|32|36|38|44|43|48|42|26|22|35|35|36|25|26	0	0.89
BLM-mTF	CAPZA1	6|7|15|5	33	8.25	4	33|34|29|25|29|35|34|37|13|16|34|24|25|11|17|10|26|23	0	0.89
BLM-mTF	ARL6IP5	2|0|0|0	2	0.5	4	3|3|0|0|0|0|5|5|10|8|0|3|0|0|0|0|0|0	0	0.89
BLM-mTF	CDIPT	4|5|4|5	18	4.5	4	7|10|9|9|9|10|10|9|7|5|4|6|2|0|5|0|7|7	0	0.89
BLM-mTF	IPO7	10|9|12|7	38	9.5	4	16|21|14|17|19|25|21|18|35|32|38|9|9|8|16|7|9|12	0	0.89
BLM-mTF	PPIH	3|3|2|5	13	3.25	4	29|24|22|22|41|42|45|40|6|0|10|14|7|3|11|4|11|4	0	0.89
BLM-mTF	VARS	13|8|7|9	37	9.25	4	14|13|11|9|29|22|22|25|50|48|23|5|5|5|6|4|7|4	0	0.89
BLM-mTF	GCN1L1	9|11|5|8	33	8.25	4	65|66|51|47|93|81|89|75|81|80|61|36|33|7|23|5|44|34	0	0.89
BLM-mTF	EIF2A	3|5|5|3	16	4	4	4|5|3|6|6|0|5|4|10|14|22|4|4|4|3|2|6|8	0	0.89
BLM-mTF	SF3B2	8|16|10|13	47	11.75	4	50|52|43|51|57|55|47|53|11|12|38|24|18|14|23|13|25|22	0	0.89
BLM-mTF	NOP14	2|0|3|0	5	1.25	4	7|7|6|4|5|7|10|9|0|0|0|3|0|0|0|0|0|3	0	0.89
BLM-mTF	BRIX1	3|3|4|3	13	3.25	4	11|7|13|9|10|6|10|9|4|5|7|17|10|10|12|9|10|8	0	0.89
BLM-mTF	XAB2	119|100|100|98	417	104.25	4	513|512|462|394|574|569|548|563|186|182|251|185|185|73|175|78|190|196	0	0.89
BLM-mTF	GTPBP4	14|10|5|11	40	10	4	35|34|35|35|30|31|24|29|22|25|28|31|28|9|15|7|25|26	0	0.89
BLM-mTF	NCL	68|68|75|78	289	72.25	4	92|87|73|69|80|89|91|78|32|30|42|73|72|53|68|57|63|82	0	0.89
BLM-mTF	KRT9	3|3|19|19	44	11	4	0|0|0|0|0|0|0|0|0|0|4|64|61|129|160|135|67|72	0	0.89
BLM-mTF	HNRNPAB	8|20|17|16	61	15.25	4	29|30|29|27|33|33|28|27|10|11|25|30|26|17|21|20|26|31	0	0.89
BLM-mTF	CPSF1	2|5|0|0	7	1.75	4	29|32|36|38|36|40|46|43|2|0|4|8|5|3|5|2|5|4	0	0.89
BLM-mTF	FAM98A	2|0|0|2	4	1	4	3|3|4|2|5|3|6|4|6|6|5|2|0|0|0|0|3|0	0	0.89
BLM-mTF	NUDC	12|11|12|14	49	12.25	4	13|12|12|9|22|23|20|21|18|21|28|12|11|14|17|23|12|8	0	0.89
BLM-mTF	RUVBL2	25|30|25|32	112	28	4	33|33|33|35|46|46|49|45|18|19|45|21|22|17|21|17|19|26	0	0.89
BLM-mTF	RRP1B	15|13|14|19	61	15.25	4	35|31|40|37|39|38|44|39|11|9|19|11|14|13|14|9|16|15	0	0.89
BLM-mTF	HNRNPA0	13|17|18|17	65	16.25	4	19|18|18|18|23|28|18|21|20|21|25|12|23|11|11|17|16|21	0	0.89
BLM-mTF	SF3A3	5|5|5|6	21	5.25	4	19|23|23|20|21|21|25|24|6|3|17|11|15|15|15|9|14|13	0	0.89
BLM-mTF	WDR3	2|7|0|3	12	3	4	26|23|26|31|27|28|32|27|18|18|14|25|19|9|14|5|16|17	0	0.89
BLM-mTF	DSP	4|9|5|7	25	6.25	4	33|28|16|18|24|26|23|22|115|101|39|55|58|25|32|23|53|59	0	0.89
BLM-mTF	KDM1A	6|5|2|2	15	3.75	4	32|31|29|26|25|27|31|34|35|40|15|5|4|0|4|0|3|3	0	0.89
BLM-mTF	NUDT21	8|10|4|8	30	7.5	4	29|24|24|21|19|22|18|20|7|7|18|7|5|5|6|9|5|0	0	0.89
BLM-mTF	SNRPD1	5|5|4|3	17	4.25	4	24|21|22|21|31|27|26|28|2|0|8|15|0|2|7|0|12|13	0	0.89
BLM-mTF	ERLIN2	9|10|7|8	34	8.5	4	22|23|27|29|25|25|31|26|14|14|11|15|17|12|13|6|22|19	0	0.89
BLM-mTF	SUPT16H	8|7|7|6	28	7	4	9|10|8|10|12|15|7|6|14|12|16|62|60|4|19|7|34|30	0	0.89
BLM-mTF	U2AF2	15|21|13|17	66	16.5	4	55|51|56|59|54|54|46|54|18|25|38|31|31|23|30|13|32|32	0	0.89
BLM-mTF	EPRS	22|25|20|23	90	22.5	4	15|14|15|14|24|22|17|14|54|42|36|26|27|9|17|16|34|20	0	0.89
BLM-mTF	NDUFA9	11|10|10|10	41	10.25	4	13|12|15|13|17|17|20|17|26|26|9|11|9|9|12|5|10|15	0	0.89
BLM-mTF	TRIM25	9|11|14|14	48	12	4	9|11|15|16|17|10|17|19|17|16|26|12|16|10|16|12|13|13	0	0.89
BLM-mTF	SNW1	8|9|7|10	34	8.5	4	39|36|42|35|38|37|41|40|21|20|35|30|30|8|16|11|26|30	0	0.89
BLM-mTF	ZNF281	26|29|28|17	100	25	4	106|100|122|109|141|131|137|147|41|38|73|45|48|24|53|18|46|45	0	0.89
BLM-mTF	GNL2	5|9|9|10	33	8.25	4	14|14|19|14|18|13|14|21|6|7|15|8|5|4|4|0|7|2	0	0.89
BLM-mTF	PDCD11	4|4|0|3	11	2.75	4	18|23|19|20|16|16|14|14|12|12|11|16|14|4|10|4|11|11	0	0.89
BLM-mTF	ECH1	50|52|42|54	198	49.5	4	29|32|29|20|27|20|25|21|6|6|12|34|31|29|54|22|57|44	0	0.89
BLM-mTF	NUMA1	7|9|9|3	28	7	4	38|35|72|58|44|38|41|38|8|10|11|20|20|8|10|7|20|20	0	0.89
BLM-mTF	LIG3	4|4|2|0	10	2.5	4	15|15|14|8|7|8|14|13|5|8|9|6|5|2|2|0|8|8	0	0.89
BLM-mTF	TRIM33	3|4|3|0	10	2.5	4	4|5|8|4|12|15|10|15|4|3|10|0|0|0|0|0|2|0	0	0.89
BLM-mTF	HNRNPH2	54|52|51|55	212	53	4	49|47|55|54|47|51|52|52|27|29|13|25|27|22|24|26|26|23	0	0.89
BLM-mTF	MCM6	15|8|7|10	40	10	4	23|19|17|21|15|19|20|24|25|22|29|13|10|9|8|8|16|14	0	0.89
BLM-mTF	CORO1C	5|4|6|5	20	5	4	18|14|13|16|20|28|21|24|14|14|21|11|12|6|12|10|9|9	0	0.89
BLM-mTF	GNPAT	3|4|5|5	17	4.25	4	8|9|11|7|10|8|8|10|2|0|0|6|7|6|7|3|5|6	0	0.89
BLM-mTF	DIMT1	3|4|0|0	7	1.75	4	3|7|7|2|7|8|11|8|15|12|10|4|3|4|6|8|5|7	0	0.89
BLM-mTF	LSM3	4|4|0|2	10	2.5	4	11|13|14|15|11|9|11|9|4|0|4|0|3|5|6|4|3|0	0	0.89
BLM-mTF	PRPF19	25|21|20|18	84	21	4	72|75|91|95|84|83|72|78|19|19|37|44|37|9|23|12|34|34	0	0.89
BLM-mTF	PSMD6	3|3|3|4	13	3.25	4	2|6|0|3|8|6|5|6|8|0|6|5|7|4|4|3|9|8	0	0.89
BLM-mTF	EIF4A3	37|33|32|30	132	33	4	41|38|36|39|47|41|47|39|40|33|23|26|18|7|22|16|26|27	0	0.89
BLM-mTF	SAFB2	5|4|3|4	16	4	4	17|11|13|22|17|19|26|27|15|9|17|10|12|9|9|10|10|8	0	0.89
BLM-mTF	NOP58	28|14|23|22	87	21.75	4	40|36|36|27|52|47|41|44|27|20|28|43|40|17|33|20|31|25	0	0.89
BLM-mTF	SF3B14	9|2|6|0	17	4.25	4	9|16|12|16|23|21|20|22|4|9|15|5|8|6|6|7|9|11	0	0.89
BLM-mTF	COPZ1	3|6|6|5	20	5	4	9|10|8|7|12|13|11|13|9|8|8|9|7|10|9|5|7|10	0	0.89
BLM-mTF	SND1	47|55|43|41	186	46.5	4	57|58|58|58|62|63|67|65|31|26|65|39|33|30|40|26|32|33	0	0.89
BLM-mTF	XPOT	19|22|17|20	78	19.5	4	14|20|15|14|18|16|18|21|42|35|45|21|18|10|14|10|29|30	0	0.89
BLM-mTF	ACOT9	4|5|5|7	21	5.25	4	13|15|5|8|8|6|10|9|26|26|9|11|7|6|13|7|11|9	0	0.89
BLM-mTF	CPVL	4|0|2|0	6	1.5	4	19|18|14|10|29|28|23|29|14|16|19|8|7|0|5|2|8|6	0	0.89
BLM-mTF	C16orf80	3|3|4|4	14	3.5	4	6|7|5|5|11|11|11|11|8|7|5|0|2|2|3|2|3|0	0	0.89
BLM-mTF	WDR70	3|0|0|0	3	0.75	4	4|6|4|0|8|6|9|9|8|10|12|0|0|0|2|0|0|4	0	0.89
BLM-mTF	AGK	4|4|4|4	16	4	4	10|10|6|9|12|13|14|12|10|8|7|5|3|3|5|4|3|4	0	0.89
BLM-mTF	DLD	4|8|2|2	16	4	4	10|11|10|11|8|10|14|8|21|18|14|9|9|5|9|6|13|8	0	0.89
BLM-mTF	MYO6	4|0|2|0	6	1.5	4	49|44|49|56|78|80|66|68|32|26|61|42|50|20|29|16|60|47	0	0.89
BLM-mTF	FLOT2	3|0|2|0	5	1.25	4	9|10|8|9|10|5|6|5|2|4|4|0|0|0|5|0|3|2	0	0.89
BLM-mTF	YARS2	5|5|0|5	15	3.75	4	9|7|4|6|0|3|3|2|29|32|8|4|3|0|2|0|4|2	0	0.89
BLM-mTF	IARS	20|26|27|20	93	23.25	4	22|25|26|34|28|23|23|26|68|83|56|25|24|14|19|12|21|34	0	0.89
BLM-mTF	EXOSC4	4|3|3|4	14	3.5	4	13|15|14|15|16|14|15|16|0|6|13|3|3|5|6|4|3|3	0	0.89
BLM-mTF	HCFC1	18|15|12|12	57	14.25	4	122|109|116|104|132|123|123|124|51|49|65|34|26|22|38|17|30|40	0	0.89
BLM-mTF	DDX24	6|5|2|5	18	4.5	4	14|9|12|11|10|12|16|13|3|3|2|5|0|4|5|6|3|3	0	0.89
BLM-mTF	NUP107	4|5|2|6	17	4.25	4	23|26|33|33|40|50|42|44|13|11|13|11|10|0|7|0|8|4	0	0.89
BLM-mTF	HIST1H2BD	160|178|156|165	659	164.75	4	136|135|167|140|155|155|147|144|93|97|152|282|278|105|131|92|157|162	0	0.89
BLM-mTF	HIST1H2BB	160|177|156|161	654	163.5	4	135|132|166|137|154|154|148|142|92|97|150|279|278|107|131|93|156|162	0	0.89
BLM-mTF	RHOA	5|3|9|6	23	5.75	4	14|9|7|6|25|18|19|0|5|7|7|10|11|4|5|5|13|9	0	0.89
BLM-mTF	NPM1	132|138|142|126	538	134.5	4	131|132|145|137|149|152|139|160|76|75|101|65|81|79|88|64|75|63	0	0.89
BLM-mTF	NMT1	3|5|2|4	14	3.5	4	8|0|6|0|10|6|9|12|10|10|12|0|4|5|0|4|3|6	0	0.89
BLM-mTF	PPIA	90|61|75|73	299	74.75	4	58|60|69|61|67|64|54|54|8|8|17|38|34|27|31|21|31|30	0	0.89
BLM-mTF	PFKP	6|11|12|12	41	10.25	4	11|10|10|10|19|17|20|23|23|23|15|11|14|12|14|9|16|16	0	0.89
BLM-mTF	MTA1	7|10|8|11	36	9	4	39|45|50|33|31|27|40|46|13|13|21|16|13|10|13|13|17|19	0	0.89
BLM-mTF	MTA2	2|2|0|0	4	1	4	26|22|24|28|30|31|31|36|5|2|11|6|11|5|11|3|9|9	0	0.89
BLM-mTF	FLNA	51|50|56|48	205	51.25	4	179|195|175|158|337|286|305|304|220|221|380|155|134|93|161|101|175|161	0	0.89
BLM-mTF	FLNB	5|6|5|6	22	5.5	4	29|43|48|27|64|31|59|50|19|20|29|17|10|0|16|4|20|16	0	0.89
BLM-mTF	KIF4A	5|2|6|4	17	4.25	4	13|20|14|14|28|36|37|30|5|5|16|9|8|0|8|5|12|10	0	0.89
BLM-mTF	LUC7L2	3|3|4|2	12	3	4	4|4|5|4|4|4|3|4|6|5|7|6|5|3|5|3|4|4	0	0.89
BLM-mTF	HNRNPC	28|20|28|26	102	25.5	4	41|44|26|48|27|26|36|37|27|25|44|35|60|31|39|34|24|44	0	0.89
BLM-mTF	BCLAF1	3|3|5|4	15	3.75	4	20|22|24|24|24|27|25|25|3|2|12|7|8|3|5|7|7|6	0	0.89
BLM-mTF	GNAS	5|6|4|4	19	4.75	4	23|25|16|19|25|34|31|32|11|14|9|6|6|2|5|4|9|7	0	0.89
BLM-mTF	PCCB	942|952|965|876	3735	933.75	4	352|337|352|331|348|355|331|338|330|306|481|323|308|340|351|320|366|340	0	0.89
BLM-mTF	TP53	8|7|9|8	32	8	4	0|5|0|0|0|0|5|8|12|15|24|26|30|11|11|8|41|41	0	0.89
BLM-mTF	CUL4B	4|0|4|0	8	2	4	9|12|12|9|13|12|11|13|2|3|12|0|0|0|0|0|4|0	0	0.89
BLM-mTF	MYH9	35|44|24|30	133	33.25	4	15|18|24|24|22|24|6|7|16|18|35|38|45|14|57|19|175|188	0	0.89
BLM-mTF	MYH10	9|11|4|4	28	7	4	0|0|3|0|0|2|0|0|5|6|5|20|17|0|22|0|143|138	0	0.89
BLM-mTF	RBFOX2	4|3|3|0	10	2.5	4	5|5|3|3|5|3|0|3|16|20|2|3|3|0|2|0|0|4	0	0.89
BLM-mTF	TNPO1	4|3|5|2	14	3.5	4	20|16|15|14|35|28|35|33|12|12|24|7|5|0|0|0|7|7	0	0.89
BLM-mTF	ACACB	536|531|457|516	2040	510	4	171|145|139|117|99|100|98|91|183|148|282|206|249|340|318|341|269|258	0	0.89
BLM-mTF	ACACA	59|53|63|63	238	59.5	4	1091|61|1055|954|977|936|918|853|634|586|947|67|1122|1403|1227|1384|1236|1175	0	0.89
BLM-mTF	PRKDC	123|136|97|110	466	116.5	4	350|353|345|312|343|317|355|343|176|160|168|110|118|78|103|61|162|131	0	0.89
BLM-mTF	HNRNPA1	52|55|50|58	215	53.75	4	49|49|48|54|83|72|71|63|42|37|58|44|44|36|46|36|41|41	0	0.89
BLM-mTF	HNRNPM	85|93|88|94	360	90	4	164|144|138|138|210|215|204|210|235|220|89|70|67|70|73|76|69|69	0	0.89
BLM-mTF	PCBP2	22|16|13|17	68	17	4	48|28|20|21|28|17|28|17|32|36|18|15|14|9|15|11|21|18	0	0.89
BLM-mTF	PTBP1	135|150|123|149	557	139.25	4	206|219|224|248|179|195|172|178|94|84|128|107|96|62|95|53|90|98	0	0.89
BLM-mTF	TUBB	121|122|117|110	470	117.5	4	69|67|71|66|85|95|104|88|92|85|82|45|51|53|67|38|56|58	0	0.89
BLM-mTF	RANBP2	5|4|6|3	18	4.5	4	142|148|167|169|157|157|160|151|91|89|112|64|67|34|51|32|92|69	0	0.89
BLM-mTF	CBX3	5|11|6|7	29	7.25	4	21|21|25|23|24|27|26|26|9|6|12|14|19|6|11|7|12|9	0	0.89
BLM-mTF	PRMT1	6|7|8|6	27	6.75	4	11|14|12|16|13|13|11|13|4|0|13|7|8|0|6|0|7|6	0	0.89
BLM-mTF	HSP90AA1	59|85|74|62	280	70	4	43|46|35|36|46|43|43|46|65|68|85|59|57|68|74|81|72|72	0	0.89
BLM-mTF	MAP1B	19|21|14|16	70	17.5	4	253|253|231|241|332|312|294|293|193|183|279|162|159|74|137|72|147|158	0	0.89
BLM-mTF	NXF1	6|3|4|6	19	4.75	4	23|23|25|24|15|16|17|23|18|16|8|9|8|0|8|7|13|11	0	0.89
BLM-mTF	SLC25A5	41|39|39|42	161	40.25	4	26|33|23|24|41|41|40|42|53|57|33|23|24|29|30|37|27|27	0	0.89
BLM-mTF	SLC25A4	7|6|6|8	27	6.75	4	10|10|10|6|9|7|9|10|17|15|8|8|11|14|13|15|8|9	0	0.89
BLM-mTF	RPS3	71|92|75|90	328	82	4	67|56|65|66|76|73|65|79|71|82|68|50|49|62|61|77|55|54	0	0.89
BLM-mTF	HK1	6|6|6|3	21	5.25	4	10|9|6|11|10|7|11|7|19|17|8|2|4|0|2|0|4|4	0	0.89
BLM-mTF	FANCI	11|7|6|8	32	8	4	40|33|34|15|46|44|57|51|23|23|38|8|8|4|8|3|17|13	0	0.89
BLM-mTF	2024-09-09	2|3|0|4	9	2.25	4	17|11|9|8|28|31|25|26|14|18|27|7|11|0|0|0|10|12	0	0.89
BLM-mTF	HSPA5	38|32|34|28	132	33	4	59|68|51|49|70|73|71|71|33|38|48|40|51|42|49|39|55|53	0	0.89
BLM-mTF	CAD	22|15|15|11	63	15.75	4	28|33|33|31|38|40|28|27|54|52|40|38|35|21|20|18|45|47	0	0.89
BLM-mTF	NOL6	4|4|0|0	8	2	4	32|34|24|32|30|35|41|41|6|2|11|6|5|4|9|3|6|2	0	0.89
BLM-mTF	PMS1	67|68|65|68	268	67	4	53|59|47|44|73|68|59|61|40|42|63|40|42|6|20|12|37|38	0	0.89
BLM-mTF	MAP4	6|12|4|9	31	7.75	4	115|109|92|76|206|187|189|187|123|124|218|76|79|36|72|40|89|85	0	0.89
BLM-mTF	TOP2A	4|3|2|2	11	2.75	4	19|19|20|19|20|31|19|15|12|10|11|251|279|27|73|42|143|138	0	0.89
BLM-mTF	SHMT2	10|7|7|9	33	8.25	4	16|16|12|11|26|21|23|24|29|27|13|11|10|4|4|3|9|7	0	0.89
BLM-mTF	CTTN	11|11|8|12	42	10.5	4	14|16|13|14|20|24|19|21|18|19|38|8|9|8|15|15|9|9	0	0.89
BLM-mTF	NDRG1	2|0|2|0	4	1	4	0|0|0|0|3|0|0|0|12|11|14|5|0|0|3|0|5|2	0	0.89
BLM-mTF	TCOF1	8|6|11|5	30	7.5	4	20|16|15|18|23|20|24|18|5|4|9|7|8|3|12|7|6|5	0	0.89
BLM-mTF	NUP93	11|15|8|11	45	11.25	4	25|21|16|15|20|20|20|26|35|36|21|20|9|12|7|9|22|21	0	0.89
BLM-mTF	GART	49|57|63|39	208	52	4	60|50|54|42|58|59|55|50|114|107|97|50|43|31|42|32|56|48	0	0.89
BLM-mTF	SON	7|5|3|0	15	3.75	4	46|51|57|68|45|49|46|38|21|15|20|45|49|9|29|9|39|43	0	0.89
BLM-mTF	TCERG1	3|0|0|0	3	0.75	4	14|14|11|8|11|14|9|7|6|8|7|6|4|5|5|5|5|6	0	0.89
BLM-mTF	SLC25A11	23|29|21|20	93	23.25	4	38|39|31|31|34|36|38|34|26|30|25|29|29|27|26|27|31|35	0	0.89
BLM-mTF	ATP1A1	15|19|21|23	78	19.5	4	41|50|36|37|33|34|35|39|20|20|21|12|12|12|16|18|22|21	0	0.89
BLM-mTF	PYGB	5|5|3|5	18	4.5	4	4|6|5|3|9|5|10|9|12|14|5|5|0|0|0|3|5|5	0	0.89
BLM-mTF	PPP2R1A	55|52|45|51	203	50.75	4	50|52|49|38|52|44|42|35|17|19|33|14|18|15|38|16|20|18	0	0.89
BLM-mTF	CAND1	52|41|34|40	167	41.75	4	43|31|24|23|44|39|51|43|60|57|45|22|16|17|19|13|23|21	0	0.89
BLM-mTF	MATR3	43|43|40|39	165	41.25	4	90|89|91|95|110|104|105|93|23|27|25|40|40|37|47|41|44|42	0	0.89
BLM-mTF	HELLS	210|210|189|186	795	198.75	4	366|363|292|278|493|502|498|468|243|231|325|171|168|105|176|110|195|176	0	0.89
BLM-mTF	API5	6|6|4|5	21	5.25	4	14|10|11|11|11|12|13|9|0|0|2|0|2|5|5|0|4|3	0	0.89
BLM-mTF	PHB2	55|57|45|54	211	52.75	4	55|56|48|46|76|68|69|61|73|76|64|37|31|38|47|40|37|37	0	0.89
BLM-mTF	NAT10	12|16|4|15	47	11.75	4	67|51|54|46|58|61|66|71|33|32|22|37|26|13|24|14|41|30	0	0.89
BLM-mTF	TLN1	6|9|6|8	29	7.25	4	67|61|39|42|111|112|112|102|66|62|127|24|26|14|31|10|34|34	0	0.89
BLM-mTF	NONO	104|123|99|109	435	108.75	4	147|139|142|129|125|127|133|136|178|197|117|82|75|71|74|77|80|88	0	0.89
BLM-mTF	SYNCRIP	58|55|51|48	212	53	4	50|47|68|54|57|58|53|57|47|42|71|48|53|32|37|27|50|47	0	0.89
BLM-mTF	SFXN1	38|38|26|34	136	34	4	36|39|30|30|20|22|27|27|45|49|28|20|19|7|16|11|33|29	0	0.89
BLM-mTF	BRCA1	22|16|15|13	66	16.5	4	45|48|37|41|61|58|59|60|15|11|28|18|22|0|7|2|17|22	0	0.89
BLM-mTF	KRT18	21|21|20|17	79	19.75	4	21|24|21|21|21|15|15|17|47|47|21|26|26|7|15|8|21|25	0	0.89
BLM-mTF	KRT10	11|14|15|26	66	16.5	4	0|0|0|0|0|0|0|0|0|0|12|80|84|140|202|144|79|61	0	0.89
BLM-mTF	NUP155	12|14|9|10	45	11.25	4	20|20|20|27|17|18|25|24|10|10|14|12|10|8|13|7|10|13	0	0.89
BLM-mTF	PSMC5	15|13|12|14	54	13.5	4	26|29|22|19|39|43|47|48|37|29|39|23|27|5|22|9|27|34	0	0.89
BLM-mTF	SRP68	5|5|6|3	19	4.75	4	17|15|11|9|18|16|19|17|12|9|11|10|11|6|11|6|13|16	0	0.89
BLM-mTF	ATP2A2	59|61|57|46	223	55.75	4	102|95|86|86|99|93|88|95|54|57|64|44|46|38|51|33|57|53	0	0.89
BLM-mTF	HLA-A	4|3|0|0	7	1.75	4	7|9|8|5|4|4|4|3|2|0|0|5|3|4|5|5|3|2	0	0.89
BLM-mTF	EIF2C2	3|4|2|3	12	3	4	10|14|10|18|23|34|33|38|50|48|17|18|24|3|13|5|21|21	0	0.89
BLM-mTF	SKP1	7|7|5|10	29	7.25	4	16|19|18|18|21|22|21|22|16|12|11|11|12|5|7|6|10|9	0	0.89
BLM-mTF	NASP	3|4|0|5	12	3	4	15|11|7|5|16|26|15|16|8|5|9|6|0|6|11|3|4|2	0	0.89
BLM-mTF	CSE1L	30|35|28|28	121	30.25	4	44|47|30|28|60|47|56|56|17|18|15|19|23|22|20|20|27|27	0	0.89
BLM-mTF	PPP2R2A	15|18|15|20	68	17	4	18|15|18|18|28|21|21|26|12|17|20|31|33|19|20|13|45|38	0	0.89
BLM-mTF	CSNK2A1	5|10|11|9	35	8.75	4	7|9|12|14|12|9|9|11|39|43|13|10|11|6|10|3|9|7	0	0.89
BLM-mTF	DIDO1	2|0|0|0	2	0.5	4	64|60|74|72|71|69|78|73|8|7|16|10|8|5|11|3|9|8	0	0.89
BLM-mTF	DDX3X	55|68|44|63	230	57.5	4	87|84|82|72|108|96|107|111|99|101|63|75|69|60|70|47|82|83	0	0.89
BLM-mTF	ADAR	11|13|15|9	48	12	4	47|49|49|53|50|51|62|60|21|23|34|25|23|17|26|22|21|21	0	0.89
BLM-mTF	EIF4G1	53|68|55|65	241	60.25	4	52|58|55|61|66|79|66|72|49|46|83|33|42|26|48|37|35|41	0	0.89
BLM-mTF	DPYSL2	3|2|4|4	13	3.25	4	26|26|17|16|39|41|40|38|32|34|60|12|15|7|22|9|12|14	0	0.89
BLM-mTF	CRMP1	2|2|0|0	4	1	4	3|4|0|0|6|5|3|3|9|10|13|0|0|0|0|0|0|0	0	0.89
BLM-mTF	TUBG1	5|4|4|4	17	4.25	4	4|5|0|2|2|0|4|3|37|30|9|6|4|2|0|4|9|8	0	0.89
BLM-mTF	EIF6	2|4|7|6	19	4.75	4	13|13|15|16|8|11|8|8|6|4|2|10|11|0|0|8|11|7	0	0.89
BLM-mTF	RFC2	2|2|0|2	6	1.5	4	12|17|16|15|12|9|10|10|5|8|8|3|3|2|4|0|3|0	0	0.89
BLM-mTF	ACTG1	38|50|50|50	188	47	4	63|53|62|48|59|56|59|58|99|86|71|37|35|40|43|38|51|52	0	0.89
BLM-mTF	PRDX1	75|81|78|74	308	77	4	54|63|55|55|54|58|52|52|49|44|64|67|66|62|63|78|55|64	0	0.89
BLM-mTF	PRDX2	51|63|58|61	233	58.25	4	56|53|56|56|50|52|48|51|37|33|53|49|50|41|39|37|35|40	0	0.89
BLM-mTF	SMARCA5	10|6|10|9	35	8.75	4	71|66|68|74|63|52|49|57|32|26|29|33|30|18|23|17|32|36	0	0.89
BLM-mTF	PRKAG1	3|3|3|0	9	2.25	4	13|10|9|0|9|6|11|7|4|5|4|0|0|0|3|3|8|4	0	0.89
BLM-mTF	PICALM	3|0|0|0	3	0.75	4	20|15|10|10|14|10|12|13|22|22|13|6|6|3|5|0|11|8	0	0.89
BLM-mTF	PKM2	99|118|97|117	431	107.75	4	87|90|71|100|98|20|98|116|176|174|82|114|110|90|94|98|135|121	0	0.89
BLM-mTF	MCM4	33|26|20|20	99	24.75	4	33|20|24|18|34|36|34|22|63|58|44|24|32|24|20|20|31|29	0	0.89
BLM-mTF	SCFD1	5|3|2|3	13	3.25	4	7|8|8|7|11|7|10|11|8|11|10|6|6|2|2|0|5|7	0	0.89
BLM-mTF	MCM7	42|49|46|39	176	44	4	37|41|39|28|44|43|36|38|97|92|61|39|31|30|36|29|44|51	0	0.89
BLM-mTF	ZNF326	5|9|3|9	26	6.5	4	7|9|10|10|6|11|8|10|18|23|7|12|11|12|4|20|12|9	0	0.89
BLM-mTF	RAB5C	8|11|13|11	43	10.75	4	24|23|18|21|23|21|20|22|15|15|13|11|14|18|16|15|15|11	0	0.89
BLM-mTF	KRT8	57|57|51|46	211	52.75	4	47|47|45|41|53|45|44|38|66|61|42|25|25|16|23|18|26|29	0	0.89
BLM-mTF	KRT1	11|8|21|32	72	18	4	0|0|3|0|0|0|0|0|0|0|9|54|61|132|126|130|44|53	0	0.89
BLM-mTF	KRT2	12|10|10|18	50	12.5	4	0|0|0|0|0|0|0|0|0|0|4|21|21|72|79|85|17|22	0	0.89
BLM-mTF	CCT4	49|49|53|53	204	51	4	46|47|42|42|54|60|59|62|106|88|75|37|36|34|43|33|45|41	0	0.89
BLM-mTF	ANKRD17	4|0|0|2	6	1.5	4	13|12|7|6|23|26|27|22|30|34|28|5|9|7|12|0|7|7	0	0.89
BLM-mTF	MCM3	46|54|44|40	184	46	4	57|56|48|48|45|44|51|54|40|42|31|25|29|28|30|23|29|24	0	0.89
BLM-mTF	XPO1	19|19|16|12	66	16.5	4	42|40|32|31|51|51|51|54|35|35|30|11|7|3|12|2|14|10	0	0.89
BLM-mTF	LARP1	5|7|5|4	21	5.25	4	22|18|15|12|27|24|29|22|21|16|34|17|15|7|12|5|22|23	0	0.89
BLM-mTF	ZNF512	2|0|0|0	2	0.5	4	4|4|4|5|4|9|6|5|0|0|0|0|0|0|0|0|0|0	0	0.89
BLM-mTF	HSPH1	15|15|14|11	55	13.75	4	40|30|31|31|56|42|43|40|8|9|10|26|32|14|21|14|26|20	0	0.89
BLM-mTF	HDLBP	5|9|3|5	22	5.5	4	32|27|24|20|35|31|38|45|27|26|49|8|9|8|13|7|14|15	0	0.89
BLM-mTF	CCT6A	48|54|41|42	185	46.25	4	63|54|40|38|60|60|53|55|106|92|82|31|33|32|53|28|50|41	0	0.89
BLM-mTF	CDK1	27|24|29|30	110	27.5	4	34|27|25|25|29|37|34|38|68|69|51|26|21|16|17|23|24|33	0	0.89
BLM-mTF	CDK2	4|5|6|0	15	3.75	4	9|9|0|5|7|8|7|5|16|19|15|5|8|6|5|6|6|7	0	0.89
BLM-mTF	CNN3	3|0|3|4	10	2.5	4	5|4|4|4|13|12|13|10|8|9|19|6|2|2|3|8|6|5	0	0.89
BLM-mTF	DEK	4|7|6|6	23	5.75	4	12|12|10|11|9|11|10|12|2|4|4|6|5|10|6|10|5|4	0	0.89
BLM-mTF	EEF1A1	111|128|118|114	471	117.75	4	56|56|47|52|79|84|88|109|98|97|88|34|47|68|55|72|61|52	0	0.89
BLM-mTF	EIF4A1	85|100|102|111	398	99.5	4	91|81|58|55|67|101|55|55|88|77|65|55|40|74|65|55|84|54	0	0.89
BLM-mTF	ENO1	236|238|199|220	893	223.25	4	174|169|140|149|174|183|174|168|436|424|262|118|120|86|100|76|151|142	0	0.89
BLM-mTF	PSMC2	9|3|6|5	23	5.75	4	16|16|13|16|20|18|20|20|20|17|27|10|17|7|13|5|15|14	0	0.89
BLM-mTF	ABCD3	19|14|11|17	61	15.25	4	40|40|27|33|38|39|40|43|29|29|26|20|23|18|25|10|34|23	0	0.89
BLM-mTF	RAB2A	6|8|8|9	31	7.75	4	12|12|13|14|13|14|16|16|9|11|9|12|10|10|5|9|16|16	0	0.89
BLM-mTF	RBBP4	2|0|0|3	5	1.25	4	14|8|9|14|12|8|13|8|0|0|0|9|5|2|5|6|5|3	0	0.89
BLM-mTF	TAGLN2	54|50|47|55	206	51.5	4	66|66|68|57|92|92|86|87|80|80|100|51|52|47|54|34|59|56	0	0.89
BLM-mTF	OAT	10|6|7|9	32	8	4	20|25|12|18|25|26|25|27|38|28|13|14|14|4|5|7|16|11	0	0.89
BLM-mTF	PABPC1	23|19|21|22	85	21.25	4	19|22|29|28|31|31|32|26|33|21|34|33|24|26|28|25|34|29	0	0.89
BLM-mTF	WARS	17|18|13|15	63	15.75	4	23|24|16|15|36|30|35|35|75|76|25|18|17|2|3|3|33|23	0	0.89
BLM-mTF	ATP5A1	226|210|165|203	804	201	4	173|153|145|148|171|177|154|177|256|235|137|98|90|95|109|90|113|105	0	0.89
BLM-mTF	CLTC	40|38|40|32	150	37.5	4	50|49|39|43|45|45|43|38|17|25|23|24|24|21|29|17|27|33	0	0.89
BLM-mTF	KIF5B	6|0|3|0	9	2.25	4	32|24|23|27|44|38|42|28|21|26|33|17|28|4|13|0|24|28	0	0.89
BLM-mTF	PABPN1	4|0|0|0	4	1	4	5|9|5|7|10|7|6|8|3|3|5|5|6|0|6|0|3|6	0	0.89
BLM-mTF	SNRPD2	3|0|2|0	5	1.25	4	21|21|26|25|28|27|26|26|6|8|28|11|17|3|11|3|10|11	0	0.89
BLM-mTF	ATP2B1	2|2|0|0	4	1	4	6|9|7|0|11|9|0|6|6|3|0|3|0|0|4|2|0|0	0	0.89
BLM-mTF	HNRNPR	23|25|20|27	95	23.75	4	32|40|49|48|42|44|36|38|21|17|19|43|43|18|26|23|29|34	0	0.89
BLM-mTF	MRE11A	16|13|12|16	57	14.25	4	33|33|24|24|47|50|46|48|46|43|74|25|23|13|30|9|34|24	0	0.89
BLM-mTF	SF3A1	16|18|9|10	53	13.25	4	49|59|46|46|52|59|61|58|10|15|28|35|28|8|23|11|22|31	0	0.89
BLM-mTF	ATP5C1	34|34|35|32	135	33.75	4	29|30|27|22|50|45|42|48|40|38|24|18|19|27|24|23|24|23	0	0.89
BLM-mTF	TXN	11|10|13|12	46	11.5	4	15|12|14|16|12|12|11|12|12|9|17|11|15|8|10|17|16|15	0	0.89
BLM-mTF	DDX21	48|60|48|38	194	48.5	4	124|97|128|118|118|105|115|117|57|52|58|68|65|54|60|64|55|59	0	0.89
BLM-mTF	DDX50	3|16|12|3	34	8.5	4	30|24|31|30|29|27|31|29|18|14|16|12|8|5|11|0|11|8	0	0.89
BLM-mTF	CHD4	24|19|23|25	91	22.75	4	178|134|179|179|238|188|199|230|73|64|116|60|67|37|54|38|72|71	0	0.89
BLM-mTF	HNRNPL	35|30|29|35	129	32.25	4	75|64|84|80|56|66|47|55|25|26|37|55|47|30|41|26|46|43	0	0.89
BLM-mTF	SF3B1	20|26|22|19	87	21.75	4	282|290|271|257|340|317|317|329|64|70|153|66|55|30|74|33|75|80	0	0.89
BLM-mTF	CCT2	61|77|54|76	268	67	4	109|102|88|79|139|159|153|129|69|71|98|62|55|54|90|50|64|58	0	0.89
BLM-mTF	CCT7	45|52|38|40	175	43.75	4	51|52|37|42|65|74|57|65|33|37|42|22|25|27|44|31|31|28	0	0.89
BLM-mTF	RBM14	16|20|18|20	74	18.5	4	36|28|28|29|27|25|36|31|62|58|17|13|15|16|16|27|17|17	0	0.89
BLM-mTF	56160532	54|48|43|48	193	48.25	4	46|42|43|44|41|42|46|44|71|66|133|100|117|67|71|65|128|136	0	0.89
BLM-mTF	TUBA1B	340|3|6|79	428	107	4	40|40|0|37|48|204|52|0|0|0|49|19|155|129|139|0|26|21	0	0.89
BLM-mTF	HSPA8	149|133|128|150	560	140	4	181|145|154|147|247|193|216|186|127|120|166|128|124|110|119|119|148|130	0	0.89
BLM-mTF	HSPA1B	151|160|161|164	636	159	4	337|309|312|299|474|430|418|427|292|292|317|254|274|211|263|206|274|275	0	0.89
BLM-mTF	PSMC4	13|17|13|15	58	14.5	4	29|27|23|22|25|21|19|24|41|38|10|16|27|11|28|15|38|32	0	0.89
BLM-mTF	KHDRBS1	60|53|60|55	228	57	4	49|54|57|53|50|48|55|43|21|22|28|21|31|20|26|26|31|34	0	0.89
BLM-mTF	NUP205	10|7|5|8	30	7.5	4	46|45|40|35|57|41|53|52|22|22|24|13|16|7|12|5|15|17	0	0.89
BLM-mTF	TCP1	106|117|92|121	436	109	4	117|119|100|84|118|117|115|114|135|138|130|77|86|74|80|71|96|106	0	0.89
BLM-mTF	U2AF1	15|13|13|9	50	12.5	4	29|32|38|27|36|32|26|29|16|15|13|16|25|16|14|15|20|19	0	0.89
BLM-mTF	YWHAE	29|19|24|24	96	24	4	23|28|27|28|40|43|44|41|10|10|12|14|16|12|13|12|13|13	0	0.89
BLM-mTF	VIM	155|145|127|141	568	142	4	227|206|204|187|301|318|256|238|171|153|187|158|154|89|123|74|179|165	0	0.89
BLM-mTF	CCT3	58|45|45|46	194	48.5	4	51|54|37|36|58|64|55|66|95|91|85|39|34|40|63|33|45|41	0	0.89
BLM-mTF	PCCA	1429|1394|1384|1267	5474	1368.5	4	481|454|478|434|415|401|390|396|413|385|627|457|419|498|544|573|511|481	0	0.89
BLM-mTF	NME1-NME2	7|0|6|7	20	5	4	24|24|31|31|27|18|18|11|0|0|0|25|22|3|16|0|25|19	0	0.89
BLM-mTF	CSNK1A1	4|7|6|5	22	5.5	4	10|10|9|8|15|13|16|12|6|5|7|7|5|0|2|4|8|4	0	0.89
BLM-mTF	DHX15	46|57|47|43	193	48.25	4	72|82|88|80|108|101|90|97|45|38|53|74|55|33|62|47|60|52	0	0.89
BLM-mTF	RPL13A	12|13|10|9	44	11	4	18|14|18|16|23|17|18|15|19|16|17|16|16|12|11|18|18|19	0	0.89
BLM-mTF	SEC61A1	5|4|3|0	12	3	4	25|17|14|8|17|11|18|16|7|6|0|6|6|4|5|3|7|7	0	0.89
BLM-mTF	TMPO	18|15|17|18	68	17	4	53|54|56|54|72|75|78|67|25|21|44|21|16|16|27|14|18|20	0	0.89
BLM-mTF	GAPDH	59|58|74|69	260	65	4	88|86|92|85|107|93|87|80|69|70|79|31|31|21|23|19|33|29	0	0.89
BLM-mTF	STAU1	6|6|7|9	28	7	4	14|13|12|11|10|11|10|8|9|10|16|15|17|7|10|6|13|14	0	0.89
BLM-mTF	PRPF8	53|46|43|45	187	46.75	4	349|356|390|364|478|477|465|457|182|178|250|173|179|74|171|68|195|203	0	0.89
BLM-mTF	VAPA	5|7|6|5	23	5.75	4	12|13|16|17|16|17|15|15|4|3|0|0|0|6|10|0|5|4	0	0.89
BLM-mTF	RBM28	3|3|0|2	8	2	4	12|6|10|11|11|10|9|12|0|0|0|4|5|0|4|0|3|5	0	0.89
BLM-mTF	PSIP1	2|5|5|6	18	4.5	4	15|19|18|23|13|16|14|19|8|7|8|16|21|12|14|13|10|7	0	0.89
BLM-mTF	POLR3C	3|4|0|0	7	1.75	4	6|4|2|2|13|12|13|10|8|7|33|3|0|3|7|3|5|0	0	0.89
BLM-mTF	TMEM33	2|4|5|6	17	4.25	4	7|9|4|7|11|12|12|11|14|8|5|9|9|6|4|8|8|9	0	0.89
BLM-mTF	ACIN1	3|0|0|0	3	0.75	4	23|19|25|26|30|30|19|21|0|0|4|16|14|3|9|2|13|9	0	0.89
BLM-mTF	DDX52	2|0|2|6	10	2.5	4	24|23|17|24|15|12|20|22|16|15|16|10|9|9|15|10|8|17	0	0.89
BLM-mTF	HP1BP3	3|5|3|0	11	2.75	4	21|21|24|24|31|28|30|25|4|9|10|4|4|0|3|0|4|5	0	0.89
BLM-mTF	HEATR1	2|3|5|2	12	3	4	30|32|27|34|41|36|37|37|5|2|4|16|21|2|8|0|12|10	0	0.89
BLM-mTF	CYFIP2	2|0|3|0	5	1.25	4	0|3|0|5|0|0|6|0|7|0|0|12|0|6|0|10|9|9	0	0.89
BLM-mTF	LSM5	6|5|6|0	17	4.25	4	18|17|22|24|18|23|22|23|0|0|7|0|5|0|5|0|3|2	0	0.89
BLM-mTF	NCAPG	4|0|0|0	4	1	4	5|11|7|9|17|17|20|16|18|14|25|3|3|4|8|0|5|8	0	0.89
BLM-mTF	STUB1	5|4|6|0	15	3.75	4	10|8|7|7|9|12|10|10|4|3|9|4|5|5|5|3|6|7	0	0.89
BLM-mTF	SSB	2|4|0|0	6	1.5	4	9|9|8|6|7|10|9|8|9|11|19|6|5|6|9|4|9|3	0	0.89
BLM-mTF	CLINT1	3|2|0|0	5	1.25	4	13|13|8|6|13|13|11|12|22|19|26|10|10|3|5|5|12|6	0	0.89
BLM-mTF	UBE2I	2|5|0|0	7	1.75	4	10|10|9|13|8|9|6|9|0|0|5|4|0|7|6|11|3|6	0	0.89
BLM-mTF	SART3	2|0|2|4	8	2	4	15|18|13|16|27|19|19|20|9|7|12|3|4|0|6|0|3|3	0	0.89
BLM-mTF	HM13	3|4|4|5	16	4	4	15|16|15|14|10|12|14|16|4|0|6|6|6|5|8|4|7|6	0	0.89
BLM-mTF	RNPS1	2|2|2|0	6	1.5	4	6|6|8|6|11|10|12|8|11|10|11|9|9|2|4|5|9|8	0	0.89
BLM-mTF	PPP1R10	2|4|0|0	6	1.5	4	36|48|34|37|55|50|65|59|14|20|20|12|10|7|15|0|13|12	0	0.89
BLM-mTF	RAD21	2|0|0|0	2	0.5	4	6|5|7|7|5|4|4|5|0|0|0|2|0|3|2|0|0|4	0	0.89
BLM-mTF	IGF2BP2	6|4|4|6	20	5	4	0|8|6|5|6|8|6|5|32|35|13|5|4|0|5|0|4|5	0	0.89
BLM-mTF	RAVER1	2|0|0|0	2	0.5	4	9|8|4|0|4|3|6|5|2|0|8|0|0|2|2|0|3|0	0	0.89
BLM-mTF	STT3B	2|3|0|0	5	1.25	4	4|3|3|6|4|3|3|3|6|6|0|3|3|2|0|2|2|2	0	0.89
BLM-mTF	PHF8	2|4|2|2	10	2.5	4	8|11|5|7|11|9|11|12|4|3|5|3|0|0|0|0|3|3	0	0.89
BLM-mTF	SMARCA4	3|8|6|3	20	5	4	32|25|34|31|35|35|35|31|4|7|6|8|0|2|0|2|9|6	0	0.89
BLM-mTF	SAFB	4|4|0|0	8	2	4	10|12|13|17|18|11|8|15|19|11|15|17|23|6|7|6|7|6	0	0.89
BLM-mTF	ZBTB33	2|2|2|2	8	2	4	27|26|26|20|22|22|28|24|3|3|9|3|0|0|0|0|4|4	0	0.89
BLM-mTF	SRSF3	8|0|8|9	25	6.25	4	15|13|16|17|0|0|0|0|10|11|16|22|22|11|10|10|15|13	0	0.89
BLM-mTF	DHCR7	3|0|3|0	6	1.5	4	9|10|6|5|9|9|10|14|11|9|5|5|3|3|2|2|0|0	0	0.89
BLM-mTF	SRSF7	7|9|7|9	32	8	4	17|15|22|20|18|19|14|14|10|8|9|17|21|11|14|12|15|12	0	0.89
BLM-mTF	GRSF1	2|0|0|0	2	0.5	4	8|5|4|0|7|8|6|6|0|0|0|3|5|0|0|0|2|0	0	0.89
BLM-mTF	TAF15	6|0|0|0	6	1.5	4	0|0|13|0|5|8|0|0|8|7|12|23|22|10|16|11|11|11	0	0.89
BLM-mTF	ZNF598	2|0|2|0	4	1	4	2|2|0|2|4|6|5|3|5|6|11|0|0|4|6|3|0|5	0	0.89
BLM-mTF	KCTD12	2|2|0|2	6	1.5	4	7|5|5|4|6|5|6|6|0|0|0|2|5|0|0|0|2|7	0	0.89
BLM-mTF	SEC63	2|2|0|0	4	1	4	4|4|3|0|6|5|3|7|8|4|8|0|0|0|3|0|0|2	0	0.89
BLM-mTF	RBM17	4|2|0|2	8	2	4	44|44|39|37|51|67|57|55|8|6|14|7|8|5|9|4|10|11	0	0.89
BLM-mTF	ADNP	3|3|2|0	8	2	4	41|50|49|54|44|38|45|45|29|32|20|11|12|0|9|5|14|11	0	0.89
BLM-mTF	PDCD5	2|3|2|0	7	1.75	4	3|2|2|0|7|6|4|5|3|3|9|3|7|4|2|3|4|3	0	0.89
BLM-mTF	SURF4	30|30|16|21	97	24.25	4	33|34|44|35|47|36|38|39|21|25|17|17|17|0|21|16|23|22	0	0.89
BLM-mTF	FIP1L1	2|0|0|0	2	0.5	4	31|26|26|23|32|25|31|27|3|5|6|2|0|3|4|0|3|4	0	0.89
BLM-mTF	XRN1	2|0|0|3	5	1.25	4	10|10|10|5|16|15|12|12|29|23|25|4|7|5|5|4|4|5	0	0.89
BLM-mTF	PRAF2	2|4|0|2	8	2	4	19|17|14|20|18|19|21|22|4|3|2|0|0|2|8|0|0|0	0	0.89
BLM-mTF	PLK1	2|0|0|0	2	0.5	4	6|9|4|7|5|7|5|5|0|0|0|4|2|0|2|4|3|4	0	0.89
BLM-mTF	ASCC3	2|0|0|2	4	1	4	109|106|95|95|150|146|152|148|77|71|126|56|55|28|64|16|57|65	0	0.89
BLM-mTF	ATXN2L	2|3|4|2	11	2.75	4	7|5|6|3|13|13|11|10|19|18|15|11|6|8|5|9|3|7	0	0.89
BLM-mTF	PPIL2	2|3|0|2	7	1.75	4	14|12|10|10|14|12|17|18|7|6|7|0|4|2|3|0|0|6	0	0.89
BLM-mTF	HIST1H3F	3|5|0|4	12	3	4	6|4|4|5|0|6|6|6|5|5|5|9|10|4|5|5|11|10	0	0.89
BLM-mTF	SMARCA2	2|0|0|0	2	0.5	4	15|12|17|16|0|0|19|0|0|0|0|0|3|0|5|0|8|0	0	0.89
BLM-mTF	SSBP1	4|0|0|5	9	2.25	4	5|5|8|6|4|0|8|9|6|4|0|7|11|22|17|17|14|17	0	0.89
BLM-mTF	LSG1	2|0|0|0	2	0.5	4	5|7|4|5|12|13|12|13|0|0|3|0|0|0|0|0|0|0	0	0.89
BLM-mTF	NCLN	2|0|2|0	4	1	4	5|6|5|4|4|4|5|4|15|15|3|2|0|3|0|3|2|0	0	0.89
BLM-mTF	IPO11	2|0|0|0	2	0.5	4	2|8|5|0|3|0|6|2|9|5|8|3|0|0|0|0|3|0	0	0.89
BLM-mTF	RAE1	3|4|3|5	15	3.75	4	15|14|13|15|16|17|17|20|38|36|6|6|7|16|17|14|5|4	0	0.89
BLM-mTF	DCXR	3|0|3|0	6	1.5	4	3|4|0|0|6|6|7|5|9|8|0|0|5|4|0|4|6|6	0	0.89
BLM-mTF	GSPT1	3|0|4|3	10	2.5	4	26|32|26|19|30|29|32|27|36|32|52|28|31|27|39|27|38|32	0	0.89
BLM-mTF	TRIP12	0|2|0|0	2	0.5	4	44|49|43|40|71|75|84|71|9|11|22|26|24|4|8|0|30|27	0	0.89
BLM-mTF	DCAF7	0|4|3|5	12	3	4	10|11|11|12|11|13|14|14|29|23|4|4|7|6|8|6|4|6	0	0.89
BLM-mTF	IFI16	0|3|3|3	9	2.25	4	13|11|4|7|2|2|0|0|20|17|27|0|0|0|0|0|0|0	0	0.89
BLM-mTF	UHRF1	0|2|3|3	8	2	4	30|25|27|32|30|24|32|23|4|5|7|14|13|5|15|8|10|11	0	0.89
BLM-mTF	DCTN1	0|2|0|0	2	0.5	4	3|0|0|0|2|0|0|0|42|32|6|0|0|0|0|0|0|2	0	0.89
BLM-mTF	BAZ1B	0|3|0|4	7	1.75	4	28|35|31|34|56|43|57|55|15|12|24|20|16|4|10|5|10|13	0	0.89
BLM-mTF	ARHGEF2	0|4|2|4	10	2.5	4	0|5|0|5|7|3|7|5|26|24|5|0|4|0|0|0|3|6	0	0.89
BLM-mTF	GTF2F1	0|4|0|2	6	1.5	4	4|3|2|0|7|7|6|6|5|3|13|2|3|0|0|3|5|3	0	0.89
BLM-mTF	SDHA	0|3|0|0	3	0.75	4	6|5|0|4|11|6|10|9|0|0|0|0|4|2|0|0|0|0	0	0.89
BLM-mTF	GIGYF2	0|2|0|2	4	1	4	37|32|28|22|44|33|37|49|31|25|22|17|13|7|15|8|22|18	0	0.89
BLM-mTF	CAP1	0|4|3|3	10	2.5	4	0|11|4|5|6|3|4|3|8|9|12|2|3|3|3|0|5|4	0	0.89
BLM-mTF	NOC2L	0|2|0|0	2	0.5	4	8|11|11|8|5|8|7|9|4|3|0|3|3|0|2|0|3|3	0	0.89
BLM-mTF	GTF3C5	0|6|3|0	9	2.25	4	11|13|12|10|17|19|19|15|10|9|12|9|7|3|4|2|6|10	0	0.89
BLM-mTF	MRPS31	0|2|0|3	5	1.25	4	49|48|44|39|47|44|50|46|3|4|13|10|12|2|10|0|10|16	0	0.89
BLM-mTF	MYO1B	0|6|0|4	10	2.5	4	10|9|7|8|9|10|7|11|10|8|5|2|4|0|5|3|4|6	0	0.89
BLM-mTF	CSDE1	0|4|2|2	8	2	4	16|16|14|13|20|19|20|19|17|18|20|15|11|6|12|7|16|15	0	0.89
BLM-mTF	CPNE1	0|5|2|0	7	1.75	4	8|9|7|6|7|8|10|9|8|8|0|6|5|0|6|0|7|7	0	0.89
BLM-mTF	KIF23	0|2|2|2	6	1.5	4	24|21|30|22|29|29|29|27|6|4|13|13|18|4|7|6|15|13	0	0.89
BLM-mTF	L3MBTL2	0|2|0|0	2	0.5	4	25|26|35|30|30|32|31|34|0|0|2|5|3|0|0|0|4|7	0	0.89
BLM-mTF	NUP98	0|5|0|0	5	1.25	4	26|25|26|28|44|38|40|39|57|54|15|4|7|5|15|8|5|8	0	0.89
BLM-mTF	MRPL41	0|3|0|3	6	1.5	4	14|10|13|12|6|7|10|8|6|11|13|4|5|0|0|4|4|4	0	0.89
BLM-mTF	UTP14A	0|2|0|0	2	0.5	4	19|20|20|20|24|26|21|20|3|5|9|6|7|0|3|0|5|5	0	0.89
BLM-mTF	MKI67IP	0|4|3|6	13	3.25	4	9|6|10|11|9|10|8|8|3|3|12|10|11|4|9|6|7|5	0	0.89
BLM-mTF	SRP54	0|4|0|3	7	1.75	4	20|16|10|14|26|23|25|19|17|18|33|7|9|3|11|3|9|7	0	0.89
BLM-mTF	ZNF687	0|3|0|0	3	0.75	4	26|31|27|25|39|43|24|23|5|4|17|0|0|0|4|0|0|0	0	0.89
BLM-mTF	MDN1	0|4|0|0	4	1	4	41|42|41|41|39|28|37|41|4|5|0|5|6|0|0|0|6|8	0	0.89
BLM-mTF	ALDH2	0|2|0|0	2	0.5	4	0|0|2|2|3|4|3|3|11|11|0|0|0|0|0|0|0|2	0	0.89
BLM-mTF	NUP54	0|2|0|0	2	0.5	4	6|6|8|4|9|7|9|6|23|23|5|0|0|0|0|0|2|0	0	0.89
BLM-mTF	SRPRB	0|3|3|2	8	2	4	13|12|13|12|15|15|16|15|7|7|10|10|8|6|9|4|10|7	0	0.89
BLM-mTF	SNRNP70	0|2|0|0	2	0.5	4	8|7|6|7|11|11|11|9|4|6|6|10|11|5|11|0|9|8	0	0.89
BLM-mTF	ADD1	0|2|0|3	5	1.25	4	14|8|8|9|10|7|9|7|4|4|6|2|3|0|2|2|3|3	0	0.89
BLM-mTF	EXOSC8	0|5|4|4	13	3.25	4	18|17|18|15|40|49|42|38|2|0|6|8|7|2|2|2|11|11	0	0.89
BLM-mTF	ZFR	0|5|7|6	18	4.5	4	14|10|15|16|13|11|13|14|8|7|3|9|8|0|10|0|9|7	0	0.89
BLM-mTF	CSNK2A2	0|4|5|2	11	2.75	4	9|11|7|8|10|6|7|9|21|25|4|3|2|0|0|0|4|4	0	0.89
BLM-mTF	MBD3	0|3|0|5	8	2	4	23|22|22|23|28|24|21|21|6|6|13|3|4|0|9|0|6|7	0	0.89
BLM-mTF	TCF12	0|2|0|0	2	0.5	4	14|13|8|9|11|8|12|9|6|3|11|0|4|0|0|0|6|3	0	0.89
BLM-mTF	ESYT2	0|6|3|0	9	2.25	4	23|21|13|13|17|12|19|19|9|6|8|3|3|0|2|2|6|3	0	0.89
BLM-mTF	DDX42	0|6|3|4	13	3.25	4	52|54|43|41|62|65|63|63|17|15|36|12|16|7|12|8|13|15	0	0.89
BLM-mTF	NCKAP1	0|2|4|0	6	1.5	4	6|8|4|4|4|2|6|6|0|0|7|7|7|3|0|0|8|2	0	0.89
BLM-mTF	ATP6V1H	0|2|0|0	2	0.5	4	3|3|0|2|4|5|5|5|7|5|5|0|0|0|0|0|4|4	0	0.89
BLM-mTF	EIF3G	0|3|3|2	8	2	4	5|3|6|3|6|6|6|6|5|6|6|2|4|4|6|2|5|4	0	0.89
BLM-mTF	NUP160	0|4|0|2	6	1.5	4	26|26|25|21|19|21|27|23|13|7|3|6|0|4|7|0|7|3	0	0.89
BLM-mTF	RBM25	0|2|0|0	2	0.5	4	24|27|27|25|30|28|31|33|9|7|10|10|6|2|5|4|11|9	0	0.89
BLM-mTF	CKAP5	0|3|0|3	6	1.5	4	23|16|11|14|33|34|28|22|6|7|5|7|9|5|15|0|9|11	0	0.89
BLM-mTF	HUWE1	0|4|0|4	8	2	4	11|14|11|12|14|7|8|9|14|15|15|4|7|0|4|0|8|10	0	0.89
BLM-mTF	NUP188	0|5|0|0	5	1.25	4	13|15|16|22|13|17|16|12|8|7|7|0|6|4|8|5|0|0	0	0.89
BLM-mTF	PEF1	0|2|0|0	2	0.5	4	0|0|0|0|0|0|0|0|6|6|3|4|0|4|4|0|5|5	0	0.89
BLM-mTF	CPSF3	0|2|2|0	4	1	4	18|18|20|16|34|24|31|25|2|2|7|3|2|3|0|3|6|2	0	0.89
BLM-mTF	RERE	0|2|0|2	4	1	4	0|0|0|0|0|0|0|0|43|51|0|0|0|2|0|0|0|0	0	0.89
BLM-mTF	LAS1L	0|5|0|6	11	2.75	4	24|28|20|18|29|28|26|29|0|3|6|3|5|0|0|0|4|5	0	0.89
BLM-mTF	ARL2	0|5|2|0	7	1.75	4	3|4|3|0|4|4|6|6|16|15|13|3|5|7|6|7|4|7	0	0.89
BLM-mTF	PCID2	0|4|2|3	9	2.25	4	11|10|7|8|11|6|13|7|10|10|5|0|0|0|0|0|2|0	0	0.89
BLM-mTF	CYFIP1	0|3|0|0	3	0.75	4	5|6|3|0|8|5|7|9|13|10|7|0|7|0|15|0|10|7	0	0.89
BLM-mTF	ACTL6A	0|2|0|0	2	0.5	4	40|37|42|39|38|32|44|38|0|0|0|8|5|4|0|3|3|5	0	0.89
BLM-mTF	COPE	0|2|3|3	8	2	4	9|10|8|4|8|8|6|6|4|7|7|6|6|0|4|3|9|9	0	0.89
BLM-mTF	CNOT1	0|5|0|3	8	2	4	32|30|31|28|46|47|47|54|36|46|25|7|6|2|12|3|12|9	0	0.89
BLM-mTF	CDK5	0|2|0|0	2	0.5	4	0|0|0|0|0|2|2|2|7|10|4|2|2|0|0|0|3|3	0	0.89
BLM-mTF	PLRG1	0|3|4|3	10	2.5	4	9|13|16|10|8|7|9|11|0|3|7|7|8|2|6|2|6|8	0	0.89
BLM-mTF	IPO8	0|2|0|0	2	0.5	4	0|0|0|0|7|8|3|7|3|4|5|0|0|0|0|0|0|0	0	0.89
BLM-mTF	TIMM23	0|5|6|0	11	2.75	4	9|10|8|5|11|8|10|12|15|10|5|5|5|0|0|0|6|6	0	0.89
BLM-mTF	CECR5	0|2|2|0	4	1	4	0|2|2|0|0|0|0|0|13|15|6|0|0|0|0|0|0|0	0	0.89
BLM-mTF	DYNLL2	0|3|0|0	3	0.75	4	5|5|0|0|6|3|4|5|0|3|0|3|4|4|0|4|4|6	0	0.89
BLM-mTF	SH3GL1	0|6|3|3	12	3	4	9|8|6|6|18|10|15|10|6|5|13|8|11|5|8|3|7|14	0	0.89
BLM-mTF	TAF4	0|2|2|0	4	1	4	14|10|18|14|11|13|13|10|27|27|2|8|9|6|7|5|5|7	0	0.89
BLM-mTF	SNCA	0|2|0|0	2	0.5	4	4|3|4|3|6|7|5|8|9|11|14|0|4|3|3|0|2|3	0	0.89
BLM-mTF	PLAA	0|2|0|2	4	1	4	4|3|0|0|15|13|13|10|2|6|27|0|0|0|0|0|0|0	0	0.89
BLM-mTF	WDR61	0|2|2|0	4	1	4	3|5|2|0|5|5|5|6|3|3|5|0|0|0|3|0|0|0	0	0.89
BLM-mTF	MRPS2	0|2|0|0	2	0.5	4	15|10|9|15|16|14|16|12|6|6|9|0|4|2|3|2|4|3	0	0.89
BLM-mTF	RNF2	0|4|0|0	4	1	4	19|19|23|21|21|23|21|20|0|0|0|4|2|0|3|0|7|3	0	0.89
BLM-mTF	DMAP1	0|2|0|0	2	0.5	4	5|3|4|6|2|7|5|7|0|0|0|0|0|0|0|0|0|0	0	0.89
BLM-mTF	CHORDC1	0|2|3|0	5	1.25	4	0|0|0|2|0|0|2|5|4|2|5|6|5|0|4|4|9|9	0	0.89
BLM-mTF	POGZ	0|2|0|0	2	0.5	4	53|55|57|52|57|61|67|62|7|6|11|12|11|4|13|3|7|9	0	0.89
BLM-mTF	EIF4E	0|2|3|0	5	1.25	4	5|4|3|0|6|4|7|6|4|0|3|0|3|2|4|0|3|2	0	0.89
BLM-mTF	SEC13	0|2|2|0	4	1	4	7|8|8|10|8|7|6|0|0|0|0|4|4|2|0|0|5|3	0	0.89
BLM-mTF	PURA	0|5|5|4	14	3.5	4	5|5|3|8|7|6|8|6|5|6|10|3|3|2|3|3|5|5	0	0.89
BLM-mTF	SPG20	0|2|0|0	2	0.5	4	12|14|8|7|18|16|11|12|10|12|20|7|7|5|9|5|5|6	0	0.89
BLM-mTF	AP2A1	0|4|3|5	12	3	4	27|17|13|16|21|20|15|11|16|12|10|2|5|0|2|0|2|4	0	0.89
BLM-mTF	ACADSB	0|3|0|0	3	0.75	4	3|4|2|3|3|3|7|4|23|19|2|0|0|0|0|0|0|0	0	0.89
BLM-mTF	SREK1	0|2|0|2	4	1	4	7|8|8|12|9|7|0|4|4|3|0|6|2|0|8|0|6|4	0	0.89
BLM-mTF	STAG2	0|2|0|3	5	1.25	4	15|16|13|11|17|9|15|18|2|0|0|0|0|0|0|0|2|2	0	0.89
BLM-mTF	PLOD1	0|2|2|0	4	1	4	8|5|5|8|5|6|3|4|0|0|4|5|7|7|6|7|10|11	0	0.89
BLM-mTF	DCP1A	0|2|0|0	2	0.5	4	0|3|3|2|7|8|5|4|2|2|7|0|0|0|0|0|0|0	0	0.89
BLM-mTF	SPTBN1	0|0|2|0	2	0.5	4	55|52|60|56|46|49|50|46|0|3|8|18|25|7|4|0|24|31	0	0.89
BLM-mTF	KRR1	0|0|2|0	2	0.5	4	10|6|9|12|4|4|3|6|0|0|0|8|0|0|4|0|2|4	0	0.89
BLM-mTF	SRRM2	0|0|6|0	6	1.5	4	25|26|48|42|23|27|20|26|0|0|0|20|20|2|5|5|13|18	0	0.89
BLM-mTF	POLR2E	0|0|2|0	2	0.5	4	5|5|4|6|7|7|7|6|5|6|9|3|6|0|0|3|4|0	0	0.89
BLM-mTF	RRS1	0|0|5|5	10	2.5	4	17|17|22|19|13|13|11|12|8|10|12|17|20|13|13|6|13|15	0	0.89
BLM-mTF	DAP3	0|0|4|6	10	2.5	4	34|38|45|38|48|48|45|46|9|9|20|8|15|2|12|5|14|16	0	0.89
BLM-mTF	ASS1	0|0|6|3	9	2.25	4	0|0|0|0|3|0|0|0|46|41|11|0|0|0|0|0|0|0	0	0.89
BLM-mTF	DBNL	0|0|3|0	3	0.75	4	6|4|3|5|9|10|10|10|6|6|13|7|6|3|5|0|5|6	0	0.89
BLM-mTF	C20orf4	0|0|2|0	2	0.5	4	8|10|4|2|6|9|8|8|7|10|9|7|6|0|0|0|7|7	0	0.89
BLM-mTF	WRNIP1	0|0|3|2	5	1.25	4	10|12|11|9|19|18|18|16|8|2|31|8|5|0|2|0|9|6	0	0.89
BLM-mTF	RBM10	0|0|2|0	2	0.5	4	24|23|17|17|29|33|32|40|5|5|8|7|4|0|4|0|3|4	0	0.89
BLM-mTF	ILVBL	0|0|2|0	2	0.5	4	12|4|5|0|6|5|12|6|10|11|7|7|0|4|0|6|8|3	0	0.89
BLM-mTF	THOC6	0|0|2|3	5	1.25	4	7|7|11|12|7|6|5|5|0|0|0|2|2|0|3|0|0|0	0	0.89
BLM-mTF	LYAR	0|0|3|0	3	0.75	4	12|7|13|11|10|8|10|9|0|2|0|4|6|3|4|3|9|9	0	0.89
BLM-mTF	RRM2	0|0|2|0	2	0.5	4	8|10|9|10|14|13|14|12|17|13|26|8|4|7|6|4|8|7	0	0.89
BLM-mTF	EIF4G2	0|0|2|3	5	1.25	4	49|43|38|34|73|71|77|67|56|54|86|39|31|22|43|15|39|35	0	0.89
BLM-mTF	CUL3	0|0|2|0	2	0.5	4	8|3|3|4|6|9|9|10|0|0|3|2|2|2|4|3|2|0	0	0.89
BLM-mTF	EIF3D	0|0|3|2	5	1.25	4	4|7|4|9|13|13|10|12|12|10|9|10|11|3|6|4|11|13	0	0.89
BLM-mTF	NIPBL	0|0|2|0	2	0.5	4	38|35|43|40|47|42|48|41|0|0|0|11|9|0|8|0|17|14	0	0.89
BLM-mTF	CTR9	0|0|3|0	3	0.75	4	23|19|24|20|24|21|23|23|5|0|4|3|0|0|5|0|6|7	0	0.89
BLM-mTF	TRMT1L	0|0|3|0	3	0.75	4	7|7|5|0|18|14|16|15|0|5|5|0|0|0|0|0|0|0	0	0.89
BLM-mTF	SMARCC1	0|0|3|0	3	0.75	4	32|26|39|19|17|18|16|17|0|0|3|0|0|3|0|3|9|10	0	0.89
BLM-mTF	KPNA1	0|0|3|0	3	0.75	4	6|6|3|7|10|7|7|11|0|0|2|0|0|0|0|0|0|0	0	0.89
BLM-mTF	RNF20	0|0|2|0	2	0.5	4	5|8|4|3|16|9|15|10|0|0|0|0|2|0|0|0|0|0	0	0.89
BLM-mTF	KRT5	0|0|2|0	2	0.5	4	0|0|0|0|0|0|0|0|0|0|0|10|7|16|16|25|11|13	0	0.89
BLM-mTF	PSMD12	0|0|2|0	2	0.5	4	4|4|3|6|15|9|11|8|5|5|5|6|0|3|0|0|6|4	0	0.89
BLM-mTF	TIAL1	0|0|3|2	5	1.25	4	5|3|7|5|7|0|5|0|4|6|0|5|6|0|8|0|5|4	0	0.89
BLM-mTF	INA	0|0|2|0	2	0.5	4	2|2|2|2|0|0|0|0|0|3|0|7|9|0|0|0|11|10	0	0.89
BLM-mTF	VAPB	0|0|2|2	4	1	4	6|5|5|7|11|5|10|11|0|0|0|0|0|0|3|5|0|0	0	0.89
BLM-mTF	CSTF2T	0|0|2|0	2	0.5	4	5|2|0|0|7|5|4|10|4|8|2|6|0|2|0|5|0|0	0	0.89
BLM-mTF	DHX37	0|0|2|0	2	0.5	4	3|4|9|0|7|5|6|7|0|2|0|0|0|0|0|0|2|2	0	0.89
BLM-mTF	KDM2B	0|0|2|0	2	0.5	4	9|13|12|11|15|13|18|14|5|4|3|3|3|0|0|0|0|0	0	0.89
BLM-mTF	EZR	0|0|2|0	2	0.5	4	18|22|16|21|37|37|31|35|9|8|19|15|15|11|20|6|15|19	0	0.89
BLM-mTF	FLII	0|0|3|0	3	0.75	4	4|0|2|0|11|10|11|8|9|13|5|3|4|0|0|3|0|2	0	0.89
BLM-mTF	PRKAR2B	0|0|2|0	2	0.5	4	7|10|8|8|5|0|4|4|7|5|8|0|3|0|0|0|0|0	0	0.89
BLM-mTF	CTNND1	0|0|2|0	2	0.5	4	8|6|8|4|7|4|9|10|3|2|0|0|0|0|0|0|0|0	0	0.89
BLM-mTF	CDC23	0|0|3|2	5	1.25	4	6|7|8|11|14|12|13|12|3|2|3|3|3|0|2|0|0|0	0	0.89
BLM-mTF	SLC2A1	0|0|3|0	3	0.75	4	3|2|0|0|5|3|4|5|2|0|0|5|6|10|8|9|6|8	0	0.89
BLM-mTF	SNRPE	0|0|3|0	3	0.75	4	13|12|12|13|14|12|13|14|8|9|12|5|6|0|8|0|5|6	0	0.89
BLM-mTF	DRG2	0|0|2|0	2	0.5	4	4|6|0|5|5|5|5|0|12|7|12|8|9|0|4|7|8|11	0	0.89
BLM-mTF	DPYSL3	0|0|2|0	2	0.5	4	21|15|11|11|33|35|32|32|19|22|55|12|16|2|10|6|20|11	0	0.89
BLM-mTF	GEMIN4	0|0|2|0	2	0.5	4	8|6|10|7|10|0|0|4|4|2|11|10|4|0|3|0|8|3	0	0.89
BLM-mTF	RPA2	0|0|2|0	2	0.5	4	8|7|0|5|6|9|4|9|0|0|7|0|0|0|0|0|0|0	0	0.89
BLM-mTF	SBNO1	0|0|3|3	6	1.5	4	13|11|7|7|29|25|34|31|6|10|22|10|10|4|6|3|15|14	0	0.89
BLM-mTF	DHX8	0|0|2|0	2	0.5	4	25|24|25|25|37|29|23|26|0|0|3|7|11|0|6|0|14|12	0	0.89
BLM-mTF	NOP16	0|0|2|0	2	0.5	4	6|11|13|14|12|12|12|12|3|3|0|5|4|3|6|0|3|4	0	0.89
BLM-mTF	NACC1	0|0|2|0	2	0.5	4	0|3|3|4|7|7|5|5|0|0|2|0|0|0|0|0|0|0	0	0.89
BLM-mTF	TRRAP	0|0|2|0	2	0.5	4	28|19|41|37|18|17|19|24|0|0|0|0|0|0|0|0|0|0	0	0.89
BLM-mTF	SAP18	0|0|2|3	5	1.25	4	22|12|13|8|15|14|10|10|4|2|3|7|3|0|4|0|6|6	0	0.89
BLM-mTF	CPSF2	0|0|2|0	2	0.5	4	22|21|32|23|47|34|40|34|4|5|7|6|5|3|6|6|4|4	0	0.89
BLM-mTF	TPR	0|0|0|3	3	0.75	4	12|12|17|14|8|8|0|7|0|0|0|7|7|0|0|0|13|7	0	0.89
BLM-mTF	THOC3	0|0|0|2	2	0.5	4	3|5|5|6|3|3|0|3|0|2|0|4|4|5|3|6|4|3	0	0.89
BLM-mTF	DPY30	0|0|0|2	2	0.5	4	20|19|25|24|27|24|23|20|4|3|0|3|0|0|8|0|7|5	0	0.89
BLM-mTF	OSBPL8	0|0|0|2	2	0.5	4	6|6|3|4|9|5|5|4|2|0|5|4|5|0|3|3|4|4	0	0.89
BLM-mTF	CKB	0|0|0|2	2	0.5	4	6|5|3|3|6|8|7|5|7|0|8|17|20|0|0|0|11|9	0	0.89
BLM-mTF	RPAP3	0|0|0|2	2	0.5	4	11|7|5|3|20|18|21|20|8|10|22|8|4|0|0|0|11|12	0	0.89
BLM-mTF	DDX20	0|0|0|2	2	0.5	4	4|4|5|0|0|0|2|0|3|2|7|4|6|0|4|0|6|7	0	0.89
BLM-mTF	AP2A2	0|0|0|2	2	0.5	4	17|6|8|9|5|7|13|6|12|14|6|0|0|0|0|0|0|3	0	0.89
BLM-mTF	PPAN-P2RY11	0|0|0|2	2	0.5	4	13|12|13|14|11|11|9|10|0|3|2|3|7|0|4|2|3|0	0	0.89
BLM-mTF	POLD3	0|0|0|5	5	1.25	4	7|7|6|6|8|0|0|9|6|7|9|5|5|4|0|5|7|9	0	0.89
BLM-mTF	DCTN2	0|0|0|2	2	0.5	4	10|9|6|10|18|17|16|19|2|6|18|5|5|0|0|0|7|5	0	0.89
BLM-mTF	RRP1	0|0|0|2	2	0.5	4	4|8|6|6|2|2|2|5|0|0|0|4|2|0|0|0|2|0	0	0.89
BLM-mTF	SCYL2	0|0|0|2	2	0.5	4	0|0|0|0|0|0|2|3|17|19|10|0|0|0|0|0|4|0	0	0.89
BLM-mTF	MRPL49	0|0|0|2	2	0.5	4	4|0|0|6|0|0|5|0|5|4|5|3|4|0|0|0|0|0	0	0.89
BLM-mTF	ADD3	0|0|0|2	2	0.5	4	8|8|8|5|12|9|8|10|0|0|10|2|0|0|4|0|0|3	0	0.89
BLM-mTF	CC2D1A	0|0|0|2	2	0.5	4	5|8|5|4|14|11|17|10|13|12|24|4|5|2|3|0|5|3	0	0.89
BLM-mTF	SMARCC2	0|0|0|3	3	0.75	4	27|32|35|22|25|22|24|24|5|0|8|13|17|7|7|7|11|16	0	0.89
BLM-mTF	PYGL	0|0|0|2	2	0.5	4	8|6|4|0|13|7|9|10|44|38|14|5|6|2|0|0|8|11	0	0.89
BLM-mTF	RAB5A	0|0|0|4	4	1	4	4|6|0|0|4|3|2|2|10|11|9|0|0|5|6|6|6|6	0	0.89
BLM-mTF	GTF3C3	0|0|0|4	4	1	4	29|25|26|26|34|28|24|31|7|5|11|8|11|0|7|2|13|9	0	0.89
BLM-mTF	UTP18	0|0|0|2	2	0.5	4	15|16|11|11|15|10|12|14|4|4|3|4|2|3|4|3|7|4	0	0.89
BLM-mTF	HNRNPUL2	0|0|0|4	4	1	4	8|9|9|12|5|10|5|6|5|4|4|4|5|4|7|3|4|7	0	0.89
BLM-mTF	EHMT2	0|0|0|2	2	0.5	4	17|16|24|30|21|22|21|23|0|0|0|0|0|0|6|0|0|8	0	0.89
BLM-mTF	MAGED2	0|0|0|2	2	0.5	4	5|5|0|0|3|4|5|3|7|7|12|3|2|2|4|0|3|0	0	0.89
BLM-mTF	ACTR1A	0|0|0|3	3	0.75	4	12|10|13|7|11|10|14|12|12|7|16|5|7|0|0|0|9|8	0	0.89
BLM-mTF	GLMN	0|0|0|2	2	0.5	4	0|5|0|0|4|4|4|0|6|4|7|0|0|0|0|0|0|4	0	0.89
BLM-mTF	IDI1	0|0|0|2	2	0.5	4	0|0|0|0|0|4|0|0|15|15|10|4|0|6|0|4|0|4	0	0.89
BLM-mTF	PAK4	0|0|0|2	2	0.5	4	6|7|4|4|0|0|6|10|4|7|4|0|0|0|0|0|0|0	0	0.89
BLM-mTF	SEC23A	0|0|0|6	6	1.5	4	7|6|9|3|9|10|8|11|16|15|6|8|10|8|10|4|12|9	0	0.89
BLM-mTF	RBM22	0|0|0|2	2	0.5	4	6|6|5|3|4|3|4|4|0|0|3|6|3|0|0|3|0|4	0	0.89
a Natively biotinylated
