# Supplementary material for: The BLM-TOP3A-RMI1-RMI2 proximity map reveals that RAD54L2 suppresses sister chromatid exchanges
Source: EMBO Rep. 2025 Jan 27;26(5):1290–314. doi: 10.1038/s44319-025-00374-z (PMC11894219; doi:10.1038/s44319-025-00374-z)
Supplement: Supplementary file 3 — Source data Fig. 2 [file 44319_2025_374_MOESM3_ESM.zip › Figure 2/SourceData2C.xlsx]

## Sheet: BLM GO terms
Source Data For Figure 2C. GO-term enrichment for the 101 BLM proximal proteins identified by BirA* and miniTurbo BioID.
GO ID	TERM	REPRESENTATIVE GO ID a	CORRECTED P VALUE	UNCORRECTED P VALUE	NUMBER OF LIST ANNOTATIONS	LIST SIZE	TOTAL NUMBER OF ANNOTATIONS	POPULATION SIZE	FOLD ENRICHMENT	FDR	EXPECTED FALSE POSITIVES	ANNOTATED GENES
GO:0000077	DNA damage checkpoint signaling	NA	6.03993e-11	5.79092e-14	13	99	125	19641	20.633	0	0	EME1, TOPBP1, FANCD2, PML, TP53, ETAA1, ERCC6, BRCA1, RPA2, MUS81, PLK1, NBN, BRIP1
GO:0000278	mitotic cell cycle	NA	8.19489e-05	7.85704e-08	19	99	886	19641	4.2545	0	0	TOPBP1, CENPT, SIRT1, PHF8, RPA2, CENPC, RECQL5, EME1, FANCD2, SBDS, TP53, PML, BRCA1, RAD50, MUS81, PLK1, NBN, PIAS1, NAA50
GO:0000280	nuclear division	NA	9.13307e-07	8.75654e-10	16	99	450	19641	7.05401	0	0	FIGNL1, ERCC4, RMI1, MLH1, FANCM, FANCA, CENPC, EME1, TOP2B, FANCD2, CENPX, SLX4, RAD50, PLK1, MUS81, BRIP1
GO:0000723	telomere maintenance	NA	4.01154e-07	3.84616e-10	11	99	156	19641	13.9893	0	0	SLF2, ERCC4, ERCC1, PML, TP53, SLX4, RPA2, WRN, RAD50, NBN, RPA1
GO:0001325	formation of extrachromosomal circular DNA	NA	0.000609915	5.8477e-07	4	99	14	19641	56.684	0	0	ERCC1, WRN, NBN, SLX4
GO:0006281	DNA repair	NA	2.61081e-31	2.50317e-34	40	99	613	19641	12.9458	0	0	DCLRE1A, RMI1, ERCC1, TOPBP1, FANCM, PIAS4, FANCB, SIRT1, RPA2, WRN, RECQL5, RMI2, EME1, ZGRF1, SETX, FANCD2, CENPX, TP53, PML, ETAA1, ERCC6, RAD50, PLK1, FAN1, NBN, FANCG, FIGNL1, ERCC4, SLF2, MLH1, FANCA, UNG, TOP3A, RPA1, TOP2B, FAAP24, SLX4, BRCA1, MUS81, BRIP1
GO:0006312	mitotic recombination	NA	0.00738642	7.0819e-06	4	99	25	19641	31.743	0.0002	0.02	ERCC4, ERCC1, MLH1, RAD50
GO:0006325	chromatin organization	NA	7.91723e-06	7.59083e-09	19	99	765	19641	4.92743	0	0	GTF2B, SLF2, TOPBP1, USP36, SIRT1, PHF8, LIN54, SUPT5H, RPA1, RAD54L2, PPHLN1, TP53, YEATS2, ERCC6, BRCA1, CSRP2BP, ZZZ3, NAA50, RTF1
GO:0006476	protein deacetylation	NA	0.00253444	2.42995e-06	5	99	43	19641	23.0691	0	0	MBIP, CSRP2BP, ZZZ3, YEATS2, SIRT1
GO:0006974	DNA damage response	NA	4.13265e-26	3.96228e-29	41	99	895	19641	9.08844	0	0	DCLRE1A, RMI1, ERCC1, TOPBP1, FANCM, PIAS4, FANCB, SIRT1, RPA2, WRN, RECQL5, RMI2, EME1, ZGRF1, SETX, FANCD2, CENPX, TP53, PML, ETAA1, ERCC6, RAD50, PLK1, FAN1, NBN, FANCG, FIGNL1, ERCC4, MCM10, SLF2, MLH1, FANCA, UNG, TOP3A, RPA1, TOP2B, FAAP24, SLX4, BRCA1, MUS81, BRIP1
GO:0007059	chromosome segregation	NA	3.05371e-05	2.92781e-08	14	99	426	19641	6.51999	0	0	GTF2B, MLH1, TOP2B, FANCD2, CENPX, CENPT, BRCA1, CENPC, TOP3A, PLK1, RECQL5, SENP6, BRIP1, RMI2
GO:0016925	protein sumoylation	NA	4.72276e-05	4.52806e-08	7	99	67	19641	20.7277	0	0	SLF2, NFATC2IP, ZNF451, PIAS4, SENP6, PIAS1, PML
GO:0032508	DNA duplex unwinding	NA	6.33581e-06	6.0746e-09	8	99	79	19641	20.0905	0	0	ZGRF1, SETX, FANCM, RAD50, WRN, NBN, BRIP1, RECQL5
GO:0033044	regulation of chromosome organization	NA	4.19555e-06	4.02258e-09	12	99	246	19641	9.67775	0	0	SLF2, ERCC4, ERCC1, PPHLN1, PML, TP53, SLX4, RAD50, PLK1, SENP6, NBN, RMI2
GO:0034502	protein localization to chromosome	NA	0.00144875	1.38902e-06	7	99	110	19641	12.6251	0	0	SLF2, RPA2, TOPBP1, PLK1, PIAS4, PPHLN1, RPA1
GO:0042254	ribosome biogenesis	NA	0.00064425	6.17689e-07	11	99	319	19641	6.84117	0	0	RRP12, USP36, SBDS, NOP2, GNL2, NOP14, NOC4L, NOL6, PDCD11, XRN2, RPS5
GO:0051052	regulation of DNA metabolic process	NA	1.2831e-09	1.2302e-12	20	99	520	19641	7.63054	0	0	FIGNL1, SLF2, ERCC4, ERCC1, MLH1, PIAS4, FANCB, SIRT1, RPA2, WRN, RECQL5, RMI2, TOP2B, TP53, PML, ERCC6, BRCA1, SLX4, RAD50, NBN
GO:0051276	chromosome organization	NA	1.05138e-18	1.00803e-21	30	99	615	19641	9.67775	0	0	GTF2B, SLF2, ERCC4, ERCC1, MLH1, TOPBP1, FANCM, CENPT, RPA2, CENPC, WRN, TOP3A, RECQL5, SENP6, RPA1, RMI2, ZGRF1, SETX, TOP2B, FANCD2, PPHLN1, CENPX, TP53, PML, SLX4, RAD50, PLK1, BRIP1, NBN, NAA50
GO:0051321	meiotic cell cycle	NA	3.99949e-13	3.8346e-16	19	99	292	19641	12.9092	0	0	FIGNL1, ERCC4, RMI1, MLH1, FANCM, FANCA, CENPC, TOP3A, RPA1, EME1, TOP2B, FANCD2, CENPX, SLX4, RAD50, PLK1, MUS81, BRIP1, NBN
GO:0051382	kinetochore assembly	NA	0.0014334	1.3743e-06	4	99	17	19641	46.6809	0	0	CENPC, SENP6, CENPX, CENPT
GO:0071103	DNA conformation change	NA	3.55453e-08	3.40798e-11	10	99	92	19641	21.5646	0	0	ZGRF1, SETX, TOP2B, FANCM, RAD50, TOP3A, WRN, NBN, BRIP1, RECQL5
GO:0140694	non-membrane-bounded organelle assembly	NA	0.00814684	7.81097e-06	11	99	415	19641	5.25863	0.0002	0.02	GTF2B, MLH1, SBDS, NOP2, CENPX, CENPT, BRCA1, CENPC, PLK1, SENP6, RPS5
GO:0006259 b	DNA metabolic process	NA	1.66225e-23	1.59372e-26	41	99	1044	19641	7.79133	0	0	DCLRE1A, RMI1, ERCC1, TOPBP1, FANCM, PIAS4, FANCB, SIRT1, RPA2, WRN, RECQL5, RMI2, EME1, ZGRF1, SETX, FANCD2, CENPX, TP53, PML, ETAA1, ERCC6, RAD50, PLK1, FAN1, NBN, FANCG, FIGNL1, ERCC4, MCM10, SLF2, MLH1, FANCA, UNG, TOP3A, RPA1, TOP2B, FAAP24, SLX4, BRCA1, MUS81, BRIP1
GO:0051726	regulation of cell cycle	NA	5.05784e-07	4.84932e-10	24	99	1076	19641	4.42514	0	0	FIGNL1, SLF2, TOPBP1, SIRT1, RPA2, SENP6, RMI2, EME1, MBIP, FANCD2, TP53, YEATS2, PML, ETAA1, ERCC6, BRCA1, RAD50, ENTR1, MUS81, CSRP2BP, PLK1, ZZZ3, BRIP1, NBN
GO:0019953	sexual reproduction	NA	1.10154e-07	1.05613e-10	25	99	1089	19641	4.5545	0	0	FIGNL1, ERCC4, RMI1, ERCC1, MLH1, FANCM, FANCA, SIRT1, CENPC, XRN2, TOP3A, RPA1, EME1, SETX, TOP2B, FANCD2, CENPX, SLX4, RAD50, MUS81, PLK1, BRIP1, NBN, PIAS1, FANCG
GO:0022402	cell cycle process	NA	2.29387e-17	2.1993e-20	38	99	1261	19641	5.97856	0	0	GTF2B, RMI1, TOPBP1, FANCM, CENPT, SIRT1, PHF8, RPA2, WRN, RECQL5, SENP6, RMI2, EME1, FANCD2, CENPX, TP53, PML, ETAA1, ERCC6, RAD50, PLK1, NBN, FIGNL1, ERCC4, SLF2, MLH1, FANCA, CENPC, TOP3A, TOP2B, SBDS, SLX4, BRCA1, ENTR1, MUS81, BRIP1, PIAS1, NAA50
GO:0045934	negative regulation of nucleobase-containing compound metabolic process	NA	9.49773e-07	9.10616e-10	28	99	1515	19641	3.66669	0	0	ERCC4, ERCC1, MLH1, PIAS4, FANCB, C18orf25, ZBTB12, SIRT1, ZNF451, SUPT5H, RECQL5, RMI2, MBIP, PPHLN1, TP53, YEATS2, PML, ZMYM2, ERCC6, BRCA1, SLX4, RAD50, CSRP2BP, PLK1, NKRF, NBN, PIAS1, RTF1
GO:0022414	reproductive process	NA	9.86801e-05	9.46118e-08	25	99	1523	19641	3.25663	0	0	FIGNL1, ERCC4, RMI1, ERCC1, MLH1, FANCM, FANCA, SIRT1, CENPC, XRN2, TOP3A, RPA1, EME1, SETX, TOP2B, FANCD2, CENPX, SLX4, RAD50, MUS81, PLK1, BRIP1, NBN, PIAS1, FANCG
GO:0000003	reproduction	NA	0.000111946	1.07331e-07	25	99	1533	19641	3.23539	0	0	FIGNL1, ERCC4, RMI1, ERCC1, MLH1, FANCM, FANCA, SIRT1, CENPC, XRN2, TOP3A, RPA1, EME1, SETX, TOP2B, FANCD2, CENPX, SLX4, RAD50, MUS81, PLK1, BRIP1, NBN, PIAS1, FANCG
GO:0007049	cell cycle	NA	1.80959e-18	1.73498e-21	45	99	1778	19641	5.02122	0	0	GTF2B, DCLRE1A, RMI1, TOPBP1, FANCM, CENPT, SIRT1, PHF8, RPA2, LIN54, WRN, RECQL5, SENP6, RMI2, EME1, MBIP, FANCD2, CENPX, TP53, YEATS2, PML, ETAA1, ERCC6, RAD50, CSRP2BP, PLK1, NBN, FIGNL1, ERCC4, SLF2, MLH1, FANCA, CENPC, TOP3A, RPA1, TOP2B, SBDS, SLX4, BRCA1, ENTR1, MUS81, ZZZ3, BRIP1, PIAS1, NAA50
GO:0033554	cellular response to stress	NA	2.06386e-15	1.97878e-18	42	99	1815	19641	4.59093	0	0	DCLRE1A, RMI1, ERCC1, TOPBP1, FANCM, PIAS4, FANCB, SIRT1, RPA2, WRN, RECQL5, RMI2, EME1, ZGRF1, SETX, FANCD2, CENPX, TP53, PML, ETAA1, ERCC6, RAD50, PLK1, FAN1, NBN, FANCG, FIGNL1, ERCC4, MCM10, SLF2, MLH1, FANCA, UNG, TOP3A, RPA1, TOP2B, FAAP24, SLX4, BRCA1, MUS81, BRIP1, RBM11
GO:0051172	negative regulation of nitrogen compound metabolic process	NA	0.00183136	1.75585e-06	28	99	2161	19641	2.57058	0	0	ERCC4, ERCC1, MLH1, PIAS4, FANCB, C18orf25, ZBTB12, SIRT1, ZNF451, SUPT5H, RECQL5, RMI2, MBIP, PPHLN1, TP53, YEATS2, PML, ZMYM2, ERCC6, BRCA1, SLX4, RAD50, CSRP2BP, PLK1, NKRF, NBN, PIAS1, RTF1
GO:0043933	protein-containing complex organization	NA	0.000103761	9.94836e-08	32	99	2380	19641	2.66748	0	0	GTF2B, TOPBP1, CENPT, SIRT1, PHF8, LIN54, AP2S1, SUPT5H, RPS5, SENP6, SETX, PPHLN1, CENPX, TP53, YEATS2, PML, ERCC6, UBTF, CSRP2BP, AP2M1, SLF2, USP36, NOP2, FANCA, CENPC, RPA1, RAD54L2, BRCA1, ZZZ3, PIAS1, NAA50, RTF1
GO:0031324	negative regulation of cellular metabolic process	NA	0.000600805	5.76036e-07	32	99	2569	19641	2.47124	0	0	ERCC1, PIAS4, FANCB, C18orf25, SIRT1, PHF8, SUPT5H, RECQL5, RMI2, MBIP, PPHLN1, TP53, YEATS2, PML, ZMYM2, ERCC6, RAD50, CSRP2BP, PLK1, NKRF, NBN, ERCC4, MLH1, USP36, ZBTB12, ZNF451, XRN2, SLX4, BRCA1, BRIP1, PIAS1, RTF1
GO:0010605	negative regulation of macromolecule metabolic process	NA	0.00277567	2.66123e-06	31	99	2613	19641	2.3537	0	0	ERCC4, ERCC1, MLH1, PIAS4, FANCB, C18orf25, ZBTB12, SIRT1, PHF8, ZNF451, XRN2, SUPT5H, RECQL5, RMI2, MBIP, PPHLN1, TP53, YEATS2, PML, ZMYM2, ERCC6, BRCA1, SLX4, RAD50, CSRP2BP, PLK1, NKRF, BRIP1, NBN, PIAS1, RTF1
GO:0009892	negative regulation of metabolic process	NA	0.00487093	4.67012e-06	32	99	2825	19641	2.24729	0.0002	0.02	ERCC1, PIAS4, FANCB, C18orf25, SIRT1, PHF8, SUPT5H, RECQL5, RMI2, MBIP, PPHLN1, TP53, YEATS2, PML, ZMYM2, ERCC6, RAD50, CSRP2BP, PLK1, NKRF, NBN, ERCC4, MLH1, USP36, ZBTB12, ZNF451, XRN2, SLX4, BRCA1, BRIP1, PIAS1, RTF1
GO:0044085	cellular component biogenesis	NA	0.00672741	6.45006e-06	35	99	3307	19641	2.09972	0.0002	0.02	GTF2B, ERCC1, RRP12, CENPT, AP2S1, PDCD11, WRN, RPS5, SENP6, SETX, PPHLN1, CENPX, TP53, PML, NOL6, UBTF, PLK1, AP2M1, NBN, SLF2, MLH1, USP36, NOP2, GNL2, FANCA, NOP14, CENPC, XRN2, SBDS, SLX4, BRCA1, NOC4L, ENTR1, BRIP1, PIAS1
GO:0006996	organelle organization	NA	5.89691e-07	5.6538e-10	45	99	3613	19641	2.471	0	0	GTF2B, RMI1, ERCC1, TOPBP1, FANCM, CENPT, SIRT1, PHF8, RPA2, WRN, RPS5, RECQL5, SENP6, RMI2, EME1, ZGRF1, SETX, FANCD2, PPHLN1, CENPX, TP53, PML, RAD50, PLK1, AP2M1, NBN, FANCG, FIGNL1, ERCC4, SLF2, MLH1, USP36, NOP2, FANCA, CENPC, TOP3A, RPA1, TOP2B, SBDS, SLX4, BRCA1, ENTR1, MUS81, BRIP1, NAA50
GO:0006950	response to stress	NA	2.15877e-05	2.06977e-08	44	99	3883	19641	2.24809	0	0	DCLRE1A, RMI1, ERCC1, TOPBP1, FANCM, PIAS4, FANCB, SIRT1, RPA2, WRN, RECQL5, RMI2, EME1, ZGRF1, SETX, FANCD2, CENPX, TP53, PML, ETAA1, ERCC6, RAD50, PLK1, FAN1, NBN, FANCG, FIGNL1, ERCC4, MCM10, SLF2, CLIC1, MLH1, FANCA, UNG, FAU, TOP3A, RPA1, TOP2B, FAAP24, SLX4, BRCA1, MUS81, BRIP1, RBM11
GO:0019219	regulation of nucleobase-containing compound metabolic process	NA	7.11573e-05	6.82237e-08	44	99	4036	19641	2.16287	0	0	ERCC1, PIAS4, FANCB, C18orf25, SIRT1, PHF8, RPA2, LIN54, WRN, ZNF326, SUPT5H, RECQL5, RMI2, SETX, MBIP, PPHLN1, ESRRA, TP53, YEATS2, PML, ZMYM2, ERCC6, UBTF, RAD50, CSRP2BP, PLK1, NKRF, NBN, FIGNL1, ERCC4, SLF2, MLH1, USP36, ZBTB12, NFATC2IP, ZNF451, TOP2B, SLX4, BRCA1, ZZZ3, BRIP1, PIAS1, RTF1, RBM11
GO:0016070	RNA metabolic process	NA	0.000210393	2.01719e-07	46	99	4498	19641	2.02893	0	0	GTF2B, ERCC1, ESS2, RRP12, PIAS4, C18orf25, SIRT1, PHF8, LIN54, PDCD11, ZNF326, SUPT5H, RECQL5, HNRNPA3, SETX, MBIP, PPHLN1, ESRRA, TP53, YEATS2, PML, ZMYM2, ERCC6, MFAP1, NOL6, UBTF, CSRP2BP, PLK1, NKRF, MLH1, USP36, NOP2, NOP14, ZBTB12, NFATC2IP, ZNF451, XRN2, TOP2B, SBDS, BRCA1, NOC4L, ZZZ3, BRIP1, PIAS1, RTF1, RBM11
GO:0090304	nucleic acid metabolic process	NA	2.33815e-21	2.24176e-24	74	99	5059	19641	2.90199	0	0	GTF2B, DCLRE1A, RMI1, ERCC1, ESS2, FANCM, PIAS4, FANCB, PDCD11, ZNF326, HNRNPA3, SETX, FANCD2, PPHLN1, ESRRA, TP53, YEATS2, PML, ZMYM2, ETAA1, ERCC6, NOL6, UBTF, RAD50, NOP2, FANCA, ZNF451, TOP3A, TOP2B, SBDS, BRCA1, SLX4, ZZZ3, BRIP1, TOPBP1, RRP12, C18orf25, SIRT1, RPA2, PHF8, LIN54, WRN, SUPT5H, RECQL5, RMI2, ZGRF1, EME1, MBIP, CENPX, MFAP1, PLK1, NKRF, CSRP2BP, FAN1, NBN, FANCG, FIGNL1, ERCC4…
GO:0051171	regulation of nitrogen compound metabolic process	NA	0.00859445	8.24012e-06	48	99	5434	19641	1.75247	0.0002	0.02	ERCC1, FANCM, PIAS4, FANCB, C18orf25, SIRT1, PHF8, RPA2, LIN54, WRN, ZNF326, POLDIP3, SUPT5H, RECQL5, RMI2, SETX, MBIP, PPHLN1, ESRRA, CENPX, TP53, YEATS2, PML, ZMYM2, ETAA1, ERCC6, UBTF, RAD50, CSRP2BP, PLK1, NKRF, NBN, FIGNL1, ERCC4, SLF2, MLH1, USP36, ZBTB12, NFATC2IP, ZNF451, TOP2B, SLX4, BRCA1, ZZZ3, BRIP1, PIAS1, RTF1, RBM11
GO:0006139	nucleobase-containing compound metabolic process	NA	2.92851e-19	2.80778e-22	75	99	5619	19641	2.64808	0	0	GTF2B, DCLRE1A, RMI1, ERCC1, ESS2, FANCM, PIAS4, FANCB, PDCD11, ZNF326, HNRNPA3, SETX, FANCD2, PPHLN1, ESRRA, TP53, YEATS2, PML, ZMYM2, ETAA1, ERCC6, NOL6, UBTF, RAD50, NOP2, FANCA, ZNF451, TOP3A, TOP2B, SBDS, BRCA1, SLX4, ZZZ3, BRIP1, TOPBP1, RRP12, C18orf25, SIRT1, RPA2, PHF8, LIN54, WRN, SUPT5H, RECQL5, RMI2, ZGRF1, EME1, MBIP, CENPX, MFAP1, PLK1, NKRF, CSRP2BP, FAN1, NBN, FANCG, FIGNL1, ERCC4…
GO:0046483	heterocycle metabolic process	NA	2.33587e-18	2.23957e-21	75	99	5799	19641	2.56588	0	0	GTF2B, DCLRE1A, RMI1, ERCC1, ESS2, FANCM, PIAS4, FANCB, PDCD11, ZNF326, HNRNPA3, SETX, FANCD2, PPHLN1, ESRRA, TP53, YEATS2, PML, ZMYM2, ETAA1, ERCC6, NOL6, UBTF, RAD50, NOP2, FANCA, ZNF451, TOP3A, TOP2B, SBDS, BRCA1, SLX4, ZZZ3, BRIP1, TOPBP1, RRP12, C18orf25, SIRT1, RPA2, PHF8, LIN54, WRN, SUPT5H, RECQL5, RMI2, ZGRF1, EME1, MBIP, CENPX, MFAP1, PLK1, NKRF, CSRP2BP, FAN1, NBN, FANCG, FIGNL1, ERCC4…
GO:0006725	cellular aromatic compound metabolic process	NA	4.10134e-18	3.93226e-21	75	99	5849	19641	2.54395	0	0	GTF2B, DCLRE1A, RMI1, ERCC1, ESS2, FANCM, PIAS4, FANCB, PDCD11, ZNF326, HNRNPA3, SETX, FANCD2, PPHLN1, ESRRA, TP53, YEATS2, PML, ZMYM2, ETAA1, ERCC6, NOL6, UBTF, RAD50, NOP2, FANCA, ZNF451, TOP3A, TOP2B, SBDS, BRCA1, SLX4, ZZZ3, BRIP1, TOPBP1, RRP12, C18orf25, SIRT1, RPA2, PHF8, LIN54, WRN, SUPT5H, RECQL5, RMI2, ZGRF1, EME1, MBIP, CENPX, MFAP1, PLK1, NKRF, CSRP2BP, FAN1, NBN, FANCG, FIGNL1, ERCC4…
GO:1901360	organic cyclic compound metabolic process	NA	8.572e-18	8.2186e-21	76	99	6097	19641	2.47301	0	0	GTF2B, DCLRE1A, RMI1, ERCC1, ESS2, FANCM, PIAS4, FANCB, PDCD11, ZNF326, HNRNPA3, SETX, FANCD2, PPHLN1, ESRRA, TP53, YEATS2, PML, ZMYM2, ETAA1, ERCC6, NOL6, UBTF, RAD50, NOP2, FANCA, ZNF451, TOP3A, FDPS, TOP2B, SBDS, BRCA1, SLX4, ZZZ3, BRIP1, TOPBP1, RRP12, C18orf25, SIRT1, RPA2, PHF8, LIN54, WRN, SUPT5H, RECQL5, RMI2, ZGRF1, EME1, MBIP, CENPX, MFAP1, PLK1, NKRF, CSRP2BP, FAN1, NBN, FANCG, FIGNL1,…
GO:0034641	cellular nitrogen compound metabolic process	NA	6.83973e-20	6.55775e-23	79	99	6221	19641	2.51939	0	0	GTF2B, DCLRE1A, RMI1, ERCC1, ESS2, FANCM, PIAS4, FANCB, PDCD11, ZNF326, RPS5, HNRNPA3, SETX, FANCD2, PPHLN1, ESRRA, TP53, YEATS2, PML, ZMYM2, ETAA1, ERCC6, NOL6, UBTF, RAD50, NOP2, FANCA, ZNF451, TOP3A, TOP2B, SBDS, BRCA1, SLX4, ZZZ3, BRIP1, TOPBP1, RRP12, C18orf25, SIRT1, RPA2, PHF8, LIN54, WRN, POLDIP3, SUPT5H, RECQL5, RMI2, EME1, ZGRF1, MBIP, CENPX, MFAP1, MRPS34, PLK1, NKRF, CSRP2BP, FAN1, NB…
GO:0016043	cellular component organization	NA	0.00119167	1.14254e-06	56	99	6479	19641	1.71478	0	0	GTF2B, RMI1, ERCC1, TOPBP1, FANCM, CENPT, SIRT1, PHF8, RPA2, LIN54, AP2S1, WRN, SUPT5H, RPS5, RECQL5, SENP6, RMI2, EME1, ZGRF1, SETX, FANCD2, PPHLN1, CENPX, TP53, YEATS2, PML, ERCC6, UBTF, RAD50, CSRP2BP, AP2M1, PLK1, NBN, FANCG, FIGNL1, SLF2, ERCC4, MLH1, USP36, NOP2, FANCA, CENPC, TOP3A, RPA1, TOP2B, SBDS, RAD54L2, SLX4, BRCA1, ENTR1, MUS81, ZZZ3, BRIP1, PIAS1, RTF1, NAA50
GO:0071840	cellular component organization or biogenesis	NA	1.75091e-06	1.67872e-09	63	99	6689	19641	1.86856	0	0	GTF2B, RMI1, ERCC1, TOPBP1, RRP12, FANCM, CENPT, SIRT1, PHF8, RPA2, LIN54, AP2S1, PDCD11, WRN, SUPT5H, RPS5, RECQL5, SENP6, RMI2, EME1, ZGRF1, SETX, FANCD2, PPHLN1, CENPX, TP53, YEATS2, PML, ERCC6, NOL6, UBTF, RAD50, CSRP2BP, AP2M1, PLK1, NBN, FANCG, FIGNL1, SLF2, ERCC4, MLH1, USP36, NOP2, FANCA, GNL2, NOP14, CENPC, TOP3A, XRN2, RPA1, TOP2B, SBDS, RAD54L2, BRCA1, SLX4, NOC4L, ENTR1, MUS81, ZZZ3, …
GO:0009059	macromolecule biosynthetic process	NA	0.00163153	1.56427e-06	57	99	6718	19641	1.68331	0	0	GTF2B, ERCC1, ESS2, RRP12, PIAS4, C18orf25, SIRT1, PHF8, LIN54, PDCD11, WRN, ZNF326, POLDIP3, SUPT5H, RPS5, RECQL5, HNRNPA3, SETX, MBIP, PPHLN1, ESRRA, TP53, YEATS2, PML, ZMYM2, ERCC6, MFAP1, NOL6, MRPS34, UBTF, RAD50, CSRP2BP, NKRF, PLK1, NBN, ERCC4, MLH1, USP36, NOP2, UNG, FAU, NOP14, ZBTB12, NFATC2IP, ZNF451, XRN2, RPA1, TOP2B, SBDS, BRCA1, NOC4L, ZZZ3, BRIP1, PIAS1, RTF1, NAA50, RBM11
GO:0043170	macromolecule metabolic process	NA	8.74241e-11	8.38198e-14	82	99	9146	19641	1.77873	0	0	GTF2B, DCLRE1A, RMI1, ERCC1, ESS2, FANCM, PIAS4, FANCB, PDCD11, ZNF326, ILKAP, RPS5, SENP6, HNRNPA3, SETX, FANCD2, PPHLN1, ESRRA, TP53, YEATS2, PML, ZMYM2, ETAA1, ERCC6, NOL6, UBTF, RAD50, NOP2, FANCA, ZNF451, TOP3A, TOP2B, SBDS, BRCA1, SLX4, ZZZ3, BRIP1, TOPBP1, RRP12, C18orf25, TNK1, SIRT1, RPA2, PHF8, LIN54, WRN, POLDIP3, SUPT5H, RECQL5, RMI2, EME1, ZGRF1, MBIP, CENPX, MFAP1, MRPS34, PLK1, NKR…
GO:0006807	nitrogen compound metabolic process	NA	2.16611e-10	2.07681e-13	83	99	9503	19641	1.73279	0	0	GTF2B, DCLRE1A, RMI1, ERCC1, ESS2, FANCM, PIAS4, FANCB, PDCD11, ZNF326, ILKAP, RPS5, SENP6, HNRNPA3, SETX, FANCD2, PPHLN1, ESRRA, TP53, YEATS2, PML, ZMYM2, ETAA1, ERCC6, NOL6, UBTF, RAD50, NOP2, FANCA, ZNF451, TOP3A, TOP2B, SBDS, BRCA1, SLX4, ZZZ3, BRIP1, TOPBP1, RRP12, C18orf25, TNK1, SIRT1, RPA2, PHF8, LIN54, WRN, POLDIP3, SUPT5H, RECQL5, RMI2, EME1, ZGRF1, MBIP, CENPX, MFAP1, MRPS34, PLK1, NKR…
GO:0044237	cellular metabolic process	NA	6.12423e-10	5.87174e-13	84	99	9888	19641	1.68539	0	0	GTF2B, DCLRE1A, RMI1, ERCC1, ESS2, FANCM, PIAS4, FANCB, PDCD11, ZNF326, ILKAP, RPS5, HNRNPA3, SETX, ECI1, FANCD2, PPHLN1, ESRRA, TP53, YEATS2, PML, ZMYM2, ETAA1, ERCC6, NOL6, UBTF, RAD50, NOP2, FANCA, ZNF451, TOP3A, FDPS, TOP2B, SBDS, BRCA1, SLX4, ZZZ3, BRIP1, TOPBP1, RRP12, C18orf25, TNK1, SIRT1, RPA2, PHF8, LIN54, WRN, POLDIP3, SUPT5H, RECQL5, RMI2, EME1, ZGRF1, MBIP, CENPX, MFAP1, MRPS34, PLK1…
GO:0044238	primary metabolic process	NA	2.2274e-10	2.13557e-13	85	99	9990	19641	1.68804	0	0	GTF2B, DCLRE1A, RMI1, ERCC1, ESS2, FANCM, PIAS4, FANCB, PDCD11, ZNF326, ILKAP, RPS5, SENP6, HNRNPA3, SETX, ECI1, FANCD2, PPHLN1, ESRRA, TP53, YEATS2, PML, ZMYM2, ETAA1, ERCC6, NOL6, UBTF, RAD50, NOP2, FANCA, ZNF451, TOP3A, FDPS, TOP2B, SBDS, BRCA1, SLX4, ZZZ3, BRIP1, TOPBP1, RRP12, C18orf25, TNK1, SIRT1, RPA2, PHF8, LIN54, WRN, POLDIP3, SUPT5H, RECQL5, RMI2, EME1, ZGRF1, MBIP, CENPX, MFAP1, MRPS3…
GO:0071704	organic substance metabolic process	NA	3.48169e-08	3.33815e-11	85	99	10736	19641	1.57074	0	0	GTF2B, DCLRE1A, RMI1, ERCC1, ESS2, FANCM, PIAS4, FANCB, PDCD11, ZNF326, ILKAP, RPS5, SENP6, HNRNPA3, SETX, ECI1, FANCD2, PPHLN1, ESRRA, TP53, YEATS2, PML, ZMYM2, ETAA1, ERCC6, NOL6, UBTF, RAD50, NOP2, FANCA, ZNF451, TOP3A, FDPS, TOP2B, SBDS, BRCA1, SLX4, ZZZ3, BRIP1, TOPBP1, RRP12, C18orf25, TNK1, SIRT1, RPA2, PHF8, LIN54, WRN, POLDIP3, SUPT5H, RECQL5, RMI2, EME1, ZGRF1, MBIP, CENPX, MFAP1, MRPS3…
GO:0008152	metabolic process	NA	8.6575e-07	8.30058e-10	85	99	11255	19641	1.49831	0	0	GTF2B, DCLRE1A, RMI1, ERCC1, ESS2, FANCM, PIAS4, FANCB, PDCD11, ZNF326, ILKAP, RPS5, SENP6, HNRNPA3, SETX, ECI1, FANCD2, PPHLN1, ESRRA, TP53, YEATS2, PML, ZMYM2, ETAA1, ERCC6, NOL6, UBTF, RAD50, NOP2, FANCA, ZNF451, TOP3A, FDPS, TOP2B, SBDS, BRCA1, SLX4, ZZZ3, BRIP1, TOPBP1, RRP12, C18orf25, TNK1, SIRT1, RPA2, PHF8, LIN54, WRN, POLDIP3, SUPT5H, RECQL5, RMI2, EME1, ZGRF1, MBIP, CENPX, MFAP1, MRPS3…
GO:0031570 c	DNA integrity checkpoint signaling	GO:0000077	1.50331e-10	1.44133e-13	13	99	134	19641	19.2472	0	0	EME1, TOPBP1, FANCD2, PML, TP53, ETAA1, ERCC6, BRCA1, RPA2, MUS81, PLK1, NBN, BRIP1
GO:0007093	mitotic cell cycle checkpoint signaling	GO:0000077	1.57156e-07	1.50677e-10	11	99	143	19641	15.2611	0	0	EME1, TOPBP1, FANCD2, PML, TP53, BRCA1, RPA2, RAD50, MUS81, PLK1, NBN
GO:1901991	negative regulation of mitotic cell cycle phase transition	GO:0000077	0.00329905	3.16304e-06	8	99	177	19641	8.96696	0	0	TOPBP1, PML, TP53, BRCA1, RPA2, RAD50, PLK1, NBN
GO:0000075	cell cycle checkpoint signaling	GO:0000077	8.05664e-10	7.72449e-13	14	99	191	19641	14.542	0	0	EME1, TOPBP1, FANCD2, PML, TP53, ETAA1, ERCC6, BRCA1, RPA2, RAD50, MUS81, PLK1, NBN, BRIP1
GO:0045930	negative regulation of mitotic cell cycle	GO:0000077	2.17442e-05	2.08478e-08	11	99	228	19641	9.57164	0	0	EME1, TOPBP1, FANCD2, PML, TP53, BRCA1, RPA2, RAD50, MUS81, PLK1, NBN
GO:1901988	negative regulation of cell cycle phase transition	GO:0000077	3.43258e-08	3.29106e-11	14	99	252	19641	11.0219	0	0	EME1, TOPBP1, FANCD2, PML, TP53, ETAA1, ERCC6, BRCA1, RPA2, RAD50, MUS81, PLK1, NBN, BRIP1
GO:0010948	negative regulation of cell cycle process	GO:0000077	2.64015e-07	2.53131e-10	14	99	294	19641	9.44733	0	0	EME1, TOPBP1, FANCD2, PML, TP53, ETAA1, ERCC6, BRCA1, RPA2, RAD50, MUS81, PLK1, NBN, BRIP1
GO:0044818	mitotic G2/M transition checkpoint	GO:0000077	0.00726047	6.96114e-06	5	99	53	19641	18.7164	0.0002	0.02	TOPBP1, RAD50, PLK1, NBN, BRCA1
GO:0044773	mitotic DNA damage checkpoint signaling	GO:0000077	1.40682e-08	1.34882e-11	10	99	84	19641	23.6183	0	0	EME1, TOPBP1, FANCD2, PML, TP53, BRCA1, RPA2, MUS81, PLK1, NBN
GO:0044774	mitotic DNA integrity checkpoint signaling	GO:0000077	2.26213e-08	2.16887e-11	10	99	88	19641	22.5448	0	0	EME1, TOPBP1, FANCD2, PML, TP53, BRCA1, RPA2, MUS81, PLK1, NBN
GO:0090656	t-circle formation	GO:0000723	0.000609915	5.8477e-07	4	99	14	19641	56.684	0	0	ERCC1, WRN, NBN, SLX4
GO:0090737	telomere maintenance via telomere trimming	GO:0000723	0.000609915	5.8477e-07	4	99	14	19641	56.684	0	0	ERCC1, WRN, NBN, SLX4
GO:0000712	resolution of meiotic recombination intermediates	GO:0000280	3.54892e-14	3.40261e-17	9	99	17	19641	105.032	0	0	ERCC4, RMI1, EME1, MLH1, TOP2B, FANCM, CENPX, SLX4, MUS81
GO:0000724	double-strand break repair via homologous recombination	GO:0000280	8.98317e-19	8.61282e-22	20	99	176	19641	22.5448	0	0	FIGNL1, SLF2, ERCC4, RMI1, TOPBP1, FANCM, PIAS4, FANCB, RPA2, WRN, TOP3A, RECQL5, RPA1, RMI2, ERCC6, BRCA1, SLX4, MUS81, FAN1, NBN
GO:0000725	recombinational repair	GO:0000280	4.96917e-20	4.7643e-23	21	99	181	19641	23.0181	0	0	FIGNL1, SLF2, ERCC4, RMI1, TOPBP1, FANCM, PIAS4, FANCB, RPA2, WRN, TOP3A, RECQL5, RPA1, RMI2, ZGRF1, ERCC6, BRCA1, SLX4, MUS81, FAN1, NBN
GO:0000729	DNA double-strand break processing	GO:0000280	0.00288429	2.76538e-06	4	99	20	19641	39.6788	0	0	RAD50, BRIP1, NBN, SLX4
GO:0006260	DNA replication	GO:0000280	2.9954e-12	2.87191e-15	18	99	279	19641	12.7996	0	0	MCM10, RMI1, TOPBP1, FANCM, RPA2, WRN, RECQL5, RPA1, RMI2, EME1, TP53, CENPX, ETAA1, BRCA1, SLX4, RAD50, MUS81, NBN
GO:0006261	DNA-templated DNA replication	GO:0000280	1.62341e-09	1.55648e-12	13	99	161	19641	16.0194	0	0	MCM10, EME1, TOPBP1, FANCM, CENPX, ETAA1, BRCA1, RAD50, WRN, MUS81, RECQL5, NBN, RPA1
GO:0006302	double-strand break repair	GO:0000280	1.57313e-33	1.50827e-36	34	99	311	19641	21.6894	0	0	DCLRE1A, RMI1, ERCC1, TOPBP1, FANCM, PIAS4, FANCB, SIRT1, RPA2, WRN, RECQL5, RMI2, EME1, ZGRF1, SETX, FANCD2, TP53, PML, ERCC6, RAD50, PLK1, FAN1, NBN, FIGNL1, ERCC4, SLF2, MLH1, TOP3A, RPA1, TOP2B, SLX4, BRCA1, MUS81, BRIP1
GO:0006303	double-strand break repair via nonhomologous end joining	GO:0000280	2.99193e-06	2.86858e-09	8	99	72	19641	22.0438	0	0	DCLRE1A, ERCC4, ERCC1, MLH1, TOPBP1, TOP2B, ERCC6, PLK1
GO:0006310	DNA recombination	GO:0000280	1.47363e-27	1.41288e-30	31	99	344	19641	17.8785	0	0	FIGNL1, SLF2, ERCC4, RMI1, ERCC1, MLH1, TOPBP1, FANCM, PIAS4, FANCB, UNG, RPA2, WRN, TOP3A, RECQL5, RPA1, RMI2, EME1, ZGRF1, SETX, TOP2B, FANCD2, CENPX, ERCC6, BRCA1, SLX4, RAD50, MUS81, FAN1, BRIP1, NBN
GO:0007127	meiosis I	GO:0000280	4.15745e-12	3.98605e-15	14	99	131	19641	21.2024	0	0	ERCC4, RMI1, EME1, MLH1, TOP2B, FANCM, FANCD2, CENPX, SLX4, CENPC, RAD50, MUS81, PLK1, BRIP1
GO:0007131	reciprocal meiotic recombination	GO:0000280	1.61579e-13	1.54918e-16	12	99	60	19641	39.6788	0	0	ERCC4, RMI1, EME1, MLH1, TOP2B, FANCM, FANCD2, CENPX, SLX4, RAD50, MUS81, BRIP1
GO:0031297	replication fork processing	GO:0000280	2.62751e-09	2.51918e-12	9	99	49	19641	36.4397	0	0	EME1, FANCM, CENPX, ETAA1, BRCA1, RAD50, WRN, MUS81, NBN
GO:0035825	homologous recombination	GO:0000280	4.23823e-18	4.0635e-21	15	99	68	19641	43.7634	0	0	ERCC4, RMI1, EME1, MLH1, TOPBP1, TOP2B, FANCM, FANCD2, CENPX, SLX4, BRCA1, RAD50, MUS81, NBN, BRIP1
GO:0042770	signal transduction in response to DNA damage	GO:0000280	6.48236e-10	6.21511e-13	14	99	188	19641	14.774	0	0	EME1, TOPBP1, FANCD2, PML, TP53, ETAA1, ERCC6, SIRT1, BRCA1, RPA2, MUS81, PLK1, NBN, BRIP1
GO:0045005	DNA-templated DNA replication maintenance of fidelity	GO:0000280	1.11315e-08	1.06725e-11	9	99	57	19641	31.3254	0	0	EME1, FANCM, CENPX, ETAA1, BRCA1, RAD50, WRN, MUS81, NBN
GO:0061982	meiosis I cell cycle process	GO:0000280	9.63231e-12	9.23519e-15	14	99	139	19641	19.9821	0	0	ERCC4, RMI1, EME1, MLH1, TOP2B, FANCM, FANCD2, CENPX, SLX4, CENPC, RAD50, MUS81, PLK1, BRIP1
GO:0110025	DNA strand resection involved in replication fork processing	GO:0000280	0.00712374	6.83005e-06	3	99	8	19641	74.3977	0.0002	0.02	RAD50, NBN, BRCA1
GO:0140013	meiotic nuclear division	GO:0000280	3.22707e-12	3.09403e-15	16	99	197	19641	16.1132	0	0	FIGNL1, ERCC4, RMI1, MLH1, FANCM, FANCA, CENPC, EME1, TOP2B, FANCD2, CENPX, SLX4, RAD50, PLK1, MUS81, BRIP1
GO:0140527	reciprocal homologous recombination	GO:0000280	1.61579e-13	1.54918e-16	12	99	60	19641	39.6788	0	0	ERCC4, RMI1, EME1, MLH1, TOP2B, FANCM, FANCD2, CENPX, SLX4, RAD50, MUS81, BRIP1
GO:1903046	meiotic cell cycle process	GO:0000280	1.59542e-11	1.52964e-14	16	99	218	19641	14.561	0	0	FIGNL1, ERCC4, RMI1, MLH1, FANCM, FANCA, CENPC, EME1, TOP2B, FANCD2, CENPX, SLX4, RAD50, PLK1, MUS81, BRIP1
GO:0035601	protein deacylation	GO:0006476	0.00660177	6.32959e-06	5	99	52	19641	19.0763	0.0002	0.02	MBIP, CSRP2BP, ZZZ3, YEATS2, SIRT1
GO:0090042	tubulin deacetylation	GO:0006476	0.00521066	4.99584e-06	4	99	23	19641	34.5033	0.0002	0.02	MBIP, CSRP2BP, ZZZ3, YEATS2
GO:0032204	regulation of telomere maintenance	GO:0032205	6.0825e-05	5.83174e-08	8	99	105	19641	15.1157	0	0	SLF2, ERCC4, ERCC1, PML, TP53, SLX4, RAD50, NBN
GO:1904353	regulation of telomere capping	GO:0032205	0.00869571	8.33721e-06	4	99	26	19641	30.5221	0.0001	0.02	ERCC4, ERCC1, RAD50, NBN
GO:1904354	negative regulation of telomere capping	GO:0032205	4.36546e-05	4.18548e-08	4	99	8	19641	99.197	0	0	ERCC4, ERCC1, RAD50, NBN
GO:2001251	negative regulation of chromosome organization	GO:0032205	0.000429387	4.11684e-07	7	99	92	19641	15.0952	0	0	ERCC4, ERCC1, RAD50, PLK1, NBN, TP53, SLX4
GO:2001252	positive regulation of chromosome organization	GO:0032205	0.00136213	1.30597e-06	7	99	109	19641	12.7409	0	0	SLF2, ERCC1, RAD50, PPHLN1, NBN, PML, SLX4
GO:0006338	chromatin remodeling	GO:0006325	0.0028728	2.75436e-06	14	99	621	19641	4.47265	0	0	GTF2B, USP36, PPHLN1, RAD54L2, YEATS2, TP53, ERCC6, SIRT1, BRCA1, PHF8, LIN54, CSRP2BP, SUPT5H, NAA50
GO:1903047	mitotic cell cycle process	GO:0007059	0.000150254	1.44059e-07	17	99	735	19641	4.5887	0	0	TOPBP1, PHF8, RPA2, CENPC, RECQL5, EME1, FANCD2, SBDS, TP53, PML, BRCA1, RAD50, PLK1, MUS81, NBN, PIAS1, NAA50
GO:1901987	regulation of cell cycle phase transition	GO:0007059	2.87956e-05	2.76084e-08	14	99	424	19641	6.55074	0	0	EME1, TOPBP1, FANCD2, PML, TP53, ETAA1, ERCC6, BRCA1, RPA2, RAD50, MUS81, PLK1, NBN, BRIP1
GO:0010564	regulation of cell cycle process	GO:0007346	2.4578e-06	2.35647e-09	19	99	712	19641	5.29422	0	0	SLF2, TOPBP1, SIRT1, RPA2, SENP6, RMI2, EME1, FANCD2, TP53, PML, ETAA1, ERCC6, BRCA1, RAD50, ENTR1, PLK1, MUS81, BRIP1, NBN
GO:0045786	negative regulation of cell cycle	GO:0007346	7.49496e-07	7.18596e-10	15	99	379	19641	7.852	0	0	EME1, TOPBP1, FANCD2, PML, TP53, ETAA1, ERCC6, SIRT1, BRCA1, RPA2, RAD50, MUS81, PLK1, NBN, BRIP1
GO:0032392	DNA geometric change	GO:0032508	1.14015e-05	1.09315e-08	8	99	85	19641	18.6724	0	0	ZGRF1, SETX, FANCM, RAD50, WRN, NBN, BRIP1, RECQL5
GO:0006364	rRNA processing	GO:0042254	0.00206213	1.97711e-06	9	99	224	19641	7.97119	0	0	RRP12, USP36, SBDS, NOP2, NOP14, NOC4L, NOL6, PDCD11, XRN2
GO:0072423	response to DNA damage checkpoint signaling	GO:0072429	0.00712374	6.83005e-06	3	99	8	19641	74.3977	0.0002	0.02	EME1, MUS81, SLX4
GO:0000018	regulation of DNA recombination	GO:2000779	2.30203e-05	2.20712e-08	9	99	132	19641	13.5269	0	0	FIGNL1, MLH1, PIAS4, FANCB, ERCC6, RPA2, RAD50, RECQL5, RMI2
GO:0006282	regulation of DNA repair	GO:2000779	8.62463e-07	8.26906e-10	12	99	214	19641	11.1249	0	0	FIGNL1, SLF2, TOP2B, PIAS4, FANCB, PML, ERCC6, SIRT1, BRCA1, RPA2, RECQL5, RMI2
GO:0010569	regulation of double-strand break repair via homologous recombination	GO:2000779	7.83751e-05	7.5144e-08	7	99	72	19641	19.2883	0	0	FIGNL1, RPA2, PIAS4, FANCB, RECQL5, ERCC6, RMI2
GO:0045739	positive regulation of DNA repair	GO:2000779	0.00420956	4.03601e-06	7	99	129	19641	10.7656	0	0	SLF2, TOP2B, PIAS4, FANCB, ERCC6, SIRT1, BRCA1
GO:0051053	negative regulation of DNA metabolic process	GO:2000779	1.06879e-07	1.02473e-10	11	99	138	19641	15.814	0	0	ERCC4, ERCC1, MLH1, FANCB, TP53, ERCC6, SLX4, RAD50, NBN, RECQL5, RMI2
GO:0051054	positive regulation of DNA metabolic process	GO:2000779	3.44031e-07	3.29848e-10	14	99	300	19641	9.25838	0	0	SLF2, ERCC1, MLH1, TOP2B, PIAS4, FANCB, PML, ERCC6, SIRT1, SLX4, BRCA1, WRN, RAD50, NBN
GO:2000781	positive regulation of double-strand break repair	GO:2000779	0.0046546	4.4627e-06	6	99	85	19641	14.0043	0.0002	0.02	SLF2, TOP2B, PIAS4, FANCB, ERCC6, SIRT1
GO:0072429 d	response to intra-S DNA damage checkpoint signaling	GO:0000077	0.000516366	4.95078e-07	3	99	4	19641	148.795	0	0	EME1, MUS81, SLX4
GO:0007346	regulation of mitotic cell cycle	GO:0000278	0.00759211	7.27911e-06	12	99	495	19641	4.80955	0.0002	0.02	EME1, TOPBP1, FANCD2, PML, TP53, SIRT1, BRCA1, RPA2, RAD50, MUS81, PLK1, NBN
GO:0044770	cell cycle phase transition	GO:0000278	8.0364e-06	7.70508e-09	16	99	524	19641	6.05783	0	0	TOPBP1, PHF8, RPA2, EME1, FANCD2, TP53, PML, BRCA1, ERCC6, ETAA1, RAD50, PLK1, MUS81, BRIP1, NBN, PIAS1
GO:0048285	organelle fission	GO:0000280	3.68999e-06	3.53786e-09	16	99	496	19641	6.3998	0	0	FIGNL1, ERCC4, RMI1, MLH1, FANCM, FANCA, CENPC, EME1, TOP2B, FANCD2, CENPX, SLX4, RAD50, PLK1, MUS81, BRIP1
GO:0032200	telomere organization	GO:0000723	6.85005e-07	6.56764e-10	11	99	164	19641	13.3069	0	0	SLF2, ERCC4, ERCC1, PML, TP53, SLX4, RPA2, WRN, RAD50, NBN, RPA1
GO:0032205	negative regulation of telomere maintenance	GO:0000723	2.11615e-05	2.0289e-08	6	99	35	19641	34.0104	0	0	ERCC4, ERCC1, RAD50, NBN, TP53, SLX4
GO:0006284	base-excision repair	GO:0006281	0.00284799	2.73057e-06	5	99	44	19641	22.5448	0	0	RPA2, WRN, RPA1, UNG, ERCC6
GO:0006289	nucleotide-excision repair	GO:0006281	1.40682e-08	1.34882e-11	10	99	84	19641	23.6183	0	0	ERCC4, ERCC1, TP53, ERCC6, SIRT1, SLX4, RPA2, FAN1, RPA1, BRIP1
GO:0006290	pyrimidine dimer repair	GO:0006281	0.00712374	6.83005e-06	3	99	8	19641	74.3977	0.0002	0.02	ERCC1, ERCC6, SIRT1
GO:0036297	interstrand cross-link repair	GO:0006281	8.7569e-14	8.39587e-17	11	99	41	19641	53.2276	0	0	DCLRE1A, ERCC4, ERCC1, FANCM, FANCD2, FANCA, FANCB, FAAP24, CENPX, FAN1, FANCG
GO:2000779	regulation of double-strand break repair	GO:0006281	6.06725e-08	5.81712e-11	11	99	131	19641	16.659	0	0	FIGNL1, SLF2, TOP2B, PIAS4, FANCB, PML, ERCC6, SIRT1, RPA2, RECQL5, RMI2
GO:0071139	resolution of DNA recombination intermediates	GO:0006312	0.00256294	2.45728e-06	3	99	6	19641	99.197	0	0	RMI1, TOP3A, RMI2
GO:0090043	regulation of tubulin deacetylation	GO:0006476	0.00354919	3.40287e-06	4	99	21	19641	37.7893	0	0	MBIP, CSRP2BP, ZZZ3, YEATS2
GO:0098732	macromolecule deacylation	GO:0006476	0.00954957	9.15587e-06	5	99	56	19641	17.7137	0.0001	0.02	MBIP, CSRP2BP, ZZZ3, YEATS2, SIRT1
GO:0009314	response to radiation	GO:0006974	0.000259235	2.48547e-07	13	99	430	19641	5.99796	0	0	FIGNL1, ERCC4, ERCC1, TOPBP1, FANCD2, PML, TP53, ERCC6, SIRT1, BRCA1, WRN, PIAS1, FANCG
GO:0010212	response to ionizing radiation	GO:0006974	2.01488e-06	1.93181e-09	10	99	138	19641	14.3764	0	0	FIGNL1, ERCC1, TOPBP1, FANCD2, PML, TP53, ERCC6, SIRT1, BRCA1, WRN
GO:0010332	response to gamma radiation	GO:0006974	0.0059908	5.74381e-06	5	99	51	19641	19.4504	0.0002	0.02	WRN, FANCD2, PML, TP53, ERCC6
GO:0080135	regulation of cellular response to stress	GO:0006974	4.50382e-06	4.31814e-09	16	99	503	19641	6.31074	0	0	FIGNL1, SLF2, ERCC4, ERCC1, PIAS4, FANCB, SIRT1, RPA2, RECQL5, RMI2, TOP2B, TP53, PML, BRCA1, ERCC6, ETAA1
GO:0008630	intrinsic apoptotic signaling pathway in response to DNA damage	GO:0006974	0.000868772	8.32955e-07	7	99	102	19641	13.6153	0	0	MLH1, PIAS4, PML, TP53, ERCC6, SIRT1, BRCA1
GO:0018205	peptidyl-lysine modification	GO:0016925	0.000905525	8.68192e-07	8	99	149	19641	10.652	0	0	SLF2, PIAS4, PML, SIRT1, ZNF451, NFATC2IP, SENP6, PIAS1
GO:0016072	rRNA metabolic process	GO:0042254	0.000104944	1.00617e-07	11	99	266	19641	8.20426	0	0	RRP12, USP36, SBDS, NOP2, NOP14, TP53, ERCC6, NOC4L, NOL6, PDCD11, XRN2
GO:0022613	ribonucleoprotein complex biogenesis	GO:0042254	0.0042969	4.11975e-06	12	99	468	19641	5.08702	0	0	SETX, RRP12, USP36, SBDS, NOP2, GNL2, NOP14, NOC4L, NOL6, PDCD11, XRN2, RPS5
GO:0051383	kinetochore organization	GO:0051382	0.00354919	3.40287e-06	4	99	21	19641	37.7893	0	0	CENPC, SENP6, CENPX, CENPT
GO:0071824	protein-DNA complex organization	GO:0051276	7.56276e-10	7.25097e-13	25	99	865	19641	5.73393	0	0	GTF2B, SLF2, TOPBP1, USP36, CENPT, SIRT1, PHF8, LIN54, CENPC, SUPT5H, SENP6, RPA1, PPHLN1, RAD54L2, CENPX, TP53, YEATS2, ERCC6, BRCA1, UBTF, CSRP2BP, ZZZ3, PIAS1, RTF1, NAA50
a GO ID that the given term was consolidated to
b RED = Filtered as too general (> 10% of population)
c BLUE = Consolidated into GO ID in column C by Revigo
d GREEN = Redundant term consolidated manually into GO ID in column C
