# Supplementary material for: The BLM-TOP3A-RMI1-RMI2 proximity map reveals that RAD54L2 suppresses sister chromatid exchanges
Source: EMBO Rep. 2025 Jan 27;26(5):1290–314. doi: 10.1038/s44319-025-00374-z (PMC11894219; doi:10.1038/s44319-025-00374-z)
Supplement: Supplementary file 4 — Source data Fig. 3 [file 44319_2025_374_MOESM4_ESM.zip]

Archive with 26 entries (24 files):
- Figure 3/
- __MACOSX/._Figure 3
- Figure 3/SourceData3F.xlsx
- __MACOSX/Figure 3/._SourceData3F.xlsx
- Figure 3/.DS_Store
- __MACOSX/Figure 3/._.DS_Store
- Figure 3/SourceData3B.xlsx
- __MACOSX/Figure 3/._SourceData3B.xlsx
- Figure 3/SourceData3A/
- __MACOSX/Figure 3/._SourceData3A
- Figure 3/SourceData3C.xlsx
- __MACOSX/Figure 3/._SourceData3C.xlsx
- Figure 3/SourceData3D.xlsx
- __MACOSX/Figure 3/._SourceData3D.xlsx
- Figure 3/SourceData3E.xlsx
- __MACOSX/Figure 3/._SourceData3E.xlsx
- Figure 3/SourceData3A/SourceDataForFigure3A.siCTRL.adj.tif
- __MACOSX/Figure 3/SourceData3A/._SourceDataForFigure3A.siCTRL.adj.tif
- Figure 3/SourceData3A/.DS_Store
- __MACOSX/Figure 3/SourceData3A/._.DS_Store
- Figure 3/SourceData3A/SourceDataForFigure3A.siBLM.adj.tif
- __MACOSX/Figure 3/SourceData3A/._SourceDataForFigure3A.siBLM.adj.tif
- Figure 3/SourceData3A/SourceDataForFigure3A.siCTRL.raw.tif
- __MACOSX/Figure 3/SourceData3A/._SourceDataForFigure3A.siCTRL.raw.tif
- Figure 3/SourceData3A/SourceDataForFigure3A.siBLM.raw.tif
- __MACOSX/Figure 3/SourceData3A/._SourceDataForFigure3A.siBLM.raw.tif
