# Supplementary material for: The BLM-TOP3A-RMI1-RMI2 proximity map reveals that RAD54L2 suppresses sister chromatid exchanges
Source: EMBO Rep. 2025 Jan 27;26(5):1290–314. doi: 10.1038/s44319-025-00374-z (PMC11894219; doi:10.1038/s44319-025-00374-z)
Supplement: Supplementary file 4 — Source data Fig. 3 [file 44319_2025_374_MOESM4_ESM.zip › Figure 3/SourceData3F.xlsx]

## Sheet: KO DRGFP
Source Data For Figure 3F. Direct repeat GFP flow cytometry data for RAD54L2 knockout cells.
	replicate 1				replicate 2				replicate 3				t-testa
cell line	total cells	GFP positive cells	% GFP positive cells		total cells	GFP positive cells	% GFP positive cells		total cells	GFP positive cells	% GFP positive cells
WT minus I-SceI	8910	3	0.03367		8975	7	0.0779944		8878	15	0.168957
WT	8674	507	5.84505		8678	515	5.93455		8689	534	6.1457
WT + siBLM1	9435	118	1.25066		9399	122	1.29801		9459	137	1.44836		1.70033e-06
WT + RAD54L2	8762	554	6.32276		8709	534	6.13159		8724	535	6.13251		0.114235
RAD54L2KOcl1	9161	152	1.65921		9150	188	2.05464		9169	180	1.96314		1.05749e-05
RAD54L2KOcl1 + siBLM	9151	107	1.16927		9162	102	1.11329		9188	100	1.08838		7.8353e-07
RAD54L2KOcl1 + RAD54L2	8538	471	5.51651		8514	518	6.0841		8543	543	6.35608		0.970159
RAD54L2KOcl3	9371	225	2.40102		9346	235	2.51444		9430	227	2.40721		3.30918e-06
RAD54L2KOcl3 + siBLM	9169	105	1.14516		9108	108	1.18577		9138	95	1.03961		1.04585e-06
RAD54L2KOcl3 + RAD54L2	8543	512	5.99321		8487	522	6.15058		8565	483	5.63923		0.800371
a Compared to WT using a 2-sided Student's t-test
