# Supplementary material for: The BLM-TOP3A-RMI1-RMI2 proximity map reveals that RAD54L2 suppresses sister chromatid exchanges
Source: EMBO Rep. 2025 Jan 27;26(5):1290–314. doi: 10.1038/s44319-025-00374-z (PMC11894219; doi:10.1038/s44319-025-00374-z)
Supplement: Supplementary file 4 — Source data Fig. 3 [file 44319_2025_374_MOESM4_ESM.zip › Figure 3/SourceData3B.xlsx]

## Sheet: SCE screen
Source Data For Figure 3B. Sister chromatid exchanges measured after gene-product depletion with siRNA.
Mitosis a	Control	BLM	RMI1	TOP3A	CENPT	CENPX	CEP192	FAAP24	FAM175B	FANCD2	FANCM	MCM10	NOC4L	PIAS1	RAD54L2	RADX	SIRT1	SLF2	UBR5	USP33	WRN	ZZZ3
1	1	15	11	10	5	7	9	9	8	5	9	8	1	8	9	6	5	10	13	9	3	10
2	3	7	7	7	12	9	12	9	7	14	11	17	4	12	13	9	8	18	6	13	10	8
3	10	8	9	4	3	4	17	9	18	7	12	4	2	10	8	10	10	7	5	15	5	8
4	1	12	15	9	6	6	10	7	11	3	35	11	4	9	15	4	9	15	10	12	2	12
5	3	14	6	4	7	10	9	22	7	13	15	13	5	15	8	9	13	8	5	11	5	7
6	3	21	15	7	2	7	10	6	12	7	13	12	4	7	13	14	10	6	15	14	1	6
7	2	14	24	4	6	5	5	9	14	7	12	3	2	6	12	11	4	4	5	5	10	5
8	3	15	23	8	6	9	4	6	22	7	18	9	3	9	19	11	9	6	5	8	4	9
9	5	4	6	15	9	8	4	4	13	9	23	12	10	5	21	12	3	8	15	14	8	6
10	6	4	15	7	9	7	4	10	8	12	7	8	9	6	13	5	5	3	7	5	10	4
11	5	18	7	7	6	6	6	6	6	11	7	6	9	13	16	9	6	20	15	6	4	10
12	6	6	31	11	4	5	10	5	8	8	16	11	2	11	18	9	2	15	11	5	6	18
13	4	13	13	9	3	9	7	13	7	6	18	8	4	10	12	5	12	7	9	12	4	11
14	2	5	12	6	6	5	4	6	6	8	14	13	7	10	20	7	3	6	5	10	8	12
15	6	14	25	12	1	9	5	11	8	9	23	11	3	14	5	5	5	23	12	12	10	12
16	5	15	11	10	3	12	5	7	6	8	11	14	9	10	10	5	14	10	11	8	6	9
17	4	43	11	6	5	8	4	5	9	8	17	12	6	6	14	11	14	12	12	11	10	7
18	1	17	12	6	2	8	8	11	6	12	2	8	5	9	4	6	3	4	5	7	12	9
19	2	23	16	14	5	9	11	8	6	7	14	4	5	6	5	8	6	3	5	6	5	8
20	4	15	15	7	5	7	5	10	11	2	6	6	3	10	11	14	9	9	5	5	4	9
21	5	33	31	7	3	6	6	13	6	7	8	5	7	15	21	6	13	6	8	10	6	17
22	1	21	11	4	3	10	11	10	9	19	10	22	18	8	9	10	6	4	13	2	5	8
23	8	19	12	9	5	19	11	12	11	14	20	12	3	4	3	8	5	3	12	8	7	7
24	5	27	22	16	5	14	6	8	3	5	2	12	2	8	11	6	3	5	4	5	7	7
25	5	10	21	8	3	6	6	14	11	6	3	4	4	3	10	5	7	3	14	11	5	8
Mean	4	15.72	15.24	8.28	4.96	8.2	7.56	9.2	9.32	8.56	13.04	9.8	5.24	8.96	12	8.2	7.36	8.6	9.08	8.96	6.28	9.08
-fold Control	1	3.93	3.81	2.07	1.24	2.05	1.89	2.3	2.33	2.14	3.26	2.45	1.31	2.24	3	2.05	1.84	2.15	2.27	2.24	1.57	2.27
p-value b		1.00322e-07	1.80144e-09	2.60719e-06	0.15961	2.43765e-06	5.51222e-05	3.88524e-07	1.01651e-06	4.62819e-06	5.10778e-07	5.23266e-07	0.1562	8.9923e-08	5.7222e-09	7.23049e-07	0.000371446	0.000409876	9.41567e-07	3.14312e-07	0.00291795	6.46283e-08
a 25 individual mitoses were counted for each knockdown
b Comparing to Control using a 2-sided Student's t-test
