# Supplementary material for: The BLM-TOP3A-RMI1-RMI2 proximity map reveals that RAD54L2 suppresses sister chromatid exchanges
Source: EMBO Rep. 2025 Jan 27;26(5):1290–314. doi: 10.1038/s44319-025-00374-z (PMC11894219; doi:10.1038/s44319-025-00374-z)
Supplement: Supplementary file 4 — Source data Fig. 3 [file 44319_2025_374_MOESM4_ESM.zip › Figure 3/SourceData3C.xlsx]

## Sheet: SCE assays
Source Data For Figure 3C. Sister chromatid exchanges measured after gene-product depletion with siRNA.
siControl		siBLM		siRAD54L2		siABRAXAS2		siZZZ3
Replicate 1	Replicate 2	Replicate 1	Replicate 2	Replicate 1	Replicate 2	Replicate 1	Replicate 2	Replicate 1	Replicate 2
5	4	13	5	7	4	8	6	10	6
5	1	15	9	7	9	8	9	10	3
5	8	17	4	5	5	4	6	10	5
3	2	6	9	5	4	8	11	6	6
6	0	12	4	17	6	9	4	8	2
1	2	13	9	9	9	4	9	17	6
6	4	13	7	10	8	3	8	5	5
1	2	12	9	13	10	3	9	10	5
2	1	13	5	7	6	6	8	13	6
4	3	11	5	13	14	5	6	13	15
4	5	9	31	9	4	8	5	8	8
1	1	11	26	8	8	10	11	5	10
5	2	10	9	8	2	10	10	11	13
1	8	21	7	17	10	10	10	8	16
5	1	11	10	7	4	10	5	10	6
4	5	11	5	20	9	7	4	9	8
3	3	12	6	6	7	9	6	7	7
5	4	14	8	13	5	8	8	6	7
3	4	38	3	16	10	12	4	7	4
4	7	15	11	5	13	9	7	13	8
2	3	10	7	8	5	5	14	4	3
1	3	20	9	7	8	10	3	5	8
5	3	15	11	12	3	9	6	7	2
1	6	11	15	11	6	9	4	5	6
5	1	10	9	11	8	6	7	12	4
4		11		8		10		8
2		12		10		7		7
3		22		16		6		9
3		13		6		5		4
2		20		10		9		12
1		12		10		3		6
6		19		12		8		6
4		13		3		9		7
2		10		10		4		4
1		16		9		10		6
2		12		10		14		5
4		11		13		9		8
2		21		18		5		6
0		7		12		12		10
7		10		12		6		5
