# Supplementary material for: The BLM-TOP3A-RMI1-RMI2 proximity map reveals that RAD54L2 suppresses sister chromatid exchanges
Source: EMBO Rep. 2025 Jan 27;26(5):1290–314. doi: 10.1038/s44319-025-00374-z (PMC11894219; doi:10.1038/s44319-025-00374-z)
Supplement: Supplementary file 4 — Source data Fig. 3 [file 44319_2025_374_MOESM4_ESM.zip › Figure 3/SourceData3D.xlsx]

## Sheet: si DRGFP
Source Data For Figure 3D. Direct repeat GFP flow cytometry data for siRNA knockdown cells.
	replicate 1				replicate 2
siRNA	total cells	GFP positive cells	% GFP positive cells		total cells	GFP positive cells	% GFP positive cells
Ctrl-ISceI	114053	132	0.115736		102280	9	0.00879937
Ctrl	58516	4006	6.84599		106768	6682	6.25843
BLM	100304	3154	3.14444		107524	3453	3.21138
ABRAXAS2	97202	884	0.909446		106971	2027	1.89491
RAD54L2	103000	1568	1.52233		105774	2437	2.30397
ZZZ3	97613	2082	2.13291		108437	3374	3.11148
