# Supplementary material for: The BLM-TOP3A-RMI1-RMI2 proximity map reveals that RAD54L2 suppresses sister chromatid exchanges
Source: EMBO Rep. 2025 Jan 27;26(5):1290–314. doi: 10.1038/s44319-025-00374-z (PMC11894219; doi:10.1038/s44319-025-00374-z)
Supplement: Supplementary file 4 — Source data Fig. 3 [file 44319_2025_374_MOESM4_ESM.zip › Figure 3/SourceData3E.xlsx]

## Sheet: KO SCEs
Source Data For Figure 3E. Sister chromatid exchanges measured for RAD54L2 knockout lines with or without BLM depletion with siRNA.
Control		siBLM		RAD54L2 KO cl1		RAD54L2 KO cl2		RAD54L2 KO cl1 + siBLM		RAD54L2 KO cl2 + siBLM
Replicate 1	Replicate 2	Replicate 1	Replicate 2	Replicate 1	Replicate 2	Replicate 1	Replicate 2	Replicate 1	Replicate 2	Replicate 1	Replicate 2
2	2	9	8	8	11	11	6	10	11	9	13
4	1	10	10	6	9	11	5	13	14	7	15
7	4	7	6	7	18	7	10	10	9	19	15
3	2	8	6	7	10	10	9	12	6	9	9
6	4	8	7	6	11	6	16	12	17	6	7
1	6	9	9	6	5	18	13	16	18	19	11
5	2	5	7	16	11	8	10	13	9	7	11
4	3	8	10	11	8	5	7	23	10	8	10
3	3	7	6	14	7	8	11	11	9	10	34
2	7	7	10	11	13	10	14	10	21	10	15
7	7	14	10	10	11	12	8	22	15	8	26
3	5	6	6	19	7	16	5	12	22	17	9
2	7	8	6	20	8	20	9	10	19	6	10
3	5	8	7	12	8	10	10	9	8	5	12
2	1	7	8	22	8	8	11	11	10	10	17
0	1	9	7	8	8	7	8	16	20	28	10
3	8	8	11	7	6	10	9	10	12	7	15
2	2	11	14	4	14	8	10	9	16	10	10
3	2	18	7	6	15	4	7	12	7	28	13
4	3	11	8	8	8	9	17	10	12	6	9
2	3	8	10	7	7	16	10	11	15	17	13
4	2	11	10	10	12	6	7	14	24	9	11
7	3	8	22	7	10	7	8	16	17	8	28
3	3	9	10	11	13	9	9	14	11	9	10
2	4	9	13	6	4	5	12	18	9	8	12
2	3	15	10	9	7	12	8	10	12	9	11
7	3	12	10	6	7	7	10	17	10	11	16
1		12		9		14		16		12
