# Supplementary material for: The BLM-TOP3A-RMI1-RMI2 proximity map reveals that RAD54L2 suppresses sister chromatid exchanges
Source: EMBO Rep. 2025 Jan 27;26(5):1290–314. doi: 10.1038/s44319-025-00374-z (PMC11894219; doi:10.1038/s44319-025-00374-z)
Supplement: Supplementary file 5 — Source data Fig. 4 [file 44319_2025_374_MOESM5_ESM.zip]

Archive with 30 entries (26 files):
- Figure 4/
- __MACOSX/._Figure 4
- Figure 4/.DS_Store
- __MACOSX/Figure 4/._.DS_Store
- Figure 4/SourceData4C/
- __MACOSX/Figure 4/._SourceData4C
- Figure 4/SourceData4B/
- __MACOSX/Figure 4/._SourceData4B
- Figure 4/SourceData4E.xlsx
- __MACOSX/Figure 4/._SourceData4E.xlsx
- Figure 4/SourceData4D.xlsx
- __MACOSX/Figure 4/._SourceData4D.xlsx
- Figure 4/SourceData4A/
- __MACOSX/Figure 4/._SourceData4A
- Figure 4/SourceData4C/.DS_Store
- __MACOSX/Figure 4/SourceData4C/._.DS_Store
- Figure 4/SourceData4C/SourceDataForFigure4C.RAD54L2.tif
- __MACOSX/Figure 4/SourceData4C/._SourceDataForFigure4C.RAD54L2.tif
- Figure 4/SourceData4C/SourceDataForFigure4C.BLM.tif
- __MACOSX/Figure 4/SourceData4C/._SourceDataForFigure4C.BLM.tif
- Figure 4/SourceData4B/.DS_Store
- __MACOSX/Figure 4/SourceData4B/._.DS_Store
- Figure 4/SourceData4B/SourceDataForFigure4B.RAD54L2.tif
- __MACOSX/Figure 4/SourceData4B/._SourceDataForFigure4B.RAD54L2.tif
- Figure 4/SourceData4B/SourceDataForFigure4B.BLM.tif
- __MACOSX/Figure 4/SourceData4B/._SourceDataForFigure4B.BLM.tif
- Figure 4/SourceData4A/SourceDataForFigure4A.54L2.tif
- __MACOSX/Figure 4/SourceData4A/._SourceDataForFigure4A.54L2.tif
- Figure 4/SourceData4A/SourceDataForFigure4A.SAHRP.tif
- __MACOSX/Figure 4/SourceData4A/._SourceDataForFigure4A.SAHRP.tif
