# Supplementary material for: The BLM-TOP3A-RMI1-RMI2 proximity map reveals that RAD54L2 suppresses sister chromatid exchanges
Source: EMBO Rep. 2025 Jan 27;26(5):1290–314. doi: 10.1038/s44319-025-00374-z (PMC11894219; doi:10.1038/s44319-025-00374-z)
Supplement: Supplementary file 5 — Source data Fig. 4 [file 44319_2025_374_MOESM5_ESM.zip › Figure 4/SourceData4D.xlsx]

## Sheet: RAD54L2 BioID
Source Data For Figure 4D. BioID data for RAD54L2
Bait	Prey Gene	Spectral counts	Sum of spectral counts	Average spectral counts	Number of replicates	Control spectral counts	SAINT score	BFDR
RAD54L2	ZMYM2	169|153|168|165	655	163.75	4	2|3|5|0|3|3|3|4|5|6|3|2|2|2|0|0|8|10|7|5	1	0
RAD54L2	JMJD1C	147|163|161|165	636	159	4	10|10|22|20|15|13|16|11|19|22|8|10|12|10|6|6|10|9|12|11	1	0
RAD54L2	MGA	129|118|139|143	529	132.25	4	0|0|0|0|0|3|2|5|0|0|0|0|0|3|0|0|3|0|5|5	1	0
RAD54L2	ARID3B	130|133|131|127	521	130.25	4	8|8|6|7|8|8|9|6|13|14|5|8|6|5|2|0|25|23|20|17	1	0
RAD54L2	SIN3B	122|124|134|136	516	129	4	41|43|38|32|39|42|47|36|36|37|28|37|41|29|8|9|11|7|20|15	1	0
RAD54L2	ZMYM4	123|130|120|127	500	125	4	0|0|0|0|3|2|0|3|0|0|0|0|4|2|0|0|4|3|3|3	1	0
RAD54L2	GTF2I	90|97|104|107	398	99.5	4	15|14|13|12|16|19|21|18|17|16|14|9|17|11|4|6|20|26|31|25	1	0
RAD54L2	CHD8	109|94|95|88	386	96.5	4	12|12|13|8|16|14|13|17|13|11|0|6|5|4|0|5|5|2|11|7	1	0
RAD54L2	BCOR	90|97|105|93	385	96.25	4	0|5|3|6|2|3|2|3|2|0|3|4|8|8|0|0|6|5|4|5	1	0
RAD54L2	KDM1A	93|91|97|102	383	95.75	4	8|9|10|12|7|11|13|7|7|7|7|6|10|12|2|3|9|5|10|14	1	0
RAD54L2	POGZ	90|95|97|90	372	93	4	5|11|6|6|12|15|18|14|5|9|11|11|16|9|0|2|15|7|7|6	1	0
RAD54L2	ADNP	84|82|82|85	333	83.25	4	14|16|14|10|21|20|22|28|10|11|10|8|15|29|0|4|9|11|14|12	1	0
RAD54L2	BEND3	80|82|91|76	329	82.25	4	0|0|0|0|0|0|0|0|0|0|0|0|0|0|0|0|0|0|0|0	1	0
RAD54L2	ARID3A	72|81|70|81	304	76	4	5|2|3|5|3|0|3|3|8|7|0|4|0|0|0|0|4|5|6|8	1	0
RAD54L2	YEATS2	66|67|67|67	267	66.75	4	0|0|0|0|0|2|2|0|3|0|0|0|0|0|0|0|0|0|0|0	1	0
RAD54L2	ZNF318	68|60|69|68	265	66.25	4	9|13|13|11|13|13|9|10|14|16|12|10|14|18|0|2|7|5|13|13	1	0
RAD54L2	WRNIP1	62|56|60|64	242	60.5	4	6|5|3|5|18|9|19|22|14|13|6|11|7|7|0|3|14|19|19|17	1	0
RAD54L2	NCOR1	57|55|68|61	241	60.25	4	2|0|4|4|0|0|0|0|0|0|0|0|0|0|0|0|2|3|0|0	1	0
RAD54L2	ZNF281	64|59|58|57	238	59.5	4	0|3|0|3|7|6|5|5|4|4|0|0|0|0|0|0|9|5|7|7	1	0
RAD54L2	KIAA0182	57|60|54|60	231	57.75	4	0|0|2|0|0|0|0|0|0|0|0|0|0|0|0|0|0|0|0|0	1	0
RAD54L2	RAD50	59|51|57|53	220	55	4	10|13|10|8|9|4|6|6|15|20|8|12|11|8|8|7|2|0|13|9	1	0
RAD54L2	ZNF148	54|55|49|54	212	53	4	3|0|0|0|6|9|8|9|5|4|0|5|5|3|0|0|15|10|15|13	1	0
RAD54L2	OGT	53|50|53|51	207	51.75	4	9|4|13|12|12|9|8|11|15|14|4|4|5|3|0|3|7|4|15|14	1	0
RAD54L2	CHD7	46|53|49|48	196	49	4	2|0|0|0|0|0|0|0|0|0|4|0|2|6|0|0|2|0|4|3	1	0
RAD54L2	ZNF644	50|42|49|52	193	48.25	4	0|0|0|0|0|0|0|0|0|0|0|0|0|0|0|0|0|0|0|0	1	0
RAD54L2	WIZ	52|47|50|42	191	47.75	4	0|0|0|0|2|0|2|0|3|0|0|0|0|0|0|0|5|3|6|5	1	0
RAD54L2	EHMT2	35|44|48|46	173	43.25	4	0|0|0|0|0|0|0|0|0|0|0|0|0|0|0|0|0|0|5|0	1	0
RAD54L2	SIN3A	43|40|49|41	173	43.25	4	19|11|12|8|9|10|10|13|5|8|5|5|13|9|0|0|11|12|13|7	0.99	0
RAD54L2	TRIM24	46|38|45|44	173	43.25	4	0|0|0|0|3|0|2|0|0|0|0|0|0|2|0|0|5|0|6|9	1	0
RAD54L2	ZNF451	47|42|38|44	171	42.75	4	0|0|0|0|0|0|0|0|0|0|0|0|0|0|0|0|2|0|0|6	1	0
RAD54L2	BLM	40|50|35|39	164	41	4	0|0|0|0|0|0|2|0|0|0|2|0|2|3|0|0|5|3|2|2	1	0
RAD54L2	SQSTM1	36|41|42|45	164	41	4	14|13|11|5|6|4|6|7|15|17|0|0|0|0|9|7|7|6|7|6	0.97	0
RAD54L2	ZBTB9	49|39|40|35	163	40.75	4	0|0|4|0|3|3|0|0|2|2|0|0|3|0|0|0|4|3|5|7	1	0
RAD54L2	SMARCA4	41|35|39|43	158	39.5	4	6|5|6|7|5|7|3|6|15|9|11|7|8|12|0|0|5|6|8|6	1	0
RAD54L2	EP400	32|33|42|44	151	37.75	4	0|2|0|0|0|0|0|0|0|0|0|0|0|2|0|0|0|0|0|0	1	0
RAD54L2	TFDP1	34|37|42|37	150	37.5	4	8|4|6|4|5|5|0|3|6|6|0|0|3|0|0|0|0|2|7|10	1	0
RAD54L2	RCOR1	39|38|33|36	146	36.5	4	9|9|6|5|7|9|7|12|0|7|2|0|2|3|0|0|9|8|12|10	1	0
RAD54L2	PML	34|34|32|44	144	36	4	0|0|0|2|3|5|3|0|0|0|0|0|0|0|0|0|9|5|0|2	1	0
RAD54L2	WDR5	36|35|39|33	143	35.75	4	0|0|0|0|3|2|5|6|3|4|3|3|3|6|0|0|0|0|3|4	1	0
RAD54L2	PIAS1	29|36|32|39	136	34	4	0|2|0|0|0|0|0|0|0|0|0|0|0|0|0|0|0|0|0|0	1	0
RAD54L2	ATF7IP	33|37|28|37	135	33.75	4	0|0|0|0|0|0|0|0|2|0|0|0|0|0|0|0|0|0|0|0	1	0
RAD54L2	EHMT1	32|35|33|32	132	33	4	0|0|0|0|0|0|0|0|0|0|0|0|0|4|0|0|0|0|0|0	1	0
RAD54L2	TRRAP	31|26|42|31	130	32.5	4	0|0|0|0|0|0|0|0|0|0|0|0|0|0|0|0|0|0|0|0	1	0
RAD54L2	MBD1	30|34|31|27	122	30.5	4	0|0|0|0|0|0|0|0|0|0|0|0|0|0|0|0|0|0|0|0	1	0
RAD54L2	USP11	31|29|30|32	122	30.5	4	0|0|0|0|0|0|3|0|0|2|0|0|0|0|0|0|0|0|0|0	1	0
RAD54L2	CUX1	30|26|32|34	122	30.5	4	3|0|4|0|4|3|0|3|6|3|0|2|2|0|0|0|8|4|5|7	1	0
RAD54L2	TRIM33	35|29|26|28	118	29.5	4	0|0|0|2|3|3|4|0|0|3|0|0|0|0|0|0|6|5|9|11	1	0
RAD54L2	TOP2B	25|30|29|28	112	28	4	0|3|0|0|0|0|0|0|0|0|0|2|0|2|0|0|9|7|0|3	1	0
RAD54L2	ATRX	28|28|38|18	112	28	4	0|0|0|0|3|4|4|3|2|3|0|3|0|3|0|0|4|6|6|5	1	0
RAD54L2	FANCI	29|29|27|26	111	27.75	4	3|7|6|5|5|2|5|5|4|2|4|3|4|5|0|0|6|4|5|7	1	0
RAD54L2	RREB1	28|26|31|26	111	27.75	4	0|0|0|0|0|0|0|0|0|0|0|0|0|0|0|0|0|0|0|0	1	0
RAD54L2	ZFP106	29|26|30|25	110	27.5	4	0|0|0|0|0|0|0|0|0|0|0|0|0|0|0|0|0|0|0|0	1	0
RAD54L2	C11orf30	29|24|27|29	109	27.25	4	2|0|3|4|6|5|0|2|2|0|4|3|9|13|0|0|0|0|2|4	0.99	0
RAD54L2	ZMYM1	23|25|31|27	106	26.5	4	0|0|0|0|0|0|2|4|4|2|0|0|2|0|0|0|4|3|2|0	1	0
RAD54L2	PIAS2	22|30|23|28	103	25.75	4	0|0|0|0|0|0|0|0|0|0|0|0|0|0|0|0|2|0|8|9	0.96	0
RAD54L2	MORC3	28|23|28|23	102	25.5	4	0|0|0|0|0|0|0|0|0|0|0|0|0|0|0|0|0|0|0|0	1	0
RAD54L2	E2F6	24|27|31|19	101	25.25	4	0|0|0|0|3|0|2|3|0|0|0|2|3|0|0|0|0|0|5|5	1	0
RAD54L2	BCL11B	24|26|25|23	98	24.5	4	0|0|0|0|0|0|0|0|0|0|0|0|0|0|0|0|0|0|0|0	1	0
RAD54L2	ZNF295	25|25|24|24	98	24.5	4	0|0|0|4|0|3|0|0|0|0|0|0|0|0|0|0|2|0|6|4	1	0
RAD54L2	LIN54	22|25|25|25	97	24.25	4	0|0|0|2|0|0|0|2|0|0|0|0|0|0|0|0|0|0|2|2	1	0
RAD54L2	SETDB1	26|23|24|24	97	24.25	4	0|0|0|0|0|0|0|0|0|0|0|0|0|0|0|0|0|0|0|0	1	0
RAD54L2	GATAD2A	23|20|23|29	95	23.75	4	0|0|0|4|0|0|0|0|0|0|0|0|0|0|2|0|6|6|5|4	1	0
RAD54L2	NIPBL	21|21|24|27	93	23.25	4	0|4|0|3|4|0|0|0|3|0|0|0|3|0|0|0|0|2|6|3	1	0
RAD54L2	ESRRA	22|20|28|22	92	23	4	0|0|0|0|0|0|0|0|0|0|0|0|0|0|0|0|0|0|0|0	1	0
RAD54L2	NCOR2	20|20|29|21	90	22.5	4	0|0|0|0|0|0|0|0|0|0|0|0|0|0|0|0|0|0|0|0	1	0
RAD54L2	NCOA6	22|24|21|23	90	22.5	4	2|3|0|0|0|0|0|0|0|0|0|0|0|2|0|0|5|0|0|0	1	0
RAD54L2	KDM2B	21|21|22|26	90	22.5	4	0|0|0|0|0|0|0|0|0|0|3|4|4|0|0|0|0|0|0|0	1	0
RAD54L2	DDB1	24|16|23|26	89	22.25	4	0|6|4|0|4|3|0|3|0|3|4|3|0|3|2|0|0|0|5|5	1	0
RAD54L2	RAVER1	24|20|21|18	83	20.75	4	0|2|2|3|5|0|4|0|0|2|0|0|0|0|0|3|0|0|8|5	1	0
RAD54L2	RNF2	19|23|20|21	83	20.75	4	0|2|0|0|7|6|5|2|0|0|2|3|2|0|0|0|0|0|2|5	1	0
RAD54L2	SENP6	15|17|23|26	81	20.25	4	0|0|0|0|0|0|0|0|0|0|0|0|0|0|0|0|3|3|7|4	1	0
RAD54L2	SMARCC2	20|17|21|19	77	19.25	4	5|3|4|3|4|4|5|5|3|2|4|3|9|5|0|0|5|5|0|2	0.99	0
RAD54L2	L3MBTL2	21|17|20|18	76	19	4	0|0|0|0|0|0|0|0|0|0|0|0|0|0|0|0|2|0|0|0	1	0
RAD54L2	HOMEZ	19|13|23|15	70	17.5	4	0|0|0|0|0|0|0|0|0|0|0|0|0|0|0|0|0|0|0|0	1	0
RAD54L2	LIN9	15|20|18|17	70	17.5	4	0|0|0|0|0|0|0|0|0|0|0|0|0|0|0|0|4|0|0|2	1	0
RAD54L2	NR2C2	18|20|15|17	70	17.5	4	0|0|0|0|0|0|0|0|0|0|0|0|0|0|0|0|6|6|3|3	1	0
RAD54L2	MYBL2	16|18|20|15	69	17.25	4	0|0|0|0|0|0|0|0|0|0|0|0|0|0|0|0|0|2|0|0	1	0
RAD54L2	DYRK1A	17|13|20|17	67	16.75	4	0|0|0|0|0|0|0|0|0|0|0|0|0|0|0|0|0|0|0|0	1	0
RAD54L2	SATB2	18|15|15|18	66	16.5	4	0|0|0|0|0|0|0|0|0|0|0|0|0|0|0|0|0|0|2|0	1	0
RAD54L2	ERCC4	14|13|18|21	66	16.5	4	0|0|0|0|0|0|0|0|0|0|0|0|0|0|0|0|0|0|0|0	1	0
RAD54L2	SETX	13|15|20|18	66	16.5	4	0|0|0|0|0|0|0|0|0|0|0|0|0|0|0|0|0|0|0|0	1	0
RAD54L2	BCL11A	18|13|22|13	66	16.5	4	0|0|0|0|0|0|0|0|0|0|0|0|0|0|0|0|0|0|0|0	1	0
RAD54L2	ZMYM3	16|16|17|17	66	16.5	4	0|0|0|0|0|0|0|0|0|0|0|0|0|0|0|0|0|0|0|0	1	0
RAD54L2	ZZZ3	16|17|14|18	65	16.25	4	0|0|0|0|0|0|0|0|0|0|0|0|0|0|0|0|0|0|0|0	1	0
RAD54L2	ZNF292	15|18|13|18	64	16	4	0|0|0|0|0|0|0|0|0|0|0|0|0|0|0|0|0|0|0|0	1	0
RAD54L2	SMARCC1	17|16|12|19	64	16	4	0|0|3|0|3|2|0|0|5|2|0|0|0|0|0|0|3|2|5|3	1	0
RAD54L2	RFX1	17|14|17|16	64	16	4	0|4|0|0|0|0|0|0|0|0|0|0|0|2|0|0|0|0|3|0	1	0
RAD54L2	MORC4	15|15|17|16	63	15.75	4	0|0|0|0|0|0|0|0|0|0|0|0|0|0|0|0|0|0|0|0	1	0
RAD54L2	CCDC101	16|17|13|17	63	15.75	4	0|0|0|0|0|3|3|0|0|0|3|5|0|3|0|0|0|0|0|0	1	0
RAD54L2	CIC	9|17|19|17	62	15.5	4	0|0|0|0|0|0|0|0|2|0|0|0|0|0|0|0|0|0|0|0	1	0
RAD54L2	ARID1A	14|10|17|18	59	14.75	4	0|0|3|0|0|2|3|0|0|0|0|0|0|0|0|0|2|4|0|0	1	0
RAD54L2	HIVEP1	15|13|16|12	56	14	4	0|0|0|0|0|0|0|0|0|0|0|0|2|0|0|0|0|0|0|0	1	0
RAD54L2	NCOA3	14|14|14|12	54	13.5	4	0|0|0|0|0|0|0|0|0|0|0|0|0|0|0|0|0|0|0|0	1	0
RAD54L2	ZNF131	13|14|15|11	53	13.25	4	0|0|0|0|4|2|2|0|2|0|0|2|0|0|0|0|0|0|2|4	1	0
RAD54L2	FOXK1	12|11|16|13	52	13	4	0|0|0|0|0|0|0|0|2|0|0|0|0|0|0|0|0|0|3|0	1	0
RAD54L2	TCF20	15|10|14|12	51	12.75	4	0|0|0|0|0|0|0|0|0|0|0|0|4|0|0|0|0|0|0|0	0.97	0
RAD54L2	ZBTB12	13|12|14|12	51	12.75	4	0|0|0|0|0|0|0|0|0|0|0|0|0|0|0|0|0|0|0|0	1	0
RAD54L2	TFAP2A	11|12|16|12	51	12.75	4	0|0|0|0|0|0|0|0|0|0|0|0|0|0|0|0|0|0|3|4	0.96	0
RAD54L2	SALL1	12|11|16|12	51	12.75	4	0|0|0|0|0|0|0|0|0|0|0|0|0|0|0|0|0|0|0|0	1	0
RAD54L2	ZBTB10	11|10|15|13	49	12.25	4	0|0|0|0|0|0|0|0|0|0|0|0|0|0|0|0|0|0|0|0	1	0
RAD54L2	ZNF362	15|13|9|12	49	12.25	4	0|0|0|0|0|0|0|0|0|0|0|0|0|0|0|0|0|0|0|0	1	0
RAD54L2	LRIF1	12|10|15|12	49	12.25	4	0|0|0|0|0|0|0|0|0|0|0|0|0|0|0|0|0|0|0|0	1	0
RAD54L2	ZNF841	15|15|0|18	48	12	4	0|0|0|0|0|0|0|0|0|0|0|0|0|0|0|0|0|0|0|0	1	0
RAD54L2	ZEB2	11|12|11|13	47	11.75	4	0|0|0|0|0|0|0|0|0|0|0|0|0|0|0|0|0|0|0|0	1	0
RAD54L2	ZNF687	13|12|8|13	46	11.5	4	0|0|0|0|0|0|0|4|0|2|2|0|3|3|0|0|0|0|0|0	0.99	0
RAD54L2	C15orf44	8|12|14|12	46	11.5	4	0|0|0|0|0|0|0|0|0|0|0|0|0|0|0|0|0|0|0|0	1	0
RAD54L2	ZNF462	15|11|9|10	45	11.25	4	0|0|0|0|0|0|0|0|0|0|0|0|0|0|0|0|0|0|0|0	1	0
RAD54L2	ZNF609	10|9|15|11	45	11.25	4	0|0|0|0|0|0|0|0|0|0|0|0|0|0|0|0|0|0|0|0	1	0
RAD54L2	SNAPC4	9|7|14|14	44	11	4	0|0|0|0|0|0|0|0|0|0|0|0|0|0|0|0|0|0|0|0	1	0
RAD54L2	PCGF6	9|8|13|14	44	11	4	0|0|0|0|0|0|0|0|0|0|0|0|0|0|0|0|0|0|0|0	1	0
RAD54L2	ARID1B	10|8|6|19	43	10.75	4	0|0|0|0|0|2|0|0|2|0|0|0|0|0|0|0|0|0|0|0	1	0
RAD54L2	INTS4	13|8|13|9	43	10.75	4	0|2|0|0|0|0|0|0|0|0|0|0|0|0|0|0|2|0|0|2	1	0
RAD54L2	ZNF536	7|11|13|12	43	10.75	4	0|0|0|0|0|0|0|0|0|0|0|0|0|0|0|0|0|2|0|0	1	0
RAD54L2	SPAST	8|15|8|11	42	10.5	4	0|0|0|0|0|0|0|0|0|0|0|0|0|0|0|0|0|0|0|0	1	0
RAD54L2	PIAS4	11|11|11|9	42	10.5	4	0|0|0|0|0|0|0|0|0|0|0|0|0|0|0|0|0|0|0|0	1	0
RAD54L2	MBIP	10|8|12|11	41	10.25	4	0|0|0|0|0|0|0|0|0|0|0|0|0|0|0|0|0|0|0|0	1	0
RAD54L2	SATB1	10|8|11|10	39	9.75	4	0|2|0|0|0|0|0|0|2|0|0|0|0|0|0|0|0|0|0|0	1	0
RAD54L2	FOXK2	8|14|7|10	39	9.75	4	0|0|0|0|0|0|0|0|0|0|0|0|0|0|0|0|0|0|0|0	1	0
RAD54L2	TFAP4	11|11|8|9	39	9.75	4	0|0|0|0|0|0|0|0|0|0|0|0|0|0|0|0|0|0|0|0	1	0
RAD54L2	RCOR2	10|8|10|10	38	9.5	4	0|0|0|0|0|0|0|0|0|0|0|0|0|0|0|0|0|0|0|0	1	0
RAD54L2	ADNP2	12|9|7|10	38	9.5	4	0|0|0|0|0|0|0|0|0|0|0|0|0|0|0|0|0|0|0|0	1	0
RAD54L2	TADA2B	8|11|8|10	37	9.25	4	0|0|0|0|0|0|0|0|0|0|0|0|0|0|0|0|0|0|0|0	1	0
RAD54L2	ZNF746	9|7|11|9	36	9	4	0|0|0|0|0|0|0|0|0|0|0|0|0|0|0|0|0|0|0|0	1	0
RAD54L2	RLF	9|9|9|8	35	8.75	4	0|0|0|0|0|0|0|0|0|0|0|0|0|0|0|0|0|0|0|0	1	0
RAD54L2	SIX4	8|10|9|8	35	8.75	4	0|0|0|0|0|0|0|0|0|0|0|0|0|0|0|0|0|0|0|0	1	0
RAD54L2	QSER1	8|8|10|8	34	8.5	4	0|0|0|0|0|0|0|0|0|0|0|0|0|0|0|0|0|0|0|0	1	0
RAD54L2	TAF6L	8|11|6|9	34	8.5	4	0|0|0|0|0|0|0|0|0|0|0|0|0|0|0|0|2|0|0|0	0.99	0
RAD54L2	MBD2	9|10|7|8	34	8.5	4	0|0|0|0|0|0|0|0|0|0|0|0|2|0|0|0|0|0|0|2	0.99	0
RAD54L2	DCLRE1A	7|8|10|8	33	8.25	4	0|0|0|0|0|0|0|0|0|0|0|0|0|0|0|0|0|0|0|0	1	0
RAD54L2	RBPJ	7|9|9|8	33	8.25	4	0|0|0|0|0|0|0|0|0|0|0|0|0|0|0|0|0|0|0|0	1	0
RAD54L2	SLX4	8|7|9|9	33	8.25	4	0|0|0|0|0|0|0|0|0|0|0|0|0|0|0|0|0|0|0|0	1	0
RAD54L2	C11orf46	7|8|9|8	32	8	4	0|0|0|0|0|0|0|0|0|0|0|0|0|0|0|0|0|0|0|0	1	0
RAD54L2	INTS10	8|9|9|6	32	8	4	0|0|0|0|0|0|0|0|0|0|0|0|0|0|0|0|0|0|0|0	1	0
RAD54L2	TSHZ3	7|7|11|6	31	7.75	4	0|0|0|0|0|0|0|0|0|0|0|0|0|0|0|0|0|0|0|0	1	0
RAD54L2	ZFHX4	7|8|10|6	31	7.75	4	0|0|0|0|0|0|0|0|0|0|0|0|0|0|0|0|0|0|0|0	1	0
RAD54L2	NCOA2	9|8|8|6	31	7.75	4	0|0|0|0|0|0|0|0|0|0|0|0|0|0|0|0|0|0|0|0	1	0
RAD54L2	SUDS3	8|7|9|7	31	7.75	4	0|0|0|0|0|0|0|0|0|0|0|0|0|0|0|0|0|0|0|0	1	0
RAD54L2	UBN2	7|4|12|7	30	7.5	4	0|0|0|0|0|0|0|0|0|0|0|0|0|0|0|0|0|0|0|0	1	0
RAD54L2	ZNF217	9|4|8|9	30	7.5	4	0|0|0|0|0|0|0|0|0|0|0|0|0|0|0|0|0|0|0|0	1	0
RAD54L2	C5orf25	9|8|7|5	29	7.25	4	0|0|0|0|0|0|0|0|0|0|0|0|0|0|0|0|0|0|0|0	1	0
RAD54L2	IRF2BP1	9|7|8|5	29	7.25	4	0|0|0|0|0|0|0|0|0|0|0|0|0|0|0|0|0|0|0|0	1	0
RAD54L2	CSRP2BP	6|8|7|8	29	7.25	4	0|0|0|0|0|0|0|0|0|0|0|0|0|0|0|0|0|0|0|0	1	0
RAD54L2	NFIA	6|10|7|5	28	7	4	0|0|0|0|0|0|0|0|0|0|0|0|0|0|0|0|0|0|2|0	0.97	0
RAD54L2	POU2F1	6|8|7|7	28	7	4	0|0|0|0|0|0|0|0|0|0|0|0|0|0|0|0|0|0|0|0	1	0
RAD54L2	PCGF1	4|9|7|7	27	6.75	4	0|0|0|0|0|0|0|0|0|0|0|0|0|0|0|0|0|0|0|0	1	0
RAD54L2	MLL2	7|5|9|6	27	6.75	4	0|0|0|0|0|0|0|0|0|0|0|0|0|0|0|0|0|0|0|0	1	0
RAD54L2	MAML1	7|7|5|8	27	6.75	4	0|0|0|0|0|0|0|0|0|0|0|0|0|0|0|0|0|0|0|0	1	0
RAD54L2	PRRC2B	2|5|11|8	26	6.5	4	0|0|2|0|0|0|0|0|0|0|0|0|0|0|0|0|0|0|0|0	0.96	0
RAD54L2	SMARCB1	6|7|8|5	26	6.5	4	0|0|0|0|0|0|0|0|0|2|0|0|0|0|0|0|0|0|2|0	0.96	0
RAD54L2	BAP1	7|7|7|5	26	6.5	4	0|0|0|0|0|2|0|0|0|0|0|0|0|0|0|0|0|0|0|0	0.97	0
RAD54L2	KIAA1958	7|7|6|6	26	6.5	4	0|0|0|0|0|0|0|0|0|0|0|0|0|0|0|0|0|0|0|0	1	0
RAD54L2	UBR5	7|6|6|6	25	6.25	4	0|0|0|0|0|0|0|0|0|0|0|0|0|0|0|0|0|0|0|0	1	0
RAD54L2	MED23	6|6|6|7	25	6.25	4	0|0|0|0|0|0|0|0|0|0|0|0|0|0|0|0|0|0|0|0	1	0
RAD54L2	TOP3A	6|6|7|6	25	6.25	4	0|0|0|0|0|0|0|0|0|0|0|0|0|0|0|0|0|0|0|0	1	0
RAD54L2	TDP2	6|6|4|8	24	6	4	0|0|0|0|0|0|0|0|0|0|0|0|0|0|0|0|0|0|0|0	1	0
RAD54L2	C15orf39	7|3|8|6	24	6	4	0|0|0|0|0|0|0|0|0|0|0|0|0|0|0|0|0|0|0|0	1	0
RAD54L2	ZNF516	6|6|5|6	23	5.75	4	0|0|0|0|0|0|0|0|0|0|0|0|0|0|0|0|0|0|0|0	1	0
RAD54L2	CDYL	7|6|5|5	23	5.75	4	0|0|0|0|0|0|0|0|0|0|0|0|0|0|0|0|0|0|0|0	1	0
RAD54L2	MED27	5|8|4|6	23	5.75	4	0|0|0|0|0|0|0|0|0|0|0|0|0|0|0|0|0|0|0|0	1	0
RAD54L2	FBRS	5|6|5|6	22	5.5	4	0|0|0|0|0|0|0|0|0|0|0|0|0|0|0|0|0|0|0|0	1	0
RAD54L2	TADA2A	4|6|8|4	22	5.5	4	0|0|0|0|0|0|0|0|0|0|0|0|0|0|0|0|0|0|0|0	1	0
RAD54L2	BCORL1	7|4|6|5	22	5.5	4	0|0|0|0|0|0|0|0|0|0|0|0|0|0|0|0|0|0|0|0	1	0
RAD54L2	TMEM160	3|7|5|7	22	5.5	4	0|0|0|0|0|0|0|0|0|0|0|0|0|0|0|0|0|0|0|0	1	0
RAD54L2	SS18L2	7|0|7|7	21	5.25	4	0|0|0|0|0|0|0|0|0|0|0|0|0|0|0|0|0|0|0|0	1	0
RAD54L2	PBRM1	4|4|5|8	21	5.25	4	0|0|0|0|0|0|0|0|0|0|0|0|0|0|0|0|0|0|0|0	1	0
RAD54L2	MECOM	6|4|4|7	21	5.25	4	0|0|0|0|0|0|0|0|0|0|0|0|0|0|0|0|0|0|0|0	1	0
RAD54L2	RMI1	4|8|4|4	20	5	4	0|0|0|0|0|0|0|0|0|0|0|0|0|0|0|0|0|0|0|0	1	0
RAD54L2	DDB2	4|6|5|5	20	5	4	0|0|0|0|0|0|0|0|0|0|0|0|0|0|0|0|0|0|0|0	1	0
RAD54L2	SUPT7L	4|2|8|6	20	5	4	0|0|0|0|0|0|0|0|0|0|0|0|0|0|0|0|0|0|0|0	1	0
RAD54L2	ZBTB4	5|3|7|4	19	4.75	4	0|0|0|0|0|0|0|0|0|0|0|0|0|0|0|0|0|0|0|0	1	0
RAD54L2	GTF2IRD1	4|5|6|4	19	4.75	4	0|0|0|0|0|0|0|0|0|0|0|0|0|0|0|0|0|0|0|0	1	0
RAD54L2	GATAD1	5|5|5|4	19	4.75	4	0|0|0|0|0|0|0|0|0|0|0|0|0|0|0|0|0|0|0|0	1	0
RAD54L2	KDM6A	9|5|5|0	19	4.75	4	0|0|0|0|0|0|0|0|0|0|0|0|0|0|0|0|0|0|0|0	1	0
RAD54L2	ZHX1	2|9|5|3	19	4.75	4	0|0|0|0|0|0|0|0|0|0|0|0|0|0|0|0|0|0|0|0	1	0
RAD54L2	ZBTB5	5|6|7|0	18	4.5	4	0|0|0|0|0|0|0|0|0|0|0|0|0|0|0|0|0|0|0|0	1	0
RAD54L2	NACC2	4|4|3|6	17	4.25	4	0|0|0|0|0|0|0|0|0|0|0|0|0|0|0|0|0|0|0|0	1	0
RAD54L2	CNOT2	4|4|6|3	17	4.25	4	0|0|0|0|0|0|0|0|0|0|0|0|0|0|0|0|0|0|0|0	1	0
RAD54L2	SALL2	6|6|0|5	17	4.25	4	0|0|0|0|0|0|0|0|0|0|0|0|0|0|0|0|0|0|0|0	1	0
RAD54L2	ZNF608	5|3|4|4	16	4	4	0|0|0|0|0|0|0|0|0|0|0|0|0|0|0|0|0|0|0|0	1	0
RAD54L2	FLI1	4|5|4|2	15	3.75	4	0|0|0|0|0|0|0|0|0|0|0|0|0|0|0|0|0|0|0|0	1	0
RAD54L2	SMC6	3|3|3|5	14	3.5	4	0|0|0|0|0|0|0|0|0|0|0|0|0|0|0|0|0|0|0|0	0.99	0
RAD54L2	C12orf35	3|3|6|2	14	3.5	4	0|0|0|0|0|0|0|0|0|0|0|0|0|0|0|0|0|0|0|0	0.99	0
RAD54L2	ZNF174	2|5|3|4	14	3.5	4	0|0|0|0|0|0|0|0|0|0|0|0|0|0|0|0|0|0|0|0	0.99	0
RAD54L2	TCF7L2	4|5|2|3	14	3.5	4	0|0|0|0|0|0|0|0|0|0|0|0|0|0|0|0|0|0|0|0	0.99	0
RAD54L2	ZBTB39	2|5|5|2	14	3.5	4	0|0|0|0|0|0|0|0|0|0|0|0|0|0|0|0|0|0|0|0	0.97	0
RAD54L2	RAI1	5|4|0|4	13	3.25	4	0|0|0|0|0|0|0|0|0|0|0|0|0|0|0|0|0|0|0|0	1	0
RAD54L2	PRPF18	3|5|2|3	13	3.25	4	0|0|0|0|0|0|0|0|0|0|0|0|0|0|0|0|0|0|0|0	0.99	0
RAD54L2	DYRK1B	5|0|3|5	13	3.25	4	0|0|0|0|0|0|0|0|0|0|0|0|0|0|0|0|0|0|0|0	1	0
RAD54L2	TAF5L	0|3|6|4	13	3.25	4	0|0|0|0|0|0|0|0|0|0|0|0|0|0|0|0|0|0|0|0	0.99	0
RAD54L2	ISOC1	2|0|5|5	12	3	4	0|0|0|0|0|0|0|0|0|0|0|0|0|0|0|0|0|0|0|0	0.97	0
RAD54L2	TRPS1	4|2|4|2	12	3	4	0|0|0|0|0|0|0|0|0|0|0|0|0|0|0|0|0|0|0|0	0.97	0
RAD54L2	TAF4	4|0|4|4	12	3	4	0|0|0|0|0|0|0|0|0|0|0|0|0|0|0|0|0|0|0|0	1	0
RAD54L2	BUD31	0|5|4|3	12	3	4	0|0|0|0|0|0|0|0|0|0|0|0|0|0|0|0|0|0|0|0	0.99	0
RAD54L2	PRR12	0|4|5|3	12	3	4	0|0|0|0|0|0|0|0|0|0|0|0|0|0|0|0|0|0|0|0	0.99	0
RAD54L2	OTUD5	4|3|0|4	11	2.75	4	0|0|0|0|0|0|0|0|0|0|0|0|0|0|0|0|0|0|0|0	0.99	0
RAD54L2	FOXP1	0|3|5|3	11	2.75	4	0|0|0|0|0|0|0|0|0|0|0|0|0|0|0|0|0|0|0|0	0.99	0
RAD54L2	C14orf43	2|5|0|3	10	2.5	4	0|0|0|0|0|0|0|0|0|0|0|0|0|0|0|0|0|0|0|0	0.97	0
RAD54L2	ZBTB38	3|2|3|2	10	2.5	4	0|0|0|0|0|0|0|0|0|0|0|0|0|0|0|0|0|0|0|0	0.96	0
RAD54L2	MED8	0|3|4|3	10	2.5	4	0|0|0|0|0|0|0|0|0|0|0|0|0|0|0|0|0|0|0|0	0.99	0
RAD54L2	MED17	0|2|4|4	10	2.5	4	0|0|0|0|0|0|0|0|0|0|0|0|0|0|0|0|0|0|0|0	0.97	0
RAD54L2	SMC5	3|3|3|0	9	2.25	4	0|0|0|0|0|0|0|0|0|0|0|0|0|0|0|0|0|0|0|0	0.99	0
RAD54L2	PMF1	3|0|3|3	9	2.25	4	0|0|0|0|0|0|0|0|0|0|0|0|0|0|0|0|0|0|0|0	0.99	0
RAD54L2	SNAPC3	3|3|0|3	9	2.25	4	0|0|0|0|0|0|0|0|0|0|0|0|0|0|0|0|0|0|0|0	0.99	0
RAD54L2	MAD2L2	2|3|0|3	8	2	4	0|0|0|0|0|0|0|0|0|0|0|0|0|0|0|0|0|0|0|0	0.96	0
RAD54L2	HIRA	3|0|3|2	8	2	4	0|0|0|0|0|0|0|0|0|0|0|0|0|0|0|0|0|0|0|0	0.96	0
RAD54L2	ZNF518B	3|0|3|2	8	2	4	0|0|0|0|0|0|0|0|0|0|0|0|0|0|0|0|0|0|0|0	0.96	0
RAD54L2	SUFU	2|0|3|3	8	2	4	0|0|0|0|0|0|0|0|0|0|0|0|0|0|0|0|0|0|0|0	0.96	0
RAD54L2	ARRB2	2|0|3|3	8	2	4	0|0|0|0|0|0|0|0|0|0|0|0|0|0|0|0|0|0|0|0	0.96	0
RAD54L2	NBN	25|31|28|29	113	28.25	4	5|0|3|0|4|0|3|2|3|4|2|2|4|5|0|3|13|11|7|9	0.93	0.01
RAD54L2	CASC5	20|26|25|17	88	22	4	5|5|7|5|4|5|2|4|8|7|0|0|0|2|0|0|6|6|6|0	0.92	0.01
RAD54L2	CTBP2	23|18|24|19	84	21	4	6|6|5|7|3|3|6|7|3|4|3|5|6|4|4|6|0|3|5|4	0.95	0.01
RAD54L2	BRMS1L	15|14|13|13	55	13.75	4	0|0|0|0|0|3|5|5|0|0|0|0|0|0|0|0|0|0|0|0	0.95	0.01
RAD54L2	ASH2L	9|14|15|16	54	13.5	4	0|0|0|0|3|0|6|0|0|0|0|0|0|5|0|0|0|0|0|0	0.93	0.01
RAD54L2	AFF4	14|11|13|13	51	12.75	4	0|2|0|0|0|0|4|2|0|0|0|0|0|0|0|0|5|3|4|3	0.9	0.01
RAD54L2	E2F3	13|11|8|10	42	10.5	4	0|0|0|0|0|0|0|0|0|0|0|0|0|0|0|0|2|0|5|3	0.9	0.01
RAD54L2	CTR9	10|10|12|7	39	9.75	4	0|0|0|0|0|0|0|0|0|0|0|0|0|0|0|0|0|0|4|0	0.93	0.01
RAD54L2	ASUN	8|9|11|10	38	9.5	4	0|0|0|0|0|0|0|0|0|0|0|0|0|0|0|0|4|3|0|2	0.95	0.01
RAD54L2	SRCAP	5|8|10|11	34	8.5	4	0|0|0|0|0|0|0|0|0|0|0|0|0|5|0|0|0|0|0|0	0.85	0.01
RAD54L2	RCOR3	9|6|11|7	33	8.25	4	0|0|0|0|0|0|0|0|4|0|0|0|0|0|0|0|0|0|0|0	0.87	0.01
RAD54L2	NPAT	9|8|7|6	30	7.5	4	0|0|0|0|0|0|0|0|2|0|0|0|0|0|0|0|0|0|0|3	0.9	0.01
RAD54L2	TADA1	6|6|7|9	28	7	4	0|0|0|0|0|0|2|0|0|0|2|0|0|2|0|0|0|0|0|0	0.88	0.01
RAD54L2	BRCA2	8|4|9|5	26	6.5	4	0|0|0|0|0|0|0|0|0|0|0|0|0|0|3|0|0|0|0|0	0.87	0.01
RAD54L2	TBL1XR1	4|5|6|10	25	6.25	4	0|2|0|0|0|0|0|0|0|0|0|0|0|0|0|0|0|0|0|0	0.94	0.01
RAD54L2	SUPT6H	10|3|5|5	23	5.75	4	0|0|0|0|0|0|0|0|0|0|0|0|0|0|0|0|2|2|0|0	0.84	0.01
RAD54L2	NFIC	5|7|7|4	23	5.75	4	2|0|2|0|0|0|0|0|0|0|0|0|0|0|0|0|0|0|0|0	0.9	0.01
RAD54L2	NFRKB	5|4|5|8	22	5.5	4	0|0|0|2|0|0|0|0|0|0|0|0|0|0|0|0|0|0|0|0	0.92	0.01
RAD54L2	ARID2	5|5|7|5	22	5.5	4	2|0|0|0|0|0|0|0|0|0|0|0|0|0|0|0|0|0|0|0	0.92	0.01
RAD54L2	KCTD15	4|5|4|5	18	4.5	4	0|0|0|0|0|0|0|0|0|0|0|0|0|0|0|0|0|0|2|0	0.85	0.01
RAD54L2	NSD1	5|5|4|4	18	4.5	4	0|0|0|0|0|0|0|0|0|0|0|0|0|2|0|0|0|0|0|0	0.85	0.01
RAD54L2	TMA16	2|2|3|2	9	2.25	4	0|0|0|0|0|0|0|0|0|0|0|0|0|0|0|0|0|0|0|0	0.94	0.01
RAD54L2	TOPBP1	2|2|3|2	9	2.25	4	0|0|0|0|0|0|0|0|0|0|0|0|0|0|0|0|0|0|0|0	0.94	0.01
RAD54L2	UBE2A	4|0|2|2	8	2	4	0|0|0|0|0|0|0|0|0|0|0|0|0|0|0|0|0|0|0|0	0.95	0.01
RAD54L2	MED14	0|4|2|2	8	2	4	0|0|0|0|0|0|0|0|0|0|0|0|0|0|0|0|0|0|0|0	0.95	0.01
RAD54L2	PHF14	3|0|2|2	7	1.75	4	0|0|0|0|0|0|0|0|0|0|0|0|0|0|0|0|0|0|0|0	0.94	0.01
RAD54L2	ZNF518A	3|2|0|2	7	1.75	4	0|0|0|0|0|0|0|0|0|0|0|0|0|0|0|0|0|0|0|0	0.94	0.01
RAD54L2	NSMCE4A	0|2|2|3	7	1.75	4	0|0|0|0|0|0|0|0|0|0|0|0|0|0|0|0|0|0|0|0	0.94	0.01
RAD54L2	MED12	2|0|2|2	6	1.5	4	0|0|0|0|0|0|0|0|0|0|0|0|0|0|0|0|0|0|0|0	0.93	0.01
RAD54L2	DGCR14	15|11|16|15	57	14.25	4	0|0|0|0|0|0|0|0|0|0|0|0|0|0|0|0|8|4|4|4	0.83	0.02
RAD54L2	RBBP5	11|8|18|12	49	12.25	4	3|0|3|3|4|3|0|5|2|0|0|0|0|0|0|0|0|0|0|3	0.82	0.02
RAD54L2	EYA4	13|8|8|12	41	10.25	4	0|0|0|0|0|3|3|2|0|0|0|0|0|0|0|0|0|0|2|3	0.8	0.02
RAD54L2	IRF2BP2	8|9|8|9	34	8.5	4	0|0|2|0|0|0|0|0|0|0|0|0|0|0|0|0|2|4|0|2	0.77	0.02
RAD54L2	MTA3	9|4|10|11	34	8.5	4	0|0|0|0|0|0|0|0|0|0|0|0|0|0|0|0|0|3|3|5	0.75	0.02
RAD54L2	ZNF512B	9|6|8|5	28	7	4	0|0|0|0|0|0|0|0|0|0|0|0|0|0|0|0|0|3|2|2	0.84	0.02
RAD54L2	MLL4	9|5|6|6	26	6.5	4	0|0|0|0|0|0|0|0|2|0|0|0|0|0|0|0|0|0|3|0	0.8	0.02
RAD54L2	KDM5C	10|4|7|5	26	6.5	4	0|0|0|0|0|0|0|3|0|0|0|0|0|0|0|0|2|0|0|0	0.79	0.02
RAD54L2	INTS1	6|3|6|8	23	5.75	4	0|0|0|0|0|0|0|0|0|0|0|0|0|0|0|0|0|4|0|0	0.76	0.02
RAD54L2	NFIB	6|7|5|4	22	5.5	4	0|0|0|0|0|0|0|0|0|0|0|0|0|0|0|0|3|0|0|0	0.82	0.02
RAD54L2	TET1	5|3|7|3	18	4.5	4	0|0|0|0|0|0|0|0|0|0|0|0|2|0|0|0|0|0|0|0	0.83	0.02
RAD54L2	AQR	2|5|4|4	15	3.75	4	0|0|0|0|0|0|0|2|0|0|0|0|0|0|0|0|0|0|0|0	0.82	0.02
RAD54L2	CAMK2G	0|8|3|3	14	3.5	4	0|0|0|0|0|0|0|2|0|0|0|0|0|0|0|0|0|0|0|0	0.74	0.02
RAD54L2	PRCC	14|12|17|11	54	13.5	4	0|0|0|0|0|2|0|0|0|0|0|0|0|0|0|0|0|4|6|6	0.71	0.03
RAD54L2	EP300	0|0|16|15	31	7.75	4	0|0|0|0|0|0|0|0|0|0|0|0|0|0|0|0|0|0|0|0	0.67	0.03
RAD54L2	CLTCL1	0|14|0|12	26	6.5	4	0|0|0|0|0|0|0|0|0|0|0|0|0|0|0|0|0|0|0|0	0.67	0.03
RAD54L2	UBE2L3	5|6|7|7	25	6.25	4	5|0|0|0|0|0|0|0|0|0|0|0|0|0|0|0|0|0|0|0	0.7	0.03
RAD54L2	FAM48A	5|6|6|5	22	5.5	4	0|0|0|0|0|0|0|0|0|0|0|0|0|4|0|0|0|0|0|0	0.69	0.03
RAD54L2	PHC2	6|4|4|4	18	4.5	4	0|0|0|0|3|0|0|0|0|0|0|0|0|0|0|0|0|0|0|0	0.69	0.03
RAD54L2	PRPSAP1	5|4|2|0	11	2.75	4	0|0|0|0|0|0|0|0|0|0|0|0|0|0|0|0|0|0|2|0	0.69	0.03
RAD54L2	ING3	4|3|4|0	11	2.75	4	0|0|0|0|0|0|0|0|0|0|0|0|0|0|0|0|0|2|0|0	0.73	0.03
RAD54L2	CREBBP	14|11|0|0	25	6.25	4	0|0|0|0|0|0|0|0|0|0|0|0|0|0|0|0|0|0|0|0	0.67	0.04
RAD54L2	PAXIP1	0|0|7|8	15	3.75	4	0|0|0|0|0|0|0|0|0|0|0|0|0|0|0|0|0|0|0|0	0.67	0.04
RAD54L2	TTC40	0|6|6|0	12	3	4	0|0|0|0|0|0|0|0|0|0|0|0|0|0|0|0|0|0|0|0	0.67	0.04
RAD54L2	PHF21A	7|0|0|4	11	2.75	4	0|0|0|0|0|0|0|0|0|0|0|0|0|0|0|0|0|0|0|0	0.67	0.04
RAD54L2	NSL1	4|0|0|6	10	2.5	4	0|0|0|0|0|0|0|0|0|0|0|0|0|0|0|0|0|0|0|0	0.67	0.04
RAD54L2	SMARCD1	0|5|5|0	10	2.5	4	0|0|0|0|0|0|0|0|0|0|0|0|0|0|0|0|0|0|0|0	0.67	0.04
RAD54L2	NCOA1	3|0|5|0	8	2	4	0|0|0|0|0|0|0|0|0|0|0|0|0|0|0|0|0|0|0|0	0.66	0.04
RAD54L2	NUDT16L1	0|3|0|5	8	2	4	0|0|0|0|0|0|0|0|0|0|0|0|0|0|0|0|0|0|0|0	0.66	0.04
RAD54L2	PHC3	0|0|5|3	8	2	4	0|0|0|0|0|0|0|0|0|0|0|0|0|0|0|0|0|0|0|0	0.66	0.04
RAD54L2	WRN	4|0|3|0	7	1.75	4	0|0|0|0|0|0|0|0|0|0|0|0|0|0|0|0|0|0|0|0	0.66	0.04
RAD54L2	DAXX	4|0|0|3	7	1.75	4	0|0|0|0|0|0|0|0|0|0|0|0|0|0|0|0|0|0|0|0	0.66	0.04
RAD54L2	ZBTB2	4|0|3|0	7	1.75	4	0|0|0|0|0|0|0|0|0|0|0|0|0|0|0|0|0|0|0|0	0.66	0.04
RAD54L2	KAT5	4|3|0|0	7	1.75	4	0|0|0|0|0|0|0|0|0|0|0|0|0|0|0|0|0|0|0|0	0.66	0.04
RAD54L2	ATN1	4|0|0|3	7	1.75	4	0|0|0|0|0|0|0|0|0|0|0|0|0|0|0|0|0|0|0|0	0.66	0.04
RAD54L2	LIN52	4|0|3|0	7	1.75	4	0|0|0|0|0|0|0|0|0|0|0|0|0|0|0|0|0|0|0|0	0.66	0.04
RAD54L2	FOXP4	3|0|0|4	7	1.75	4	0|0|0|0|0|0|0|0|0|0|0|0|0|0|0|0|0|0|0|0	0.66	0.04
RAD54L2	EPC1	4|3|0|0	7	1.75	4	0|0|0|0|0|0|0|0|0|0|0|0|0|0|0|0|0|0|0|0	0.66	0.04
RAD54L2	ZBED4	0|3|4|0	7	1.75	4	0|0|0|0|0|0|0|0|0|0|0|0|0|0|0|0|0|0|0|0	0.66	0.04
RAD54L2	C1orf112	0|0|4|3	7	1.75	4	0|0|0|0|0|0|0|0|0|0|0|0|0|0|0|0|0|0|0|0	0.66	0.04
RAD54L2	DGCR8	0|0|3|4	7	1.75	4	0|0|0|0|0|0|0|0|0|0|0|0|0|0|0|0|0|0|0|0	0.66	0.04
RAD54L2	PROSER1	3|0|3|0	6	1.5	4	0|0|0|0|0|0|0|0|0|0|0|0|0|0|0|0|0|0|0|0	0.66	0.05
RAD54L2	TFE3	3|0|0|3	6	1.5	4	0|0|0|0|0|0|0|0|0|0|0|0|0|0|0|0|0|0|0|0	0.66	0.05
RAD54L2	FAM178A	0|3|3|0	6	1.5	4	0|0|0|0|0|0|0|0|0|0|0|0|0|0|0|0|0|0|0|0	0.66	0.05
RAD54L2	DNTTIP1	0|3|0|3	6	1.5	4	0|0|0|0|0|0|0|0|0|0|0|0|0|0|0|0|0|0|0|0	0.66	0.05
RAD54L2	MEAF6	0|3|3|0	6	1.5	4	0|0|0|0|0|0|0|0|0|0|0|0|0|0|0|0|0|0|0|0	0.66	0.05
RAD54L2	ZEB1	6|6|6|6	24	6	4	0|0|0|0|0|0|0|5|0|0|0|0|0|0|0|0|0|0|0|0	0.64	0.06
RAD54L2	BRCA1	4|8|6|6	24	6	4	0|0|0|0|0|4|0|0|0|2|0|0|0|0|0|0|0|0|0|0	0.73	0.06
RAD54L2	CDC40	2|0|0|4	6	1.5	4	0|0|0|0|0|0|0|0|0|0|0|0|0|0|0|0|0|0|0|0	0.64	0.06
RAD54L2	LANCL2	0|0|4|2	6	1.5	4	0|0|0|0|0|0|0|0|0|0|0|0|0|0|0|0|0|0|0|0	0.64	0.06
RAD54L2	KIF18A	0|0|2|4	6	1.5	4	0|0|0|0|0|0|0|0|0|0|0|0|0|0|0|0|0|0|0|0	0.64	0.06
RAD54L2	C19orf68	3|0|2|0	5	1.25	4	0|0|0|0|0|0|0|0|0|0|0|0|0|0|0|0|0|0|0|0	0.64	0.07
RAD54L2	MED20	3|0|2|0	5	1.25	4	0|0|0|0|0|0|0|0|0|0|0|0|0|0|0|0|0|0|0|0	0.64	0.07
RAD54L2	ARID5B	2|0|3|0	5	1.25	4	0|0|0|0|0|0|0|0|0|0|0|0|0|0|0|0|0|0|0|0	0.64	0.07
RAD54L2	NSMCE1	2|0|0|3	5	1.25	4	0|0|0|0|0|0|0|0|0|0|0|0|0|0|0|0|0|0|0|0	0.64	0.07
RAD54L2	SOX5	2|0|3|0	5	1.25	4	0|0|0|0|0|0|0|0|0|0|0|0|0|0|0|0|0|0|0|0	0.64	0.07
RAD54L2	PHF12	3|0|0|2	5	1.25	4	0|0|0|0|0|0|0|0|0|0|0|0|0|0|0|0|0|0|0|0	0.64	0.07
RAD54L2	HMGA1	0|3|0|2	5	1.25	4	0|0|0|0|0|0|0|0|0|0|0|0|0|0|0|0|0|0|0|0	0.64	0.07
RAD54L2	CHD6	0|2|3|0	5	1.25	4	0|0|0|0|0|0|0|0|0|0|0|0|0|0|0|0|0|0|0|0	0.64	0.07
RAD54L2	TOPORS	0|2|3|0	5	1.25	4	0|0|0|0|0|0|0|0|0|0|0|0|0|0|0|0|0|0|0|0	0.64	0.07
RAD54L2	ZFHX3	0|0|3|2	5	1.25	4	0|0|0|0|0|0|0|0|0|0|0|0|0|0|0|0|0|0|0|0	0.64	0.07
RAD54L2	MTA1	83|85|82|76	326	81.5	4	23|24|14|17|27|34|28|34|21|24|27|22|27|31|9|10|29|26|24|28	0.65	0.08
RAD54L2	NACC1	57|57|69|60	243	60.75	4	10|8|12|12|16|15|9|13|9|14|5|0|5|0|3|0|13|13|28|23	0.63	0.08
RAD54L2	SPEN	41|36|29|28	134	33.5	4	3|3|0|2|2|0|3|0|0|4|2|0|9|15|0|0|16|12|3|2	0.63	0.08
RAD54L2	CHD9	2|0|2|0	4	1	4	0|0|0|0|0|0|0|0|0|0|0|0|0|0|0|0|0|0|0|0	0.61	0.08
RAD54L2	GTF3C2	0|2|0|2	4	1	4	0|0|0|0|0|0|0|0|0|0|0|0|0|0|0|0|0|0|0|0	0.61	0.08
RAD54L2	FBXW11	0|2|2|0	4	1	4	0|0|0|0|0|0|0|0|0|0|0|0|0|0|0|0|0|0|0|0	0.61	0.08
RAD54L2	TLE1	0|2|2|0	4	1	4	0|0|0|0|0|0|0|0|0|0|0|0|0|0|0|0|0|0|0|0	0.61	0.08
RAD54L2	GRIA2	0|2|0|2	4	1	4	0|0|0|0|0|0|0|0|0|0|0|0|0|0|0|0|0|0|0|0	0.61	0.08
RAD54L2	IRF2BPL	0|0|2|2	4	1	4	0|0|0|0|0|0|0|0|0|0|0|0|0|0|0|0|0|0|0|0	0.61	0.08
RAD54L2	GTF3C3	24|25|29|26	104	26	4	7|0|0|0|12|9|4|9|5|6|2|4|6|9|0|0|3|3|9|8	0.56	0.09
RAD54L2	KPNA1	10|0|5|12	27	6.75	4	2|5|0|0|0|0|2|0|0|0|3|0|0|0|0|0|0|0|0|0	0.6	0.09
RAD54L2	ZDBF2	3|4|6|6	19	4.75	4	0|0|0|0|0|0|0|0|0|0|0|0|2|0|0|0|3|0|0|0	0.59	0.09
RAD54L2	WAC	0|3|6|4	13	3.25	4	0|0|0|0|0|2|0|0|0|0|0|0|0|0|0|0|0|0|2|0	0.57	0.09
RAD54L2	PELP1	2|0|7|2	11	2.75	4	0|0|0|0|0|2|0|0|0|0|0|0|0|0|0|0|0|0|0|0	0.59	0.09
RAD54L2	BRIP1	61|53|57|44	215	53.75	4	15|11|5|13|20|18|20|18|13|15|8|7|7|7|0|0|20|21|24|23	0.48	0.1
RAD54L2	SBNO1	25|19|23|23	90	22.5	4	2|0|0|0|4|5|6|7|7|10|0|0|0|0|0|0|6|7|8|10	0.52	0.1
RAD54L2	COBRA1	13|13|17|13	56	14	4	0|0|0|0|3|2|0|0|0|0|0|0|0|0|0|0|0|0|7|7	0.51	0.1
RAD54L2	KDM3A	14|14|12|12	52	13	4	3|0|4|3|0|0|6|0|0|0|0|0|0|0|0|0|4|5|0|0	0.52	0.1
RAD54L2	SUPT5H	12|11|11|9	43	10.75	4	4|2|0|0|4|2|4|0|0|3|0|4|4|0|0|0|4|3|0|4	0.47	0.1
RAD54L2	KPNA5	6|0|0|10	16	4	4	0|6|0|0|0|0|0|0|0|0|0|0|0|0|0|0|0|0|0|0	0.46	0.1
RAD54L2	APEX1	7|6|0|0	13	3.25	4	0|0|0|0|0|0|2|0|0|0|0|0|0|0|0|0|3|0|0|0	0.52	0.1
RAD54L2	PAPOLG	4|0|4|2	10	2.5	4	0|0|0|0|0|0|0|0|0|0|0|0|0|0|0|0|3|0|0|0	0.51	0.1
RAD54L2	MED1	45|45|50|45	185	46.25	4	10|8|9|7|11|15|15|14|14|13|3|3|6|12|0|4|20|21|10|13	0.46	0.11
RAD54L2	MBD3	21|21|27|30	99	24.75	4	3|3|2|6|2|6|5|7|3|6|2|0|0|4|0|0|7|12|11|11	0.48	0.11
RAD54L2	NR2C1	24|19|21|25	89	22.25	4	0|0|0|0|0|2|0|0|0|0|0|0|0|0|0|0|6|8|13|9	0.41	0.11
RAD54L2	HDAC5	22|12|13|12	59	14.75	4	3|8|5|4|3|0|0|3|0|0|3|2|0|0|0|0|0|0|0|3	0.45	0.11
RAD54L2	TAF6	13|11|11|13	48	12	4	0|0|0|0|2|0|2|2|2|0|2|0|2|2|0|0|6|7|2|2	0.41	0.11
RAD54L2	DACH1	8|10|8|6	32	8	4	0|2|0|0|0|0|0|0|0|0|0|0|0|0|0|0|0|0|5|4	0.44	0.11
RAD54L2	MNX1	5|3|2|5	15	3.75	4	0|0|0|0|0|0|0|0|0|0|0|0|0|0|0|0|2|3|0|0	0.42	0.11
RAD54L2	CCNL2	0|0|3|3	6	1.5	4	0|0|0|0|0|0|0|0|0|2|0|0|0|0|0|0|0|0|0|0	0.41	0.11
RAD54L2	KIAA1967	49|45|54|50	198	49.5	4	9|10|7|3|18|17|11|21|17|21|10|13|10|10|11|8|15|16|19|17	0.38	0.12
RAD54L2	CCNA2	4|0|4|0	8	2	4	0|0|0|0|0|0|0|0|0|0|0|0|0|0|0|0|2|2|0|0	0.36	0.12
RAD54L2	AKAP8	0|4|0|2	6	1.5	4	0|0|0|0|0|0|2|0|0|0|0|0|0|0|0|0|0|0|0|0	0.39	0.12
RAD54L2	SMARCA2	25|0|0|0	25	6.25	4	0|0|0|0|0|0|0|0|0|0|0|0|0|0|0|0|0|0|0|0	0.33	0.13
RAD54L2	MAST4	12|0|0|0	12	3	4	0|0|0|0|0|0|0|0|0|0|0|0|0|0|0|0|0|0|0|0	0.33	0.13
RAD54L2	SMAD4	0|0|8|0	8	2	4	0|0|0|0|0|0|0|0|0|0|0|0|0|0|0|0|0|0|0|0	0.33	0.13
RAD54L2	SUPT3H	7|0|0|0	7	1.75	4	0|0|0|0|0|0|0|0|0|0|0|0|0|0|0|0|0|0|0|0	0.33	0.13
RAD54L2	ZBTB3	6|0|0|0	6	1.5	4	0|0|0|0|0|0|0|0|0|0|0|0|0|0|0|0|0|0|0|0	0.33	0.14
RAD54L2	TIMELESS	6|0|0|0	6	1.5	4	0|0|0|0|0|0|0|0|0|0|0|0|0|0|0|0|0|0|0|0	0.33	0.14
RAD54L2	PHF21B	6|0|0|0	6	1.5	4	0|0|0|0|0|0|0|0|0|0|0|0|0|0|0|0|0|0|0|0	0.33	0.14
RAD54L2	BRDT	6|0|0|0	6	1.5	4	0|0|0|0|0|0|0|0|0|0|0|0|0|0|0|0|0|0|0|0	0.33	0.14
RAD54L2	C2orf49	6|0|0|0	6	1.5	4	0|0|0|0|0|0|0|0|0|0|0|0|0|0|0|0|0|0|0|0	0.33	0.14
RAD54L2	NR2F2	0|5|0|0	5	1.25	4	0|0|0|0|0|0|0|0|0|0|0|0|0|0|0|0|0|0|0|0	0.33	0.14
RAD54L2	ACOT2	0|0|5|0	5	1.25	4	0|0|0|0|0|0|0|0|0|0|0|0|0|0|0|0|0|0|0|0	0.33	0.14
RAD54L2	MED21	0|0|0|5	5	1.25	4	0|0|0|0|0|0|0|0|0|0|0|0|0|0|0|0|0|0|0|0	0.33	0.14
RAD54L2	MED4	4|0|0|0	4	1	4	0|0|0|0|0|0|0|0|0|0|0|0|0|0|0|0|0|0|0|0	0.33	0.15
RAD54L2	ANKH	4|0|0|0	4	1	4	0|0|0|0|0|0|0|0|0|0|0|0|0|0|0|0|0|0|0|0	0.33	0.15
RAD54L2	EPC2	0|4|0|0	4	1	4	0|0|0|0|0|0|0|0|0|0|0|0|0|0|0|0|0|0|0|0	0.33	0.15
RAD54L2	SACS	0|4|0|0	4	1	4	0|0|0|0|0|0|0|0|0|0|0|0|0|0|0|0|0|0|0|0	0.33	0.15
RAD54L2	SPICE1	0|4|0|0	4	1	4	0|0|0|0|0|0|0|0|0|0|0|0|0|0|0|0|0|0|0|0	0.33	0.15
RAD54L2	MTPN	0|0|4|0	4	1	4	0|0|0|0|0|0|0|0|0|0|0|0|0|0|0|0|0|0|0|0	0.33	0.15
RAD54L2	GATA4	0|0|0|4	4	1	4	0|0|0|0|0|0|0|0|0|0|0|0|0|0|0|0|0|0|0|0	0.33	0.15
RAD54L2	ZNF136	3|0|0|0	3	0.75	4	0|0|0|0|0|0|0|0|0|0|0|0|0|0|0|0|0|0|0|0	0.33	0.16
RAD54L2	TRIM27	3|0|0|0	3	0.75	4	0|0|0|0|0|0|0|0|0|0|0|0|0|0|0|0|0|0|0|0	0.33	0.16
RAD54L2	CCNL1	3|0|0|0	3	0.75	4	0|0|0|0|0|0|0|0|0|0|0|0|0|0|0|0|0|0|0|0	0.33	0.16
RAD54L2	MLL3	3|0|0|0	3	0.75	4	0|0|0|0|0|0|0|0|0|0|0|0|0|0|0|0|0|0|0|0	0.33	0.16
RAD54L2	EBF3	3|0|0|0	3	0.75	4	0|0|0|0|0|0|0|0|0|0|0|0|0|0|0|0|0|0|0|0	0.33	0.16
RAD54L2	KDM4B	3|0|0|0	3	0.75	4	0|0|0|0|0|0|0|0|0|0|0|0|0|0|0|0|0|0|0|0	0.33	0.16
RAD54L2	TRMT61A	3|0|0|0	3	0.75	4	0|0|0|0|0|0|0|0|0|0|0|0|0|0|0|0|0|0|0|0	0.33	0.16
RAD54L2	TNFRSF17	3|0|0|0	3	0.75	4	0|0|0|0|0|0|0|0|0|0|0|0|0|0|0|0|0|0|0|0	0.33	0.16
RAD54L2	TTC12	3|0|0|0	3	0.75	4	0|0|0|0|0|0|0|0|0|0|0|0|0|0|0|0|0|0|0|0	0.33	0.16
RAD54L2	YRDC	0|3|0|0	3	0.75	4	0|0|0|0|0|0|0|0|0|0|0|0|0|0|0|0|0|0|0|0	0.33	0.16
RAD54L2	FOXJ3	0|3|0|0	3	0.75	4	0|0|0|0|0|0|0|0|0|0|0|0|0|0|0|0|0|0|0|0	0.33	0.16
RAD54L2	ITCH	0|3|0|0	3	0.75	4	0|0|0|0|0|0|0|0|0|0|0|0|0|0|0|0|0|0|0|0	0.33	0.16
RAD54L2	ADRM1	0|3|0|0	3	0.75	4	0|0|0|0|0|0|0|0|0|0|0|0|0|0|0|0|0|0|0|0	0.33	0.16
RAD54L2	DSC2	0|3|0|0	3	0.75	4	0|0|0|0|0|0|0|0|0|0|0|0|0|0|0|0|0|0|0|0	0.33	0.16
RAD54L2	MED15	0|0|3|0	3	0.75	4	0|0|0|0|0|0|0|0|0|0|0|0|0|0|0|0|0|0|0|0	0.33	0.16
RAD54L2	ARID4B	0|0|3|0	3	0.75	4	0|0|0|0|0|0|0|0|0|0|0|0|0|0|0|0|0|0|0|0	0.33	0.16
RAD54L2	ASXL2	0|0|3|0	3	0.75	4	0|0|0|0|0|0|0|0|0|0|0|0|0|0|0|0|0|0|0|0	0.33	0.16
RAD54L2	FBXO38	0|0|3|0	3	0.75	4	0|0|0|0|0|0|0|0|0|0|0|0|0|0|0|0|0|0|0|0	0.33	0.16
RAD54L2	MIER1	0|0|3|0	3	0.75	4	0|0|0|0|0|0|0|0|0|0|0|0|0|0|0|0|0|0|0|0	0.33	0.16
RAD54L2	SNAPC1	0|0|0|3	3	0.75	4	0|0|0|0|0|0|0|0|0|0|0|0|0|0|0|0|0|0|0|0	0.33	0.16
RAD54L2	ZNF703	0|0|0|3	3	0.75	4	0|0|0|0|0|0|0|0|0|0|0|0|0|0|0|0|0|0|0|0	0.33	0.16
RAD54L2	CDK4	0|0|0|3	3	0.75	4	0|0|0|0|0|0|0|0|0|0|0|0|0|0|0|0|0|0|0|0	0.33	0.16
RAD54L2	SLC25A17	0|0|0|3	3	0.75	4	0|0|0|0|0|0|0|0|0|0|0|0|0|0|0|0|0|0|0|0	0.33	0.16
RAD54L2	PDZD2	0|0|0|3	3	0.75	4	0|0|0|0|0|0|0|0|0|0|0|0|0|0|0|0|0|0|0|0	0.33	0.16
RAD54L2	BPIFB3	0|0|0|3	3	0.75	4	0|0|0|0|0|0|0|0|0|0|0|0|0|0|0|0|0|0|0|0	0.33	0.16
RAD54L2	TP53BP1	10|9|16|7	42	10.5	4	3|0|0|0|4|5|4|4|4|2|0|0|5|5|0|0|3|2|0|3	0.33	0.19
RAD54L2	FBRSL1	2|0|0|0	2	0.5	4	0|0|0|0|0|0|0|0|0|0|0|0|0|0|0|0|0|0|0|0	0.31	0.19
RAD54L2	IDH3A	2|0|0|0	2	0.5	4	0|0|0|0|0|0|0|0|0|0|0|0|0|0|0|0|0|0|0|0	0.31	0.19
RAD54L2	FDFT1	2|0|0|0	2	0.5	4	0|0|0|0|0|0|0|0|0|0|0|0|0|0|0|0|0|0|0|0	0.31	0.19
RAD54L2	CLSPN	2|0|0|0	2	0.5	4	0|0|0|0|0|0|0|0|0|0|0|0|0|0|0|0|0|0|0|0	0.31	0.19
RAD54L2	ZNF770	2|0|0|0	2	0.5	4	0|0|0|0|0|0|0|0|0|0|0|0|0|0|0|0|0|0|0|0	0.31	0.19
RAD54L2	POLR3E	2|0|0|0	2	0.5	4	0|0|0|0|0|0|0|0|0|0|0|0|0|0|0|0|0|0|0|0	0.31	0.19
RAD54L2	LRRK2	2|0|0|0	2	0.5	4	0|0|0|0|0|0|0|0|0|0|0|0|0|0|0|0|0|0|0|0	0.31	0.19
RAD54L2	HSPBP1	2|0|0|0	2	0.5	4	0|0|0|0|0|0|0|0|0|0|0|0|0|0|0|0|0|0|0|0	0.31	0.19
RAD54L2	POLR3D	2|0|0|0	2	0.5	4	0|0|0|0|0|0|0|0|0|0|0|0|0|0|0|0|0|0|0|0	0.31	0.19
RAD54L2	ZNF592	2|0|0|0	2	0.5	4	0|0|0|0|0|0|0|0|0|0|0|0|0|0|0|0|0|0|0|0	0.31	0.19
RAD54L2	BIVM-ERCC5	2|0|0|0	2	0.5	4	0|0|0|0|0|0|0|0|0|0|0|0|0|0|0|0|0|0|0|0	0.31	0.19
RAD54L2	PHKG2	2|0|0|0	2	0.5	4	0|0|0|0|0|0|0|0|0|0|0|0|0|0|0|0|0|0|0|0	0.31	0.19
RAD54L2	TEP1	2|0|0|0	2	0.5	4	0|0|0|0|0|0|0|0|0|0|0|0|0|0|0|0|0|0|0|0	0.31	0.19
RAD54L2	ZNF498	2|0|0|0	2	0.5	4	0|0|0|0|0|0|0|0|0|0|0|0|0|0|0|0|0|0|0|0	0.31	0.19
RAD54L2	HTT	2|0|0|0	2	0.5	4	0|0|0|0|0|0|0|0|0|0|0|0|0|0|0|0|0|0|0|0	0.31	0.19
RAD54L2	PNPT1	2|0|0|0	2	0.5	4	0|0|0|0|0|0|0|0|0|0|0|0|0|0|0|0|0|0|0|0	0.31	0.19
RAD54L2	SIM2	0|2|0|0	2	0.5	4	0|0|0|0|0|0|0|0|0|0|0|0|0|0|0|0|0|0|0|0	0.31	0.19
RAD54L2	KDM5A	0|2|0|0	2	0.5	4	0|0|0|0|0|0|0|0|0|0|0|0|0|0|0|0|0|0|0|0	0.31	0.19
RAD54L2	ZBED1	0|2|0|0	2	0.5	4	0|0|0|0|0|0|0|0|0|0|0|0|0|0|0|0|0|0|0|0	0.31	0.19
RAD54L2	BIRC3	0|2|0|0	2	0.5	4	0|0|0|0|0|0|0|0|0|0|0|0|0|0|0|0|0|0|0|0	0.31	0.19
RAD54L2	TTC33	0|2|0|0	2	0.5	4	0|0|0|0|0|0|0|0|0|0|0|0|0|0|0|0|0|0|0|0	0.31	0.19
RAD54L2	LANCL1	0|2|0|0	2	0.5	4	0|0|0|0|0|0|0|0|0|0|0|0|0|0|0|0|0|0|0|0	0.31	0.19
RAD54L2	KIAA2022	0|2|0|0	2	0.5	4	0|0|0|0|0|0|0|0|0|0|0|0|0|0|0|0|0|0|0|0	0.31	0.19
RAD54L2	FAM46D	0|2|0|0	2	0.5	4	0|0|0|0|0|0|0|0|0|0|0|0|0|0|0|0|0|0|0|0	0.31	0.19
RAD54L2	NFIX	0|2|0|0	2	0.5	4	0|0|0|0|0|0|0|0|0|0|0|0|0|0|0|0|0|0|0|0	0.31	0.19
RAD54L2	RBM20	0|0|2|0	2	0.5	4	0|0|0|0|0|0|0|0|0|0|0|0|0|0|0|0|0|0|0|0	0.31	0.19
RAD54L2	BRD7	0|0|2|0	2	0.5	4	0|0|0|0|0|0|0|0|0|0|0|0|0|0|0|0|0|0|0|0	0.31	0.19
RAD54L2	LOC100996642	0|0|2|0	2	0.5	4	0|0|0|0|0|0|0|0|0|0|0|0|0|0|0|0|0|0|0|0	0.31	0.19
RAD54L2	RGPD4	0|0|2|0	2	0.5	4	0|0|0|0|0|0|0|0|0|0|0|0|0|0|0|0|0|0|0|0	0.31	0.19
RAD54L2	ATXN1	0|0|2|0	2	0.5	4	0|0|0|0|0|0|0|0|0|0|0|0|0|0|0|0|0|0|0|0	0.31	0.19
RAD54L2	DNAH5	0|0|2|0	2	0.5	4	0|0|0|0|0|0|0|0|0|0|0|0|0|0|0|0|0|0|0|0	0.31	0.19
RAD54L2	GMEB1	0|0|2|0	2	0.5	4	0|0|0|0|0|0|0|0|0|0|0|0|0|0|0|0|0|0|0|0	0.31	0.19
RAD54L2	ZNF768	0|0|0|2	2	0.5	4	0|0|0|0|0|0|0|0|0|0|0|0|0|0|0|0|0|0|0|0	0.31	0.19
RAD54L2	RMI2	0|0|0|2	2	0.5	4	0|0|0|0|0|0|0|0|0|0|0|0|0|0|0|0|0|0|0|0	0.31	0.19
RAD54L2	C14orf142	0|0|0|2	2	0.5	4	0|0|0|0|0|0|0|0|0|0|0|0|0|0|0|0|0|0|0|0	0.31	0.19
RAD54L2	SIRT1	0|0|0|2	2	0.5	4	0|0|0|0|0|0|0|0|0|0|0|0|0|0|0|0|0|0|0|0	0.31	0.19
RAD54L2	NFXL1	0|0|0|2	2	0.5	4	0|0|0|0|0|0|0|0|0|0|0|0|0|0|0|0|0|0|0|0	0.31	0.19
RAD54L2	METAP2	0|0|0|2	2	0.5	4	0|0|0|0|0|0|0|0|0|0|0|0|0|0|0|0|0|0|0|0	0.31	0.19
RAD54L2	PRDM2	0|0|0|2	2	0.5	4	0|0|0|0|0|0|0|0|0|0|0|0|0|0|0|0|0|0|0|0	0.31	0.19
RAD54L2	CARD6	0|0|0|2	2	0.5	4	0|0|0|0|0|0|0|0|0|0|0|0|0|0|0|0|0|0|0|0	0.31	0.19
RAD54L2	ASF1A	0|5|4|0	9	2.25	4	0|0|0|0|0|0|0|0|2|0|0|0|0|0|0|0|0|0|3|0	0.3	0.24
RAD54L2	TIAL1	4|0|0|2	6	1.5	4	0|0|0|0|0|0|0|0|0|0|0|0|0|0|0|0|0|3|0|0	0.3	0.24
RAD54L2	GATAD2B	19|17|14|22	72	18	4	10|5|7|2|5|3|4|3|5|6|0|0|4|3|0|0|5|5|8|7	0.23	0.25
RAD54L2	ACTL6A	14|10|15|12	51	12.75	4	4|5|3|0|0|0|0|0|2|0|5|5|7|5|0|0|0|0|4|4	0.24	0.25
RAD54L2	RB1	8|6|7|4	25	6.25	4	0|0|0|0|0|0|0|0|0|0|0|0|0|0|0|0|5|5|0|0	0.27	0.25
RAD54L2	POLA2	0|0|4|4	8	2	4	0|0|0|0|0|0|0|0|0|0|0|3|0|2|0|0|0|0|0|0	0.23	0.25
RAD54L2	ZKSCAN4	4|0|0|2	6	1.5	4	0|0|0|0|0|0|0|0|0|0|0|0|0|0|0|0|0|4|0|0	0.23	0.25
RAD54L2	KDM2A	0|6|0|0	6	1.5	4	0|0|0|0|0|0|0|0|0|0|0|0|0|0|0|0|2|3|0|0	0.24	0.25
RAD54L2	MRPS35	5|0|0|0	5	1.25	4	0|0|0|0|0|0|0|0|0|0|4|0|0|0|0|0|0|0|0|0	0.21	0.25
RAD54L2	HLTF	0|0|0|5	5	1.25	4	0|0|4|0|0|0|0|0|0|0|0|0|0|0|0|0|0|0|0|0	0.21	0.25
RAD54L2	TARBP1	0|2|0|2	4	1	4	0|2|0|0|0|0|0|0|0|0|0|0|0|0|0|0|0|0|0|0	0.26	0.25
RAD54L2	FOXC1	4|2|3|2	11	2.75	4	0|0|0|0|0|0|0|0|0|0|0|0|0|0|0|0|0|0|3|2	0.19	0.26
RAD54L2	ACP1	0|0|2|2	4	1	4	0|0|0|0|0|0|0|0|0|0|0|0|0|0|0|0|0|3|0|0	0.19	0.26
RAD54L2	DROSHA	0|0|0|4	4	1	4	0|0|0|0|0|0|0|0|0|0|0|0|0|0|0|0|0|0|3|0	0.21	0.26
RAD54L2	CCDC168	0|0|0|4	4	1	4	0|0|0|0|0|0|0|0|0|0|0|0|0|0|0|0|0|0|3|0	0.21	0.26
RAD54L2	DYNC2H1	3|0|0|0	3	0.75	4	0|2|0|0|0|0|0|0|0|0|0|0|0|0|0|0|0|0|0|0	0.21	0.26
RAD54L2	TRMT1	0|0|3|0	3	0.75	4	0|0|0|2|0|0|0|0|0|0|0|0|0|0|0|0|0|0|0|0	0.21	0.26
RAD54L2	CHD3	18|21|19|26	84	21	4	0|9|0|0|0|0|0|0|0|0|0|0|8|13|0|0|0|9|3|0	0.18	0.27
RAD54L2	PHF8	8|7|7|4	26	6.5	4	0|0|0|0|2|2|2|3|0|0|3|0|0|0|0|0|0|0|3|3	0.14	0.27
RAD54L2	ATAD5	5|4|4|2	15	3.75	4	0|0|0|0|0|0|0|0|0|0|0|0|0|0|0|0|2|2|3|0	0.17	0.27
RAD54L2	MCMBP	3|2|6|0	11	2.75	4	0|0|0|0|0|0|0|0|0|0|0|0|0|0|0|0|3|3|0|2	0.14	0.27
RAD54L2	SUZ12	0|4|2|4	10	2.5	4	0|0|0|0|0|0|0|0|0|0|3|0|0|3|0|0|0|0|0|0	0.16	0.27
RAD54L2	MAPK1	4|0|0|4	8	2	4	0|0|0|0|0|0|0|0|0|0|0|0|0|0|0|0|0|0|3|3	0.15	0.27
RAD54L2	ERICH1	0|0|5|0	5	1.25	4	0|0|0|0|0|0|0|0|0|0|0|0|0|0|0|0|6|0|0|0	0.15	0.27
RAD54L2	WDR48	3|0|0|0	3	0.75	4	0|0|0|0|0|0|0|0|0|0|0|0|0|0|0|0|0|0|0|3	0.16	0.27
RAD54L2	RING1	0|3|0|0	3	0.75	4	0|0|0|0|0|0|0|0|0|0|0|0|0|3|0|0|0|0|0|0	0.16	0.27
RAD54L2	C5orf51	0|0|3|0	3	0.75	4	0|0|0|0|0|0|3|0|0|0|0|0|0|0|0|0|0|0|0|0	0.16	0.27
RAD54L2	SAP130	3|3|3|4	13	3.25	4	0|0|0|0|0|0|0|0|0|0|0|0|0|0|0|0|2|4|0|0	0.14	0.28
RAD54L2	NARG2	2|0|0|0	2	0.5	4	0|0|0|0|0|0|2|0|0|0|0|0|0|0|0|0|0|0|0|0	0.13	0.28
RAD54L2	SEC61B	2|0|0|0	2	0.5	4	0|0|0|0|0|0|0|0|0|0|0|0|0|0|0|0|0|2|0|0	0.13	0.28
RAD54L2	ZFC3H1	2|0|0|0	2	0.5	4	0|0|0|0|0|0|0|0|0|0|0|0|0|2|0|0|0|0|0|0	0.13	0.28
RAD54L2	PEG10	2|0|0|0	2	0.5	4	0|0|0|0|0|0|0|0|0|0|0|2|0|0|0|0|0|0|0|0	0.13	0.28
RAD54L2	MAT2B	0|0|2|0	2	0.5	4	0|0|0|2|0|0|0|0|0|0|0|0|0|0|0|0|0|0|0|0	0.13	0.28
RAD54L2	RNH1	0|0|2|0	2	0.5	4	0|0|0|0|0|0|0|0|0|0|0|0|0|0|0|0|0|0|2|0	0.13	0.28
RAD54L2	POLDIP2	0|0|0|2	2	0.5	4	0|0|0|0|0|0|0|0|0|0|0|0|0|0|0|0|0|2|0|0	0.13	0.28
RAD54L2	POLR3A	0|0|0|2	2	0.5	4	0|2|0|0|0|0|0|0|0|0|0|0|0|0|0|0|0|0|0|0	0.13	0.28
RAD54L2	DMAP1	8|7|8|7	30	7.5	4	0|0|0|0|0|0|0|0|0|0|0|0|0|0|0|0|4|4|3|2	0.11	0.29
RAD54L2	TLE3	0|9|0|10	19	4.75	4	2|0|0|0|2|2|4|3|2|3|2|3|0|0|2|2|3|2|4|4	0.12	0.29
RAD54L2	NCAPG2	6|0|0|0	6	1.5	4	0|0|0|0|0|0|0|0|0|0|0|0|0|0|0|0|0|0|5|3	0.1	0.29
RAD54L2	CHD1	0|0|3|2	5	1.25	4	0|0|0|0|0|0|0|0|0|0|0|0|0|0|0|0|2|2|0|0	0.12	0.29
RAD54L2	KIF20B	2|0|0|2	4	1	4	0|0|0|0|0|0|0|0|0|0|0|0|0|4|0|0|0|0|0|0	0.11	0.29
RAD54L2	AASDH	0|3|0|0	3	0.75	4	0|0|0|0|0|0|0|0|0|0|0|0|0|0|0|0|0|0|0|4	0.12	0.29
RAD54L2	TNPO3	6|5|6|5	22	5.5	4	3|0|0|3|0|0|0|0|0|2|2|2|0|0|0|0|0|0|0|0	0.09	0.3
RAD54L2	DHX40	4|6|4|6	20	5	4	0|0|0|0|0|0|0|0|3|0|0|0|0|0|0|0|0|0|4|3	0.08	0.3
RAD54L2	RERE	3|2|2|2	9	2.25	4	2|3|0|0|0|0|0|0|0|0|0|0|0|0|0|0|0|0|0|0	0.09	0.3
RAD54L2	TMEM38B	3|0|0|0	3	0.75	4	0|0|0|0|0|0|0|0|0|0|0|2|0|0|0|0|0|2|0|0	0.09	0.3
RAD54L2	TFEB	0|0|2|0	2	0.5	4	0|0|0|0|0|0|0|3|0|0|0|0|0|0|0|0|0|0|0|0	0.09	0.3
RAD54L2	MAP1S	0|0|0|2	2	0.5	4	0|0|0|0|0|0|0|0|0|0|0|0|0|0|0|0|0|0|3|0	0.09	0.3
RAD54L2	ZSCAN21	0|0|0|2	2	0.5	4	0|0|0|0|0|0|0|0|0|0|0|0|0|0|0|0|0|0|3|0	0.09	0.3
RAD54L2	ZFP161	0|0|0|2	2	0.5	4	0|0|0|0|0|0|0|0|0|0|0|0|0|0|0|0|0|0|3|0	0.09	0.3
RAD54L2	L3MBTL3	7|6|7|5	25	6.25	4	0|0|0|0|0|0|0|0|0|0|0|0|2|0|0|0|2|3|2|5	0.07	0.31
RAD54L2	MEPCE	5|6|5|4	20	5	4	2|2|2|0|0|0|0|0|2|4|2|0|0|0|0|0|0|0|0|0	0.06	0.31
RAD54L2	SSBP1	5|7|5|3	20	5	4	0|0|0|0|0|0|0|0|2|0|4|2|2|3|0|0|0|0|0|0	0.07	0.31
RAD54L2	SMEK2	5|6|0|7	18	4.5	4	0|0|0|0|0|3|0|0|0|0|0|0|0|0|0|0|8|0|0|0	0.08	0.31
RAD54L2	WDR26	4|2|2|4	12	3	4	0|3|0|0|0|2|0|2|0|0|0|0|0|0|0|0|0|0|0|0	0.08	0.31
RAD54L2	GSTM3	2|2|0|0	4	1	4	2|0|0|0|0|0|0|0|0|0|0|2|0|0|0|0|0|0|0|0	0.06	0.31
RAD54L2	UHRF1	16|11|19|20	66	16.5	4	4|3|5|3|3|2|6|8|7|7|2|4|6|4|8|9|0|0|6|7	0.06	0.32
RAD54L2	CSNK1D	0|8|6|5	19	4.75	4	0|0|0|0|0|0|0|0|3|5|3|0|0|0|0|0|2|0|2|0	0.05	0.32
RAD54L2	CARM1	0|3|3|0	6	1.5	4	0|3|3|0|0|0|0|0|0|0|0|0|0|0|0|0|0|0|0|0	0.07	0.32
RAD54L2	SLC37A4	0|0|0|3	3	0.75	4	0|0|0|0|0|0|0|0|3|0|0|0|0|0|0|0|0|0|0|2	0.05	0.32
RAD54L2	AP2S1	0|0|0|2	2	0.5	4	0|0|0|0|4|0|0|0|0|0|0|0|0|0|0|0|0|0|0|0	0.06	0.32
RAD54L2	SMCHD1	33|34|37|39	143	35.75	4	9|12|8|7|11|13|14|14|9|4|15|14|12|18|12|8|10|10|12|15	0.04	0.33
RAD54L2	EED	2|4|4|2	12	3	4	0|0|0|0|0|0|0|0|0|0|0|3|5|0|0|0|0|0|0|0	0.05	0.33
RAD54L2	VPS35	2|3|2|3	10	2.5	4	0|5|0|0|0|0|0|0|0|0|0|0|0|0|0|0|0|0|0|2	0.04	0.33
RAD54L2	TSEN34	0|3|4|0	7	1.75	4	0|0|0|0|0|0|0|2|0|0|0|0|0|0|0|0|0|0|3|2	0.05	0.33
RAD54L2	MLLT1	0|2|3|2	7	1.75	4	0|0|0|0|0|0|0|0|0|0|0|0|0|0|0|0|4|2|0|0	0.05	0.33
RAD54L2	CCNH	2|3|0|0	5	1.25	4	0|0|0|0|0|0|0|0|0|0|0|0|0|0|0|0|0|0|3|3	0.03	0.33
RAD54L2	BBX	3|2|0|0	5	1.25	4	0|0|0|0|0|0|0|0|0|0|0|0|0|0|0|0|4|0|2|0	0.04	0.33
RAD54L2	NKX2-5	0|0|0|4	4	1	4	0|0|0|0|0|0|0|0|0|0|0|0|0|0|0|0|0|4|0|3	0.04	0.33
RAD54L2	SMARCE1	10|9|12|9	40	10	4	2|2|0|0|2|2|4|0|0|0|0|0|2|3|0|0|7|6|0|3	0.04	0.34
RAD54L2	TOM1L2	0|3|0|0	3	0.75	4	0|0|0|0|0|0|4|0|0|0|0|0|0|0|0|0|0|0|0|2	0.03	0.34
RAD54L2	SETD1A	2|0|0|0	2	0.5	4	0|0|0|0|0|0|0|0|0|0|0|0|2|0|0|0|0|2|0|0	0.03	0.34
RAD54L2	CORO1A	0|0|0|2	2	0.5	4	0|0|0|0|0|2|0|2|0|0|0|0|0|0|0|0|0|0|0|0	0.03	0.34
RAD54L2	GTF3C1	16|10|18|14	58	14.5	4	5|0|0|0|5|8|7|7|4|3|0|0|7|8|0|0|5|4|4|0	0.02	0.35
RAD54L2	MORC2	8|10|8|10	36	9	4	0|0|0|0|0|0|0|0|0|2|0|0|0|0|0|0|5|0|4|7	0.02	0.35
RAD54L2	HMG20A	5|3|8|6	22	5.5	4	0|0|0|0|0|0|2|0|0|0|0|0|0|0|0|0|0|0|7|5	0.02	0.35
RAD54L2	RNGTT	4|4|5|5	18	4.5	4	0|0|0|0|0|0|0|2|0|0|0|0|0|0|0|0|0|0|4|4	0.03	0.35
RAD54L2	GTF2B	0|3|3|0	6	1.5	4	0|0|0|0|0|0|0|0|0|0|0|0|0|0|0|0|4|3|0|0	0.03	0.35
RAD54L2	KBTBD7	2|0|0|3	5	1.25	4	0|0|0|0|2|0|0|2|0|0|0|0|0|0|0|0|0|2|0|0	0.03	0.35
RAD54L2	ZC3H18	4|0|0|0	4	1	4	0|0|0|0|0|0|0|0|0|0|0|5|0|0|0|0|0|3|0|0	0.02	0.35
RAD54L2	ORC4	0|0|3|0	3	0.75	4	0|0|0|0|0|0|0|0|0|3|0|0|0|0|0|0|0|0|3|0	0.03	0.35
RAD54L2	HIST1H1D	25|25|17|0	67	16.75	4	0|0|0|4|0|0|20|0|0|0|0|0|0|0|5|6|0|0|0|5	0.02	0.36
RAD54L2	RBM22	6|8|7|6	27	6.75	4	0|0|0|0|0|0|0|0|2|0|0|0|0|0|0|0|3|5|5|2	0.01	0.36
RAD54L2	SDCCAG3	4|0|0|0	4	1	4	0|0|0|0|0|0|0|0|0|0|0|0|0|2|0|0|0|0|3|3	0.02	0.36
RAD54L2	C17orf85	2|0|0|0	2	0.5	4	0|0|0|0|0|0|0|0|0|0|0|0|0|0|0|0|3|0|0|2	0.02	0.36
RAD54L2	CDKN2AIPNL	2|0|0|0	2	0.5	4	0|0|0|0|0|0|0|0|0|0|0|0|0|0|0|0|0|0|2|3	0.02	0.36
RAD54L2	ZHX3	25|25|27|26	103	25.75	4	0|0|5|2|6|4|9|8|3|0|0|0|0|0|0|3|14|14|8|7	0.01	0.37
RAD54L2	KRR1	5|5|6|4	20	5	4	0|0|0|0|0|0|0|0|2|0|0|0|4|0|0|0|2|0|3|3	0.01	0.37
RAD54L2	FLYWCH2	0|2|0|5	7	1.75	4	0|0|0|0|0|0|0|0|0|0|0|0|0|0|0|0|4|4|2|0	0.01	0.37
RAD54L2	CBX5	2|2|0|2	6	1.5	4	0|0|0|0|0|0|0|0|0|0|0|0|0|0|0|0|4|3|0|0	0.01	0.37
RAD54L2	ZNF24	4|0|0|0	4	1	4	0|0|0|0|0|0|0|0|0|0|0|0|0|0|0|0|0|0|4|5	0.01	0.37
RAD54L2	MRPL44	0|0|2|2	4	1	4	0|0|0|0|2|0|2|0|2|0|0|0|0|0|0|0|0|0|0|0	0.01	0.37
RAD54L2	MORF4L1	0|0|0|3	3	0.75	4	2|0|0|2|0|0|0|0|0|0|0|0|0|0|0|0|0|3|0|0	0.01	0.37
RAD54L2	ZBTB33	277|301|286|291	1155	288.75	4	109|99|107|80|85|78|93|109|120|116|102|118|118|120|105|102|22|15|91|85	0.01	0.38
RAD54L2	RQCD1	9|8|8|9	34	8.5	4	3|3|4|0|3|5|0|4|5|4|0|0|0|0|0|0|0|0|0|0	0.01	0.38
RAD54L2	HEXIM1	6|5|8|8	27	6.75	4	4|0|2|0|0|3|2|0|0|0|0|2|0|0|0|2|5|3|4|3	0.01	0.38
RAD54L2	THOC3	4|5|4|4	17	4.25	4	0|0|0|0|3|3|2|2|0|0|0|0|0|0|0|0|0|0|0|3	0.01	0.38
RAD54L2	DCTPP1	5|0|5|5	15	3.75	4	0|0|0|0|3|4|0|2|0|0|0|0|0|0|0|2|2|3|0|0	0.01	0.38
RAD54L2	CDKN2A	5|3|3|4	15	3.75	4	2|0|0|0|0|0|0|0|0|3|0|0|0|0|0|0|0|0|3|3	0.01	0.38
RAD54L2	C1orf35	3|3|6|3	15	3.75	4	0|0|0|0|2|2|0|0|2|2|0|0|0|0|3|0|2|2|2|5	0.01	0.38
RAD54L2	YEATS4	2|2|2|2	8	2	4	0|0|0|0|0|0|0|0|0|0|0|0|0|0|0|0|2|0|3|2	0.01	0.38
RAD54L2	MRPS34	0|4|0|0	4	1	4	0|0|4|0|0|0|0|0|0|0|0|0|0|2|0|3|0|0|0|0	0.01	0.38
RAD54L2	UTP20	0|0|2|0	2	0.5	4	0|0|0|0|0|0|2|0|0|0|0|0|0|4|0|0|0|0|0|0	0.01	0.38
RAD54L2	RPS6KA5	0|0|0|2	2	0.5	4	0|0|0|0|4|0|0|0|0|0|0|0|0|0|0|0|0|0|0|2	0.01	0.38
RAD54L2	POLH	18|13|13|16	60	15	4	9|3|9|4|0|3|2|0|4|3|7|6|2|4|0|3|7|4|5|7	0	0.39
RAD54L2	CBR1	4|6|5|6	21	5.25	4	0|0|0|0|0|2|2|2|3|3|0|0|3|0|0|0|2|2|0|5	0	0.39
RAD54L2	HNRPLL	6|5|4|3	18	4.5	4	3|0|3|0|3|4|0|0|0|0|3|0|3|3|0|0|3|0|0|0	0	0.39
RAD54L2	AURKB	2|4|3|0	9	2.25	4	0|0|2|0|0|0|0|0|0|0|0|0|5|0|0|0|3|0|0|0	0	0.39
RAD54L2	MRPS28	0|3|0|2	5	1.25	4	0|0|0|0|0|0|3|3|0|2|0|0|0|0|0|0|0|0|0|0	0.01	0.39
RAD54L2	XRCC4	0|0|3|2	5	1.25	4	0|0|0|0|0|0|2|3|0|0|0|0|0|0|0|0|0|3|0|0	0.01	0.39
RAD54L2	WDR75	0|0|4|0	4	1	4	0|0|0|0|0|0|0|0|0|0|2|0|3|5|0|0|0|0|0|0	0	0.39
RAD54L2	ISY1	0|0|3|0	3	0.75	4	0|0|0|0|0|0|0|0|0|0|0|0|0|0|0|0|2|3|0|3	0	0.39
RAD54L2	OIP5	11|12|9|14	46	11.5	4	0|0|0|0|0|0|0|0|2|2|0|0|0|0|0|0|6|5|7|8	0	0.4
RAD54L2	GABPA	11|12|10|12	45	11.25	4	0|0|0|0|2|3|6|5|0|2|0|0|0|0|0|0|8|3|5|4	0	0.4
RAD54L2	PLRG1	9|6|8|9	32	8	4	3|5|0|0|2|0|0|4|0|5|3|4|2|5|0|0|0|0|3|0	0	0.4
RAD54L2	DYNLL2	4|6|6|4	20	5	4	3|0|0|5|0|0|3|0|3|3|0|0|0|0|0|0|0|0|0|2	0	0.4
RAD54L2	POLR2C	5|5|0|6	16	4	4	0|0|0|0|0|0|0|0|4|0|0|0|0|0|0|0|0|0|5|5	0	0.4
RAD54L2	FAR1	0|5|0|7	12	3	4	0|0|0|0|3|5|3|4|3|0|3|3|0|0|0|0|0|0|0|0	0	0.4
RAD54L2	PCF11	2|4|0|2	8	2	4	0|0|0|0|0|0|0|0|2|2|0|3|0|0|0|0|3|0|0|2	0	0.4
RAD54L2	FBXO22	4|0|0|0	4	1	4	0|0|0|0|0|0|0|0|0|2|0|0|0|0|0|0|3|3|2|2	0	0.4
RAD54L2	CNOT1	47|50|55|54	206	51.5	4	17|13|16|12|20|18|19|18|28|28|12|11|9|10|8|9|13|15|10|13	0	0.41
RAD54L2	TP53	37|42|42|40	161	40.25	4	8|7|8|5|5|4|11|8|4|3|13|8|12|14|24|19|0|0|3|4	0	0.41
RAD54L2	MLL	20|20|18|21	79	19.75	4	3|2|0|0|7|6|10|10|10|7|4|4|5|7|4|0|6|0|5|8	0	0.41
RAD54L2	COASY	11|9|11|12	43	10.75	4	4|5|7|3|7|4|5|0|3|4|4|5|0|0|3|5|5|0|0|2	0	0.41
RAD54L2	PWP2	4|5|3|3	15	3.75	4	0|0|4|0|0|0|0|2|0|0|0|2|4|0|0|0|2|0|3|0	0	0.41
RAD54L2	TNRC6A	4|3|0|2	9	2.25	4	3|0|3|2|0|3|0|0|2|0|0|0|0|0|0|2|0|0|0|2	0	0.41
RAD54L2	LRRC41	0|4|0|0	4	1	4	0|2|2|0|0|0|0|0|0|0|0|0|0|0|0|0|0|0|4|3	0	0.41
RAD54L2	DDX20	0|3|0|0	3	0.75	4	0|0|0|0|0|0|3|0|0|4|0|0|2|0|0|0|0|0|0|0	0	0.41
RAD54L2	UBE3D	0|0|2|0	2	0.5	4	0|0|0|0|0|0|0|0|0|0|0|0|0|0|0|0|0|0|6|2	0	0.41
RAD54L2	SAR1A	6|9|5|13	33	8.25	4	5|2|3|0|7|6|7|6|3|0|6|6|0|0|4|5|4|0|4|0	0	0.42
RAD54L2	RNF40	7|6|10|7	30	7.5	4	3|0|0|0|6|6|2|4|3|3|0|0|0|0|0|0|4|5|4|3	0	0.42
RAD54L2	TAF1	6|8|6|7	27	6.75	4	0|0|0|0|0|0|0|0|0|0|0|0|4|0|0|0|4|4|5|5	0	0.42
RAD54L2	DNAJB6	7|7|6|6	26	6.5	4	0|0|5|4|3|3|2|4|0|0|0|0|0|0|4|0|3|2|2|0	0	0.42
RAD54L2	SRSF9	5|4|4|6	19	4.75	4	0|0|0|2|0|0|0|0|0|3|0|3|2|0|5|3|3|2|4|3	0	0.42
RAD54L2	56160531	7|5|4|3	19	4.75	4	4|0|4|4|0|0|2|0|4|0|0|0|0|0|0|0|0|0|0|0	0	0.42
RAD54L2	CCAR1	6|3|5|3	17	4.25	4	2|2|3|0|0|0|3|0|2|3|2|2|4|5|0|0|0|0|2|2	0	0.42
RAD54L2	POLR1C	3|4|3|0	10	2.5	4	0|0|0|2|0|4|0|0|0|0|0|0|2|2|0|0|0|0|2|4	0	0.42
RAD54L2	MDN1	2|2|3|0	7	1.75	4	3|3|0|0|0|0|0|0|0|0|0|2|2|2|0|0|0|0|0|0	0	0.42
RAD54L2	SNRPC	3|0|4|0	7	1.75	4	4|0|0|0|0|0|0|0|0|4|0|0|0|0|0|0|0|0|4|0	0	0.42
RAD54L2	SEC61G	0|0|4|0	4	1	4	5|7|0|0|0|0|0|0|0|0|0|0|0|0|0|0|0|0|0|0	0	0.42
RAD54L2	NCBP2	3|0|0|0	3	0.75	4	0|0|0|0|0|0|2|0|0|2|0|0|0|0|0|0|2|2|4|2	0	0.42
RAD54L2	HM13	2|0|0|0	2	0.5	4	3|0|3|0|2|0|0|0|0|0|0|0|0|0|0|0|0|0|0|0	0	0.42
RAD54L2	ORC3	20|26|24|20	90	22.5	4	0|4|0|0|3|3|5|5|7|2|0|0|0|0|0|0|9|9|16|14	0	0.43
RAD54L2	PRPF38A	7|7|5|9	28	7	4	0|0|0|0|0|4|0|2|0|0|0|2|0|0|0|0|8|4|4|3	0	0.43
RAD54L2	RRM1	6|9|7|6	28	7	4	0|0|0|0|0|2|3|4|6|5|0|0|0|0|0|0|0|2|5|3	0	0.43
RAD54L2	ELF2	9|9|8|0	26	6.5	4	0|0|0|0|0|0|0|0|0|3|0|0|0|0|0|0|6|5|5|5	0	0.43
RAD54L2	UIMC1	4|3|3|5	15	3.75	4	0|0|0|0|0|0|0|0|0|0|0|0|0|0|0|0|4|2|4|4	0	0.43
RAD54L2	SMARCAD1	4|4|4|3	15	3.75	4	2|0|2|0|0|0|0|0|0|2|0|0|0|0|0|0|0|0|5|4	0	0.43
RAD54L2	DDX31	2|4|2|0	8	2	4	2|0|0|0|0|0|0|0|0|0|3|3|0|4|0|0|0|0|0|0	0	0.43
RAD54L2	CTCF	0|2|3|3	8	2	4	0|0|0|0|2|0|0|0|0|3|0|2|0|0|0|0|3|3|0|2	0	0.43
RAD54L2	DCUN1D5	0|0|2|0	2	0.5	4	0|0|0|0|0|0|0|0|0|0|0|0|0|0|0|0|2|5|2|0	0	0.43
RAD54L2	TADA3	14|14|17|14	59	14.75	4	0|0|0|0|0|0|2|0|0|0|0|0|0|0|0|0|10|9|8|6	0	0.44
RAD54L2	RFC2	16|15|13|13	57	14.25	4	6|6|0|3|5|5|3|5|5|4|6|0|0|0|0|0|8|6|10|8	0	0.44
RAD54L2	CNOT7	8|8|10|7	33	8.25	4	4|2|5|0|0|0|3|0|7|6|3|0|3|0|0|0|0|0|2|2	0	0.44
RAD54L2	CUL1	5|0|8|13	26	6.5	4	3|0|2|0|5|4|8|6|3|4|2|0|0|0|0|0|6|5|7|5	0	0.44
RAD54L2	MCTS1	5|7|0|7	19	4.75	4	3|0|0|0|0|0|0|2|0|0|0|0|0|0|0|0|0|0|7|6	0	0.44
RAD54L2	RFX5	5|0|6|5	16	4	4	0|2|0|0|0|0|4|0|0|0|0|0|0|0|0|0|5|3|4|3	0	0.44
RAD54L2	SKP2	4|3|3|3	13	3.25	4	0|0|0|0|0|0|3|3|0|0|2|2|0|0|0|0|3|0|4|3	0	0.44
RAD54L2	KIAA0020	4|0|4|0	8	2	4	0|0|0|2|2|0|3|0|4|0|0|0|2|3|0|0|0|0|3|0	0	0.44
RAD54L2	ATP6V1C1	2|0|3|0	5	1.25	4	0|3|0|3|2|3|0|0|0|0|0|0|0|0|0|0|0|0|0|0	0	0.44
RAD54L2	POLR2A	0|0|5|0	5	1.25	4	0|0|2|0|3|2|4|2|2|0|0|0|0|4|0|0|3|0|0|0	0	0.44
RAD54L2	HMGB2	0|0|2|2	4	1	4	0|0|0|0|0|0|0|0|0|0|0|0|0|0|0|0|3|4|0|3	0	0.44
RAD54L2	CSTF3	0|0|2|0	2	0.5	4	0|0|0|0|0|0|0|3|3|0|0|0|0|0|0|0|0|0|0|3	0	0.44
RAD54L2	ALDH7A1	0|0|2|0	2	0.5	4	0|0|0|0|0|0|0|0|0|2|0|2|3|0|0|0|0|2|2|0	0	0.44
RAD54L2	ZMYND8	14|12|21|19	66	16.5	4	6|4|3|0|4|3|3|5|0|0|3|4|3|6|0|0|2|5|10|16	0	0.45
RAD54L2	TH1L	13|12|14|11	50	12.5	4	3|0|5|0|0|5|4|6|5|4|0|0|0|0|0|0|7|6|7|9	0	0.45
RAD54L2	PRPF6	9|11|14|16	50	12.5	4	5|7|6|5|3|5|6|5|7|10|4|3|6|7|2|0|6|8|5|7	0	0.45
RAD54L2	CPNE1	9|10|8|9	36	9	4	7|4|5|6|3|3|4|5|0|0|0|0|0|0|0|0|0|2|5|0	0	0.45
RAD54L2	PLK1	8|5|9|7	29	7.25	4	0|0|2|0|3|2|2|2|0|0|0|0|0|0|0|0|6|5|4|6	0	0.45
RAD54L2	RAD21	4|7|3|4	18	4.5	4	0|0|0|0|2|0|5|3|3|0|0|0|5|2|0|0|3|0|0|5	0	0.45
RAD54L2	PMS2	3|4|5|3	15	3.75	4	0|0|0|0|0|0|0|0|0|0|0|0|0|0|0|0|3|5|3|4	0	0.45
RAD54L2	COIL	6|2|3|4	15	3.75	4	0|0|0|0|3|0|0|0|3|0|0|0|2|4|2|0|2|6|0|2	0	0.45
RAD54L2	SLC4A1AP	3|3|4|4	14	3.5	4	0|0|0|0|2|2|3|0|0|0|0|0|0|0|0|0|4|3|0|4	0	0.45
RAD54L2	PTRH2	3|4|3|3	13	3.25	4	0|0|2|0|0|6|3|2|2|0|0|0|0|0|0|0|0|0|0|0	0	0.45
RAD54L2	RBM3	0|4|0|0	4	1	4	0|0|0|0|0|0|5|4|0|0|2|2|0|0|0|0|0|0|0|0	0	0.45
RAD54L2	DIP2B	0|0|4|0	4	1	4	0|0|0|0|2|0|3|0|0|0|0|0|0|0|0|0|3|0|4|3	0	0.45
RAD54L2	SAE1	20|25|23|22	90	22.5	4	7|5|3|0|11|11|6|12|6|6|4|0|0|0|0|0|8|8|13|11	0	0.46
RAD54L2	RBM7	7|10|10|7	34	8.5	4	3|5|3|2|4|0|2|3|5|2|8|3|6|3|0|2|0|0|3|0	0	0.46
RAD54L2	BPTF	9|5|7|12	33	8.25	4	4|0|5|2|2|0|5|0|3|7|5|5|7|7|0|0|3|0|4|4	0	0.46
RAD54L2	PURA	3|3|7|3	16	4	4	0|0|2|0|0|3|6|0|2|4|0|0|4|0|0|0|0|0|3|4	0	0.46
RAD54L2	PRPS2	0|12|2|0	14	3.5	4	11|7|0|0|0|0|4|4|3|0|0|0|0|0|0|0|0|0|2|0	0	0.46
RAD54L2	RPL34	3|3|3|0	9	2.25	4	3|4|2|3|2|2|2|3|3|3|0|0|3|3|0|0|0|2|0|0	0	0.46
RAD54L2	PMPCB	0|2|3|3	8	2	4	7|4|0|0|0|0|0|0|0|0|2|0|0|0|0|0|0|0|0|0	0	0.46
RAD54L2	CLPTM1L	2|0|2|3	7	1.75	4	0|0|0|0|2|3|0|3|0|0|3|0|3|0|0|0|0|0|2|0	0	0.46
RAD54L2	KRT6B	0|0|3|2	5	1.25	4	0|0|0|0|0|0|0|0|4|3|0|0|0|0|0|0|5|0|0|0	0	0.46
RAD54L2	DHX37	2|0|0|0	2	0.5	4	0|2|0|0|0|0|0|0|0|0|4|0|0|2|0|0|0|0|0|2	0	0.46
RAD54L2	ISOC2	13|9|16|12	50	12.5	4	7|8|4|5|0|7|8|6|5|5|5|8|6|9|0|0|0|0|5|2	0	0.47
RAD54L2	NOSIP	8|5|9|6	28	7	4	4|3|0|4|0|0|3|0|5|4|0|0|0|0|0|5|0|0|5|7	0	0.47
RAD54L2	ZNF830	9|5|3|4	21	5.25	4	0|0|0|0|0|2|2|0|0|0|0|0|0|0|0|0|4|5|5|8	0	0.47
RAD54L2	MRPL41	6|4|6|4	20	5	4	3|4|5|5|0|0|0|4|2|0|0|0|2|2|0|0|0|0|0|0	0	0.47
RAD54L2	WDR18	6|4|3|7	20	5	4	0|0|0|0|3|0|0|4|3|2|0|0|0|0|0|0|3|4|6|5	0	0.47
RAD54L2	CXorf57	7|4|4|5	20	5	4	0|0|0|0|0|0|0|0|0|0|0|0|0|0|0|0|4|4|6|5	0	0.47
RAD54L2	C3orf19	4|0|9|5	18	4.5	4	0|0|0|0|0|0|0|0|0|0|0|0|0|0|0|0|3|3|8|8	0	0.47
RAD54L2	WDR33	4|0|2|0	6	1.5	4	0|0|0|0|4|4|3|3|3|2|0|0|0|0|0|0|3|3|0|0	0	0.47
RAD54L2	HEATR2	0|2|0|2	4	1	4	2|0|0|2|0|0|0|3|2|0|4|0|0|0|0|0|0|0|0|0	0	0.47
RAD54L2	PSMB2	0|0|2|2	4	1	4	0|0|3|0|0|0|0|2|3|3|0|0|0|0|0|0|0|0|0|0	0	0.47
RAD54L2	MRPL49	0|0|0|4	4	1	4	3|0|0|0|0|3|0|0|4|0|3|4|0|0|0|0|0|0|0|0	0	0.47
RAD54L2	CTSB	3|0|0|0	3	0.75	4	0|0|0|0|0|0|0|0|0|0|7|6|0|0|0|0|0|0|0|0	0	0.47
RAD54L2	MTA2	38|41|37|41	157	39.25	4	8|8|9|7|9|8|9|9|16|13|8|2|12|8|2|2|19|19|17|19	0	0.48
RAD54L2	INTS9	5|9|10|6	30	7.5	4	0|0|0|0|0|0|0|0|3|0|0|0|0|0|0|0|0|0|10|12	0	0.48
RAD54L2	YY1	10|6|6|5	27	6.75	4	0|2|0|0|0|0|0|0|0|0|0|0|0|0|0|0|5|5|5|9	0	0.48
RAD54L2	BCCIP	6|5|8|7	26	6.5	4	0|0|4|4|2|2|2|0|6|3|3|0|2|5|0|0|0|0|6|4	0	0.48
RAD54L2	WHSC1L1	6|0|7|3	16	4	4	0|0|0|0|0|0|0|0|0|0|0|0|4|0|0|0|9|7|0|0	0	0.48
RAD54L2	SLC25A4	7|8|0|0	15	3.75	4	3|2|5|3|0|2|0|0|3|3|6|0|5|5|0|0|0|0|3|0	0	0.48
RAD54L2	TRMT6	4|3|2|4	13	3.25	4	0|0|0|0|0|0|0|0|0|0|0|0|0|0|0|0|9|5|2|0	0	0.48
RAD54L2	CTNNBL1	3|2|3|3	11	2.75	4	0|0|0|0|0|0|3|2|0|0|0|0|0|0|0|0|5|0|0|4	0	0.48
RAD54L2	CAMK2D	7|0|0|4	11	2.75	4	0|2|3|6|0|3|0|0|4|5|3|3|4|3|0|0|0|0|0|4	0	0.48
RAD54L2	DNAJC10	4|0|0|5	9	2.25	4	3|0|2|0|0|3|0|0|0|0|5|4|0|4|0|0|0|0|0|0	0	0.48
RAD54L2	SMG1	0|2|0|0	2	0.5	4	3|0|2|0|0|0|2|3|0|0|0|3|0|0|0|0|0|0|0|0	0	0.48
RAD54L2	UBR4	0|0|2|0	2	0.5	4	3|0|2|4|0|0|0|2|0|0|0|0|0|0|0|0|0|0|0|0	0	0.48
RAD54L2	MLH1	31|25|24|26	106	26.5	4	7|10|10|6|8|10|12|9|10|7|2|3|0|2|0|0|11|9|17|18	0	0.49
RAD54L2	AHCY	14|15|14|15	58	14.5	4	5|3|5|5|3|7|0|14|5|4|3|0|3|0|3|6|0|0|5|6	0	0.49
RAD54L2	CRNKL1	13|14|16|10	53	13.25	4	0|3|0|2|5|8|4|3|0|0|4|0|3|4|2|0|11|10|4|3	0	0.49
RAD54L2	LRRC47	15|11|13|13	52	13	4	0|2|0|0|0|4|0|0|8|5|0|2|0|0|0|0|0|0|9|11	0	0.49
RAD54L2	CSNK2B	11|8|6|6	31	7.75	4	0|0|0|0|3|5|4|4|3|0|2|4|2|4|0|0|10|5|6|5	0	0.49
RAD54L2	COMMD4	7|4|5|3	19	4.75	4	0|0|0|3|5|6|6|0|0|0|0|0|0|0|0|0|0|0|0|3	0	0.49
RAD54L2	PRPSAP2	6|0|3|4	13	3.25	4	0|0|0|0|0|0|0|0|4|2|0|4|0|0|0|0|5|4|0|5	0	0.49
RAD54L2	MRPL39	0|4|2|6	12	3	4	3|2|4|0|0|0|0|0|0|0|3|0|0|8|0|0|0|0|2|0	0	0.49
RAD54L2	RNMT	3|0|4|4	11	2.75	4	0|0|0|0|0|0|0|0|0|2|0|0|0|0|0|0|4|4|3|5	0	0.49
RAD54L2	SYMPK	4|0|2|3	9	2.25	4	0|2|4|0|0|0|0|0|2|4|0|0|2|0|0|0|0|0|3|4	0	0.49
RAD54L2	SLC2A1	3|0|0|0	3	0.75	4	3|0|0|3|0|4|0|0|0|0|0|0|3|0|0|0|0|0|0|0	0	0.49
RAD54L2	TK1	0|3|0|0	3	0.75	4	0|0|0|0|3|2|0|5|0|2|0|0|0|0|0|0|0|0|3|2	0	0.49
RAD54L2	SMG7	0|0|0|3	3	0.75	4	3|3|0|2|0|0|0|2|3|0|0|0|0|0|0|0|2|0|4|2	0	0.49
RAD54L2	DCAF7	17|16|18|18	69	17.25	4	4|4|4|5|4|5|5|6|8|9|0|4|3|0|5|5|7|6|10|12	0	0.5
RAD54L2	MEF2D	12|12|13|14	51	12.75	4	3|2|2|3|4|3|3|4|0|2|0|0|0|0|5|5|9|8|7|8	0	0.5
RAD54L2	PAF1	9|8|12|16	45	11.25	4	0|0|0|0|0|3|3|3|0|4|0|0|0|0|0|0|8|8|10|9	0	0.5
RAD54L2	CDK7	11|4|8|7	30	7.5	4	3|0|0|0|0|3|0|0|0|0|0|0|0|0|0|0|8|10|4|5	0	0.5
RAD54L2	RPL35A	5|5|4|4	18	4.5	4	5|5|4|4|0|0|0|0|3|0|0|0|0|0|0|0|0|0|0|0	0	0.5
RAD54L2	BOD1L	3|3|0|4	10	2.5	4	3|0|2|2|0|0|0|0|3|5|0|0|0|0|0|0|0|5|0|3	0	0.5
RAD54L2	RACGAP1	0|0|6|4	10	2.5	4	0|0|0|0|0|0|0|0|2|0|0|0|4|5|0|0|5|5|3|0	0	0.5
RAD54L2	POLR2H	3|3|3|0	9	2.25	4	0|0|3|0|3|2|0|2|0|3|0|0|0|0|2|0|4|5|2|3	0	0.5
RAD54L2	NAF1	2|3|0|2	7	1.75	4	2|4|0|2|2|3|2|2|2|2|0|0|0|0|0|0|4|3|2|2	0	0.5
RAD54L2	PHF10	0|0|4|3	7	1.75	4	0|0|0|0|0|2|0|0|3|0|0|0|0|0|0|0|0|0|6|5	0	0.5
RAD54L2	RBM11	3|0|2|0	5	1.25	4	0|3|0|0|2|3|0|0|0|0|4|0|3|4|0|0|0|0|0|0	0	0.5
RAD54L2	SEH1L	0|2|0|0	2	0.5	4	0|0|3|2|0|0|0|0|2|3|0|0|0|0|0|0|2|0|0|4	0	0.5
RAD54L2	SFSWAP	0|0|0|2	2	0.5	4	0|0|0|0|0|0|0|0|2|3|2|0|2|3|0|0|0|2|4|2	0	0.5
RAD54L2	KIF23	20|14|13|18	65	16.25	4	0|2|4|0|4|6|3|6|9|6|10|8|12|10|3|5|8|10|9|8	0	0.51
RAD54L2	TEX10	16|17|13|13	59	14.75	4	3|2|0|0|9|6|4|8|0|2|4|8|7|6|0|0|12|8|6|6	0	0.51
RAD54L2	MRPS27	5|6|7|5	23	5.75	4	5|3|4|3|2|5|6|2|4|4|5|2|0|0|4|4|0|0|2|0	0	0.51
RAD54L2	MRPS23	4|3|5|0	12	3	4	0|0|0|0|4|3|3|5|0|0|5|4|0|2|0|0|0|0|0|0	0	0.51
RAD54L2	CIZ1	3|6|0|0	9	2.25	4	4|2|6|7|0|0|0|0|0|0|0|0|0|0|0|0|0|0|0|0	0	0.51
RAD54L2	SPC25	4|0|5|0	9	2.25	4	0|0|0|0|0|0|0|4|4|5|0|0|0|0|0|0|0|0|5|3	0	0.51
RAD54L2	SEC24C	0|5|4|0	9	2.25	4	7|4|0|4|0|0|0|0|0|3|0|0|0|0|0|0|0|0|0|0	0	0.51
RAD54L2	MRPS22	2|0|2|4	8	2	4	3|2|4|3|0|0|3|0|0|0|4|4|4|4|0|0|0|0|0|0	0	0.51
RAD54L2	HDAC2	36|32|54|43	165	41.25	4	18|19|7|17|17|19|25|16|14|4|6|14|21|7|12|12|27|23|19|10	0	0.52
RAD54L2	RAE1	15|16|15|17	63	15.75	4	4|0|5|9|8|10|9|10|6|5|7|0|0|0|3|5|8|7|6|8	0	0.52
RAD54L2	BRD2	3|3|3|3	12	3	4	0|0|0|0|0|0|0|0|0|0|0|0|0|0|0|0|2|2|5|8	0	0.52
RAD54L2	TRA2B	4|3|4|0	11	2.75	4	0|0|0|0|0|0|0|3|0|0|0|3|6|6|0|0|0|0|0|0	0	0.52
RAD54L2	METTL14	3|2|0|4	9	2.25	4	0|0|0|0|0|0|0|0|0|0|0|0|0|0|0|0|7|5|3|2	0	0.52
RAD54L2	EIF2B1	0|3|3|0	6	1.5	4	0|4|3|0|0|0|0|0|4|3|3|4|0|0|0|0|4|3|4|3	0	0.52
RAD54L2	SEC11A	0|0|0|3	3	0.75	4	5|0|0|0|0|0|0|0|0|0|4|0|0|0|0|2|3|3|0|2	0	0.52
RAD54L2	WBP11	8|6|8|6	28	7	4	0|0|0|0|3|2|0|0|0|0|0|0|0|0|0|0|9|7|6|3	0	0.53
RAD54L2	KIAA1429	3|9|7|8	27	6.75	4	0|4|0|0|3|4|0|0|2|4|5|7|9|5|0|0|0|0|3|3	0	0.53
RAD54L2	ANLN	6|7|5|6	24	6	4	0|2|0|0|2|3|0|0|4|0|0|0|0|0|0|0|7|4|7|5	0	0.53
RAD54L2	KRT2	0|0|8|6	14	3.5	4	0|6|2|0|0|0|0|0|5|6|0|0|7|0|0|0|0|0|0|0	0	0.53
RAD54L2	DAZAP1	5|0|0|6	11	2.75	4	3|4|0|0|5|0|4|3|0|4|0|0|2|0|5|7|0|0|3|0	0	0.53
RAD54L2	SCAMP3	3|0|0|2	5	1.25	4	3|0|2|0|3|2|3|3|3|0|0|0|0|0|0|2|3|4|5|4	0	0.53
RAD54L2	PRAF2	0|0|2|3	5	1.25	4	3|0|0|0|0|0|0|0|4|2|0|3|0|0|0|0|5|0|4|0	0	0.53
RAD54L2	C20orf11	3|0|0|0	3	0.75	4	2|3|2|3|0|3|6|0|4|3|0|0|0|0|0|0|0|0|0|2	0	0.53
RAD54L2	DEAF1	0|0|0|3	3	0.75	4	0|0|0|0|0|0|0|0|0|0|0|0|0|0|0|0|3|7|3|3	0	0.53
RAD54L2	GPX1	0|0|0|3	3	0.75	4	3|4|4|4|0|0|0|0|0|0|0|0|0|0|4|0|0|0|0|0	0	0.53
RAD54L2	GAR1	2|0|0|0	2	0.5	4	2|2|0|0|0|0|0|4|0|0|0|0|3|3|0|0|3|4|0|0	0	0.53
RAD54L2	ARAF	2|0|0|0	2	0.5	4	2|2|2|0|3|0|0|0|3|2|5|0|3|0|0|0|0|0|0|0	0	0.53
RAD54L2	PSME2	0|0|2|0	2	0.5	4	3|5|0|0|3|3|2|0|2|0|0|0|2|0|0|0|0|0|0|0	0	0.53
RAD54L2	OXSR1	0|0|2|0	2	0.5	4	0|3|2|0|0|0|0|0|6|0|0|0|0|0|0|0|0|3|0|0	0	0.53
RAD54L2	EIF2B2	0|0|2|0	2	0.5	4	0|0|0|0|3|4|0|2|0|0|0|0|0|0|0|0|3|4|0|0	0	0.53
RAD54L2	UQCR10	0|0|0|2	2	0.5	4	2|0|3|2|0|0|0|0|2|0|4|4|2|3|0|0|0|0|0|0	0	0.53
RAD54L2	PNO1	0|0|0|2	2	0.5	4	2|0|2|0|0|4|0|0|0|2|4|4|0|0|0|0|0|0|2|2	0	0.53
RAD54L2	STAG2	14|20|19|19	72	18	4	0|5|0|5|6|7|11|4|0|0|9|2|4|0|0|0|8|8|13|11	0	0.54
RAD54L2	HPRT1	11|10|10|9	40	10	4	4|3|6|4|5|4|4|5|2|3|4|5|7|12|4|5|0|0|0|0	0	0.54
RAD54L2	TBPL1	9|5|10|6	30	7.5	4	0|0|0|0|4|4|5|4|3|4|2|2|0|0|3|0|0|0|10|9	0	0.54
RAD54L2	DHX35	5|5|6|7	23	5.75	4	0|2|2|2|6|5|5|4|2|0|3|0|2|0|0|0|4|2|7|4	0	0.54
RAD54L2	TRIP12	3|0|4|2	9	2.25	4	0|0|0|2|4|3|2|0|0|2|0|2|6|5|0|0|2|2|0|0	0	0.54
RAD54L2	TMEM97	0|3|4|2	9	2.25	4	0|2|4|0|0|0|3|3|0|0|0|8|0|3|0|0|0|0|0|0	0	0.54
RAD54L2	SRRT	3|0|4|0	7	1.75	4	0|0|0|0|2|0|0|0|3|3|0|0|0|0|0|0|0|0|5|7	0	0.54
RAD54L2	CIRH1A	2|0|0|4	6	1.5	4	0|0|0|0|5|7|0|2|0|3|0|0|3|0|0|0|0|0|3|0	0	0.54
RAD54L2	CPSF4	6|0|0|0	6	1.5	4	0|0|0|3|0|0|0|0|0|5|0|0|8|0|0|0|0|5|0|0	0	0.54
RAD54L2	UTP18	0|3|0|3	6	1.5	4	0|0|0|0|0|0|0|2|2|3|0|0|6|0|0|0|0|0|3|5	0	0.54
RAD54L2	NCAPD2	2|0|0|2	4	1	4	0|2|6|0|0|3|3|2|3|3|0|0|2|0|0|0|0|2|2|0	0	0.54
RAD54L2	RHOT2	2|0|2|0	4	1	4	0|0|0|0|0|0|3|4|0|2|3|2|4|0|0|0|0|0|4|0	0	0.54
RAD54L2	PPAN-P2RY11	0|2|2|0	4	1	4	0|0|3|3|0|0|0|0|0|0|0|0|5|4|0|0|2|0|2|3	0	0.54
RAD54L2	CCDC99	22|26|35|35	118	29.5	4	7|3|10|8|7|6|8|6|9|7|4|3|0|0|0|0|20|17|14|18	0	0.55
RAD54L2	CSNK2A2	19|16|21|14	70	17.5	4	3|4|5|3|7|6|4|5|6|7|7|6|9|7|0|0|8|12|15|10	0	0.55
RAD54L2	CPSF7	13|14|12|13	52	13	4	6|4|3|3|6|0|0|2|2|5|6|0|3|3|0|4|9|10|8|8	0	0.55
RAD54L2	SLC25A10	10|12|11|10	43	10.75	4	0|0|5|5|7|7|8|8|4|2|3|4|9|3|0|0|0|0|0|0	0	0.55
RAD54L2	MSANTD2	8|9|9|5	31	7.75	4	0|0|0|0|3|5|4|3|4|3|0|0|0|3|0|0|6|8|5|9	0	0.55
RAD54L2	DR1	4|6|6|8	24	6	4	0|0|0|0|0|0|0|0|0|0|0|0|0|0|0|0|5|6|8|6	0	0.55
RAD54L2	PABPN1	7|5|4|7	23	5.75	4	0|0|0|2|5|4|3|5|3|2|3|0|4|5|3|0|6|8|4|4	0	0.55
RAD54L2	MST4	3|5|7|6	21	5.25	4	0|0|5|7|3|6|2|6|2|2|0|0|0|0|0|2|0|0|0|0	0	0.55
RAD54L2	NOL9	3|2|5|0	10	2.5	4	0|0|0|4|4|6|3|4|0|0|4|3|4|5|0|0|3|4|5|4	0	0.55
RAD54L2	C2orf29	2|2|0|3	7	1.75	4	0|0|0|0|0|0|5|0|2|2|0|0|0|4|0|0|0|0|5|3	0	0.55
RAD54L2	UBXN1	5|0|2|0	7	1.75	4	5|0|0|3|4|4|4|4|6|5|3|3|3|0|0|0|3|3|0|4	0	0.55
RAD54L2	CHAF1B	3|4|0|0	7	1.75	4	0|0|0|0|0|0|0|0|0|0|0|0|0|0|3|4|7|5|3|3	0	0.55
RAD54L2	GNPAT	3|2|0|0	5	1.25	4	4|3|4|0|0|3|0|0|0|0|0|3|2|2|0|0|0|3|0|6	0	0.55
RAD54L2	PRMT3	0|2|2|0	4	1	4	3|4|0|0|3|0|6|0|0|0|0|2|0|0|0|0|0|0|0|0	0	0.55
RAD54L2	COPS8	0|0|2|2	4	1	4	2|4|0|0|0|3|4|4|3|4|0|0|0|2|0|0|0|0|4|4	0	0.55
RAD54L2	BABAM1	0|0|3|0	3	0.75	4	0|0|0|0|5|4|0|0|3|0|0|0|0|0|0|0|4|0|4|3	0	0.55
RAD54L2	GTF3C5	25|30|26|24	105	26.25	4	8|7|7|9|12|17|9|11|9|9|7|7|8|8|3|5|12|12|15|17	0	0.56
RAD54L2	GCFC1	22|17|20|17	76	19	4	10|6|7|5|7|7|5|5|3|6|5|7|15|14|0|0|9|6|5|7	0	0.56
RAD54L2	CCNT1	12|19|12|18	61	15.25	4	9|11|5|5|11|7|11|10|4|5|9|7|9|8|6|5|9|11|7|10	0	0.56
RAD54L2	ORC5	14|12|15|16	57	14.25	4	5|5|7|9|0|3|8|6|7|8|0|0|0|0|0|0|10|8|9|11	0	0.56
RAD54L2	RNF20	11|4|11|11	37	9.25	4	2|0|0|0|7|4|5|3|6|5|0|0|0|0|0|0|6|7|9|9	0	0.56
RAD54L2	KAT7	4|4|5|6	19	4.75	4	0|0|0|0|0|0|0|0|2|3|0|0|0|0|0|0|3|4|8|8	0	0.56
RAD54L2	RPP25L	4|4|3|5	16	4	4	6|0|3|7|4|3|0|3|4|4|0|0|0|0|0|0|0|0|4|3	0	0.56
RAD54L2	SF3B5	0|4|5|4	13	3.25	4	3|5|2|3|5|3|4|5|4|5|0|0|0|0|0|0|3|0|6|5	0	0.56
RAD54L2	PRC1	5|0|0|5	10	2.5	4	0|0|0|0|0|0|0|0|0|0|0|0|0|0|0|0|6|6|5|5	0	0.56
RAD54L2	MAPK9	3|0|0|6	9	2.25	4	0|0|0|0|4|3|5|10|0|3|0|2|0|0|0|0|3|3|4|0	0	0.56
RAD54L2	CDC123	5|0|0|3	8	2	4	0|0|0|0|0|0|0|0|0|0|0|0|0|0|0|0|7|4|6|4	0	0.56
RAD54L2	MRPL4	3|0|3|2	8	2	4	6|0|4|0|3|0|0|2|0|0|4|4|3|0|0|0|0|0|0|0	0	0.56
RAD54L2	CKAP2	2|0|5|0	7	1.75	4	0|0|4|2|3|4|3|3|3|0|4|4|4|4|0|0|6|5|5|5	0	0.56
RAD54L2	MRPL24	3|0|0|3	6	1.5	4	0|5|5|4|4|4|4|0|3|0|0|0|3|0|3|3|0|0|0|0	0	0.56
RAD54L2	KIFC1	2|0|2|2	6	1.5	4	0|0|0|0|0|0|0|0|0|0|0|0|0|0|0|3|4|8|2|0	0	0.56
RAD54L2	HSPA14	0|2|0|3	5	1.25	4	2|0|2|3|4|2|4|7|0|0|0|0|0|0|0|0|0|3|3|3	0	0.56
RAD54L2	ERH	0|0|5|0	5	1.25	4	0|0|0|0|0|0|0|0|5|5|0|0|0|0|0|0|2|3|6|5	0	0.56
RAD54L2	CLPX	0|0|4|0	4	1	4	0|4|4|4|0|3|3|5|0|0|6|2|2|3|0|0|0|0|0|0	0	0.56
RAD54L2	TOE1	0|0|0|2	2	0.5	4	0|0|0|0|3|4|4|5|0|0|0|0|0|0|0|0|0|0|0|0	0	0.56
RAD54L2	PPIL2	19|18|20|19	76	19	4	0|0|2|0|4|4|4|3|0|4|0|0|0|0|0|0|8|9|14|16	0	0.57
RAD54L2	UTP14A	9|6|11|4	30	7.5	4	0|0|2|0|4|4|5|7|3|0|2|4|5|5|0|0|12|4|7|6	0	0.57
RAD54L2	RCC1	6|8|5|8	27	6.75	4	0|3|4|2|5|3|7|3|4|6|0|0|3|2|7|5|4|3|6|8	0	0.57
RAD54L2	POLR2E	5|6|7|6	24	6	4	3|3|3|3|8|6|6|6|6|6|0|4|2|2|5|6|6|6|6|6	0	0.57
RAD54L2	RBM15	7|4|6|4	21	5.25	4	0|3|4|0|2|0|0|3|0|0|8|4|8|5|0|0|2|0|0|0	0	0.57
RAD54L2	USP9X	7|6|4|4	21	5.25	4	6|4|6|5|5|4|7|3|2|5|4|5|3|2|6|5|6|5|0|0	0	0.57
RAD54L2	SRP9	6|4|5|3	18	4.5	4	3|0|2|0|0|0|0|0|4|5|5|5|9|3|0|0|0|0|0|0	0	0.57
RAD54L2	UBE2D3	3|4|5|5	17	4.25	4	0|5|4|5|3|0|0|3|3|7|0|0|0|0|0|0|0|0|6|0	0	0.57
RAD54L2	UBE2N	5|4|0|4	13	3.25	4	5|0|5|3|5|4|4|6|6|3|4|0|0|2|5|4|0|0|5|3	0	0.57
RAD54L2	NFATC2IP	4|4|4|0	12	3	4	0|0|0|0|0|0|0|0|0|0|0|0|0|0|0|0|10|7|0|5	0	0.57
RAD54L2	CNOT3	3|0|3|3	9	2.25	4	5|0|2|0|0|3|4|5|2|4|0|0|2|4|0|0|6|4|0|3	0	0.57
RAD54L2	METTL3	4|2|2|0	8	2	4	0|0|0|0|4|4|6|0|0|0|0|0|0|0|0|0|5|4|2|5	0	0.57
RAD54L2	POP1	5|0|2|0	7	1.75	4	0|0|0|0|3|5|5|5|0|0|0|0|4|0|0|0|3|0|6|6	0	0.57
RAD54L2	RBM12	3|0|2|0	5	1.25	4	0|0|0|0|4|3|2|4|0|3|0|0|0|0|0|0|4|3|4|7	0	0.57
RAD54L2	TCEB2	0|0|2|0	2	0.5	4	0|0|0|0|2|2|2|0|0|2|0|0|2|0|4|0|2|2|6|5	0	0.57
RAD54L2	KATNA1	0|0|0|2	2	0.5	4	2|0|0|0|3|4|2|4|3|2|3|0|0|0|0|3|0|0|4|5	0	0.57
RAD54L2	PRKCI	7|5|7|8	27	6.75	4	2|0|4|0|3|4|5|5|0|4|0|0|0|0|0|0|5|6|9|8	0	0.58
RAD54L2	RFC1	5|4|5|4	18	4.5	4	2|2|2|3|2|4|0|0|3|0|2|0|5|6|0|0|6|7|0|0	0	0.58
RAD54L2	KIF22	5|3|5|4	17	4.25	4	0|0|0|0|0|0|0|0|0|0|6|6|0|3|0|0|5|7|3|3	0	0.58
RAD54L2	DIMT1	3|3|5|4	15	3.75	4	2|2|5|2|5|4|6|7|3|4|0|5|0|2|5|0|0|0|2|3	0	0.58
RAD54L2	BOP1	5|4|2|3	14	3.5	4	0|0|2|3|0|0|0|0|0|0|0|0|0|0|0|2|3|3|13|5	0	0.58
RAD54L2	NHP2L1	4|3|2|4	13	3.25	4	2|0|0|0|0|3|4|3|0|0|3|5|6|7|0|0|2|0|0|0	0	0.58
RAD54L2	PTDSS1	5|0|0|4	9	2.25	4	3|3|6|0|5|5|3|0|0|0|7|0|0|3|0|0|0|0|0|0	0	0.58
RAD54L2	YTHDF1	0|2|4|3	9	2.25	4	5|6|4|5|4|3|5|0|0|2|0|0|0|3|4|3|3|5|3|2	0	0.58
RAD54L2	MCM2	3|3|0|0	6	1.5	4	5|0|4|5|4|0|5|5|2|3|4|0|0|0|0|0|4|4|3|0	0	0.58
RAD54L2	FSD1	0|0|4|2	6	1.5	4	0|2|2|3|0|0|3|4|0|0|0|0|0|0|0|3|0|0|8|6	0	0.58
RAD54L2	DHRS7B	0|0|0|5	5	1.25	4	0|0|0|0|4|3|3|3|0|0|3|11|0|5|0|0|0|0|0|0	0	0.58
RAD54L2	GRB2	0|0|0|4	4	1	4	0|0|0|0|0|0|0|0|3|3|0|0|0|0|0|0|3|3|6|9	0	0.58
RAD54L2	MLEC	0|0|3|0	3	0.75	4	2|0|2|3|0|0|0|0|3|5|2|0|0|3|0|0|0|0|7|4	0	0.58
RAD54L2	UBA2	38|42|37|38	155	38.75	4	9|9|14|9|8|10|13|11|9|9|6|4|0|2|16|14|21|19|20|23	0	0.59
RAD54L2	HMGXB4	9|8|12|0	29	7.25	4	0|0|0|3|0|0|0|0|0|0|8|7|9|9|0|0|0|0|9|7	0	0.59
RAD54L2	C20orf4	7|9|6|6	28	7	4	6|6|6|0|6|7|2|9|4|2|2|0|3|0|7|6|6|6|4|7	0	0.59
RAD54L2	IMPDH2	6|7|9|6	28	7	4	5|5|5|4|3|5|4|3|6|8|0|0|0|2|0|0|8|8|3|5	0	0.59
RAD54L2	RANBP6	6|6|7|9	28	7	4	0|0|5|7|0|6|10|0|0|0|7|0|0|0|0|0|0|0|0|0	0	0.59
RAD54L2	XRCC1	4|4|7|5	20	5	4	0|0|0|0|0|4|4|0|0|0|0|0|0|0|0|0|8|5|8|6	0	0.59
RAD54L2	DNAJC2	7|6|0|6	19	4.75	4	0|0|8|5|0|0|2|0|5|4|3|0|0|0|3|0|0|0|7|7	0	0.59
RAD54L2	EYA3	6|7|6|0	19	4.75	4	2|3|0|2|0|0|3|0|6|6|0|0|0|0|0|0|0|0|13|0	0	0.59
RAD54L2	TIMM44	3|3|3|6	15	3.75	4	4|4|8|4|5|4|5|4|3|5|4|4|0|6|0|0|6|4|0|3	0	0.59
RAD54L2	NCLN	4|0|6|4	14	3.5	4	3|5|3|2|4|5|7|6|0|0|5|0|0|7|0|0|0|4|0|0	0	0.59
RAD54L2	SARS2	3|0|5|5	13	3.25	4	5|4|5|2|6|8|5|0|3|3|3|2|5|4|0|2|3|4|4|4	0	0.59
RAD54L2	FRG1	5|4|3|0	12	3	4	0|0|0|0|0|0|0|0|0|0|0|0|0|0|0|0|11|8|0|5	0	0.59
RAD54L2	DAD1	4|3|3|0	10	2.5	4	5|4|4|4|5|3|5|5|2|2|6|5|2|0|6|5|0|0|0|0	0	0.59
RAD54L2	HELZ	0|3|4|2	9	2.25	4	5|7|5|5|2|0|3|2|0|0|0|0|0|0|4|0|0|0|0|4	0	0.59
RAD54L2	ARL8B	3|0|2|2	7	1.75	4	0|0|4|0|3|0|0|0|0|0|6|6|0|4|0|0|3|4|0|0	0	0.59
RAD54L2	GLMN	3|0|0|4	7	1.75	4	3|5|0|0|6|6|5|0|2|2|0|0|0|0|0|0|3|0|3|3	0	0.59
RAD54L2	EDF1	0|3|4|0	7	1.75	4	0|0|0|0|4|6|0|4|0|2|2|4|0|0|0|4|0|0|6|6	0	0.59
RAD54L2	TM9SF3	0|3|0|2	5	1.25	4	3|3|2|0|2|2|3|2|0|0|7|5|4|0|0|0|4|3|0|0	0	0.59
RAD54L2	INCENP	4|0|0|0	4	1	4	0|0|0|0|0|0|0|0|0|0|0|0|0|0|0|0|7|8|3|4	0	0.59
RAD54L2	IMMT	0|3|0|0	3	0.75	4	5|4|6|5|0|3|0|0|2|2|0|2|3|3|0|0|0|0|0|0	0	0.59
RAD54L2	HSD17B4	0|0|0|3	3	0.75	4	6|0|4|4|3|4|4|4|2|5|0|0|0|0|0|0|0|4|2|5	0	0.59
RAD54L2	CDKN2AIP	0|0|0|3	3	0.75	4	0|0|0|2|2|4|3|4|2|0|0|0|0|0|0|0|5|7|2|0	0	0.59
RAD54L2	CNP	0|0|0|3	3	0.75	4	4|5|2|0|0|3|4|6|4|3|4|5|3|0|0|0|0|4|0|4	0	0.59
RAD54L2	HDAC1	33|39|28|40	140	35	4	20|17|21|13|14|21|10|16|8|11|12|8|6|15|0|0|4|0|19|18	0	0.6
RAD54L2	KPNA2	22|27|25|25	99	24.75	4	14|7|10|7|9|8|6|4|17|12|8|6|3|3|6|6|7|3|15|14	0	0.6
RAD54L2	LARP7	9|9|11|12	41	10.25	4	3|0|3|4|5|7|6|4|5|4|4|2|3|0|4|5|11|8|10|6	0	0.6
RAD54L2	CDCA2	6|6|7|6	25	6.25	4	2|0|0|0|0|0|0|0|0|0|0|0|4|0|0|0|7|8|7|6	0	0.6
RAD54L2	RAB9A	7|6|4|6	23	5.75	4	2|4|3|5|4|7|5|7|4|0|0|7|7|6|4|2|0|7|2|0	0	0.6
RAD54L2	HNRNPUL2	5|5|3|9	22	5.5	4	4|8|6|4|3|2|4|3|0|0|5|5|7|9|7|5|0|0|0|0	0	0.6
RAD54L2	RPA2	7|0|7|5	19	4.75	4	6|0|0|0|0|0|4|0|0|3|0|0|0|0|4|4|6|5|7|9	0	0.6
RAD54L2	MSH3	4|5|3|4	16	4	4	4|4|3|5|5|7|8|4|2|3|0|4|0|0|0|0|3|0|3|4	0	0.6
RAD54L2	KPNA4	4|5|0|3	12	3	4	0|0|0|0|0|0|2|0|0|0|0|0|0|0|0|0|10|10|0|3	0	0.6
RAD54L2	RAB13	0|3|2|4	9	2.25	4	2|0|3|5|0|2|3|3|5|3|0|0|3|0|0|0|7|6|4|3	0	0.6
RAD54L2	FAM192A	4|4|0|0	8	2	4	0|0|0|0|0|0|3|4|0|0|0|0|0|0|3|0|0|7|5|7	0	0.6
RAD54L2	GINS2	3|0|4|0	7	1.75	4	0|0|0|0|0|0|0|0|0|0|0|0|0|0|0|0|5|7|5|6	0	0.6
RAD54L2	RANBP9	2|0|5|0	7	1.75	4	0|3|0|0|3|3|4|3|7|6|0|0|0|0|4|0|5|5|2|6	0	0.6
RAD54L2	USMG5	0|0|4|3	7	1.75	4	5|5|4|0|5|5|4|4|6|5|3|3|3|4|0|0|7|5|4|5	0	0.6
RAD54L2	ZW10	0|0|2|3	5	1.25	4	3|0|3|5|3|4|4|5|7|4|0|0|0|0|0|0|0|4|0|4	0	0.6
RAD54L2	SEC13	0|0|0|5	5	1.25	4	0|0|5|0|5|5|6|7|0|0|6|5|0|0|0|0|4|0|0|0	0	0.6
RAD54L2	RBBP6	3|0|0|0	3	0.75	4	2|0|0|0|0|0|0|0|4|0|0|0|0|0|0|0|5|5|5|6	0	0.6
RAD54L2	MPG	2|0|0|0	2	0.5	4	0|0|0|0|3|0|0|0|0|0|0|0|0|0|0|0|3|6|6|4	0	0.6
RAD54L2	RAB34	0|0|2|0	2	0.5	4	2|0|0|0|4|4|0|0|0|0|6|2|5|3|0|0|0|2|0|0	0	0.6
RAD54L2	ABCB7	0|0|2|0	2	0.5	4	3|0|3|0|0|4|5|6|2|0|3|0|4|0|0|0|0|0|3|4	0	0.6
RAD54L2	RBBP4	16|20|14|22	72	18	4	11|10|8|5|9|7|8|8|6|9|7|6|8|5|13|13|7|7|15|12	0	0.61
RAD54L2	GRWD1	13|12|16|12	53	13.25	4	9|8|11|8|6|7|7|10|7|9|13|10|6|7|10|10|0|0|8|10	0	0.61
RAD54L2	PCID2	10|14|13|14	51	12.75	4	5|8|6|8|3|9|9|7|0|2|8|11|7|4|0|0|0|0|10|11	0	0.61
RAD54L2	LSM5	12|9|16|9	46	11.5	4	0|0|0|0|0|0|0|8|8|7|0|0|0|0|0|0|0|0|13|14	0	0.61
RAD54L2	CSNK1A1	6|8|9|10	33	8.25	4	6|4|5|2|9|6|9|7|5|7|0|0|6|7|0|0|0|2|9|5	0	0.61
RAD54L2	RBM33	6|8|9|8	31	7.75	4	0|0|2|3|4|2|3|3|2|2|0|0|0|0|0|0|9|8|8|8	0	0.61
RAD54L2	SNRPD3	7|7|9|6	29	7.25	4	4|6|8|6|8|7|7|8|7|6|6|8|0|5|6|3|0|4|7|8	0	0.61
RAD54L2	DNTTIP2	8|6|6|5	25	6.25	4	3|0|0|2|4|3|5|3|0|3|0|4|4|4|0|0|10|10|3|6	0	0.61
RAD54L2	CCDC94	6|6|3|8	23	5.75	4	0|0|0|0|2|0|3|3|0|0|0|0|0|0|0|0|8|11|6|6	0	0.61
RAD54L2	HELLS	5|5|5|7	22	5.5	4	0|0|2|4|0|3|2|4|2|3|0|0|0|0|0|0|4|5|10|10	0	0.61
RAD54L2	TMEM33	3|6|5|4	18	4.5	4	7|4|6|8|6|6|6|4|5|5|0|3|3|2|4|0|4|0|0|4	0	0.61
RAD54L2	SAMHD1	7|0|8|0	15	3.75	4	0|7|4|3|0|6|0|0|0|0|0|0|0|0|0|0|8|7|8|8	0	0.61
RAD54L2	VPS4B	4|4|2|3	13	3.25	4	0|0|3|0|4|8|4|5|0|3|0|0|0|0|0|0|6|4|4|5	0	0.61
RAD54L2	IPO11	0|0|6|5	11	2.75	4	5|7|2|3|0|2|8|0|5|0|5|3|2|0|0|0|0|0|7|5	0	0.61
RAD54L2	CUL3	3|2|0|5	10	2.5	4	0|0|0|4|2|0|0|0|4|5|2|0|0|0|0|0|7|4|5|8	0	0.61
RAD54L2	PTCD3	5|0|0|5	10	2.5	4	8|5|7|5|5|6|4|4|4|2|0|3|0|3|0|0|0|0|0|0	0	0.61
RAD54L2	GEMIN4	0|3|2|4	9	2.25	4	5|0|5|0|5|5|3|0|7|7|0|4|0|0|0|0|0|0|0|0	0	0.61
RAD54L2	IPO8	3|3|2|0	8	2	4	3|6|4|4|3|3|3|5|0|3|0|0|0|0|0|0|7|4|2|3	0	0.61
RAD54L2	SUMO1	4|0|0|4	8	2	4	5|8|4|4|0|0|0|0|2|3|0|0|0|0|4|5|6|5|0|2	0	0.61
RAD54L2	SRSF6	4|0|0|3	7	1.75	4	0|0|0|2|0|0|4|0|3|3|0|0|0|0|7|3|6|6|5|0	0	0.61
RAD54L2	QKI	0|0|3|2	5	1.25	4	0|0|0|0|0|0|0|0|3|0|0|0|0|0|0|0|6|6|5|5	0	0.61
RAD54L2	LMF2	3|0|0|0	3	0.75	4	2|0|0|0|5|5|2|3|0|0|7|0|5|4|0|0|0|0|0|0	0	0.61
RAD54L2	SUGP1	40|45|42|39	166	41.5	4	7|6|5|4|17|23|15|19|12|16|5|6|5|4|5|8|19|20|25|23	0	0.62
RAD54L2	DPY30	15|15|20|20	70	17.5	4	8|3|5|3|2|3|0|2|10|3|13|12|9|17|0|0|0|0|5|5	0	0.62
RAD54L2	XPO5	17|15|16|15	63	15.75	4	13|10|9|8|9|5|6|6|7|8|0|0|0|0|0|6|0|2|14|9	0	0.62
RAD54L2	POLR3C	9|13|12|7	41	10.25	4	0|0|0|0|0|0|0|0|0|0|0|0|0|0|0|0|9|6|13|12	0	0.62
RAD54L2	USP39	11|9|10|11	41	10.25	4	5|7|5|7|0|9|0|0|0|3|9|8|10|6|0|0|5|6|9|4	0	0.62
RAD54L2	RAD18	9|7|4|8	28	7	4	3|0|0|0|0|0|0|0|4|0|0|0|0|0|0|0|10|7|9|8	0	0.62
RAD54L2	IPO4	7|3|7|7	24	6	4	5|7|7|6|9|0|6|8|0|4|0|0|0|0|0|3|0|0|3|2	0	0.62
RAD54L2	RFC5	6|6|5|7	24	6	4	6|7|8|0|6|6|6|7|0|2|3|6|4|0|0|0|7|9|0|6	0	0.62
RAD54L2	PUS1	4|5|7|4	20	5	4	7|6|6|3|7|7|8|4|2|3|3|8|6|6|3|6|6|4|7|5	0	0.62
RAD54L2	CNOT10	4|6|4|4	18	4.5	4	0|0|0|0|5|3|8|3|3|2|4|0|3|0|0|0|8|4|7|5	0	0.62
RAD54L2	DHCR7	3|3|4|3	13	3.25	4	2|2|3|0|5|6|5|7|0|0|3|4|7|4|0|0|0|0|0|0	0	0.62
RAD54L2	NDUFS3	5|2|4|2	13	3.25	4	5|0|3|6|8|5|8|4|3|3|3|2|0|4|3|4|0|0|3|0	0	0.62
RAD54L2	PRDX5	4|0|4|4	12	3	4	0|0|0|0|0|3|0|0|4|0|5|7|7|6|0|0|0|0|4|6	0	0.62
RAD54L2	MMS19	0|6|5|0	11	2.75	4	5|4|0|4|5|7|5|0|0|7|7|7|3|3|0|0|0|0|3|2	0	0.62
RAD54L2	PLOD1	3|4|0|0	7	1.75	4	8|6|7|4|2|3|3|2|3|0|2|3|3|0|0|0|0|0|0|0	0	0.62
RAD54L2	DLAT	0|0|3|4	7	1.75	4	3|6|6|4|0|0|0|0|0|2|5|4|7|4|5|6|0|0|0|0	0	0.62
RAD54L2	NNT	3|0|3|0	6	1.5	4	6|4|8|4|5|3|0|2|3|4|0|2|5|5|0|0|0|3|0|0	0	0.62
RAD54L2	XPO7	3|2|0|0	5	1.25	4	0|4|0|6|3|0|9|4|2|0|3|0|0|0|0|0|3|0|0|0	0	0.62
RAD54L2	LMNB2	0|0|0|4	4	1	4	0|3|0|3|0|7|5|9|0|0|2|4|0|2|3|4|0|0|0|0	0	0.62
RAD54L2	PFDN4	0|0|3|0	3	0.75	4	0|2|0|0|0|0|2|0|0|0|0|0|0|0|5|3|8|7|0|3	0	0.62
RAD54L2	WHSC1	0|0|0|3	3	0.75	4	2|0|0|0|0|0|0|0|0|0|0|0|0|0|0|0|9|9|3|0	0	0.62
RAD54L2	RPP38	0|0|2|0	2	0.5	4	0|0|0|0|0|0|3|3|0|0|0|0|0|0|0|0|7|5|6|3	0	0.62
RAD54L2	CHERP	48|39|42|46	175	43.75	4	17|21|19|16|20|28|22|17|15|20|9|14|19|20|5|7|20|20|27|21	0	0.63
RAD54L2	EXOSC4	14|13|14|14	55	13.75	4	5|6|6|9|9|7|10|12|12|9|8|0|8|7|7|8|8|8|9|10	0	0.63
RAD54L2	BCAS2	9|14|15|12	50	12.5	4	12|8|9|6|12|5|9|2|10|8|7|5|6|10|3|0|5|7|9|8	0	0.63
RAD54L2	CDK11A	13|11|11|10	45	11.25	4	3|4|4|5|7|8|8|10|7|11|0|7|9|4|0|0|0|0|9|12	0	0.63
RAD54L2	BTAF1	8|12|13|10	43	10.75	4	0|3|2|5|5|6|9|5|3|6|0|0|0|0|0|0|12|9|12|5	0	0.63
RAD54L2	CIRBP	8|9|13|11	41	10.25	4	5|4|4|3|10|9|9|11|4|5|7|6|4|4|11|10|0|0|9|9	0	0.63
RAD54L2	LSM3	10|8|8|11	37	9.25	4	4|7|8|10|2|4|0|3|8|6|0|0|2|2|0|5|5|0|10|11	0	0.63
RAD54L2	POLR2B	9|8|7|6	30	7.5	4	3|3|3|7|8|7|4|8|5|6|6|8|9|7|4|3|4|0|7|10	0	0.63
RAD54L2	PPP4R2	7|7|8|6	28	7	4	5|0|0|0|6|5|4|4|4|0|3|0|0|0|0|0|12|8|5|8	0	0.63
RAD54L2	TBL3	6|8|7|6	27	6.75	4	6|3|2|3|10|4|6|5|2|3|3|3|4|2|0|0|9|8|7|7	0	0.63
RAD54L2	EIF2AK2	6|8|6|7	27	6.75	4	6|5|5|4|6|5|3|4|8|7|10|6|8|2|3|0|4|0|0|0	0	0.63
RAD54L2	NUP188	6|5|7|6	24	6	4	5|6|10|7|0|5|3|3|4|4|9|6|3|5|0|0|0|0|3|0	0	0.63
RAD54L2	PELO	5|6|4|6	21	5.25	4	0|0|2|0|9|0|5|11|0|0|2|4|0|4|0|0|3|0|5|4	0	0.63
RAD54L2	RRS1	7|5|5|3	20	5	4	5|3|0|0|0|0|5|4|0|0|0|3|6|5|0|4|10|10|2|0	0	0.63
RAD54L2	CWF19L1	7|5|4|2	18	4.5	4	0|0|0|0|0|0|3|2|0|0|0|0|0|0|0|3|6|0|10|12	0	0.63
RAD54L2	VRK1	3|4|4|5	16	4	4	3|4|0|0|7|4|6|0|0|2|5|7|4|8|6|4|7|7|2|3	0	0.63
RAD54L2	THOC6	4|4|4|3	15	3.75	4	4|2|0|3|0|3|0|0|0|3|0|3|11|9|0|0|0|0|0|4	0	0.63
RAD54L2	EXOSC9	3|4|5|0	12	3	4	0|2|3|0|7|6|4|5|3|2|8|5|5|7|0|0|4|3|5|5	0	0.63
RAD54L2	RTCD1	4|2|3|2	11	2.75	4	4|3|3|0|0|4|5|0|0|0|9|6|6|5|0|0|0|0|0|0	0	0.63
RAD54L2	C12orf45	0|0|0|10	10	2.5	4	0|0|0|0|0|0|0|0|3|0|0|0|0|0|7|8|0|10|9|10	0	0.63
RAD54L2	GLRX3	3|0|0|5	8	2	4	0|0|0|0|3|6|0|4|4|3|0|0|0|0|0|0|6|8|8|5	0	0.63
RAD54L2	AKAP8L	4|0|0|3	7	1.75	4	7|2|7|6|6|5|6|4|2|2|0|3|0|0|0|0|0|0|0|0	0	0.63
RAD54L2	RNF8	0|0|3|0	3	0.75	4	0|0|0|0|0|0|0|0|0|0|0|0|0|0|0|0|3|4|7|10	0	0.63
RAD54L2	SLU7	30|29|27|27	113	28.25	4	4|2|3|3|3|5|7|5|6|8|4|4|0|2|0|0|18|15|19|18	0	0.64
RAD54L2	DNAJA1	29|25|24|25	103	25.75	4	11|8|7|6|10|16|8|9|10|11|5|2|6|4|19|16|6|6|18|14	0	0.64
RAD54L2	CDK9	21|20|28|23	92	23	4	7|4|0|7|11|8|6|10|7|5|8|8|6|5|3|4|19|15|17|16	0	0.64
RAD54L2	LUC7L3	14|13|17|11	55	13.75	4	11|10|14|11|6|5|4|7|5|12|10|9|12|10|11|10|10|10|8|7	0	0.64
RAD54L2	RPL38	13|12|10|15	50	12.5	4	11|9|6|9|9|9|10|5|11|9|11|7|12|8|9|10|6|4|7|12	0	0.64
RAD54L2	BAZ2A	12|16|12|8	48	12	4	5|3|9|7|0|0|0|0|4|2|0|0|5|3|0|0|16|16|7|6	0	0.64
RAD54L2	PPP1CC	9|11|5|9	34	8.5	4	3|8|3|3|5|3|4|4|2|0|0|3|4|2|7|8|9|15|8|8	0	0.64
RAD54L2	SLFN11	9|7|9|8	33	8.25	4	2|0|0|0|6|6|8|7|4|2|0|0|0|0|0|0|6|6|9|13	0	0.64
RAD54L2	EMG1	4|8|7|6	25	6.25	4	5|4|4|7|4|0|5|0|0|2|4|6|10|6|3|0|7|5|9|9	0	0.64
RAD54L2	COPZ1	4|6|8|6	24	6	4	0|6|0|7|4|0|2|0|6|8|0|0|0|2|5|4|8|6|8|10	0	0.64
RAD54L2	EXOSC3	4|5|4|11	24	6	4	3|0|3|0|5|3|7|13|4|6|0|2|0|3|0|0|6|6|11|8	0	0.64
RAD54L2	LUC7L2	5|4|7|7	23	5.75	4	6|3|5|6|6|6|6|5|4|4|3|7|6|4|11|8|2|3|7|4	0	0.64
RAD54L2	CMAS	8|5|3|5	21	5.25	4	4|2|7|0|2|2|4|6|3|4|0|0|2|2|8|9|8|6|8|9	0	0.64
RAD54L2	MIS18A	3|5|7|6	21	5.25	4	3|3|6|2|3|4|6|5|5|6|3|0|3|4|6|7|11|8|7|6	0	0.64
RAD54L2	WDR61	6|3|4|6	19	4.75	4	2|4|3|2|8|4|5|4|6|6|4|0|0|0|0|0|3|2|9|9	0	0.64
RAD54L2	RPL18A	5|0|5|8	18	4.5	4	0|3|6|10|5|0|0|0|0|5|6|7|9|9|3|0|0|5|0|0	0	0.64
RAD54L2	PCYT1A	5|5|4|2	16	4	4	0|0|0|0|0|0|0|2|0|0|0|0|0|0|0|0|14|13|0|2	0	0.64
RAD54L2	CDC16	4|2|4|4	14	3.5	4	2|2|0|0|4|3|5|5|10|6|5|5|8|5|0|0|2|4|3|0	0	0.64
RAD54L2	RBM25	5|5|0|4	14	3.5	4	5|2|3|0|7|4|3|4|3|0|4|0|5|5|0|0|10|8|3|0	0	0.64
RAD54L2	PFAS	3|2|3|4	12	3	4	0|0|0|0|5|0|2|6|2|3|2|5|4|3|0|0|9|6|5|7	0	0.64
RAD54L2	CSK	3|0|4|4	11	2.75	4	0|0|4|2|4|8|7|6|7|3|0|4|0|0|0|0|2|2|2|3	0	0.64
RAD54L2	TRMT112	0|2|3|3	8	2	4	2|4|2|0|7|4|5|5|0|0|0|0|0|0|0|0|6|6|7|5	0	0.64
RAD54L2	MTHFD1L	2|0|3|2	7	1.75	4	3|2|5|5|2|0|6|2|0|0|0|9|4|2|0|3|0|0|0|2	0	0.64
RAD54L2	NOL10	0|3|4|0	7	1.75	4	0|0|0|0|0|0|0|0|3|5|0|0|6|3|0|0|6|8|6|7	0	0.64
RAD54L2	BRE	0|0|0|6	6	1.5	4	0|0|0|0|5|9|8|8|6|0|0|0|0|0|0|0|0|0|4|4	0	0.64
RAD54L2	ILVBL	4|0|0|0	4	1	4	6|6|2|6|9|6|5|0|0|0|0|0|0|0|0|0|0|0|0|0	0	0.64
RAD54L2	SMN2	0|0|4|0	4	1	4	3|0|0|0|0|0|0|0|5|0|0|7|0|6|7|7|0|0|3|4	0	0.64
RAD54L2	PFDN1	2|0|0|0	2	0.5	4	0|0|3|0|0|2|2|2|4|4|0|0|0|0|0|0|3|6|8|5	0	0.64
RAD54L2	EPPK1	20|21|24|27	92	23	4	10|12|15|11|18|13|16|13|16|11|11|17|9|9|9|11|0|0|4|8	0	0.65
RAD54L2	POLA1	16|18|17|15	66	16.5	4	2|3|2|3|7|6|7|0|6|7|0|0|2|0|0|0|14|13|10|16	0	0.65
RAD54L2	KPNA3	18|15|17|16	66	16.5	4	8|5|8|7|7|10|11|13|12|11|0|5|0|0|0|0|9|8|14|13	0	0.65
RAD54L2	WDR77	10|9|12|9	40	10	4	4|0|4|3|5|7|6|10|11|11|5|5|4|7|0|7|4|5|10|11	0	0.65
RAD54L2	LSM2	4|6|8|8	26	6.5	4	0|6|0|0|0|0|11|8|0|0|0|0|0|0|0|0|5|0|8|9	0	0.65
RAD54L2	PDS5A	5|4|12|4	25	6.25	4	3|4|2|2|4|7|5|6|3|7|0|2|0|0|0|0|12|10|9|11	0	0.65
RAD54L2	FAM98B	6|4|8|7	25	6.25	4	3|2|0|3|0|7|3|2|13|0|0|0|0|0|0|0|0|0|5|11	0	0.65
RAD54L2	FXR2	5|4|6|6	21	5.25	4	8|3|6|6|8|0|4|7|6|6|5|4|4|9|8|6|7|8|4|6	0	0.65
RAD54L2	MRPS9	5|5|6|4	20	5	4	5|5|8|6|5|5|5|10|0|2|6|8|5|7|4|3|0|0|0|0	0	0.65
RAD54L2	MYL6	4|5|6|5	20	5	4	9|6|2|3|5|5|9|5|7|6|0|3|0|0|7|7|3|5|4|3	0	0.65
RAD54L2	PPIL1	4|5|4|3	16	4	4	0|0|0|0|0|0|0|2|2|0|0|0|0|0|2|2|12|10|7|2	0	0.65
RAD54L2	NKRF	4|4|2|3	13	3.25	4	8|8|3|0|0|2|4|0|0|0|0|3|3|8|0|0|0|5|2|3	0	0.65
RAD54L2	WDR83	0|4|3|4	11	2.75	4	7|6|4|5|4|3|3|3|6|7|0|0|0|0|0|0|3|4|7|8	0	0.65
RAD54L2	AASDHPPT	0|4|2|5	11	2.75	4	2|0|0|0|4|3|4|0|6|7|0|0|0|0|0|0|4|4|10|8	0	0.65
RAD54L2	ZNF326	5|2|0|0	7	1.75	4	4|8|2|2|0|0|0|0|0|0|5|5|6|7|7|8|5|4|0|0	0	0.65
RAD54L2	HADHA	3|2|2|0	7	1.75	4	0|4|2|2|5|4|4|0|0|0|7|8|7|3|0|4|0|0|0|0	0	0.65
RAD54L2	PSMA2	0|3|2|2	7	1.75	4	0|2|0|0|7|6|9|4|5|5|0|0|0|0|0|0|0|0|3|0	0	0.65
RAD54L2	WHSC2	3|3|0|0	6	1.5	4	0|0|0|0|0|0|0|0|0|0|0|0|0|0|0|0|8|6|7|6	0	0.65
RAD54L2	NOP16	3|0|0|3	6	1.5	4	4|5|0|0|6|0|0|7|3|2|0|0|5|4|0|0|3|0|7|7	0	0.65
RAD54L2	USP48	3|0|0|2	5	1.25	4	0|0|0|0|2|3|0|2|4|0|2|0|0|0|0|0|6|6|8|7	0	0.65
RAD54L2	WDR43	0|2|3|0	5	1.25	4	2|5|2|0|3|3|4|4|4|2|4|2|0|0|0|0|2|0|10|7	0	0.65
RAD54L2	NUBP2	3|0|0|0	3	0.75	4	5|3|0|5|5|6|7|3|3|3|3|0|0|0|0|0|0|0|6|8	0	0.65
RAD54L2	NECAP2	0|2|0|0	2	0.5	4	0|0|6|0|2|0|6|0|2|0|0|0|0|0|0|0|0|0|6|6	0	0.65
RAD54L2	KDM3B	80|79|87|72	318	79.5	4	25|22|27|23|41|39|39|44|23|28|14|12|10|13|5|4|25|22|38|35	0	0.66
RAD54L2	RBBP7	20|21|18|21	80	20	4	16|11|12|13|16|13|10|12|11|9|5|7|12|12|14|12|5|6|12|14	0	0.66
RAD54L2	PRPF4	18|21|20|17	76	19	4	6|5|10|6|14|13|15|14|10|10|9|6|4|11|4|2|14|15|11|11	0	0.66
RAD54L2	MASTL	14|13|16|14	57	14.25	4	6|5|10|3|10|10|10|15|7|7|8|7|3|5|0|0|7|10|13|12	0	0.66
RAD54L2	SNRNP40	16|14|11|15	56	14	4	10|5|8|7|3|9|7|5|11|12|7|4|8|12|5|5|5|5|15|12	0	0.66
RAD54L2	RPL35	11|10|14|16	51	12.75	4	2|3|5|4|0|14|11|12|7|9|3|6|0|0|13|9|0|0|8|8	0	0.66
RAD54L2	PPP4C	13|10|12|14	49	12.25	4	3|6|5|5|11|7|11|8|4|5|6|8|5|5|0|5|13|13|10|11	0	0.66
RAD54L2	RRP12	11|12|10|11	44	11	4	7|2|6|7|6|12|11|11|2|4|4|10|3|9|0|4|3|3|9|6	0	0.66
RAD54L2	RPS5	8|11|9|13	41	10.25	4	5|4|0|4|5|5|4|4|5|5|0|0|0|0|0|6|10|8|16|12	0	0.66
RAD54L2	KRT10	0|0|16|23	39	9.75	4	9|6|0|0|0|0|0|0|21|25|0|0|0|0|0|0|0|0|0|0	0	0.66
RAD54L2	EXOSC7	10|8|9|10	37	9.25	4	9|8|7|0|9|7|10|8|5|5|5|5|5|4|5|4|13|10|8|5	0	0.66
RAD54L2	PPIL3	7|8|10|7	32	8	4	0|0|2|0|4|3|2|2|3|2|0|0|0|0|0|0|11|12|8|9	0	0.66
RAD54L2	NCBP1	7|9|9|7	32	8	4	0|0|0|0|5|6|9|6|7|3|0|4|0|2|0|2|5|6|13|11	0	0.66
RAD54L2	STAU1	11|7|6|8	32	8	4	6|8|4|7|9|6|6|8|5|6|4|5|10|4|3|0|11|12|3|3	0	0.66
RAD54L2	UBTF	9|5|6|6	26	6.5	4	3|3|2|3|0|0|0|0|2|0|0|2|0|2|0|0|13|14|7|5	0	0.66
RAD54L2	PFDN6	4|5|7|7	23	5.75	4	3|4|7|6|7|6|7|7|8|7|6|5|5|0|9|10|5|0|9|8	0	0.66
RAD54L2	RPL36	6|5|6|5	22	5.5	4	4|6|5|4|6|6|7|6|2|2|7|4|0|0|11|9|5|0|0|2	0	0.66
RAD54L2	COX2	5|4|5|6	20	5	4	7|4|11|9|7|5|7|6|0|4|5|5|5|3|0|7|0|0|2|4	0	0.66
RAD54L2	FTO	5|0|10|4	19	4.75	4	0|5|0|0|0|0|2|2|0|0|0|0|0|0|0|0|7|7|15|12	0	0.66
RAD54L2	RAB5A	5|4|4|6	19	4.75	4	4|0|3|3|7|8|9|7|8|9|5|6|8|8|0|0|3|0|2|3	0	0.66
RAD54L2	RAB21	5|2|6|6	19	4.75	4	6|5|4|5|7|9|6|3|0|3|5|8|9|9|0|0|0|2|0|0	0	0.66
RAD54L2	AIMP2	5|5|3|3	16	4	4	4|5|5|4|7|6|11|7|7|8|7|4|6|0|0|7|0|0|0|0	0	0.66
RAD54L2	UBE2I	4|0|4|4	12	3	4	7|6|4|5|0|6|5|4|7|6|3|6|9|8|0|0|0|0|0|2	0	0.66
RAD54L2	ZNF512	3|0|3|0	6	1.5	4	0|0|0|0|3|0|2|0|0|0|4|6|0|9|0|0|7|6|5|4	0	0.66
RAD54L2	ADCK3	0|2|4|0	6	1.5	4	4|0|4|0|4|2|0|0|0|0|9|9|6|6|0|3|0|0|0|0	0	0.66
RAD54L2	TTN	0|2|4|0	6	1.5	4	2|0|8|7|0|0|6|0|0|0|4|0|0|2|8|7|0|0|0|0	0	0.66
RAD54L2	DDX41	3|0|2|0	5	1.25	4	0|0|0|0|2|0|2|0|4|6|0|0|0|0|0|0|2|2|9|9	0	0.66
RAD54L2	C9orf78	0|2|0|0	2	0.5	4	0|0|0|0|0|0|0|5|0|0|0|0|0|0|0|0|8|6|7|5	0	0.66
RAD54L2	SRFBP1	0|2|0|0	2	0.5	4	0|0|0|0|0|0|0|0|0|0|0|0|0|0|0|0|10|10|3|3	0	0.66
RAD54L2	DDX47	20|24|18|19	81	20.25	4	15|16|15|20|6|12|8|7|5|9|8|14|12|8|7|10|8|9|6|7	0	0.67
RAD54L2	DDX52	16|15|16|15	62	15.5	4	7|0|5|5|7|11|10|10|4|4|8|13|13|16|4|5|4|0|0|4	0	0.67
RAD54L2	POLDIP3	12|13|17|12	54	13.5	4	0|0|2|3|8|8|5|9|6|4|0|17|12|14|3|4|6|9|12|10	0	0.67
RAD54L2	PMS1	11|12|10|12	45	11.25	4	6|3|0|3|8|6|6|4|3|0|0|3|0|0|0|0|13|9|14|10	0	0.67
RAD54L2	AP2M1	10|11|9|13	43	10.75	4	9|6|11|9|7|11|7|6|10|12|6|6|6|7|11|13|5|0|10|12	0	0.67
RAD54L2	PGRMC1	13|8|13|8	42	10.5	4	11|5|5|7|11|9|14|10|5|9|6|7|5|6|7|7|9|7|10|13	0	0.67
RAD54L2	SRP14	11|10|10|8	39	9.75	4	0|0|0|0|9|6|11|10|12|11|10|6|9|10|9|7|5|0|7|8	0	0.67
RAD54L2	NAA38	9|8|9|8	34	8.5	4	0|2|3|0|5|6|7|6|6|6|0|0|0|0|0|3|5|0|12|18	0	0.67
RAD54L2	AP3M1	8|9|9|8	34	8.5	4	6|7|6|5|0|4|4|0|13|5|3|2|3|0|5|2|9|7|10|9	0	0.67
RAD54L2	STOML2	7|7|8|7	29	7.25	4	7|13|7|9|5|5|5|3|7|5|9|8|6|6|0|0|8|6|5|2	0	0.67
RAD54L2	NUP160	7|4|10|6	27	6.75	4	6|5|3|3|4|4|5|4|2|3|14|8|8|12|0|0|0|0|3|0	0	0.67
RAD54L2	SCAF4	6|7|6|8	27	6.75	4	0|2|0|5|6|12|7|10|6|4|0|6|2|7|0|0|8|7|9|8	0	0.67
RAD54L2	YWHAB	8|0|9|10	27	6.75	4	7|8|3|0|7|5|4|11|12|10|0|0|0|0|0|0|6|6|9|11	0	0.67
RAD54L2	CDC23	7|7|0|10	24	6	4	5|3|5|9|9|7|12|12|6|4|8|0|6|5|0|0|0|0|5|5	0	0.67
RAD54L2	CD2BP2	6|5|6|5	22	5.5	4	3|2|2|2|4|5|6|0|6|4|0|0|0|3|0|0|8|8|10|11	0	0.67
RAD54L2	UFD1L	7|8|7|0	22	5.5	4	4|0|5|0|8|9|10|7|6|9|0|0|0|0|0|0|10|10|10|8	0	0.67
RAD54L2	RPL7L1	6|5|5|5	21	5.25	4	5|5|4|3|4|5|5|4|5|2|10|9|6|12|0|4|4|5|0|0	0	0.67
RAD54L2	JUN	7|5|5|3	20	5	4	0|0|0|0|0|0|0|0|4|2|0|0|0|0|0|0|17|14|4|4	0	0.67
RAD54L2	TAF15	10|0|0|9	19	4.75	4	10|0|0|8|7|0|0|0|8|6|0|0|0|0|0|0|14|11|0|9	0	0.67
RAD54L2	DHX38	5|2|4|5	16	4	4	2|0|4|2|0|4|5|4|0|2|0|0|0|3|0|0|8|8|9|10	0	0.67
RAD54L2	NDUFS1	4|5|3|3	15	3.75	4	2|0|3|2|3|7|5|0|0|0|9|5|9|10|0|2|2|3|0|0	0	0.67
RAD54L2	ZNF280C	4|3|2|3	12	3	4	0|0|0|0|0|0|0|0|0|0|0|0|3|0|0|0|16|14|0|0	0	0.67
RAD54L2	DDX55	3|3|4|2	12	3	4	0|0|3|0|7|6|5|8|0|0|0|4|3|3|0|0|3|3|9|7	0	0.67
RAD54L2	DDX49	4|3|3|0	10	2.5	4	0|0|0|0|0|0|0|0|0|0|0|0|0|0|0|0|4|9|10|8	0	0.67
RAD54L2	LAS1L	2|0|4|2	8	2	4	2|0|2|0|2|0|3|0|2|5|4|2|3|4|0|0|9|10|3|8	0	0.67
RAD54L2	EIF4E	0|3|0|5	8	2	4	6|8|5|5|5|5|5|0|7|9|5|0|0|0|6|0|5|5|7|9	0	0.67
RAD54L2	WDR12	2|0|3|0	5	1.25	4	0|0|0|0|2|0|0|0|0|0|0|0|0|0|0|0|3|5|10|11	0	0.67
RAD54L2	RNASEH2C	4|0|0|0	4	1	4	0|0|0|0|0|0|3|0|0|0|0|0|0|0|0|0|8|11|6|7	0	0.67
RAD54L2	DNAJC17	4|0|0|0	4	1	4	0|0|0|0|0|3|3|2|2|0|0|0|0|0|0|0|8|10|6|7	0	0.67
RAD54L2	WRAP73	3|0|0|0	3	0.75	4	0|2|3|5|0|4|3|4|4|3|0|0|0|0|0|2|8|10|6|4	0	0.67
RAD54L2	KIN	2|0|0|0	2	0.5	4	0|0|0|0|0|0|0|0|0|0|0|0|0|0|0|0|7|8|6|6	0	0.67
RAD54L2	KIF4A	29|27|29|32	117	29.25	4	0|5|4|2|8|10|10|8|10|11|5|5|5|3|2|0|17|17|21|25	0	0.68
RAD54L2	TUBB2B	24|23|32|20	99	24.75	4	11|12|11|14|13|15|24|16|15|16|0|0|15|20|15|21|0|0|6|12	0	0.68
RAD54L2	FAM208A	21|17|18|21	77	19.25	4	10|8|8|9|14|16|15|7|10|9|9|9|12|19|0|0|4|3|15|15	0	0.68
RAD54L2	TAF9B	13|10|14|11	48	12	4	0|0|0|0|5|4|4|3|7|4|8|7|7|6|3|0|18|15|10|9	0	0.68
RAD54L2	DDX23	8|6|13|8	35	8.75	4	4|2|5|2|11|11|6|13|11|11|9|3|14|9|5|6|6|7|8|11	0	0.68
RAD54L2	ATP5J2-PTCD1	9|9|7|9	34	8.5	4	9|7|9|7|6|5|8|8|0|0|11|11|11|11|0|8|9|7|4|0	0	0.68
RAD54L2	EIF2C2	9|7|7|11	34	8.5	4	7|7|4|8|11|11|9|15|8|9|0|2|0|2|3|0|5|6|6|5	0	0.68
RAD54L2	PARK7	10|8|7|8	33	8.25	4	12|8|11|7|5|4|8|7|10|12|6|4|2|0|4|6|6|0|7|8	0	0.68
RAD54L2	TAF7	8|9|7|8	32	8	4	2|0|2|3|5|7|5|6|9|9|2|2|0|0|3|0|10|11|10|13	0	0.68
RAD54L2	PSMD6	8|8|8|8	32	8	4	2|7|6|3|4|4|5|4|10|9|7|6|6|4|4|6|15|10|4|5	0	0.68
RAD54L2	NUP155	10|5|10|7	32	8	4	10|4|13|9|10|8|10|9|10|10|6|10|10|11|6|5|3|5|13|8	0	0.68
RAD54L2	MYSM1	7|6|7|11	31	7.75	4	0|0|4|0|4|5|0|4|2|0|0|0|0|0|0|0|8|12|14|14	0	0.68
RAD54L2	CWC27	6|7|6|7	26	6.5	4	0|0|0|0|2|5|2|4|0|3|0|0|0|0|0|0|5|0|16|15	0	0.68
RAD54L2	HDGFRP2	6|8|5|5	24	6	4	2|3|0|4|5|5|3|6|6|6|4|3|0|2|6|5|14|9|9|10	0	0.68
RAD54L2	DAP3	6|6|8|0	20	5	4	10|13|9|11|5|7|4|3|8|8|6|8|2|4|0|2|0|0|0|7	0	0.68
RAD54L2	DHPS	4|7|5|3	19	4.75	4	2|0|0|0|7|4|3|6|6|7|0|0|0|0|0|0|6|5|14|11	0	0.68
RAD54L2	C17orf49	5|5|4|4	18	4.5	4	4|3|3|4|5|2|6|4|2|3|4|7|6|3|0|0|9|12|7|8	0	0.68
RAD54L2	FAM50A	7|0|5|5	17	4.25	4	2|3|3|0|9|8|9|7|4|3|0|0|0|0|7|7|10|8|11|8	0	0.68
RAD54L2	WDHD1	5|3|2|3	13	3.25	4	0|0|4|0|3|0|7|3|2|4|0|0|0|0|0|0|12|10|7|8	0	0.68
RAD54L2	MTCH2	0|4|4|3	11	2.75	4	8|10|10|8|0|0|0|3|0|4|5|4|8|5|0|0|3|0|0|0	0	0.68
RAD54L2	DNAJC7	0|4|3|3	10	2.5	4	0|0|0|0|5|5|4|3|2|3|0|0|0|0|0|0|14|8|0|7	0	0.68
RAD54L2	ARHGEF2	0|0|5|5	10	2.5	4	0|0|9|6|9|5|12|8|2|0|8|3|3|2|0|0|0|4|0|4	0	0.68
RAD54L2	ANAPC7	5|0|2|2	9	2.25	4	2|0|3|3|0|3|0|4|11|10|0|0|4|5|0|0|0|0|8|8	0	0.68
RAD54L2	SARNP	3|4|2|0	9	2.25	4	0|0|0|0|5|4|3|2|3|5|3|0|0|0|0|0|10|10|7|7	0	0.68
RAD54L2	RPL30	5|0|3|0	8	2	4	5|0|5|6|5|0|0|4|0|0|4|4|0|3|12|13|0|0|0|0	0	0.68
RAD54L2	CYB5R3	5|2|0|0	7	1.75	4	6|9|9|9|9|5|0|6|4|5|0|6|0|2|5|6|0|0|5|3	0	0.68
RAD54L2	CDCA8	2|0|3|2	7	1.75	4	0|0|0|0|0|0|0|2|0|0|0|0|0|0|0|0|9|9|8|7	0	0.68
RAD54L2	G6PD	2|0|3|0	5	1.25	4	0|0|0|0|3|4|2|2|0|0|5|0|0|4|0|0|15|9|4|3	0	0.68
RAD54L2	PYGB	4|0|0|0	4	1	4	3|0|0|2|3|4|6|3|0|0|7|10|8|2|5|4|4|9|0|2	0	0.68
RAD54L2	C1orf52	2|0|0|0	2	0.5	4	0|0|0|0|0|0|0|0|0|0|0|0|0|0|0|0|10|11|6|2	0	0.68
RAD54L2	GTF3C4	37|36|36|36	145	36.25	4	7|3|12|9|8|12|16|9|11|13|4|3|6|4|4|0|22|18|28|25	0	0.69
RAD54L2	RPRD2	34|33|34|32	133	33.25	4	9|10|16|11|23|13|22|20|19|23|9|11|20|15|0|0|17|11|21|15	0	0.69
RAD54L2	GLYR1	33|29|30|33	125	31.25	4	14|10|12|16|17|19|19|19|8|10|14|17|20|17|3|3|24|18|17|22	0	0.69
RAD54L2	LENG8	20|22|26|25	93	23.25	4	6|7|8|3|13|11|19|8|8|11|13|9|13|15|13|11|21|17|19|17	0	0.69
RAD54L2	WDR3	18|16|15|16	65	16.25	4	13|7|5|4|8|8|13|9|4|7|7|9|15|13|0|0|6|4|19|15	0	0.69
RAD54L2	CPSF1	17|14|13|15	59	14.75	4	3|3|7|0|8|11|10|20|8|12|6|8|13|14|0|0|3|0|9|9	0	0.69
RAD54L2	NXF1	14|14|14|14	56	14	4	4|7|5|4|14|10|14|9|8|6|9|18|4|11|3|5|8|8|8|9	0	0.69
RAD54L2	DNAJC11	13|13|13|16	55	13.75	4	16|9|7|7|7|11|10|13|7|4|15|14|9|9|3|0|3|2|7|9	0	0.69
RAD54L2	YWHAQ	13|13|12|11	49	12.25	4	11|13|5|8|8|7|9|13|9|8|5|13|13|5|4|6|6|10|12|14	0	0.69
RAD54L2	ARL1	10|12|11|11	44	11	4	5|2|9|8|12|12|15|14|8|9|8|6|10|10|7|5|5|4|3|6	0	0.69
RAD54L2	RPL8	12|11|8|12	43	10.75	4	13|6|8|14|8|11|8|12|7|6|14|10|7|9|10|10|3|5|5|7	0	0.69
RAD54L2	FTSJD2	10|9|14|9	42	10.5	4	0|3|4|5|6|10|9|5|4|3|0|0|0|0|5|2|13|14|16|13	0	0.69
RAD54L2	RPS11	9|10|10|12	41	10.25	4	10|8|10|13|9|10|8|11|11|9|8|12|6|10|15|12|11|9|9|10	0	0.69
RAD54L2	KRT9	7|8|13|12	40	10	4	2|0|4|5|0|0|4|4|21|24|0|2|5|4|0|0|0|0|0|0	0	0.69
RAD54L2	NDUFA9	8|9|13|8	38	9.5	4	5|14|13|10|13|15|7|13|5|4|7|10|10|8|4|10|0|0|4|4	0	0.69
RAD54L2	ANAPC1	9|9|11|9	38	9.5	4	8|3|11|10|14|8|14|11|5|9|6|9|7|5|0|0|6|7|6|9	0	0.69
RAD54L2	POLD3	10|7|10|8	35	8.75	4	3|6|8|5|11|4|5|10|7|9|0|5|0|0|0|0|14|9|12|12	0	0.69
RAD54L2	DHX8	6|10|12|7	35	8.75	4	2|0|0|2|0|0|0|0|6|7|0|0|0|3|0|0|13|13|13|14	0	0.69
RAD54L2	DNAJC8	9|11|5|8	33	8.25	4	0|4|2|5|0|3|8|0|4|9|0|0|0|0|0|0|7|0|14|18	0	0.69
RAD54L2	RPL26	8|9|7|9	33	8.25	4	7|8|8|8|9|8|7|8|8|9|10|11|8|5|12|13|10|8|7|7	0	0.69
RAD54L2	ATP5H	9|9|7|8	33	8.25	4	5|11|7|10|6|7|9|6|12|9|8|6|9|8|0|0|0|2|12|13	0	0.69
RAD54L2	PHF3	7|9|9|8	33	8.25	4	14|14|10|9|3|5|4|0|4|4|0|0|6|6|0|0|5|8|4|4	0	0.69
RAD54L2	MAT2A	5|10|8|10	33	8.25	4	11|7|8|6|2|4|3|2|15|12|0|0|4|0|10|9|0|0|4|3	0	0.69
RAD54L2	CDIPT	9|7|9|6	31	7.75	4	0|3|5|6|7|6|5|0|0|3|12|6|13|16|0|0|4|3|2|0	0	0.69
RAD54L2	DHX30	7|10|5|8	30	7.5	4	7|9|6|8|7|8|7|11|3|8|16|11|8|10|3|2|6|3|5|4	0	0.69
RAD54L2	RHEB	7|7|7|9	30	7.5	4	10|5|9|8|8|6|7|6|8|10|11|5|6|5|12|13|9|9|10|8	0	0.69
RAD54L2	SMNDC1	8|8|7|7	30	7.5	4	5|3|4|0|6|4|5|6|5|0|0|5|0|0|3|3|9|2|17|14	0	0.69
RAD54L2	FMR1	6|7|8|9	30	7.5	4	9|4|4|5|12|5|6|11|3|7|6|3|0|0|0|0|3|3|13|9	0	0.69
RAD54L2	DARS2	7|8|8|6	29	7.25	4	5|9|11|10|0|6|5|8|0|0|11|11|13|10|0|0|0|0|0|0	0	0.69
RAD54L2	HEATR1	7|6|6|9	28	7	4	4|4|7|5|6|10|7|3|8|8|0|0|4|8|0|0|13|6|15|10	0	0.69
RAD54L2	PCNA	7|7|6|7	27	6.75	4	5|3|8|4|5|8|9|8|4|4|4|10|5|4|12|12|4|5|4|4	0	0.69
RAD54L2	PSMD13	4|6|5|8	23	5.75	4	8|6|6|9|6|8|6|5|12|15|0|0|2|0|0|0|0|2|3|4	0	0.69
RAD54L2	DPCD	6|6|5|5	22	5.5	4	4|0|8|3|5|7|6|6|0|0|0|0|4|0|0|0|4|0|16|12	0	0.69
RAD54L2	PPIH	7|3|8|4	22	5.5	4	0|0|0|0|0|0|0|0|7|5|0|0|0|0|0|0|6|0|12|21	0	0.69
RAD54L2	SRPK1	5|5|7|5	22	5.5	4	4|4|8|8|10|4|10|8|4|3|6|5|0|7|11|12|5|3|5|9	0	0.69
RAD54L2	APBB1	4|5|5|6	20	5	4	0|2|3|0|6|4|6|8|0|3|0|0|0|0|4|4|12|10|8|10	0	0.69
RAD54L2	KPNA6	0|8|11|0	19	4.75	4	4|0|8|5|3|11|13|10|10|8|0|11|9|6|14|8|12|10|4|11	0	0.69
RAD54L2	RHOA	0|0|7|7	14	3.5	4	0|2|0|2|0|2|3|3|10|8|0|2|0|3|7|6|0|0|11|15	0	0.69
RAD54L2	FAM98A	0|0|4|0	4	1	4	4|5|3|0|7|11|8|10|5|0|0|0|0|0|7|8|0|0|4|3	0	0.69
RAD54L2	NOP14	3|0|0|0	3	0.75	4	0|0|0|0|0|0|0|0|2|2|0|0|0|0|0|0|11|15|4|6	0	0.69
RAD54L2	PRPF40A	18|13|16|18	65	16.25	4	9|8|9|10|13|12|22|16|9|11|10|7|11|14|7|7|15|15|11|13	0	0.7
RAD54L2	PRIM2	15|13|17|15	60	15	4	5|7|9|8|11|10|11|11|3|4|0|0|0|0|0|3|18|20|12|16	0	0.7
RAD54L2	U2AF1	11|14|13|20	58	14.5	4	15|9|15|12|16|10|9|14|16|16|6|11|12|12|12|18|10|0|17|15	0	0.7
RAD54L2	WDR82	14|16|13|14	57	14.25	4	5|6|7|4|10|11|9|7|8|10|8|11|6|10|8|6|15|13|17|17	0	0.7
RAD54L2	ATP5O	13|13|14|13	53	13.25	4	12|12|11|16|5|5|5|4|15|14|9|15|13|12|5|6|7|6|11|7	0	0.7
RAD54L2	RAB14	11|13|11|12	47	11.75	4	9|7|15|12|8|10|8|3|6|8|12|15|16|12|7|7|6|8|6|6	0	0.7
RAD54L2	RPL10	13|10|13|11	47	11.75	4	0|0|6|5|9|7|7|6|11|11|14|13|13|14|17|14|8|5|9|8	0	0.7
RAD54L2	TARDBP	10|11|10|14	45	11.25	4	9|11|16|14|10|9|13|11|10|8|13|11|13|16|12|10|14|12|15|11	0	0.7
RAD54L2	RPRD1B	10|11|12|11	44	11	4	8|11|7|5|11|12|10|9|14|9|6|5|5|4|0|0|12|9|14|16	0	0.7
RAD54L2	SRSF7	12|11|9|12	44	11	4	6|6|12|13|13|11|14|14|11|10|0|11|9|11|13|16|9|11|9|10	0	0.7
RAD54L2	RPSA	11|11|10|10	42	10.5	4	6|7|12|8|8|4|15|14|12|11|8|8|6|5|5|6|4|3|12|10	0	0.7
RAD54L2	SF3B14	8|11|12|11	42	10.5	4	5|5|5|0|8|8|8|10|10|10|10|9|11|11|7|8|16|16|10|13	0	0.7
RAD54L2	PPP2CA	11|10|8|8	37	9.25	4	4|4|7|3|11|9|14|8|14|11|8|7|5|8|7|6|7|7|14|14	0	0.7
RAD54L2	IQGAP1	9|7|8|10	34	8.5	4	16|11|12|6|0|7|12|10|5|2|5|8|5|0|0|2|5|5|0|0	0	0.7
RAD54L2	SRSF1	9|8|8|8	33	8.25	4	7|4|7|0|5|4|5|4|3|4|7|8|10|11|14|16|3|5|5|3	0	0.7
RAD54L2	NOL6	8|7|11|7	33	8.25	4	6|4|7|3|4|3|7|0|0|3|11|10|10|11|17|14|6|4|10|8	0	0.7
RAD54L2	DKC1	7|8|9|7	31	7.75	4	0|6|8|7|11|7|5|4|3|2|7|9|14|16|0|2|5|3|3|9	0	0.7
RAD54L2	TFCP2	8|7|10|6	31	7.75	4	3|3|3|0|11|14|13|9|10|9|0|8|4|8|3|0|10|10|10|14	0	0.7
RAD54L2	PSMD11	6|5|10|8	29	7.25	4	9|7|8|5|8|15|12|13|14|11|7|3|4|0|7|7|10|6|4|0	0	0.7
RAD54L2	PRPF31	6|8|8|6	28	7	4	0|0|2|0|7|6|8|5|4|3|12|9|0|2|2|3|4|4|13|14	0	0.7
RAD54L2	CSDA	13|13|2|0	28	7	4	3|5|3|2|0|0|0|0|2|0|0|0|0|0|16|20|16|0|0|2	0	0.7
RAD54L2	RPS18	7|7|5|8	27	6.75	4	6|8|9|8|5|6|3|4|7|6|9|8|4|3|14|16|0|0|3|0	0	0.7
RAD54L2	ANAPC5	4|8|8|7	27	6.75	4	9|6|6|6|13|14|14|7|5|6|2|4|7|4|0|0|0|2|0|3	0	0.7
RAD54L2	PES1	6|7|5|6	24	6	4	0|3|2|3|8|3|4|4|6|6|4|6|6|0|0|0|8|9|13|17	0	0.7
RAD54L2	RTF1	6|5|5|6	22	5.5	4	2|0|0|0|0|4|3|2|2|2|0|2|0|0|0|0|9|7|14|15	0	0.7
RAD54L2	USP28	3|6|5|4	18	4.5	4	0|0|0|0|3|10|6|5|4|4|0|0|0|0|0|0|11|9|9|14	0	0.7
RAD54L2	RAB6A	4|6|4|4	18	4.5	4	5|3|3|2|7|6|7|7|4|3|11|8|15|10|0|0|9|0|0|0	0	0.7
RAD54L2	HTATSF1	4|4|5|4	17	4.25	4	3|3|0|2|9|10|9|10|0|0|0|0|0|0|0|0|11|11|4|4	0	0.7
RAD54L2	PDCD11	3|6|2|4	15	3.75	4	0|4|5|5|2|6|4|0|2|3|9|6|16|15|0|0|0|3|0|0	0	0.7
RAD54L2	DEK	5|3|3|2	13	3.25	4	4|2|3|5|0|0|0|3|3|4|3|4|9|13|2|0|10|7|9|7	0	0.7
RAD54L2	ZRANB2	4|2|3|2	11	2.75	4	0|0|0|0|0|0|0|0|0|0|0|0|0|0|0|0|17|11|5|7	0	0.7
RAD54L2	SRRM1	0|4|0|3	7	1.75	4	3|3|4|7|4|0|3|0|3|2|7|5|10|4|10|14|0|0|0|0	0	0.7
RAD54L2	DNAJC9	0|0|0|4	4	1	4	0|0|0|0|3|4|3|3|0|0|0|0|0|0|0|3|14|9|8|10	0	0.7
RAD54L2	FAM207A	0|3|0|0	3	0.75	4	0|0|0|0|0|0|0|0|0|0|0|0|0|0|0|0|13|13|7|6	0	0.7
RAD54L2	USP7	93|89|105|93	380	95	4	21|29|23|18|40|34|34|31|40|37|11|19|15|16|13|17|38|41|57|60	0	0.71
RAD54L2	CDC5L	43|38|49|41	171	42.75	4	18|16|23|18|20|31|27|30|17|19|16|12|20|26|20|18|32|30|29|28	0	0.71
RAD54L2	IPO5	37|35|38|35	145	36.25	4	25|24|26|23|18|15|22|19|24|26|12|19|14|14|0|2|0|0|13|13	0	0.71
RAD54L2	CBX1	32|35|36|28	131	32.75	4	9|10|0|0|18|18|16|14|12|10|0|0|0|0|11|11|25|31|21|24	0	0.71
RAD54L2	RBM27	28|22|30|26	106	26.5	4	3|9|5|8|11|10|10|13|9|8|4|7|0|6|2|3|25|24|20|24	0	0.71
RAD54L2	FIP1L1	21|17|18|17	73	18.25	4	9|10|10|7|18|15|11|19|11|9|11|8|19|13|5|8|12|13|17|14	0	0.71
RAD54L2	GPKOW	17|14|12|15	58	14.5	4	5|6|4|5|7|8|9|10|6|5|0|0|0|0|3|0|18|13|16|23	0	0.71
RAD54L2	SKP1	13|14|16|15	58	14.5	4	8|8|7|8|12|16|19|12|15|11|2|4|6|2|14|12|9|7|15|19	0	0.71
RAD54L2	SF3A3	14|14|10|17	55	13.75	4	9|6|9|5|13|11|10|15|17|13|11|8|11|11|7|6|21|15|16|17	0	0.71
RAD54L2	YWHAZ	12|16|13|13	54	13.5	4	9|7|9|5|10|10|9|9|15|13|0|0|0|0|0|0|19|15|17|18	0	0.71
RAD54L2	SF3A2	9|14|16|12	51	12.75	4	2|5|7|6|14|13|20|19|9|11|4|9|10|9|0|0|0|8|12|14	0	0.71
RAD54L2	RPS25	11|12|14|13	50	12.5	4	9|10|8|10|14|9|13|12|7|8|4|5|5|6|19|18|8|6|8|6	0	0.71
RAD54L2	SSRP1	16|12|7|11	46	11.5	4	18|13|10|13|4|7|11|10|5|8|11|7|5|9|4|4|19|16|10|17	0	0.71
RAD54L2	RPS13	10|10|10|11	41	10.25	4	11|6|15|11|11|10|14|8|3|5|7|10|6|7|16|16|0|0|4|3	0	0.71
RAD54L2	RPL31	10|9|8|13	40	10	4	6|10|11|10|10|13|12|11|9|7|9|7|9|9|17|20|10|8|9|9	0	0.71
RAD54L2	RBMX	9|10|10|10	39	9.75	4	9|10|10|9|11|9|9|10|9|7|12|13|14|14|15|17|0|0|10|11	0	0.71
RAD54L2	ACTA1	8|10|10|9	37	9.25	4	0|0|0|0|0|0|8|0|11|8|0|0|0|19|21|0|0|0|0|0	0	0.71
RAD54L2	STUB1	8|8|10|10	36	9	4	12|10|10|9|9|11|12|7|10|9|6|3|0|3|0|0|17|15|7|9	0	0.71
RAD54L2	CFDP1	11|7|8|8	34	8.5	4	2|4|3|0|11|11|7|9|0|3|3|0|0|0|5|0|17|13|16|14	0	0.71
RAD54L2	TTK	7|9|7|10	33	8.25	4	3|0|3|0|8|12|3|8|7|8|0|0|0|0|0|0|18|15|12|11	0	0.71
RAD54L2	DDX27	4|10|6|10	30	7.5	4	8|8|9|10|9|5|10|7|8|4|13|20|13|13|7|4|13|11|3|6	0	0.71
RAD54L2	RPS10	8|6|9|7	30	7.5	4	11|11|13|10|0|0|0|0|0|6|0|0|0|0|15|14|0|0|0|0	0	0.71
RAD54L2	ELAC2	6|6|9|8	29	7.25	4	9|2|6|6|7|10|7|8|5|7|4|0|0|3|3|3|10|6|16|17	0	0.71
RAD54L2	CCNK	8|8|8|5	29	7.25	4	5|2|3|2|11|13|13|13|4|5|4|4|5|6|0|0|12|8|11|13	0	0.71
RAD54L2	TOP1	9|9|7|4	29	7.25	4	5|13|12|10|2|0|4|3|3|3|0|0|8|8|12|13|16|15|4|4	0	0.71
RAD54L2	ATP1A1	5|5|12|7	29	7.25	4	18|13|8|7|16|11|10|11|10|9|13|10|8|10|11|10|11|11|15|13	0	0.71
RAD54L2	KIF2A	8|6|8|6	28	7	4	9|2|5|5|10|10|8|8|9|8|5|4|3|0|0|4|16|13|12|12	0	0.71
RAD54L2	NOL11	6|6|8|8	28	7	4	2|2|0|0|11|12|15|17|4|2|0|5|5|5|0|0|12|12|7|8	0	0.71
RAD54L2	BMS1	8|7|6|7	28	7	4	3|4|3|4|10|11|9|9|0|3|3|6|8|7|3|0|14|12|13|15	0	0.71
RAD54L2	CDC27	5|6|7|9	27	6.75	4	12|9|7|8|5|10|16|12|15|10|9|6|9|9|4|4|8|5|11|8	0	0.71
RAD54L2	SMARCA1	15|0|11|0	26	6.5	4	10|9|12|0|0|0|0|0|0|0|0|0|19|14|0|0|15|19|10|0	0	0.71
RAD54L2	RPL32	6|7|7|6	26	6.5	4	0|3|0|0|2|5|4|3|4|0|9|7|15|10|13|12|0|0|0|0	0	0.71
RAD54L2	BRIX1	6|7|5|8	26	6.5	4	8|5|9|6|0|3|3|0|4|0|13|7|17|13|4|4|0|0|0|0	0	0.71
RAD54L2	PNN	6|5|5|8	24	6	4	6|7|7|3|10|6|6|12|13|16|5|3|0|5|0|0|7|8|11|10	0	0.71
RAD54L2	DLD	4|4|8|8	24	6	4	10|6|15|8|14|11|7|9|0|5|13|11|0|3|0|6|0|0|3|0	0	0.71
RAD54L2	SAP18	8|4|5|5	22	5.5	4	3|0|0|0|3|0|0|0|0|0|0|2|3|3|0|0|20|21|7|8	0	0.71
RAD54L2	NVL	3|7|5|6	21	5.25	4	0|0|5|2|7|10|10|7|7|3|4|5|0|2|0|0|18|16|8|9	0	0.71
RAD54L2	PRPS1	11|0|3|5	19	4.75	4	0|0|12|0|6|6|0|0|0|4|11|15|7|7|16|13|0|0|0|7	0	0.71
RAD54L2	TBCB	5|5|4|3	17	4.25	4	4|0|0|2|3|5|7|4|3|5|0|0|0|0|5|5|11|13|12|12	0	0.71
RAD54L2	NUP98	3|3|4|7	17	4.25	4	5|5|5|3|3|7|8|10|5|11|4|13|14|10|0|0|12|13|4|7	0	0.71
RAD54L2	CSRP2	3|3|5|3	14	3.5	4	2|2|3|3|3|0|3|0|4|3|4|0|0|4|24|15|3|3|3|3	0	0.71
RAD54L2	LYAR	0|0|6|4	10	2.5	4	5|4|0|0|0|3|5|3|4|4|7|7|12|18|5|5|6|0|9|8	0	0.71
RAD54L2	CFL2	0|0|4|0	4	1	4	8|3|10|9|0|12|9|12|0|0|0|0|0|0|0|0|0|2|5|7	0	0.71
RAD54L2	U2SURP	68|78|84|89	319	79.75	4	34|33|20|28|36|42|39|37|38|43|20|19|25|24|13|10|37|36|50|55	0	0.72
RAD54L2	PRPF19	45|53|46|47	191	47.75	4	27|33|28|21|27|30|35|25|27|29|20|22|28|29|13|13|17|17|32|34	0	0.72
RAD54L2	CHAMP1	39|42|36|37	154	38.5	4	12|12|14|9|18|17|15|15|19|15|21|25|29|36|5|5|23|25|25|22	0	0.72
RAD54L2	CSNK2A1	33|34|41|33	141	35.25	4	10|13|11|6|14|17|17|11|16|14|16|12|16|12|8|7|30|21|33|30	0	0.72
RAD54L2	DIDO1	34|32|34|35	135	33.75	4	15|15|15|11|21|21|19|17|14|17|21|22|31|32|0|0|7|11|10|14	0	0.72
RAD54L2	U2AF2	37|33|28|26	124	31	4	21|13|17|21|26|29|26|23|17|12|22|20|16|20|25|29|8|7|26|23	0	0.72
RAD54L2	PPIA	27|31|33|33	124	31	4	13|9|13|13|19|19|19|17|26|29|12|12|14|13|16|17|13|13|23|22	0	0.72
RAD54L2	DNAJA2	19|23|23|30	95	23.75	4	6|12|4|3|24|25|22|14|17|20|7|11|4|9|8|12|8|8|13|23	0	0.72
RAD54L2	C19orf29	24|24|23|21	92	23	4	4|0|0|0|8|5|6|8|4|3|0|3|4|0|0|0|14|14|31|26	0	0.72
RAD54L2	RBM17	23|22|23|20	88	22	4	2|5|4|5|17|15|14|23|9|11|11|9|12|10|14|7|25|18|17|19	0	0.72
RAD54L2	PRDX3	23|18|20|21	82	20.5	4	7|8|13|5|9|8|7|7|12|15|18|22|22|20|10|8|9|8|13|11	0	0.72
RAD54L2	HNRNPH2	16|19|17|21	73	18.25	4	26|21|16|18|9|13|15|13|16|16|0|0|0|0|0|0|15|17|15|18	0	0.72
RAD54L2	TUBB6	15|20|19|15	69	17.25	4	10|11|14|15|6|9|14|10|6|6|13|24|13|12|17|25|4|4|9|7	0	0.72
RAD54L2	PPM1G	15|15|14|17	61	15.25	4	10|5|8|4|13|13|12|16|12|11|0|0|0|0|10|10|18|17|22|13	0	0.72
RAD54L2	ECH1	15|11|16|15	57	14.25	4	22|19|15|14|6|7|7|11|18|12|14|14|10|6|9|11|0|0|0|0	0	0.72
RAD54L2	ZC3H11A	12|15|14|13	54	13.5	4	3|3|7|6|13|14|11|14|11|7|13|11|14|14|0|3|23|20|15|13	0	0.72
RAD54L2	NUP205	14|13|11|16	54	13.5	4	12|8|12|14|12|12|16|11|10|10|17|18|20|20|7|4|4|3|9|8	0	0.72
RAD54L2	RNPS1	13|13|11|15	52	13	4	14|11|11|9|16|13|17|15|11|12|16|13|16|15|13|14|21|17|19|17	0	0.72
RAD54L2	EIF2S3	18|12|10|10	50	12.5	4	12|13|10|13|14|16|15|12|15|17|10|8|9|8|22|14|13|14|20|19	0	0.72
RAD54L2	LIG3	12|12|14|9	47	11.75	4	6|4|0|4|7|4|6|5|10|5|3|4|8|4|3|4|19|17|17|18	0	0.72
RAD54L2	RAB5C	11|12|10|10	43	10.75	4	7|5|8|4|3|6|6|3|7|5|11|8|19|15|14|18|5|7|3|5	0	0.72
RAD54L2	NUP107	11|11|10|9	41	10.25	4	8|10|6|4|14|14|12|13|17|14|5|8|6|6|2|0|12|11|17|16	0	0.72
RAD54L2	BUB3	10|9|10|11	40	10	4	8|8|10|8|12|7|12|10|13|12|5|6|8|8|18|13|12|9|17|16	0	0.72
RAD54L2	ERLIN2	12|7|12|9	40	10	4	7|6|13|9|9|17|19|16|8|10|15|7|8|9|11|9|4|0|4|5	0	0.72
RAD54L2	PHAX	10|10|10|9	39	9.75	4	5|6|4|0|7|8|5|4|3|0|0|2|0|0|7|4|23|14|12|15	0	0.72
RAD54L2	CUL4A	10|8|11|9	38	9.5	4	10|10|12|12|15|12|16|15|8|10|6|5|16|8|0|0|5|2|14|0	0	0.72
RAD54L2	HSD17B12	10|9|7|11	37	9.25	4	6|4|6|7|14|11|12|11|10|8|18|16|15|17|12|14|8|8|6|5	0	0.72
RAD54L2	PFN2	10|8|8|10	36	9	4	10|6|6|5|6|5|7|7|9|6|12|13|10|5|20|16|3|4|5|6	0	0.72
RAD54L2	DPM1	7|8|8|11	34	8.5	4	0|4|7|6|10|16|9|10|7|8|19|13|18|13|4|9|6|6|6|0	0	0.72
RAD54L2	PSMC6	7|8|11|7	33	8.25	4	6|8|7|5|14|9|10|15|19|16|3|0|0|0|5|4|11|5|7|7	0	0.72
RAD54L2	TXN	9|9|6|8	32	8	4	5|0|6|8|9|4|11|8|5|7|12|7|7|7|19|18|7|0|4|5	0	0.72
RAD54L2	ESF1	9|8|8|6	31	7.75	4	0|0|0|0|3|5|0|4|0|0|0|4|0|0|0|0|23|22|10|8	0	0.72
RAD54L2	RPS27A	0|0|0|29	29	7.25	4	5|0|4|8|24|0|23|23|0|12|0|0|0|24|0|0|12|13|11|0	0	0.72
RAD54L2	CSTB	8|6|7|6	27	6.75	4	5|0|3|3|4|5|0|5|6|5|17|10|14|14|11|12|0|0|2|0	0	0.72
RAD54L2	SF3B4	5|5|11|6	27	6.75	4	9|10|5|4|11|8|7|0|7|3|11|4|4|9|0|0|0|0|23|17	0	0.72
RAD54L2	RPA3	6|8|4|8	26	6.5	4	3|6|6|6|9|8|7|6|8|10|8|2|3|7|0|0|4|5|22|17	0	0.72
RAD54L2	MNAT1	7|6|5|8	26	6.5	4	0|0|0|0|0|0|0|0|0|0|0|0|0|0|0|0|7|8|22|20	0	0.72
RAD54L2	SSR4	6|7|6|6	25	6.25	4	5|5|9|0|3|5|6|4|8|4|20|17|7|9|9|8|2|2|5|5	0	0.72
RAD54L2	H2AFZ	5|6|5|7	23	5.75	4	6|4|5|5|4|5|0|4|4|5|0|0|0|0|10|35|0|0|0|4	0	0.72
RAD54L2	RPL19	12|11|0|0	23	5.75	4	0|0|0|0|17|12|16|0|11|7|0|0|0|0|17|16|16|15|18|13	0	0.72
RAD54L2	KIAA1704	0|4|4|4	12	3	4	0|0|0|2|4|0|2|2|3|3|0|0|0|0|0|0|16|16|10|7	0	0.72
RAD54L2	KBTBD6	0|2|3|0	5	1.25	4	0|0|0|0|0|0|0|0|2|2|0|0|0|0|0|0|13|14|8|11	0	0.72
RAD54L2	ABI1	0|0|5|0	5	1.25	4	6|3|3|0|4|6|0|2|13|14|0|0|0|0|0|0|7|7|11|12	0	0.72
RAD54L2	BRD4	46|49|49|46	190	47.5	4	19|19|15|14|19|28|22|27|24|27|31|31|40|34|8|6|14|10|13|8	0	0.73
RAD54L2	TFIP11	33|36|39|35	143	35.75	4	6|6|8|7|17|9|18|8|19|12|9|14|18|11|0|0|42|36|25|19	0	0.73
RAD54L2	SART3	31|32|35|35	133	33.25	4	22|21|23|14|19|22|17|25|25|20|17|14|18|16|20|13|34|26|24|22	0	0.73
RAD54L2	RPN1	27|26|24|23	100	25	4	21|19|22|9|22|32|21|18|17|14|21|22|23|25|16|17|11|12|14|21	0	0.73
RAD54L2	SURF4	23|23|27|22	95	23.75	4	28|21|22|18|20|9|9|14|22|19|21|17|23|17|0|0|16|12|26|20	0	0.73
RAD54L2	BAZ1A	23|19|23|24	89	22.25	4	15|16|7|6|13|12|17|19|16|18|12|7|17|18|4|4|26|19|27|25	0	0.73
RAD54L2	MCM5	23|20|24|21	88	22	4	13|18|12|3|20|21|18|30|19|20|11|10|10|10|17|20|12|12|19|19	0	0.73
RAD54L2	RPS17	22|19|22|23	86	21.5	4	15|12|10|11|16|12|10|11|28|20|0|0|5|0|13|20|11|7|23|25	0	0.73
RAD54L2	RPL24	23|21|20|22	86	21.5	4	17|12|20|22|17|16|16|16|15|16|22|19|17|22|23|23|19|16|14|13	0	0.73
RAD54L2	NUP133	19|21|21|22	83	20.75	4	11|8|8|6|22|21|23|19|23|19|9|11|17|21|9|9|21|18|25|21	0	0.73
RAD54L2	HNRPDL	19|17|20|21	77	19.25	4	11|10|10|16|17|20|23|23|17|19|17|19|23|23|22|23|10|15|17|15	0	0.73
RAD54L2	RECQL	20|16|20|19	75	18.75	4	9|12|5|9|13|7|9|6|3|5|12|9|13|4|33|31|7|8|8|5	0	0.73
RAD54L2	SON	16|19|19|21	75	18.75	4	12|6|15|11|9|6|11|10|21|18|10|10|29|16|5|3|13|12|22|14	0	0.73
RAD54L2	FARSA	20|19|20|15	74	18.5	4	21|18|20|15|19|24|21|18|14|10|20|21|21|11|18|21|16|14|13|14	0	0.73
RAD54L2	DNAJA3	15|17|20|18	70	17.5	4	22|23|18|21|14|14|13|22|11|12|15|19|15|18|12|15|7|5|6|4	0	0.73
RAD54L2	KRT1	12|11|23|24	70	17.5	4	7|4|10|9|10|8|8|11|27|31|8|12|19|17|0|0|4|6|0|0	0	0.73
RAD54L2	RPL10A	18|16|18|15	67	16.75	4	17|13|18|18|14|15|22|19|12|12|12|13|10|10|26|21|3|2|8|5	0	0.73
RAD54L2	FKBP4	14|19|14|14	61	15.25	4	10|10|14|7|13|14|17|18|15|16|0|4|0|0|0|3|21|22|17|25	0	0.73
RAD54L2	PFDN5	11|17|11|18	57	14.25	4	8|11|5|4|9|15|17|17|19|17|0|5|2|0|4|2|15|13|23|24	0	0.73
RAD54L2	GNL2	14|14|12|9	49	12.25	4	12|11|12|10|10|9|8|11|6|8|8|11|17|13|7|8|20|26|17|18	0	0.73
RAD54L2	SMC2	12|9|15|12	48	12	4	11|12|18|15|15|19|10|21|21|21|10|7|4|7|16|17|19|15|11|9	0	0.73
RAD54L2	NUP50	9|14|11|14	48	12	4	13|9|4|8|10|16|12|8|13|18|4|6|4|9|7|5|17|19|20|18	0	0.73
RAD54L2	PCMT1	10|12|11|15	48	12	4	14|8|13|9|15|19|20|15|21|15|14|11|12|8|14|12|12|11|14|17	0	0.73
RAD54L2	RFC4	11|9|10|16	46	11.5	4	7|9|6|0|13|11|8|8|12|14|4|6|0|0|0|4|16|12|26|22	0	0.73
RAD54L2	NOP56	13|11|15|7	46	11.5	4	17|8|15|12|12|12|21|13|11|13|13|14|18|23|5|7|19|17|13|13	0	0.73
RAD54L2	FEN1	11|8|14|12	45	11.25	4	0|0|6|6|4|8|12|5|7|6|2|4|0|0|12|11|24|20|11|17	0	0.73
RAD54L2	TCEB3	12|9|11|12	44	11	4	2|0|2|0|9|5|8|5|5|7|4|0|2|4|5|2|11|13|23|27	0	0.73
RAD54L2	PRPF3	9|11|12|11	43	10.75	4	3|3|6|4|5|8|6|9|7|10|6|6|8|10|6|4|24|23|15|14	0	0.73
RAD54L2	FARSB	9|9|14|10	42	10.5	4	6|8|9|4|14|14|12|17|9|9|14|25|17|15|10|9|7|4|10|10	0	0.73
RAD54L2	RPL27	10|8|13|11	42	10.5	4	11|13|10|14|7|8|8|9|6|9|8|12|8|11|25|25|4|6|6|6	0	0.73
RAD54L2	NPEPPS	11|8|12|10	41	10.25	4	9|9|13|14|13|15|14|15|11|15|14|26|5|3|10|11|6|4|11|9	0	0.73
RAD54L2	CDK2	10|10|11|9	40	10	4	8|11|9|9|13|12|12|12|10|10|0|0|0|0|7|10|22|20|14|14	0	0.73
RAD54L2	SNRPE	11|11|9|8	39	9.75	4	10|6|9|5|9|8|10|12|9|7|5|7|0|7|11|11|16|11|26|17	0	0.73
RAD54L2	RPS27	10|10|8|8	36	9	4	9|10|10|13|0|0|7|0|10|0|0|0|0|0|20|20|12|14|0|8	0	0.73
RAD54L2	PCNP	7|8|6|8	29	7.25	4	4|3|3|4|5|7|6|6|7|7|2|0|0|0|15|13|20|14|9|13	0	0.73
RAD54L2	IPO9	9|7|6|6	28	7	4	9|7|6|10|14|15|20|21|5|7|9|7|0|0|0|3|7|6|6|9	0	0.73
RAD54L2	NDUFA10	7|6|8|7	28	7	4	6|0|8|6|6|9|7|8|4|6|17|18|13|16|6|7|0|2|0|0	0	0.73
RAD54L2	ATAD3A	9|4|11|4	28	7	4	7|12|7|6|7|10|10|11|5|5|16|15|23|16|5|7|4|5|0|7	0	0.73
RAD54L2	ASS1	5|7|6|5	23	5.75	4	2|0|5|3|11|15|11|9|5|4|21|15|7|4|3|2|0|3|4|7	0	0.73
RAD54L2	ZC3H14	5|4|6|6	21	5.25	4	3|0|2|0|6|5|4|3|3|2|0|0|0|0|0|0|22|19|11|11	0	0.73
RAD54L2	PPME1	5|4|8|4	21	5.25	4	3|2|2|3|11|9|15|10|6|5|5|5|3|3|0|0|15|5|21|17	0	0.73
RAD54L2	CTNND1	8|2|8|2	20	5	4	4|4|6|2|8|5|8|7|11|10|0|2|0|0|0|3|20|19|16|14	0	0.73
RAD54L2	GTF2E1	0|5|7|6	18	4.5	4	0|0|0|0|5|4|7|7|6|4|0|0|0|0|0|3|14|17|14|21	0	0.73
RAD54L2	PPWD1	4|6|3|4	17	4.25	4	0|0|0|0|2|5|0|5|0|3|0|0|0|0|0|0|18|18|17|11	0	0.73
RAD54L2	AIFM1	4|0|3|0	7	1.75	4	0|0|0|0|0|6|8|5|0|0|11|0|0|0|18|17|0|0|0|0	0	0.73
RAD54L2	FLNC	0|0|6|0	6	1.5	4	0|0|0|0|0|0|0|0|0|0|0|15|24|25|0|0|0|0|0|0	0	0.73
RAD54L2	HCFC1	215|212|219|213	859	214.75	4	65|52|61|59|97|106|103|114|101|99|57|61|70|75|34|37|56|49|85|94	0	0.74
RAD54L2	TOX4	86|84|82|86	338	84.5	4	27|22|29|32|33|37|49|39|43|51|35|29|42|43|35|40|37|37|54|60	0	0.74
RAD54L2	HIST1H2AA	53|56|57|0	166	41.5	4	38|0|0|0|0|0|36|40|0|0|24|26|37|38|0|0|0|0|29|0	0	0.74
RAD54L2	MCM3	34|34|36|41	145	36.25	4	22|17|11|10|22|30|23|26|25|27|9|16|8|10|23|13|17|17|31|40	0	0.74
RAD54L2	CBX3	35|35|35|30	135	33.75	4	9|14|11|8|20|20|18|17|14|12|8|6|7|9|13|9|33|32|26|29	0	0.74
RAD54L2	GTF2F1	29|29|32|33	123	30.75	4	8|5|8|6|25|20|21|20|15|17|7|8|4|6|16|16|34|27|30|34	0	0.74
RAD54L2	DNMT1	25|29|35|30	119	29.75	4	13|14|15|11|21|24|24|25|16|17|10|9|6|6|14|16|18|18|40|38	0	0.74
RAD54L2	MSH2	28|27|27|26	108	27	4	7|11|8|6|15|18|24|13|22|24|6|9|8|5|8|9|21|15|34|31	0	0.74
RAD54L2	GTF2F2	28|25|28|20	101	25.25	4	7|7|7|7|14|12|13|9|7|8|4|5|0|2|6|7|28|23|31|28	0	0.74
RAD54L2	RBM39	24|23|23|30	100	25	4	16|9|12|12|27|22|29|30|12|14|14|20|12|14|19|21|18|21|29|32	0	0.74
RAD54L2	KHDRBS1	20|26|27|27	100	25	4	24|28|26|28|15|18|7|15|30|30|16|14|24|26|28|25|9|7|18|10	0	0.74
RAD54L2	CPSF6	24|23|29|23	99	24.75	4	18|15|24|8|18|18|15|20|16|17|24|16|15|15|23|22|35|29|27|22	0	0.74
RAD54L2	RBM10	26|21|22|26	95	23.75	4	9|10|7|7|22|26|16|22|19|20|10|12|18|13|0|0|30|11|24|30	0	0.74
RAD54L2	SART1	24|24|23|23	94	23.5	4	3|2|5|5|16|12|13|13|16|17|5|7|16|12|5|7|24|32|16|29	0	0.74
RAD54L2	XRN2	22|24|22|21	89	22.25	4	14|11|14|11|14|19|14|24|14|16|16|17|12|16|11|8|28|23|32|23	0	0.74
RAD54L2	CDC73	19|21|26|19	85	21.25	4	8|3|8|6|11|14|8|17|3|3|5|8|5|7|2|2|32|30|22|25	0	0.74
RAD54L2	SMC3	26|20|19|20	85	21.25	4	21|22|20|18|14|17|18|20|17|13|26|27|19|26|12|15|12|10|13|8	0	0.74
RAD54L2	YWHAE	17|21|21|25	84	21	4	19|17|13|17|12|22|24|17|25|29|7|8|14|14|9|11|25|26|32|26	0	0.74
RAD54L2	NUDT21	19|22|23|18	82	20.5	4	14|14|16|16|21|20|24|18|13|12|13|15|23|17|26|28|23|21|28|27	0	0.74
RAD54L2	RPL12	20|21|19|20	80	20	4	22|12|18|20|22|23|26|17|13|14|24|25|15|24|21|19|10|11|14|14	0	0.74
RAD54L2	FUS	16|19|21|22	78	19.5	4	19|12|13|10|20|16|17|21|22|19|15|13|12|11|32|29|18|17|23|22	0	0.74
RAD54L2	ACOT7	22|19|20|17	78	19.5	4	22|27|25|22|15|17|15|15|17|15|6|4|7|3|0|0|16|13|13|13	0	0.74
RAD54L2	HNRNPAB	20|18|19|17	74	18.5	4	22|24|11|16|13|16|11|13|12|10|17|17|15|18|25|24|5|6|13|9	0	0.74
RAD54L2	RPL21	20|18|19|16	73	18.25	4	26|27|24|27|12|14|10|10|12|17|6|5|7|8|19|19|7|6|7|13	0	0.74
RAD54L2	PSIP1	16|19|20|18	73	18.25	4	17|5|11|10|7|11|13|12|15|18|25|18|20|26|7|6|17|17|17|21	0	0.74
RAD54L2	HAT1	14|19|18|17	68	17	4	6|6|4|8|3|7|13|14|11|10|3|4|3|4|4|7|34|29|15|15	0	0.74
RAD54L2	PDIA6	18|20|13|16	67	16.75	4	27|13|21|21|24|17|20|25|26|27|18|15|19|19|16|17|15|11|14|21	0	0.74
RAD54L2	IK	16|19|14|16	65	16.25	4	5|3|7|9|14|11|12|12|4|7|4|6|6|6|0|0|26|21|30|26	0	0.74
RAD54L2	ABCE1	16|14|17|17	64	16	4	19|18|10|9|13|14|13|11|19|12|10|13|15|15|12|15|22|23|29|23	0	0.74
RAD54L2	COPA	19|14|14|15	62	15.5	4	20|17|22|17|23|21|22|24|14|17|4|2|5|6|14|11|15|16|14|13	0	0.74
RAD54L2	SERPINH1	17|17|13|15	62	15.5	4	14|10|13|12|16|17|19|20|18|22|23|25|26|24|17|9|8|7|14|11	0	0.74
RAD54L2	RPS15	0|30|0|32	62	15.5	4	19|14|17|15|38|0|30|29|26|30|17|13|0|0|11|9|10|10|26|27	0	0.74
RAD54L2	HSD17B10	17|16|12|16	61	15.25	4	26|16|20|22|15|22|19|20|14|16|17|12|13|17|14|14|0|3|18|21	0	0.74
RAD54L2	RBM14	20|13|15|10	58	14.5	4	23|21|26|22|11|17|18|15|7|11|13|14|11|10|24|21|8|3|3|4	0	0.74
RAD54L2	RPL13	12|15|15|15	57	14.25	4	11|13|11|10|12|7|10|9|12|14|11|12|12|11|33|33|15|13|11|11	0	0.74
RAD54L2	UBB	19|24|13|0	56	14	4	0|5|0|0|0|15|0|0|15|0|24|22|31|0|24|21|0|0|0|11	0	0.74
RAD54L2	RPP30	10|14|15|17	56	14	4	9|3|3|6|19|25|26|16|12|16|6|9|9|6|4|4|10|10|22|19	0	0.74
RAD54L2	LRRC59	10|12|16|18	56	14	4	13|12|14|12|13|20|23|25|9|9|15|9|18|10|27|27|7|4|12|16	0	0.74
RAD54L2	PSMC1	12|11|14|16	53	13.25	4	12|9|14|15|20|19|19|22|21|24|9|9|4|6|5|6|6|3|9|7	0	0.74
RAD54L2	RAB1B	19|10|11|10	50	12.5	4	15|12|12|22|13|13|14|10|27|0|12|0|8|8|22|26|2|16|0|14	0	0.74
RAD54L2	DHX16	15|12|10|11	48	12	4	6|4|0|3|9|7|6|6|0|3|2|5|0|0|0|0|24|30|13|18	0	0.74
RAD54L2	SHMT2	13|12|10|12	47	11.75	4	14|15|13|9|4|8|10|5|4|0|19|13|25|29|11|13|6|10|11|11	0	0.74
RAD54L2	RPS26	10|11|10|14	45	11.25	4	13|10|13|10|0|0|0|0|10|9|0|9|7|9|30|27|12|11|10|8	0	0.74
RAD54L2	CPSF2	11|8|12|12	43	10.75	4	8|7|3|4|9|13|10|17|25|23|5|9|8|9|0|0|16|16|20|16	0	0.74
RAD54L2	HIST1H3F	8|11|11|9	39	9.75	4	0|0|9|6|5|6|6|5|5|5|6|6|14|13|30|28|0|0|0|8	0	0.74
RAD54L2	EIF3D	8|6|10|9	33	8.25	4	9|4|8|8|4|6|7|8|15|12|5|5|0|0|3|0|19|23|17|16	0	0.74
RAD54L2	AP1B1	9|6|4|7	26	6.5	4	9|8|16|12|16|14|18|13|18|19|0|0|0|0|0|0|0|0|15|13	0	0.74
RAD54L2	MFAP1	7|7|5|6	25	6.25	4	0|0|0|0|0|3|4|4|2|2|0|0|4|0|0|0|27|20|13|15	0	0.74
RAD54L2	ZCCHC8	108|114|102|105	429	107.25	4	38|33|35|39|50|53|60|66|65|66|69|63|68|66|19|13|9|7|12|17	0	0.75
RAD54L2	PPP2R2A	50|42|44|47	183	45.75	4	30|23|21|19|29|10|31|33|44|43|15|22|14|18|25|26|16|18|43|40	0	0.75
RAD54L2	ORC2	45|50|46|42	183	45.75	4	8|12|11|10|32|24|30|23|20|20|27|19|18|17|5|5|32|38|57|54	0	0.75
RAD54L2	HSPH1	39|44|48|46	177	44.25	4	15|12|16|16|36|41|41|39|34|38|6|7|6|8|4|5|42|42|42|33	0	0.75
RAD54L2	MDC1	47|44|40|43	174	43.5	4	29|25|44|27|18|19|18|18|21|26|17|18|34|48|0|0|33|32|37|36	0	0.75
RAD54L2	ILF2	45|42|39|46	172	43	4	42|43|38|22|35|40|42|42|36|35|29|26|34|38|46|38|28|25|33|25	0	0.75
RAD54L2	SF3A1	42|36|43|41	162	40.5	4	22|17|18|17|30|25|37|25|39|37|19|13|14|15|9|13|31|26|41|42	0	0.75
RAD54L2	NUMA1	37|38|39|41	155	38.75	4	16|13|15|16|29|19|25|27|29|31|14|21|44|51|5|5|17|24|28|26	0	0.75
RAD54L2	TOP2A	35|36|39|36	146	36.5	4	19|8|13|8|8|6|7|7|13|9|10|11|26|26|3|4|60|51|25|20	0	0.75
RAD54L2	RPA1	39|37|37|32	145	36.25	4	15|9|14|11|21|21|12|18|28|22|4|7|0|6|9|17|48|44|32|35	0	0.75
RAD54L2	SAP30BP	36|39|35|33	143	35.75	4	8|11|8|8|26|25|26|34|18|14|11|15|12|11|26|25|37|34|29|35	0	0.75
RAD54L2	SUGP2	39|31|40|31	141	35.25	4	24|25|20|15|30|31|31|29|22|25|21|18|27|24|3|3|22|21|51|47	0	0.75
RAD54L2	XRCC5	40|30|31|32	133	33.25	4	37|28|35|15|35|28|41|26|39|32|20|24|24|25|20|18|18|13|32|29	0	0.75
RAD54L2	SNW1	32|35|35|31	133	33.25	4	12|11|15|12|15|18|18|20|20|17|4|0|4|6|5|5|33|42|36|36	0	0.75
RAD54L2	CXorf56	31|37|30|31	129	32.25	4	8|6|9|6|11|14|16|15|11|10|8|9|8|5|12|14|39|38|38|29	0	0.75
RAD54L2	NUP153	32|30|35|31	128	32	4	25|19|25|29|31|33|31|42|34|36|16|18|33|30|16|13|20|18|30|33	0	0.75
RAD54L2	HNRNPC	34|31|30|33	128	32	4	25|23|23|18|30|26|28|28|23|25|30|34|38|33|40|33|15|8|17|19	0	0.75
RAD54L2	NOP58	30|32|30|30	122	30.5	4	17|12|17|18|25|28|24|29|24|25|36|34|44|31|13|10|26|24|22|20	0	0.75
RAD54L2	RCC2	26|34|28|32	120	30	4	24|20|15|13|19|18|18|19|26|25|17|23|20|24|32|37|34|28|34|34	0	0.75
RAD54L2	MSH6	32|32|29|27	120	30	4	13|12|9|9|15|29|24|19|17|15|10|14|12|10|13|19|32|25|36|33	0	0.75
RAD54L2	GMPS	31|27|31|29	118	29.5	4	20|19|17|25|21|37|31|32|25|28|12|13|8|13|12|10|33|34|41|35	0	0.75
RAD54L2	GNL3	26|26|30|31	113	28.25	4	22|25|30|20|27|24|28|22|23|23|31|24|27|32|36|30|24|19|27|32	0	0.75
RAD54L2	RPL7	29|27|27|26	109	27.25	4	26|26|36|29|28|30|27|28|26|24|20|26|12|14|34|33|29|32|20|17	0	0.75
RAD54L2	XPO1	30|26|23|24	103	25.75	4	24|22|16|20|21|32|28|31|28|33|34|35|22|21|2|4|6|5|22|22	0	0.75
RAD54L2	XPOT	27|21|26|29	103	25.75	4	20|20|25|30|27|30|31|35|13|18|13|11|9|6|12|16|16|10|15|18	0	0.75
RAD54L2	PSPC1	22|28|24|28	102	25.5	4	17|10|19|21|20|23|31|26|27|29|13|15|15|15|27|26|36|38|36|35	0	0.75
RAD54L2	SLC25A13	31|20|25|26	102	25.5	4	18|24|21|24|33|32|25|30|19|22|20|31|21|25|15|13|9|12|17|15	0	0.75
RAD54L2	H2AFY	22|27|24|27	100	25	4	18|14|18|16|21|19|18|21|19|21|30|21|40|40|24|21|6|7|16|13	0	0.75
RAD54L2	PHGDH	29|23|26|22	100	25	4	32|31|36|29|24|29|25|31|28|36|27|23|24|18|27|28|11|12|22|23	0	0.75
RAD54L2	CAD	25|22|27|24	98	24.5	4	26|18|28|17|31|34|35|35|20|19|35|27|28|21|24|28|9|3|13|14	0	0.75
RAD54L2	RPLP0	23|25|23|25	96	24	4	11|13|19|18|23|28|28|25|21|20|24|23|18|22|38|35|12|10|15|18	0	0.75
RAD54L2	NSUN2	25|25|26|20	96	24	4	21|23|25|20|30|22|18|21|17|17|27|32|18|14|25|29|30|23|22|14	0	0.75
RAD54L2	PSMC3	19|24|25|21	89	22.25	4	19|20|21|25|21|25|18|20|37|41|10|12|7|12|6|6|10|5|10|12	0	0.75
RAD54L2	HNRNPD	20|21|24|22	87	21.75	4	20|23|18|12|26|20|24|29|20|23|20|22|26|23|32|35|19|21|23|25	0	0.75
RAD54L2	MCM6	21|18|18|20	77	19.25	4	16|9|8|14|28|26|32|29|15|9|16|23|8|13|11|19|20|17|18|17	0	0.75
RAD54L2	NME1-NME2	20|18|20|19	77	19.25	4	13|10|13|11|28|28|31|28|20|27|11|9|16|14|0|0|0|0|24|29	0	0.75
RAD54L2	RSL1D1	20|17|20|18	75	18.75	4	22|26|18|20|14|12|15|14|7|9|13|17|29|32|12|15|15|9|3|7	0	0.75
RAD54L2	TOMM22	16|22|19|18	75	18.75	4	12|24|38|32|32|29|28|28|15|16|28|28|15|17|23|15|14|13|17|15	0	0.75
RAD54L2	BCLAF1	23|17|19|12	71	17.75	4	20|20|18|16|23|28|28|21|7|10|18|11|22|17|25|28|41|35|25|25	0	0.75
RAD54L2	SUPT16H	20|18|17|14	69	17.25	4	16|11|16|12|18|17|9|11|11|12|8|7|8|10|17|17|44|46|16|15	0	0.75
RAD54L2	CKAP4	14|11|15|19	59	14.75	4	17|14|16|13|17|27|21|24|17|14|11|13|16|12|28|29|12|13|7|9	0	0.75
RAD54L2	PPIL4	15|19|15|10	59	14.75	4	2|4|0|2|7|10|15|11|8|5|4|3|2|2|4|4|37|41|25|22	0	0.75
RAD54L2	ANP32E	13|14|13|12	52	13	4	8|5|2|0|9|11|8|12|3|4|6|0|0|0|8|7|31|25|32|26	0	0.75
RAD54L2	CPVL	14|13|11|13	51	12.75	4	17|15|13|16|19|20|14|14|7|8|33|21|24|28|0|3|4|5|6|7	0	0.75
RAD54L2	C11orf58	10|7|10|12	39	9.75	4	0|4|0|3|9|7|12|9|5|3|0|3|0|0|10|15|30|33|20|23	0	0.75
RAD54L2	SUB1	9|9|8|10	36	9	4	4|3|3|2|8|9|8|8|5|4|0|3|4|5|7|7|29|28|21|19	0	0.75
RAD54L2	SAV_STRAV	505|486|574|583	2148	537	4	0|0|0|0|0|0|0|0|342|323|0|0|0|0|0|0|0|0|103|112	0	0.76
RAD54L2	CHD4	206|208|212|225	851	212.75	4	79|63|71|72|104|105|107|111|95|96|82|68|66|71|31|37|96|71|121|122	0	0.76
RAD54L2	PPP1R10	83|83|89|89	344	86	4	43|37|48|49|58|67|71|56|43|51|38|37|40|49|32|26|51|50|54|56	0	0.76
RAD54L2	SKIV2L2	82|79|86|83	330	82.5	4	35|34|38|33|46|61|46|50|48|40|80|64|64|70|16|17|17|20|28|23	0	0.76
RAD54L2	DDX5	82|79|77|77	315	78.75	4	54|46|50|47|68|69|58|67|52|56|46|52|42|62|78|74|46|42|60|71	0	0.76
RAD54L2	EFTUD2	77|66|82|76	301	75.25	4	48|50|51|40|71|70|73|60|86|75|36|43|46|56|27|29|65|54|71|65	0	0.76
RAD54L2	XRCC6	60|64|61|62	247	61.75	4	51|53|58|43|40|48|41|38|50|63|58|63|54|58|49|50|27|27|61|61	0	0.76
RAD54L2	DHX15	66|61|60|60	247	61.75	4	39|37|38|29|45|41|46|47|57|43|43|34|60|52|54|54|60|54|50|60	0	0.76
RAD54L2	SMEK1	62|59|62|64	247	61.75	4	17|21|15|12|44|40|43|39|32|34|16|23|15|10|10|9|58|53|55|61	0	0.76
RAD54L2	HNRNPH1	59|57|69|61	246	61.5	4	67|61|52|59|39|49|50|58|56|59|43|35|50|45|35|37|51|57|59|50	0	0.76
RAD54L2	XAB2	65|58|59|55	237	59.25	4	10|10|7|5|14|16|20|24|23|25|7|4|9|7|2|0|48|50|66|58	0	0.76
RAD54L2	LRRC49	48|54|55|59	216	54	4	39|42|40|28|37|35|47|36|55|54|29|28|34|31|0|0|0|0|0|2	0	0.76
RAD54L2	RIF1	47|54|54|50	205	51.25	4	22|13|22|21|35|27|30|37|31|25|37|36|65|58|8|7|27|23|31|31	0	0.76
RAD54L2	HNRNPA1	42|46|53|48	189	47.25	4	31|27|28|32|30|35|41|35|36|40|45|47|55|60|56|52|57|52|39|37	0	0.76
RAD54L2	PTPLAD1	44|49|38|48	179	44.75	4	23|18|23|15|24|30|27|32|37|36|43|49|66|58|20|24|11|13|33|32	0	0.76
RAD54L2	SF1	48|47|42|42	179	44.75	4	25|23|32|23|27|22|30|27|25|30|5|11|9|5|10|13|48|44|45|56	0	0.76
RAD54L2	ATP2A2	44|41|46|46	177	44.25	4	40|31|24|21|52|57|55|40|60|54|52|66|38|48|30|28|38|32|39|43	0	0.76
RAD54L2	PRDX2	41|43|47|44	175	43.75	4	39|39|23|21|37|41|38|43|38|34|34|35|30|37|51|60|31|26|41|38	0	0.76
RAD54L2	NCL	43|47|40|42	172	43	4	47|47|39|36|31|50|55|51|49|46|43|37|50|37|50|46|52|48|49|57	0	0.76
RAD54L2	PPP2R1A	45|40|44|43	172	43	4	31|32|22|28|36|42|36|37|46|52|21|11|6|14|0|0|13|14|53|52	0	0.76
RAD54L2	TPX2	43|43|38|42	166	41.5	4	13|16|9|16|17|20|16|18|7|5|27|27|35|43|15|17|52|37|39|43	0	0.76
RAD54L2	RPS9	38|40|40|41	159	39.75	4	32|29|31|34|29|35|38|35|32|37|41|40|45|35|41|38|24|14|31|24	0	0.76
RAD54L2	CAND1	37|36|47|39	159	39.75	4	48|44|52|45|49|48|41|45|49|43|55|46|35|33|28|27|22|14|38|43	0	0.76
RAD54L2	HNRNPF	39|36|40|43	158	39.5	4	42|38|31|34|30|35|31|45|36|40|37|26|32|34|20|18|33|35|56|56	0	0.76
RAD54L2	LRWD1	40|39|39|38	156	39	4	16|8|16|12|21|32|31|23|21|21|16|16|7|6|16|19|42|42|46|43	0	0.76
RAD54L2	MCM4	37|37|39|40	153	38.25	4	27|15|18|22|46|45|47|43|33|31|28|29|24|20|14|11|32|29|31|38	0	0.76
RAD54L2	MCM7	40|37|33|34	144	36	4	31|28|33|21|44|44|56|50|31|30|53|46|28|34|51|49|22|25|19|24	0	0.76
RAD54L2	WAPAL	35|35|34|36	140	35	4	20|19|18|10|30|17|22|19|20|19|8|7|7|6|8|10|34|34|47|45	0	0.76
RAD54L2	RPS15A	35|31|36|33	135	33.75	4	12|19|22|15|25|25|32|26|36|39|42|36|48|51|20|24|21|16|30|30	0	0.76
RAD54L2	RPL3	37|30|29|34	130	32.5	4	30|37|31|26|23|27|31|25|28|31|24|33|29|28|52|59|21|20|19|22	0	0.76
RAD54L2	IPO7	32|31|32|34	129	32.25	4	27|29|37|30|41|41|36|42|34|30|28|20|28|22|18|21|16|10|29|32	0	0.76
RAD54L2	CLTC	33|33|32|30	128	32	4	47|37|36|34|22|24|23|23|41|44|9|16|13|21|12|10|8|9|25|33	0	0.76
RAD54L2	RPL17	35|29|33|29	126	31.5	4	24|21|20|21|24|30|28|27|22|16|32|27|42|32|43|45|10|7|15|21	0	0.76
RAD54L2	GPATCH1	33|30|28|33	124	31	4	15|15|11|9|44|42|32|38|30|39|2|4|4|5|4|11|23|26|27|41	0	0.76
RAD54L2	SF3B2	31|32|28|33	124	31	4	23|20|25|15|24|25|23|19|42|45|11|15|17|22|24|23|16|13|41|39	0	0.76
RAD54L2	MATR3	32|35|27|29	123	30.75	4	19|30|21|25|18|38|35|25|48|50|29|31|31|40|24|27|28|20|41|46	0	0.76
RAD54L2	TUBB4B	28|36|31|27	122	30.5	4	17|17|0|9|34|16|46|39|15|28|24|43|41|6|0|0|26|23|26|32	0	0.76
RAD54L2	TMPO	35|26|31|28	120	30	4	23|23|20|17|48|49|44|40|36|35|20|21|16|28|24|30|50|57|57|57	0	0.76
RAD54L2	DDX1	24|31|29|34	118	29.5	4	43|37|37|29|37|35|31|31|60|64|18|18|15|9|34|28|20|15|45|42	0	0.76
RAD54L2	THOC2	27|27|33|30	117	29.25	4	29|19|26|19|26|24|29|31|32|22|25|32|43|37|23|18|27|25|41|34	0	0.76
RAD54L2	RDBP	27|27|33|28	115	28.75	4	6|5|5|5|16|15|11|11|8|10|3|2|0|2|15|19|46|38|38|39	0	0.76
RAD54L2	WDR70	33|25|25|25	108	27	4	8|7|11|9|15|13|16|18|18|16|5|3|2|2|24|15|49|50|39|36	0	0.76
RAD54L2	EEF1G	28|24|23|30	105	26.25	4	18|15|15|16|47|41|52|51|28|28|30|30|25|25|39|35|16|20|34|32	0	0.76
RAD54L2	UBA1	24|29|27|22	102	25.5	4	12|14|18|12|31|41|41|35|32|30|9|11|7|5|7|9|37|32|38|32	0	0.76
RAD54L2	ANKRD17	19|23|24|25	91	22.75	4	26|25|30|19|16|19|30|27|40|40|15|20|16|18|19|23|26|22|34|31	0	0.76
RAD54L2	WDR36	15|27|23|22	87	21.75	4	7|13|7|6|24|18|15|17|18|12|13|9|15|21|3|4|47|41|51|46	0	0.76
RAD54L2	EIF5A	18|22|21|25	86	21.5	4	15|8|12|9|13|22|15|27|36|35|15|8|6|11|10|0|33|30|54|61	0	0.76
RAD54L2	EIF4A3	18|22|16|28	84	21	4	24|22|20|20|28|30|34|24|31|29|23|38|24|38|30|27|15|16|26|37	0	0.76
RAD54L2	ALYREF	20|22|23|18	83	20.75	4	21|19|22|19|24|25|22|21|19|10|28|21|16|16|35|48|26|15|18|26	0	0.76
RAD54L2	C22orf28	17|15|27|24	83	20.75	4	27|23|29|23|27|30|38|33|31|25|11|14|15|12|38|38|10|13|31|33	0	0.76
RAD54L2	GTF2E2	17|20|21|19	77	19.25	4	7|4|2|7|13|15|33|15|12|4|3|5|3|4|6|11|37|34|58|52	0	0.76
RAD54L2	SLC25A3	17|19|21|19	76	19	4	15|12|16|6|22|24|26|21|22|21|40|35|33|29|17|18|8|8|10|15	0	0.76
RAD54L2	TCERG1	16|20|17|16	69	17.25	4	8|13|11|7|21|20|15|19|16|16|7|17|10|13|12|8|33|34|35|36	0	0.76
RAD54L2	ACIN1	14|16|13|18	61	15.25	4	18|10|18|12|18|11|18|10|18|21|7|9|28|25|4|0|40|33|19|26	0	0.76
RAD54L2	DDX10	9|15|9|19	52	13	4	8|8|3|4|7|13|13|9|21|18|4|6|12|9|2|0|33|32|52|43	0	0.76
RAD54L2	BTF3	7|9|15|15	46	11.5	4	0|5|5|6|15|10|16|9|19|13|0|0|0|0|3|3|25|24|39|36	0	0.76
RAD54L2	TUBA1A	13|10|10|7	40	10	4	0|0|0|0|0|0|0|0|12|10|33|36|12|33|0|0|6|0|0|21	0	0.76
RAD54L2	NUCKS1	8|13|8|0	29	7.25	4	0|0|0|2|0|9|13|8|0|0|3|0|0|0|16|12|39|36|26|23	0	0.76
RAD54L2	HIST1H1C	0|0|0|17	17	4.25	4	9|0|8|0|15|18|0|0|23|25|33|27|33|38|0|0|14|20|19|24	0	0.76
RAD54L2	birA	1552|1659|1611|1670	6492	1623	4	1449|1581|1318|1377|3241|3322|3080|2995|1946|1866|2082|2253|2152|2242|2247|2201|2783|2730|2618|2637	0	0.77
RAD54L2	PC	1137|1161|1182|1176	4656	1164	4	1553|1526|1388|1362|1086|1122|1198|1116|1155|1093|1866|1898|1739|1795|1619|1660|166|174|288|268	0	0.77
RAD54L2	ACACA	55|1037|1071|1076	3239	809.75	4	1407|1336|50|86|841|769|866|917|930|848|908|906|831|732|822|792|84|82|214|212	0	0.77
RAD54L2	MCCC1	515|529|550|557	2151	537.75	4	1083|1056|772|725|578|594|690|631|462|446|2165|2165|1884|1926|713|695|51|49|99|95	0	0.77
RAD54L2	PCCA	482|499|510|498	1989	497.25	4	844|803|733|636|469|486|503|485|415|421|1296|1373|1245|1261|701|677|43|50|93|97	0	0.77
RAD54L2	FLNA	392|456|431|464	1743	435.75	4	1200|1118|1058|957|1862|1895|1967|1984|2091|2118|1157|1242|1424|1401|1944|1911|780|756|1421|1435	0	0.77
RAD54L2	PCCB	359|367|357|379	1462	365.5	4	697|684|497|471|351|360|414|383|310|311|869|936|858|853|512|504|67|65|77|71	0	0.77
RAD54L2	MCCC2	288|309|298|318	1213	303.25	4	404|389|386|374|361|342|389|333|279|260|809|780|699|655|537|525|27|22|67|90	0	0.77
RAD54L2	FASN	266|254|265|253	1038	259.5	4	940|883|878|751|1304|1176|1280|1198|1064|980|847|860|845|821|1363|1262|737|677|1130|991	0	0.77
RAD54L2	HSPA1B	251|257|258|260	1026	256.5	4	210|212|206|228|268|269|286|292|326|332|193|216|187|209|224|209|198|205|385|372	0	0.77
RAD54L2	TPR	227|215|244|242	928	232	4	92|79|87|73|173|160|157|159|191|189|77|85|108|124|60|59|56|47|89|93	0	0.77
RAD54L2	ACACB	185|178|179|195	737	184.25	4	269|251|237|222|159|167|187|178|166|147|234|247|197|166|155|157|0|0|4|2	0	0.77
RAD54L2	HSPA8	123|162|124|160	569	142.25	4	130|107|127|105|176|140|147|152|168|154|129|118|124|92|178|179|160|158|198|193	0	0.77
RAD54L2	SNRNP200	137|132|152|138	559	139.75	4	65|45|68|47|115|114|117|107|101|109|73|56|79|94|38|32|64|70|117|105	0	0.77
RAD54L2	PRPF8	130|135|139|140	544	136	4	83|79|83|67|110|103|93|101|137|117|66|68|98|99|48|51|55|51|133|128	0	0.77
RAD54L2	PRKDC	134|134|125|128	521	130.25	4	154|146|141|115|133|167|170|146|147|145|201|202|183|188|150|144|38|36|96|89	0	0.77
RAD54L2	HIST1H2BD	127|127|135|130	519	129.75	4	112|113|89|108|64|61|69|68|96|98|62|72|100|85|92|17|98|91|65|76	0	0.77
RAD54L2	HIST1H2BB	125|125|134|130	514	128.5	4	109|110|86|104|63|59|68|68|96|97|62|71|97|90|88|18|93|87|61|75	0	0.77
RAD54L2	ENO1	119|140|116|139	514	128.5	4	170|134|156|103|231|220|205|209|144|147|304|282|224|191|260|240|125|138|142|137	0	0.77
RAD54L2	56160532	114|122|133|124	493	123.25	4	80|60|63|60|75|70|66|63|44|39|131|122|145|141|201|183|31|31|29|26	0	0.77
RAD54L2	MRE11A	115|124|125|123	487	121.75	4	93|99|103|87|174|166|156|161|180|178|121|90|78|82|107|99|101|85|185|205	0	0.77
RAD54L2	DHX9	121|118|126|114	479	119.75	4	121|110|128|110|95|105|107|107|114|112|113|125|129|119|120|114|85|87|101|101	0	0.77
RAD54L2	TRIM28	115|122|117|113	467	116.75	4	51|57|58|55|94|111|106|120|83|89|48|64|55|51|95|91|91|95|122|126	0	0.77
RAD54L2	PTBP1	112|112|125|106	455	113.75	4	100|97|116|89|69|93|101|93|93|97|48|47|55|56|85|90|18|9|75|80	0	0.77
RAD54L2	NONO	110|112|115|104	441	110.25	4	82|72|83|44|105|101|100|102|76|79|70|86|87|67|136|137|132|143|109|110	0	0.77
RAD54L2	NASP	99|109|104|108	420	105	4	34|76|32|64|120|138|37|100|31|43|52|63|38|46|42|43|84|69|135|41	0	0.77
RAD54L2	DDX46	100|102|109|107	418	104.5	4	65|75|63|56|72|87|77|68|76|76|62|67|65|65|94|99|118|114|117|120	0	0.77
RAD54L2	ATP5A1	102|103|104|107	416	104	4	109|88|106|84|126|132|128|124|150|133|192|201|173|188|125|109|95|95|113|102	0	0.77
RAD54L2	NPM1	99|101|108|106	414	103.5	4	78|81|68|70|91|90|93|98|101|115|89|86|87|76|124|111|121|116|94|97	0	0.77
RAD54L2	VIM	84|80|107|107	378	94.5	4	99|75|79|70|170|178|184|166|156|146|124|133|126|128|148|141|133|115|111|124	0	0.77
RAD54L2	PARP1	88|92|94|97	371	92.75	4	86|77|73|78|53|47|67|54|77|81|88|81|98|88|89|92|77|77|88|78	0	0.77
RAD54L2	PKM2	86|97|90|93	366	91.5	4	115|105|94|73|77|90|83|77|108|132|158|189|136|160|107|95|128|113|117|125	0	0.77
RAD54L2	HSPA9	85|83|90|91	349	87.25	4	110|96|119|119|82|82|93|93|76|84|95|95|108|98|90|97|47|42|71|68	0	0.77
RAD54L2	CCT8	87|83|87|90	347	86.75	4	126|103|138|129|195|181|201|206|151|159|180|158|149|129|455|444|543|481|267|275	0	0.77
RAD54L2	EIF4A1	78|86|85|90	339	84.75	4	70|61|70|53|88|90|107|96|98|88|79|82|79|65|136|118|42|49|73|95	0	0.77
RAD54L2	HNRNPK	81|76|84|76	317	79.25	4	49|54|58|47|77|73|106|81|71|66|79|74|70|61|107|92|146|124|160|168	0	0.77
RAD54L2	CCT2	75|79|79|84	317	79.25	4	59|50|50|53|134|123|126|120|169|172|84|82|68|74|72|72|65|58|116|106	0	0.77
RAD54L2	RUVBL1	80|80|81|74	315	78.75	4	68|60|83|75|79|89|87|94|76|81|75|88|73|68|94|94|145|147|128|139	0	0.77
RAD54L2	EEF2	69|80|80|85	314	78.5	4	81|61|62|57|123|105|116|96|121|117|54|45|47|43|72|66|121|125|188|162	0	0.77
RAD54L2	HNRNPU	81|77|75|78	311	77.75	4	79|79|71|59|78|68|64|81|74|76|75|65|88|99|131|137|114|105|68|68	0	0.77
RAD54L2	PAPOLA	66|88|77|77	308	77	4	43|40|47|36|85|80|90|81|64|72|51|39|40|34|86|86|82|80|126|119	0	0.77
RAD54L2	TCP1	74|77|76|81	308	77	4	94|87|81|93|113|118|144|123|124|125|118|129|105|115|132|103|88|74|122|116	0	0.77
RAD54L2	SF3B1	77|65|77|84	303	75.75	4	57|56|50|53|76|83|102|74|91|84|86|80|78|75|35|37|91|94|139|131	0	0.77
RAD54L2	TUBB	71|71|81|76	299	74.75	4	58|58|57|58|84|77|93|76|62|65|72|106|71|59|82|87|41|49|53|55	0	0.77
RAD54L2	HNRNPM	68|75|74|76	293	73.25	4	61|64|64|63|65|80|73|66|82|68|59|59|59|78|101|90|53|53|67|66	0	0.77
RAD54L2	KPNB1	68|69|75|81	293	73.25	4	59|64|57|51|78|75|75|74|109|115|67|58|46|62|56|51|33|37|95|82	0	0.77
RAD54L2	PSME3	66|77|72|76	291	72.75	4	42|33|42|41|55|54|54|58|57|50|21|18|17|16|29|22|72|61|102|104	0	0.77
RAD54L2	RPS3	70|72|68|77	287	71.75	4	77|64|70|53|71|66|56|62|66|71|81|80|69|61|150|142|101|87|66|65	0	0.77
RAD54L2	HSPD1	65|72|75|72	284	71	4	58|59|46|50|63|67|63|58|72|70|69|82|87|70|44|45|30|23|51|55	0	0.77
RAD54L2	EEF1A1	67|67|67|74	275	68.75	4	98|101|114|95|104|99|114|87|84|100|101|103|88|79|225|210|105|79|167|201	0	0.77
RAD54L2	SCML2	66|67|73|64	270	67.5	4	41|34|36|33|82|73|74|81|47|40|41|40|50|55|23|19|112|94|108|112	0	0.77
RAD54L2	HSP90AB1	80|71|43|68	262	65.5	4	89|88|86|90|82|80|87|82|65|71|63|85|52|60|164|164|73|74|58|65	0	0.77
RAD54L2	RUVBL2	67|62|60|67	256	64	4	60|61|67|58|81|69|90|86|78|80|66|66|55|53|101|97|104|98|162|173	0	0.77
RAD54L2	TAGLN2	64|67|61|62	254	63.5	4	56|53|58|53|71|68|77|77|89|92|59|44|51|54|87|93|124|112|112|120	0	0.77
RAD54L2	RPS2	57|67|58|68	250	62.5	4	50|51|38|36|91|64|78|70|51|46|67|78|48|58|51|51|34|40|49|44	0	0.77
RAD54L2	DDX17	64|58|62|64	248	62	4	44|53|50|54|65|57|55|59|46|40|70|61|59|69|100|96|47|44|39|47	0	0.77
RAD54L2	SFPQ	57|53|72|62	244	61	4	49|40|51|49|69|72|58|68|65|65|45|37|47|40|125|138|52|34|66|65	0	0.77
RAD54L2	MKL2	58|64|62|57	241	60.25	4	204|180|187|156|121|123|142|150|171|183|110|117|101|106|173|166|6|4|21|24	0	0.77
RAD54L2	HIST1H4J	58|57|60|57	232	58	4	51|44|41|41|43|38|41|46|58|57|74|57|83|80|120|103|72|61|50|57	0	0.77
RAD54L2	MKI67	63|56|59|54	232	58	4	104|90|103|93|50|47|54|48|60|59|84|75|121|145|55|54|126|130|74|83	0	0.77
RAD54L2	DDX3X	51|57|62|61	231	57.75	4	71|78|76|56|61|61|64|71|90|98|60|54|49|52|65|68|64|60|126|125	0	0.77
RAD54L2	CCT6A	55|55|61|58	229	57.25	4	54|42|46|41|122|122|133|110|132|119|86|80|63|67|57|56|23|19|80|78	0	0.77
RAD54L2	TPGS1	55|52|53|61	221	55.25	4	57|47|64|52|57|62|49|65|70|82|50|44|46|44|6|9|7|5|12|12	0	0.77
RAD54L2	SF3B3	55|50|60|54	219	54.75	4	41|38|41|38|52|49|52|59|48|52|51|51|60|45|48|46|84|80|78|72	0	0.77
RAD54L2	PRDX1	53|56|54|53	216	54	4	65|51|49|54|54|53|49|57|66|63|58|56|47|63|125|120|55|47|71|73	0	0.77
RAD54L2	DDX42	54|54|59|48	215	53.75	4	22|17|23|13|41|40|37|35|34|35|32|28|29|23|24|26|98|88|73|78	0	0.77
RAD54L2	ATP5B	46|59|53|54	212	53	4	64|51|68|51|120|108|107|110|88|76|144|148|123|121|82|74|41|37|64|70	0	0.77
RAD54L2	SMARCA5	59|60|49|43	211	52.75	4	48|37|42|43|35|32|29|29|48|51|29|40|63|56|9|13|74|78|55|59	0	0.77
RAD54L2	CCT3	45|58|56|48	207	51.75	4	57|42|57|48|98|83|90|82|100|103|65|69|59|49|78|77|29|31|77|72	0	0.77
RAD54L2	CCT5	50|49|51|54	204	51	4	57|59|54|48|85|104|103|91|160|155|76|82|62|56|45|44|33|36|121|123	0	0.77
RAD54L2	RPS7	59|48|49|46	202	50.5	4	42|35|43|37|60|61|62|66|81|65|36|42|31|28|40|45|18|13|39|38	0	0.77
RAD54L2	RANBP2	51|59|40|48	198	49.5	4	93|103|110|93|150|145|166|148|149|141|114|131|157|182|157|169|85|80|89|75	0	0.77
RAD54L2	C1QBP	48|45|49|52	194	48.5	4	63|51|61|47|78|85|91|74|65|66|87|74|76|84|85|87|88|88|105|101	0	0.77
RAD54L2	CRK	50|47|49|45	191	47.75	4	33|30|45|29|60|60|57|57|48|48|33|31|17|21|73|74|89|85|71|73	0	0.77
RAD54L2	BAZ1B	52|44|47|47	190	47.5	4	26|26|24|11|36|34|26|31|40|40|32|24|55|52|8|8|76|74|67|65	0	0.77
RAD54L2	GART	44|47|40|56	187	46.75	4	50|38|55|37|106|79|93|79|70|71|67|67|43|42|61|57|19|19|60|61	0	0.77
RAD54L2	CRKL	47|47|46|44	184	46	4	43|46|59|45|99|86|95|98|55|56|46|48|33|29|68|67|123|131|70|62	0	0.77
RAD54L2	TRAP1	46|44|45|47	182	45.5	4	54|55|41|56|52|67|60|53|40|44|69|69|74|75|56|56|28|31|39|33	0	0.77
RAD54L2	GAPDH	52|43|43|44	182	45.5	4	60|41|56|38|90|103|90|76|46|49|76|72|42|43|96|92|37|32|47|47	0	0.77
RAD54L2	ACTG1	42|41|45|51	179	44.75	4	43|54|50|33|71|74|64|67|45|40|75|85|68|73|74|93|26|29|40|53	0	0.77
RAD54L2	IRS4	36|42|48|52	178	44.5	4	77|60|79|72|62|67|61|56|98|102|49|55|55|57|56|55|40|44|100|92	0	0.77
RAD54L2	CCT4	41|39|48|49	177	44.25	4	56|43|58|46|80|87|85|92|78|79|49|49|47|33|70|69|39|34|74|80	0	0.77
RAD54L2	SYNCRIP	40|42|47|47	176	44	4	55|50|57|51|53|47|55|56|46|48|40|40|37|36|62|61|44|42|42|35	0	0.77
RAD54L2	GTF2A1	40|45|42|49	176	44	4	0|0|4|4|48|48|42|43|29|26|11|13|8|7|8|8|11|13|82|82	0	0.77
RAD54L2	SNRPA1	40|46|35|54	175	43.75	4	16|23|15|13|43|44|69|57|35|37|20|21|27|31|25|24|52|56|70|86	0	0.77
RAD54L2	RPL6	45|48|42|39	174	43.5	4	50|55|50|44|42|37|39|39|40|42|47|48|57|74|71|72|37|38|26|24	0	0.77
RAD54L2	MYBBP1A	41|40|46|43	170	42.5	4	31|28|25|30|42|41|50|51|29|26|65|51|72|65|36|30|42|30|46|42	0	0.77
RAD54L2	NAP1L1	43|47|40|40	170	42.5	4	55|53|49|52|76|64|58|52|59|68|41|58|32|25|59|62|50|44|65|72	0	0.77
RAD54L2	TUFM	42|46|36|46	170	42.5	4	40|39|45|35|54|52|53|60|38|42|83|69|90|82|77|70|37|39|34|35	0	0.77
RAD54L2	SND1	42|33|45|50	170	42.5	4	71|59|62|58|73|64|84|71|61|57|43|44|52|54|69|74|69|64|80|79	0	0.77
RAD54L2	HSPA5	45|40|38|42	165	41.25	4	47|40|49|47|53|65|62|57|41|46|37|45|37|33|64|71|27|30|42|46	0	0.77
RAD54L2	CCT7	40|37|46|41	164	41	4	41|39|33|36|70|68|77|63|69|66|51|46|33|41|40|43|19|24|69|74	0	0.77
RAD54L2	PHB2	41|41|41|40	163	40.75	4	54|50|43|52|58|60|57|69|40|41|79|63|66|60|69|57|47|35|29|29	0	0.77
RAD54L2	HSP90AA1	51|47|18|46	162	40.5	4	70|62|58|66|54|55|55|56|44|48|65|73|58|52|111|114|50|51|35|48	0	0.77
RAD54L2	EIF4G1	45|37|37|41	160	40	4	105|86|99|85|108|109|130|111|118|125|72|72|73|79|114|109|73|75|102|108	0	0.77
RAD54L2	LARS	40|35|42|37	154	38.5	4	54|52|54|50|77|71|70|80|56|60|58|50|50|42|32|37|45|44|52|55	0	0.77
RAD54L2	COPG2	36|38|42|38	154	38.5	4	168|180|134|128|245|266|272|236|265|283|141|152|137|141|155|139|178|183|288|289	0	0.77
RAD54L2	RPL4	40|37|37|37	151	37.75	4	69|48|66|58|43|47|49|46|43|48|43|54|65|54|85|82|41|32|28|30	0	0.77
RAD54L2	GNB2L1	38|37|35|39	149	37.25	4	47|41|50|34|46|41|45|41|36|39|58|48|50|34|51|45|44|40|37|35	0	0.77
RAD54L2	CTPS	32|38|42|37	149	37.25	4	41|42|44|34|84|80|71|85|78|66|37|40|46|32|53|51|81|72|90|93	0	0.77
RAD54L2	DDX21	39|40|33|36	148	37	4	68|55|67|65|33|36|38|33|41|45|59|62|91|73|76|72|61|34|50|59	0	0.77
RAD54L2	G3BP1	32|36|41|37	146	36.5	4	55|51|47|47|56|64|81|68|45|52|41|33|30|25|105|98|50|46|58|57	0	0.77
RAD54L2	TIPRL	39|37|33|37	146	36.5	4	40|49|50|42|79|81|77|79|73|73|34|44|40|37|57|54|64|52|99|104	0	0.77
RAD54L2	ALDH18A1	39|38|36|31	144	36	4	59|40|63|61|36|41|46|44|39|34|65|69|63|63|66|59|13|13|31|20	0	0.77
RAD54L2	GCN1L1	31|40|37|36	144	36	4	233|207|187|205|280|267|276|280|299|290|144|154|149|148|83|78|79|65|164|147	0	0.77
RAD54L2	TXNL1	34|35|37|32	138	34.5	4	57|56|64|57|99|87|83|85|100|92|54|43|39|34|170|174|5|4|3|2	0	0.77
RAD54L2	HNRNPA2B1	36|31|35|34	136	34	4	40|35|48|42|43|33|55|43|31|31|37|44|60|49|91|90|76|66|34|29	0	0.77
RAD54L2	RPS4X	26|35|35|39	135	33.75	4	28|30|24|27|37|32|32|32|39|36|30|35|30|38|90|73|38|32|33|31	0	0.77
RAD54L2	RAN	31|31|32|39	133	33.25	4	58|46|59|36|53|47|52|44|42|36|84|97|81|85|90|83|34|28|39|40	0	0.77
RAD54L2	DDX39A	32|34|33|33	132	33	4	32|22|30|37|32|44|41|35|29|27|53|49|44|46|40|45|40|38|38|40	0	0.77
RAD54L2	TUBA1B	35|30|36|31	132	33	4	119|12|20|17|86|73|71|83|54|48|0|0|59|0|340|26|56|331|74|0	0	0.77
RAD54L2	PUF60	32|30|32|34	128	32	4	28|25|38|25|32|23|36|37|39|43|20|21|23|28|26|34|88|78|5|6	0	0.77
RAD54L2	EXOSC10	29|29|34|36	128	32	4	16|12|18|16|26|33|29|31|22|22|22|25|25|36|10|14|66|66|58|50	0	0.77
RAD54L2	RPL9	21|37|37|28	123	30.75	4	38|42|30|21|56|49|51|46|42|43|68|52|53|49|38|24|24|27|51|48	0	0.77
RAD54L2	CDK1	27|35|32|28	122	30.5	4	46|38|44|51|33|38|47|43|32|42|39|31|33|28|67|58|31|15|43|41	0	0.77
RAD54L2	RPS8	31|30|30|30	121	30.25	4	48|45|43|31|31|34|35|26|26|31|62|52|45|39|76|74|52|41|23|23	0	0.77
RAD54L2	RANBP3	31|28|30|31	120	30	4	18|17|21|20|45|46|41|46|35|31|14|27|13|13|44|45|38|33|45|50	0	0.77
RAD54L2	DDX39B	29|28|32|30	119	29.75	4	36|23|31|30|36|35|44|29|28|26|54|50|48|44|36|35|56|48|45|48	0	0.77
RAD54L2	FLNB	27|29|30|31	117	29.25	4	144|131|159|131|192|200|220|205|163|148|139|190|218|219|167|142|63|72|108|81	0	0.77
RAD54L2	RANGAP1	25|25|30|31	111	27.75	4	57|62|60|57|77|78|84|61|80|81|35|45|45|39|58|58|112|96|117|134	0	0.77
RAD54L2	VDAC2	28|33|25|24	110	27.5	4	35|39|37|37|30|33|37|32|27|26|44|45|35|38|39|42|29|28|30|29	0	0.77
RAD54L2	PA2G4	28|25|29|27	109	27.25	4	33|26|35|27|33|33|45|37|34|38|26|29|18|20|72|73|27|26|50|48	0	0.77
RAD54L2	KRT8	24|29|26|30	109	27.25	4	36|34|39|39|63|57|63|49|30|33|35|31|41|34|63|67|35|36|22|24	0	0.77
RAD54L2	PRDX6	26|26|29|27	108	27	4	15|24|19|19|23|32|34|32|34|34|21|27|38|50|48|51|21|17|36|33	0	0.77
RAD54L2	SLC25A5	27|26|28|27	108	27	4	37|27|36|34|41|40|42|31|28|26|49|52|44|54|46|50|39|35|24|25	0	0.77
RAD54L2	UBAP2L	24|31|26|24	105	26.25	4	63|52|70|67|87|79|92|94|76|81|29|38|27|33|76|76|65|51|86|102	0	0.77
RAD54L2	NAT10	25|29|21|30	105	26.25	4	43|42|23|28|37|23|30|29|25|39|44|23|53|46|7|9|54|52|72|73	0	0.77
RAD54L2	PABPC1	32|28|24|21	105	26.25	4	34|22|31|37|50|48|46|48|44|41|30|26|26|30|50|45|22|22|45|47	0	0.77
RAD54L2	CD2AP	25|23|30|25	103	25.75	4	110|107|114|77|185|178|184|142|191|182|97|83|84|78|164|154|102|97|159|159	0	0.77
RAD54L2	IARS	21|23|32|22	98	24.5	4	62|48|43|45|58|56|61|54|56|57|58|43|44|54|36|34|15|10|19|23	0	0.77
RAD54L2	ATP5C1	24|26|23|25	98	24.5	4	21|19|15|14|26|28|30|28|31|34|33|37|36|34|22|23|16|11|41|41	0	0.77
RAD54L2	STAT3	22|27|25|19	93	23.25	4	36|42|18|25|37|44|36|31|32|29|11|18|12|11|21|24|44|41|50|65	0	0.77
RAD54L2	RPL7A	25|23|24|21	93	23.25	4	32|22|34|38|22|28|19|31|19|23|25|20|18|20|56|49|25|19|15|17	0	0.77
RAD54L2	SET	23|21|22|24	90	22.5	4	25|27|27|22|45|33|42|37|16|17|39|38|30|34|68|62|38|35|67|63	0	0.77
RAD54L2	HNRNPL	25|22|22|21	90	22.5	4	31|22|39|28|24|26|24|26|34|34|19|21|31|30|43|50|23|22|34|30	0	0.77
RAD54L2	CSE1L	25|16|22|25	88	22	4	48|38|39|25|17|20|24|19|34|33|9|12|9|8|10|14|48|32|65|62	0	0.77
RAD54L2	RPS24	22|21|23|21	87	21.75	4	21|27|25|28|14|13|11|16|22|22|29|34|34|24|39|31|36|40|17|18	0	0.77
RAD54L2	CORO1B	23|20|25|18	86	21.5	4	81|90|78|78|146|144|158|124|138|132|84|87|57|76|92|79|73|63|179|162	0	0.77
RAD54L2	ACLY	20|18|25|23	86	21.5	4	31|27|32|29|44|50|47|43|49|47|16|11|16|13|22|24|28|22|35|39	0	0.77
RAD54L2	UQCRC2	25|22|23|16	86	21.5	4	37|29|38|31|22|27|26|29|25|18|39|45|30|34|29|23|6|6|11|10	0	0.77
RAD54L2	VDAC1	21|22|20|21	84	21	4	28|20|22|25|31|32|28|30|27|28|40|36|35|29|29|30|29|28|22|23	0	0.77
RAD54L2	ILF3	20|19|21|23	83	20.75	4	34|17|34|27|22|28|29|25|22|25|23|29|25|36|51|53|15|13|17|16	0	0.77
RAD54L2	MTHFD1	20|24|21|18	83	20.75	4	45|48|40|41|35|37|35|27|35|35|37|39|25|25|51|46|22|21|26|25	0	0.77
RAD54L2	CFL1	19|18|21|24	82	20.5	4	20|17|27|21|40|40|36|40|35|30|39|38|25|31|32|29|16|13|27|28	0	0.77
RAD54L2	PAICS	22|19|19|21	81	20.25	4	41|30|42|36|67|61|60|65|57|58|39|39|36|36|60|52|57|65|60|60	0	0.77
RAD54L2	PHB	21|18|22|20	81	20.25	4	25|24|26|25|30|24|34|30|34|27|36|42|37|33|32|30|24|21|26|30	0	0.77
RAD54L2	MAP4	14|19|25|23	81	20.25	4	125|125|143|121|148|165|166|166|177|181|77|80|72|76|123|139|105|87|148|150	0	0.77
RAD54L2	FTSJ3	21|18|18|23	80	20	4	11|16|14|17|20|14|28|16|28|23|22|28|37|37|19|16|34|43|47|44	0	0.77
RAD54L2	RPN2	17|21|21|21	80	20	4	34|20|22|28|34|28|21|23|25|27|34|34|38|35|14|10|10|7|18|20	0	0.77
RAD54L2	AHNAK	23|19|20|18	80	20	4	352|259|359|289|484|497|519|474|481|461|451|470|585|549|386|351|211|193|379|391	0	0.77
RAD54L2	CTTN	19|21|19|20	79	19.75	4	56|39|59|58|67|60|68|70|57|55|55|59|50|41|108|105|108|103|93|91	0	0.77
RAD54L2	SLC25A11	21|20|19|19	79	19.75	4	19|20|20|19|24|22|26|21|19|19|37|32|43|40|19|17|10|7|10|12	0	0.77
RAD54L2	VDAC3	21|21|21|15	78	19.5	4	21|19|21|21|33|32|33|41|28|28|33|34|31|40|32|24|19|22|30|26	0	0.77
RAD54L2	PSMD2	19|20|18|21	78	19.5	4	38|36|36|32|33|34|32|34|32|38|20|27|16|15|15|13|13|12|8|17	0	0.77
RAD54L2	LARP1	19|19|20|20	78	19.5	4	83|62|79|84|98|84|103|103|122|130|45|41|50|37|67|73|96|97|142|150	0	0.77
RAD54L2	ARF1	19|19|21|19	78	19.5	4	46|14|24|6|26|21|23|20|21|20|19|21|19|17|52|49|34|31|30|31	0	0.77
RAD54L2	PSMD3	15|22|18|22	77	19.25	4	24|19|22|20|31|25|23|25|31|32|24|27|30|26|40|38|29|25|23|25	0	0.77
RAD54L2	AP2B1	21|20|21|15	77	19.25	4	19|23|21|23|47|47|46|38|38|29|10|12|11|12|12|12|5|6|30|28	0	0.77
RAD54L2	KHSRP	22|19|19|16	76	19	4	22|19|23|16|31|28|28|21|25|25|23|19|15|18|42|40|46|45|29|26	0	0.77
RAD54L2	DNM1L	16|20|21|19	76	19	4	44|33|36|38|56|65|56|64|75|65|20|19|15|12|12|10|27|26|58|57	0	0.77
RAD54L2	C11orf49	19|22|21|14	76	19	4	35|29|37|28|27|37|25|32|18|28|31|35|43|41|52|45|7|8|9|10	0	0.77
RAD54L2	LBR	19|22|17|17	75	18.75	4	36|27|33|33|39|41|45|36|24|22|40|38|53|57|31|23|48|42|51|48	0	0.77
RAD54L2	RPS14	19|20|18|18	75	18.75	4	14|18|19|12|24|22|26|28|19|22|29|24|22|21|38|39|16|16|15|13	0	0.77
RAD54L2	DNAJB1	21|16|17|20	74	18.5	4	21|20|21|24|42|40|53|46|27|23|14|17|8|13|36|39|36|36|55|58	0	0.77
RAD54L2	ANXA2	19|17|20|17	73	18.25	4	20|27|20|19|39|38|28|36|21|32|25|24|29|29|42|34|51|48|35|34	0	0.77
RAD54L2	PCBP2	14|20|18|21	73	18.25	4	34|34|28|31|31|37|29|28|36|26|26|16|17|15|30|32|26|23|52|42	0	0.77
RAD54L2	MAP1B	11|14|23|25	73	18.25	4	126|110|124|111|131|139|146|137|152|150|101|110|106|117|95|91|49|48|82|98	0	0.77
RAD54L2	NUP214	17|15|21|19	72	18	4	72|83|79|65|66|83|88|65|73|69|64|42|72|84|41|45|25|23|37|38	0	0.77
RAD54L2	IGF2BP1	18|21|16|17	72	18	4	19|23|36|29|27|23|28|26|23|28|30|35|27|23|34|38|36|37|27|18	0	0.77
RAD54L2	EIF5	15|19|16|19	69	17.25	4	40|38|34|35|71|72|66|72|68|66|34|37|41|35|60|62|84|79|80|73	0	0.77
RAD54L2	RPLP2	18|17|19|15	69	17.25	4	12|19|21|12|24|22|15|32|18|18|14|19|19|15|54|54|21|29|21|24	0	0.77
RAD54L2	ANKHD1-EIF4EBP3	18|19|15|17	69	17.25	4	30|19|25|20|14|14|26|24|26|35|4|14|14|16|16|16|17|19|27|28	0	0.77
RAD54L2	VARS	17|15|21|15	68	17	4	23|24|26|23|35|31|24|23|28|24|14|13|13|10|22|23|23|19|36|46	0	0.77
RAD54L2	RPS3A	13|15|17|22	67	16.75	4	18|15|22|15|42|37|36|32|27|24|13|21|18|9|40|41|53|54|40|43	0	0.77
RAD54L2	SERBP1	15|16|19|17	67	16.75	4	36|44|35|38|41|40|41|35|45|42|27|31|26|23|100|88|85|81|69|68	0	0.77
RAD54L2	RPS6	15|17|17|17	66	16.5	4	19|12|19|18|17|17|17|22|20|17|20|21|24|19|27|33|21|21|19|18	0	0.77
RAD54L2	CNN3	18|16|16|16	66	16.5	4	20|15|15|9|57|54|68|81|30|26|16|18|12|8|36|36|37|32|101|96	0	0.77
RAD54L2	DYNC1H1	13|14|16|22	65	16.25	4	54|42|48|45|60|61|66|70|54|58|50|43|30|33|18|21|7|5|16|24	0	0.77
RAD54L2	RPS16	13|14|17|21	65	16.25	4	19|20|16|21|25|20|17|22|17|20|22|24|25|28|41|42|19|15|14|11	0	0.77
RAD54L2	C14orf166	13|18|18|16	65	16.25	4	17|13|16|8|30|28|34|30|25|18|21|16|16|13|19|21|20|16|27|21	0	0.77
RAD54L2	EPS15L1	18|16|14|17	65	16.25	4	87|78|81|89|117|128|40|38|129|135|73|70|79|59|98|97|71|61|126|123	0	0.77
RAD54L2	TIMM50	15|18|13|18	64	16	4	17|20|26|14|28|26|16|16|17|13|28|18|22|28|28|26|14|16|18|19	0	0.77
RAD54L2	PFKP	18|15|16|15	64	16	4	15|17|19|16|17|19|28|19|25|26|26|32|13|13|28|28|11|11|21|21	0	0.77
RAD54L2	USP15	16|17|14|17	64	16	4	43|46|47|49|70|77|67|69|54|52|24|34|32|22|49|49|84|77|75|68	0	0.77
RAD54L2	ADAR	15|15|17|16	63	15.75	4	17|18|21|16|34|33|26|34|25|22|25|28|40|30|18|16|34|27|45|47	0	0.77
RAD54L2	ABCD3	20|15|13|15	63	15.75	4	31|20|25|24|27|24|25|34|38|40|15|25|22|24|12|12|30|25|26|34	0	0.77
RAD54L2	AP3D1	10|17|16|19	62	15.5	4	36|36|37|38|30|28|29|30|49|51|18|22|13|17|13|18|17|12|34|39	0	0.77
RAD54L2	KIF5B	15|18|14|15	62	15.5	4	40|45|48|37|79|84|87|83|66|62|48|38|38|20|43|50|44|50|53|60	0	0.77
RAD54L2	SSB	17|15|16|13	61	15.25	4	23|26|13|8|35|29|31|33|20|23|36|35|26|23|20|20|34|30|42|44	0	0.77
RAD54L2	HLCS	14|20|14|13	61	15.25	4	45|35|33|37|53|71|71|76|36|31|48|48|32|27|76|68|45|49|53|50	0	0.77
RAD54L2	NUDC	17|15|13|16	61	15.25	4	31|27|39|27|49|39|54|53|43|39|33|25|19|22|87|79|83|82|63|58	0	0.77
RAD54L2	HNRNPA0	14|17|14|16	61	15.25	4	17|19|18|10|18|18|13|17|12|13|13|23|27|32|24|17|17|16|11|14	0	0.77
RAD54L2	FBL	16|17|14|13	60	15	4	16|20|16|21|17|13|19|15|15|15|24|24|25|22|26|28|11|11|17|15	0	0.77
RAD54L2	PPA1	14|11|15|20	60	15	4	24|17|19|21|26|23|24|30|23|21|26|34|25|22|37|34|19|10|21|18	0	0.77
RAD54L2	PCBP1	13|18|15|14	60	15	4	16|19|15|10|28|28|31|34|29|25|17|15|15|15|19|19|32|27|33|25	0	0.77
RAD54L2	WARS	14|16|15|15	60	15	4	53|40|45|50|75|78|90|102|71|71|50|31|34|26|27|27|60|52|98|106	0	0.77
RAD54L2	COPB1	15|14|17|13	59	14.75	4	21|25|25|22|40|35|49|38|33|37|31|37|22|19|21|22|16|20|28|33	0	0.77
RAD54L2	EPRS	13|16|16|14	59	14.75	4	44|39|37|33|71|61|65|67|63|62|32|36|43|39|46|43|18|18|32|37	0	0.77
RAD54L2	CORO1C	17|12|16|14	59	14.75	4	24|33|26|25|57|64|62|59|57|53|42|44|48|36|48|48|43|41|71|74	0	0.77
RAD54L2	NUP62	14|13|16|15	58	14.5	4	22|24|20|12|19|27|32|26|27|24|14|18|13|14|9|10|13|7|14|14	0	0.77
RAD54L2	SMC1A	17|12|12|17	58	14.5	4	19|13|12|17|20|20|14|23|18|11|22|22|21|22|19|17|19|16|15|17	0	0.77
RAD54L2	KRT18	16|13|15|14	58	14.5	4	32|32|28|24|34|43|57|39|27|23|30|24|32|32|30|29|30|26|31|32	0	0.77
RAD54L2	AP3B1	15|11|17|15	58	14.5	4	20|14|22|16|13|18|14|31|25|24|13|13|14|16|18|16|16|17|14|14	0	0.77
RAD54L2	PSMC2	18|11|15|14	58	14.5	4	17|16|20|17|29|26|26|34|30|26|10|13|15|17|23|20|27|22|18|18	0	0.77
RAD54L2	DDX6	13|15|16|13	57	14.25	4	28|19|24|19|28|29|28|34|32|34|11|12|7|8|30|31|31|32|29|29	0	0.77
RAD54L2	PSMC5	15|12|16|14	57	14.25	4	25|13|16|18|30|34|33|29|32|34|22|23|16|13|21|26|26|19|21|18	0	0.77
RAD54L2	MARS	12|17|15|12	56	14	4	26|24|28|30|31|39|40|32|43|33|29|27|25|21|24|26|22|17|27|26	0	0.77
RAD54L2	CSDE1	15|12|11|18	56	14	4	64|58|54|45|85|81|86|78|73|80|33|32|40|34|91|104|101|107|131|142	0	0.77
RAD54L2	KEAP1	9|14|14|19	56	14	4	28|30|27|25|31|25|22|28|36|33|6|10|13|9|25|24|16|19|18|19	0	0.77
RAD54L2	TSR1	13|12|16|15	56	14	4	8|10|12|6|18|23|25|24|11|16|4|9|4|0|8|12|32|31|43|34	0	0.77
RAD54L2	RPL15	14|14|12|15	55	13.75	4	27|21|24|19|16|13|15|16|17|13|26|29|27|21|38|38|18|20|10|7	0	0.77
RAD54L2	PRMT1	10|15|14|15	54	13.5	4	9|11|11|10|26|15|16|17|23|25|5|6|5|4|27|29|12|12|28|27	0	0.77
RAD54L2	PSMC4	13|12|14|14	53	13.25	4	27|32|20|16|20|20|20|16|59|62|9|11|9|8|3|0|3|0|23|19	0	0.77
RAD54L2	GTPBP4	17|14|12|10	53	13.25	4	12|10|16|7|21|17|16|23|20|18|21|26|21|30|10|16|13|12|16|19	0	0.77
RAD54L2	HNRNPR	11|14|13|15	53	13.25	4	15|19|14|14|11|9|14|10|19|18|7|11|19|16|18|23|24|21|22|17	0	0.77
RAD54L2	EIF3A	16|14|11|11	52	13	4	45|39|46|40|46|40|46|43|66|59|29|25|21|23|15|14|25|23|41|39	0	0.77
RAD54L2	NSFL1C	10|16|14|12	52	13	4	70|57|61|61|60|70|69|67|72|76|42|51|37|44|192|185|17|14|14|12	0	0.77
RAD54L2	SLC25A6	12|11|14|14	51	12.75	4	12|15|17|15|14|18|16|16|11|12|20|21|19|16|10|11|18|16|13|12	0	0.77
RAD54L2	RPL13A	13|15|13|10	51	12.75	4	20|14|12|11|14|13|15|13|11|12|26|26|22|23|44|37|32|36|11|11	0	0.77
RAD54L2	SRSF11	14|11|13|12	50	12.5	4	13|11|12|9|9|17|12|7|16|14|12|14|15|12|12|13|24|25|22|19	0	0.77
RAD54L2	RPL23	13|10|11|16	50	12.5	4	21|12|17|18|28|25|30|36|22|21|28|39|21|19|16|11|13|22|17|19	0	0.77
RAD54L2	MYH9	14|10|16|10	50	12.5	4	27|26|27|19|61|55|57|60|49|52|6|6|8|11|22|20|37|29|46|44	0	0.77
RAD54L2	CUL4B	12|10|17|10	49	12.25	4	16|15|15|10|21|16|23|24|17|15|6|4|15|7|20|23|22|17|39|33	0	0.77
RAD54L2	TLN1	15|12|10|12	49	12.25	4	94|101|99|95|172|164|156|152|158|157|83|92|67|63|67|72|74|74|115|136	0	0.77
RAD54L2	NAMPT	12|13|11|13	49	12.25	4	25|22|21|24|19|24|18|15|18|19|32|35|20|18|19|16|6|4|12|14	0	0.77
RAD54L2	ARCN1	13|15|9|12	49	12.25	4	13|13|15|12|20|20|13|20|25|23|10|13|8|8|20|21|22|21|32|35	0	0.77
RAD54L2	PDLIM1	15|12|11|10	48	12	4	30|23|32|29|56|59|51|41|40|42|18|22|14|22|55|57|39|43|61|63	0	0.77
RAD54L2	AHSA1	10|13|14|11	48	12	4	17|11|24|21|23|28|26|33|26|27|29|32|25|23|41|34|32|30|28|25	0	0.77
RAD54L2	WIPI2	12|9|13|14	48	12	4	28|27|26|29|68|53|66|53|49|42|37|29|21|13|34|26|37|31|100|106	0	0.77
RAD54L2	SUGT1	10|13|11|12	46	11.5	4	12|5|8|10|25|20|18|13|26|30|8|8|6|7|17|19|47|44|43|42	0	0.77
RAD54L2	MLLT4	10|11|13|12	46	11.5	4	95|64|91|87|137|121|117|128|108|104|63|59|62|64|72|75|119|114|115|111	0	0.77
RAD54L2	HNRNPA3	12|11|11|12	46	11.5	4	10|12|12|14|13|11|14|12|8|13|30|19|30|22|24|22|23|26|9|10	0	0.77
RAD54L2	ELAVL1	12|10|13|11	46	11.5	4	11|9|10|15|19|16|13|18|10|12|12|11|13|14|20|19|12|9|12|10	0	0.77
RAD54L2	CKAP5	12|9|12|13	46	11.5	4	89|77|83|69|98|90|91|83|105|108|63|56|55|56|37|44|79|71|76|69	0	0.77
RAD54L2	SNRPN	12|12|11|11	46	11.5	4	16|18|18|16|13|11|12|10|8|10|11|12|13|15|8|4|15|11|11|14	0	0.77
RAD54L2	RPAP3	14|14|10|8	46	11.5	4	25|16|26|23|52|45|54|44|46|44|14|21|13|12|25|21|45|46|44|53	0	0.77
RAD54L2	RPL18	12|13|10|11	46	11.5	4	13|14|13|7|11|10|12|10|15|13|14|15|13|14|29|27|24|23|10|12	0	0.77
RAD54L2	CAPZA1	4|8|17|16	45	11.25	4	51|38|45|42|43|60|72|59|58|64|35|38|45|33|51|49|52|42|59|58	0	0.77
RAD54L2	CAPZA2	14|10|11|10	45	11.25	4	26|28|24|9|38|44|25|40|44|43|9|9|8|8|27|20|17|21|44|41	0	0.77
RAD54L2	DSP	12|9|8|16	45	11.25	4	37|33|30|33|53|54|47|52|39|50|12|20|17|17|19|17|16|10|30|26	0	0.77
RAD54L2	DVL3	10|8|13|14	45	11.25	4	44|42|29|31|44|66|52|51|43|43|19|10|15|16|36|37|27|19|32|40	0	0.77
RAD54L2	VCPIP1	12|10|13|9	44	11	4	28|32|25|22|39|40|36|42|39|44|21|28|15|18|35|35|23|21|35|31	0	0.77
RAD54L2	DDX18	14|9|10|11	44	11	4	13|4|15|8|8|12|9|9|8|12|33|25|51|37|9|11|25|21|17|15	0	0.77
RAD54L2	DRG1	12|12|11|9	44	11	4	13|17|13|19|28|27|23|27|21|18|11|14|7|11|15|19|36|29|33|31	0	0.77
RAD54L2	RPL5	8|12|10|13	43	10.75	4	23|22|22|18|13|12|15|11|20|18|18|16|14|14|46|42|24|26|19|25	0	0.77
RAD54L2	XIAP	11|10|13|9	43	10.75	4	10|9|10|10|18|18|13|18|17|21|4|6|6|7|18|26|30|30|31|31	0	0.77
RAD54L2	VCP	10|11|11|11	43	10.75	4	122|109|114|99|161|174|190|169|184|173|77|76|73|56|103|97|29|20|17|23	0	0.77
RAD54L2	TOMM40	11|8|12|11	42	10.5	4	32|31|34|26|29|29|29|23|30|28|24|15|22|23|7|13|9|11|21|28	0	0.77
RAD54L2	HSP90B1	16|8|9|9	42	10.5	4	14|15|24|20|15|13|15|18|23|17|21|26|23|20|27|27|5|3|5|7	0	0.77
RAD54L2	SRP72	12|9|9|12	42	10.5	4	19|8|13|11|23|17|17|20|26|19|8|7|4|2|2|0|12|9|15|17	0	0.77
RAD54L2	SRP68	13|9|10|10	42	10.5	4	30|38|29|26|56|58|57|43|37|33|16|28|23|15|25|23|74|72|48|43	0	0.77
RAD54L2	XRN1	9|9|12|11	41	10.25	4	43|31|43|32|65|54|59|47|50|51|40|35|27|33|28|30|54|48|34|45	0	0.77
RAD54L2	NACA	11|7|10|13	41	10.25	4	4|8|7|3|16|14|20|17|13|14|7|11|7|16|16|11|24|21|26|22	0	0.77
RAD54L2	LMNB1	10|9|13|9	41	10.25	4	14|13|14|8|11|9|11|7|14|12|15|14|20|31|22|26|10|10|6|6	0	0.77
RAD54L2	RPS12	8|11|11|9	39	9.75	4	8|5|9|9|8|8|10|7|40|45|10|8|8|9|8|12|5|3|47|58	0	0.77
RAD54L2	EIF3E	11|8|11|9	39	9.75	4	19|16|13|10|22|11|18|14|36|28|15|11|9|15|5|6|14|7|28|25	0	0.77
RAD54L2	TRIM25	10|8|12|9	39	9.75	4	13|17|16|10|31|27|25|30|13|21|15|9|16|15|29|28|13|21|18|20	0	0.77
RAD54L2	SLC1A5	11|8|11|9	39	9.75	4	15|18|18|18|17|15|21|13|10|12|15|12|15|14|25|20|16|16|21|14	0	0.77
RAD54L2	EIF2S2	8|10|9|11	38	9.5	4	12|8|6|12|13|15|8|15|7|4|11|12|9|12|15|17|15|12|16|13	0	0.77
RAD54L2	GIGYF2	7|9|12|9	37	9.25	4	32|31|33|50|36|41|34|30|46|45|30|25|17|16|17|12|28|26|45|38	0	0.77
RAD54L2	EIF3B	10|8|12|7	37	9.25	4	22|16|24|21|31|40|31|32|28|26|18|19|22|24|20|19|32|26|25|25	0	0.77
RAD54L2	CDC37	11|10|9|7	37	9.25	4	12|16|12|16|19|20|11|22|14|12|0|0|0|0|3|0|23|21|20|23	0	0.77
RAD54L2	SNRPD2	10|9|10|8	37	9.25	4	14|10|16|8|11|7|10|10|19|15|4|7|10|5|16|21|12|8|29|27	0	0.77
RAD54L2	STAT1	11|11|10|4	36	9	4	19|22|19|19|37|49|50|51|35|30|10|19|12|11|15|23|79|70|59|53	0	0.77
RAD54L2	SNRNP70	9|10|8|9	36	9	4	11|15|17|8|7|6|10|6|12|10|12|9|6|15|5|6|30|22|16|14	0	0.77
RAD54L2	STK38	9|9|9|9	36	9	4	5|8|11|4|26|22|27|20|13|13|14|6|9|7|11|9|20|13|19|19	0	0.77
RAD54L2	STMN1	10|10|9|7	36	9	4	14|14|16|15|31|31|28|33|16|22|24|18|14|17|42|45|48|45|55|50	0	0.77
RAD54L2	ABCF1	8|10|8|9	35	8.75	4	9|18|18|10|13|12|12|15|20|20|10|8|20|20|16|19|28|32|30|32	0	0.77
RAD54L2	HSPA4	10|5|10|10	35	8.75	4	7|12|10|4|18|17|15|18|18|18|5|3|3|2|6|6|30|26|27|21	0	0.77
RAD54L2	PPP6R3	8|7|9|10	34	8.5	4	17|10|16|13|32|28|27|33|19|21|10|14|6|7|12|17|20|22|26|28	0	0.77
RAD54L2	HN1L	8|8|9|9	34	8.5	4	14|16|13|15|25|25|24|19|17|11|10|12|6|7|36|40|27|25|32|29	0	0.77
RAD54L2	LCP1	10|7|8|9	34	8.5	4	14|14|21|19|44|35|43|46|19|21|12|8|5|6|33|25|78|67|44|37	0	0.77
RAD54L2	DVL2	12|5|6|11	34	8.5	4	22|23|28|22|15|21|30|21|31|35|24|34|25|24|23|25|11|16|23|22	0	0.77
RAD54L2	CAPZB	10|9|7|8	34	8.5	4	23|30|27|22|33|36|36|26|34|37|12|14|19|16|31|32|34|22|33|32	0	0.77
RAD54L2	STRAP	10|9|6|8	33	8.25	4	43|34|40|41|47|50|48|45|51|49|27|29|32|25|53|65|76|75|60|66	0	0.77
RAD54L2	EXOSC2	6|7|10|10	33	8.25	4	11|5|4|6|19|18|17|15|10|11|9|10|10|10|0|5|19|15|24|21	0	0.77
RAD54L2	PSMD1	8|6|11|8	33	8.25	4	26|26|22|21|30|25|24|25|47|46|13|11|7|5|11|9|16|9|11|8	0	0.77
RAD54L2	PFKL	10|7|8|8	33	8.25	4	24|16|13|16|13|23|27|24|19|14|25|24|18|21|25|23|2|4|13|14	0	0.77
RAD54L2	RPL27A	8|8|8|8	32	8	4	6|5|8|7|4|6|4|8|7|6|9|9|14|10|19|20|10|10|6|7	0	0.77
RAD54L2	CLINT1	7|11|8|6	32	8	4	30|27|26|16|27|32|35|29|30|32|9|11|9|6|38|36|39|48|39|35	0	0.77
RAD54L2	GLUD1	8|9|8|7	32	8	4	12|8|11|11|9|9|13|15|5|6|9|6|23|18|9|8|4|4|0|5	0	0.77
RAD54L2	IGF2BP3	9|7|9|7	32	8	4	13|9|16|11|15|17|15|15|13|14|8|8|11|15|20|14|16|11|15|15	0	0.77
RAD54L2	STT3A	9|10|7|5	31	7.75	4	11|5|10|14|10|14|14|7|12|11|11|22|21|22|9|7|9|6|9|6	0	0.77
RAD54L2	HP1BP3	6|9|5|11	31	7.75	4	10|7|8|10|10|12|12|11|10|9|15|20|20|20|5|6|28|31|16|16	0	0.77
RAD54L2	HDLBP	10|5|9|7	31	7.75	4	41|31|47|32|86|89|100|81|73|78|56|56|51|38|58|68|66|68|88|86	0	0.77
RAD54L2	YLPM1	8|8|7|7	30	7.5	4	6|3|8|11|17|12|21|17|11|8|10|7|20|16|0|0|29|29|32|29	0	0.77
RAD54L2	2024-09-02	9|5|9|7	30	7.5	4	31|26|25|17|37|40|45|40|42|39|36|30|33|23|42|37|30|25|33|28	0	0.77
RAD54L2	PUS7	7|6|8|9	30	7.5	4	0|0|2|3|9|9|13|11|6|7|5|4|7|0|5|9|19|16|37|27	0	0.77
RAD54L2	RRP1B	6|7|10|7	30	7.5	4	18|23|25|17|6|12|9|7|9|8|15|14|22|22|27|27|15|14|10|8	0	0.77
RAD54L2	MYL12B	8|8|7|7	30	7.5	4	7|9|13|7|9|11|4|5|8|7|8|7|6|5|11|12|3|5|15|13	0	0.77
RAD54L2	EEF1B2	5|7|7|10	29	7.25	4	10|10|15|9|15|17|16|14|17|15|0|0|3|6|10|13|23|17|17|15	0	0.77
RAD54L2	RARS	5|6|10|8	29	7.25	4	25|29|33|29|56|56|83|75|44|42|31|34|26|28|48|41|28|28|31|28	0	0.77
RAD54L2	DDOST	8|8|7|6	29	7.25	4	12|9|10|8|8|9|13|11|6|6|29|25|19|12|6|6|0|0|2|3	0	0.77
RAD54L2	EWSR1	7|7|7|8	29	7.25	4	16|12|12|11|6|9|6|10|4|6|6|6|7|4|30|28|5|5|5|5	0	0.77
RAD54L2	PDCD5	10|8|6|5	29	7.25	4	11|7|13|8|17|26|22|25|14|11|12|10|5|8|29|28|34|30|26|29	0	0.77
RAD54L2	EIF3CL	8|9|8|4	29	7.25	4	7|7|9|11|18|17|13|16|21|18|9|9|8|6|20|17|0|0|19|14	0	0.77
RAD54L2	CHMP5	9|5|9|6	29	7.25	4	11|16|15|14|17|14|22|19|17|17|4|0|0|0|9|0|39|32|30|39	0	0.77
RAD54L2	TCOF1	7|7|6|9	29	7.25	4	10|13|10|11|8|8|5|6|26|19|4|7|18|11|30|28|51|41|39|37	0	0.77
RAD54L2	CYFIP1	5|5|11|8	29	7.25	4	17|14|7|9|28|26|20|24|22|22|16|17|19|17|0|0|7|6|15|18	0	0.77
RAD54L2	CANX	9|9|5|5	28	7	4	12|15|20|14|12|16|9|15|13|10|28|27|25|26|17|19|14|12|4|7	0	0.77
RAD54L2	ABCF2	7|7|9|5	28	7	4	13|10|13|8|15|13|15|17|9|13|8|13|6|9|11|7|16|23|14|13	0	0.77
RAD54L2	UBE2O	7|6|7|8	28	7	4	25|29|21|17|35|39|32|41|29|32|15|11|12|15|17|9|13|14|12|19	0	0.77
RAD54L2	SLK	11|5|7|5	28	7	4	44|46|36|38|65|69|65|67|63|64|39|41|37|30|54|58|51|55|58|57	0	0.77
RAD54L2	CPSF3	6|4|9|9	28	7	4	15|17|22|16|28|24|24|28|24|26|7|10|8|6|39|33|27|29|19|22	0	0.77
RAD54L2	RPL11	7|7|7|6	27	6.75	4	9|14|12|9|7|7|11|15|10|12|13|7|13|8|31|29|12|8|11|14	0	0.77
RAD54L2	GEMIN5	4|5|11|7	27	6.75	4	76|73|68|65|88|93|100|94|92|87|65|64|60|76|78|81|99|92|104|91	0	0.77
RAD54L2	LSM14A	6|8|7|6	27	6.75	4	8|11|6|3|24|14|16|13|10|6|0|8|5|7|15|18|14|15|12|16	0	0.77
RAD54L2	YARS	8|6|7|6	27	6.75	4	16|24|24|19|19|23|23|18|15|17|17|18|13|12|21|18|13|6|17|19	0	0.77
RAD54L2	PIH1D1	5|7|7|8	27	6.75	4	8|9|12|11|16|18|14|16|15|13|13|6|4|9|8|10|19|18|12|16	0	0.77
RAD54L2	TRIP13	7|8|6|6	27	6.75	4	7|9|8|5|12|13|13|11|6|9|10|13|5|7|5|7|6|4|12|6	0	0.77
RAD54L2	ASNS	8|5|6|8	27	6.75	4	7|9|12|13|24|30|38|33|21|29|18|21|18|23|28|24|29|24|62|66	0	0.77
RAD54L2	SULT1A1	6|6|7|8	27	6.75	4	14|7|14|8|20|18|14|17|11|6|23|22|16|16|14|11|3|2|2|6	0	0.77
RAD54L2	FXR1	6|8|5|8	27	6.75	4	16|17|17|13|17|16|19|19|13|18|5|5|4|8|24|28|11|8|18|17	0	0.77
RAD54L2	UNC45A	5|5|9|7	26	6.5	4	6|14|12|15|26|27|32|25|15|22|8|10|4|5|8|9|39|31|14|17	0	0.77
RAD54L2	API5	7|7|6|6	26	6.5	4	5|0|4|4|7|4|7|5|10|8|3|6|2|5|0|0|21|17|19|13	0	0.77
RAD54L2	PTPN11	8|7|5|5	25	6.25	4	8|11|15|17|35|43|40|26|23|22|18|17|11|14|45|43|44|40|49|46	0	0.77
RAD54L2	C15orf38-AP3S2	7|7|11|0	25	6.25	4	7|9|16|16|32|33|28|36|12|15|14|10|14|8|29|31|0|41|0|0	0	0.77
RAD54L2	EIF3I	5|5|5|10	25	6.25	4	16|17|21|16|24|21|22|24|19|16|7|7|4|8|22|25|29|38|25|24	0	0.77
RAD54L2	EFHD2	6|7|5|7	25	6.25	4	16|11|11|8|11|13|11|9|20|18|13|14|8|4|18|21|16|15|17|17	0	0.77
RAD54L2	CEP170	7|4|6|7	24	6	4	62|53|46|51|72|65|71|65|69|67|39|43|32|28|41|34|63|48|58|49	0	0.77
RAD54L2	ESYT1	6|8|5|5	24	6	4	27|33|23|19|48|44|55|43|56|47|35|28|20|25|29|30|41|40|58|58	0	0.77
RAD54L2	KRT19	5|5|8|6	24	6	4	19|18|14|13|27|34|29|23|13|8|23|18|17|22|31|21|16|13|5|6	0	0.77
RAD54L2	VBP1	6|6|7|5	24	6	4	4|6|3|4|11|13|12|11|6|2|8|5|5|0|5|5|19|15|29|20	0	0.77
RAD54L2	STIP1	7|7|5|5	24	6	4	6|6|6|0|11|13|12|12|13|11|0|0|0|3|0|0|12|12|12|12	0	0.77
RAD54L2	PSMD12	6|5|7|6	24	6	4	9|7|5|7|13|7|13|8|16|17|9|6|7|4|7|7|26|19|9|10	0	0.77
RAD54L2	CNN2	7|5|5|7	24	6	4	6|9|10|4|8|5|8|14|8|6|2|0|0|3|15|16|13|8|11|8	0	0.77
RAD54L2	NOLC1	6|5|6|6	23	5.75	4	16|21|20|0|7|10|9|8|31|28|2|2|3|4|6|5|8|7|35|38	0	0.77
RAD54L2	UBXN7	6|5|7|5	23	5.75	4	9|9|12|8|15|14|14|14|14|12|0|5|0|0|6|4|23|19|10|11	0	0.77
RAD54L2	THRAP3	5|9|4|5	23	5.75	4	13|12|7|9|16|16|14|13|16|9|19|16|18|24|11|7|31|31|19|18	0	0.77
RAD54L2	TBC1D15	7|5|7|4	23	5.75	4	26|26|29|24|40|39|38|31|48|42|22|16|17|16|24|20|35|30|25|25	0	0.77
RAD54L2	SFXN1	7|6|6|4	23	5.75	4	18|15|21|24|29|33|27|18|12|12|26|24|18|25|7|11|14|12|8|10	0	0.77
RAD54L2	RPL22	5|5|9|4	23	5.75	4	16|11|9|10|5|5|8|4|4|6|5|5|5|5|9|16|19|15|14|11	0	0.77
RAD54L2	NMT1	6|5|6|6	23	5.75	4	15|14|8|14|23|20|24|22|19|19|12|6|9|6|6|8|20|17|56|51	0	0.77
RAD54L2	DDX50	7|6|7|3	23	5.75	4	4|5|3|5|7|10|7|8|0|5|7|11|12|8|2|0|29|8|10|20	0	0.77
RAD54L2	HNRNPUL1	6|5|5|6	22	5.5	4	5|8|8|8|8|11|17|10|4|4|4|4|6|5|10|10|4|6|12|8	0	0.77
RAD54L2	PDCD4	5|6|5|6	22	5.5	4	6|5|7|7|12|6|8|7|0|0|4|7|0|2|0|4|13|10|19|18	0	0.77
RAD54L2	PFN1	6|3|7|6	22	5.5	4	5|6|9|5|11|11|13|12|9|8|2|4|0|2|10|12|31|29|18|20	0	0.77
RAD54L2	TSNAX	6|4|7|5	22	5.5	4	9|8|6|7|7|10|13|14|7|10|4|4|0|5|7|8|13|11|17|16	0	0.77
RAD54L2	SNRPB2	5|6|5|6	22	5.5	4	12|10|6|7|7|8|8|5|7|6|16|13|10|11|7|6|9|10|23|18	0	0.77
RAD54L2	PABPC4	0|5|8|9	22	5.5	4	18|16|15|12|16|19|19|11|22|12|14|14|10|15|27|21|15|17|33|31	0	0.77
RAD54L2	2024-09-09	6|6|4|5	21	5.25	4	21|21|23|22|29|31|21|38|41|40|17|10|15|16|22|22|26|24|27|22	0	0.77
RAD54L2	ZNF638	5|4|6|6	21	5.25	4	2|5|2|4|6|14|6|8|4|5|7|5|15|16|2|3|12|13|14|18	0	0.77
RAD54L2	DARS	7|6|3|5	21	5.25	4	18|19|14|17|24|19|18|16|14|20|11|18|10|15|27|35|17|12|3|4	0	0.77
RAD54L2	IGF2BP2	9|0|5|7	21	5.25	4	11|9|13|12|16|13|14|15|16|15|7|9|0|0|8|10|39|35|28|30	0	0.77
RAD54L2	RPL23A	5|9|0|6	20	5	4	19|14|14|15|10|10|10|12|22|23|6|7|5|9|32|26|20|20|17|19	0	0.77
RAD54L2	NCAPG	5|4|5|6	20	5	4	12|12|15|5|24|24|22|30|13|12|10|15|8|11|7|11|31|23|22|18	0	0.77
RAD54L2	EIF3F	5|2|6|7	20	5	4	11|7|8|6|18|16|14|19|17|13|18|14|18|11|13|15|5|5|15|11	0	0.77
RAD54L2	ETF1	5|5|6|4	20	5	4	24|16|26|25|26|25|40|29|31|29|23|26|17|17|41|37|27|14|49|46	0	0.77
RAD54L2	VAPA	6|3|6|5	20	5	4	3|12|2|4|9|13|9|0|8|7|4|11|7|5|12|0|0|8|16|15	0	0.77
RAD54L2	DPYSL2	3|4|6|7	20	5	4	59|48|63|50|107|93|118|106|99|96|45|69|47|49|80|65|62|68|115|109	0	0.77
RAD54L2	PPP1CA	5|5|5|5	20	5	4	4|0|5|5|5|4|4|5|9|6|6|5|5|3|9|8|6|3|6|5	0	0.77
RAD54L2	NOP2	5|4|7|4	20	5	4	9|7|12|11|4|5|5|4|7|5|11|7|18|10|10|10|12|10|6|5	0	0.77
RAD54L2	GARS	4|4|5|6	19	4.75	4	5|5|8|4|16|18|12|21|3|5|9|5|8|3|0|0|0|0|13|12	0	0.77
RAD54L2	LRRC40	3|6|6|4	19	4.75	4	9|4|10|11|12|15|19|8|10|14|17|16|9|11|4|9|3|4|12|15	0	0.77
RAD54L2	SLC25A1	5|6|4|4	19	4.75	4	9|5|8|7|7|8|9|10|7|6|19|13|14|13|4|7|0|2|4|0	0	0.77
RAD54L2	EIF4G2	5|4|6|4	19	4.75	4	21|21|31|24|48|41|31|39|41|35|17|15|8|12|12|11|56|56|43|41	0	0.77
RAD54L2	ARL2	5|6|3|5	19	4.75	4	4|4|5|5|8|14|14|16|11|7|5|4|2|4|0|0|11|7|13|14	0	0.77
RAD54L2	PPP6C	6|3|6|4	19	4.75	4	4|4|3|5|9|12|12|13|12|12|6|6|7|4|7|8|7|0|15|10	0	0.77
RAD54L2	PDCD6	6|5|5|3	19	4.75	4	7|8|11|9|9|6|7|7|9|6|9|6|3|5|3|2|7|6|8|11	0	0.77
RAD54L2	ACOT1	6|8|0|5	19	4.75	4	11|10|16|17|48|56|56|48|24|21|32|34|15|19|48|37|38|29|34|36	0	0.77
RAD54L2	YTHDC2	0|5|5|9	19	4.75	4	20|19|23|18|16|20|24|14|23|22|13|15|18|12|10|10|53|43|24|23	0	0.77
RAD54L2	GFPT1	3|3|6|6	18	4.5	4	5|5|6|5|7|11|11|10|8|9|6|11|7|6|15|17|10|10|9|10	0	0.77
RAD54L2	SAFB	6|4|6|2	18	4.5	4	16|10|11|9|0|0|0|3|7|9|3|3|5|7|2|5|13|13|3|7	0	0.77
RAD54L2	HBS1L	2|7|3|6	18	4.5	4	9|6|6|11|20|17|20|28|18|13|12|5|7|6|14|15|27|21|28|23	0	0.77
RAD54L2	SRPR	5|3|5|5	18	4.5	4	6|7|5|6|7|6|9|12|8|10|8|3|5|7|0|3|6|11|20|15	0	0.77
RAD54L2	ATXN2L	5|6|3|4	18	4.5	4	43|36|39|37|36|34|30|32|30|31|22|24|19|23|52|52|50|46|23|23	0	0.77
RAD54L2	NUDT5	4|4|6|4	18	4.5	4	10|9|9|12|23|24|26|25|16|22|10|13|9|10|35|31|24|21|36|43	0	0.77
RAD54L2	CACYBP	4|7|4|3	18	4.5	4	12|12|10|6|15|17|18|11|15|15|16|10|7|4|13|15|8|5|28|29	0	0.77
RAD54L2	2024-09-06	8|0|4|6	18	4.5	4	11|9|7|10|12|9|0|9|13|12|0|7|8|0|18|19|9|13|8|9	0	0.77
RAD54L2	PDLIM5	0|5|6|7	18	4.5	4	17|19|18|17|35|34|38|29|23|28|20|19|12|15|42|41|38|34|38|29	0	0.77
RAD54L2	MAPRE2	6|0|5|6	17	4.25	4	9|8|5|9|11|10|13|16|15|16|12|5|4|6|0|3|14|14|20|14	0	0.77
RAD54L2	SLC16A1	4|4|4|5	17	4.25	4	7|12|6|6|3|3|2|4|5|3|8|5|8|4|3|7|2|2|6|6	0	0.77
RAD54L2	DDX54	4|4|7|2	17	4.25	4	18|14|7|10|7|8|4|5|16|15|10|7|10|7|2|2|2|0|13|13	0	0.77
RAD54L2	RPS28	5|6|0|6	17	4.25	4	6|3|6|3|6|6|7|0|3|3|8|5|7|8|10|11|10|9|6|5	0	0.77
RAD54L2	NUP93	4|5|3|5	17	4.25	4	6|7|14|9|11|17|14|13|5|9|23|22|20|19|23|25|10|9|8|9	0	0.77
RAD54L2	RRM2	4|4|4|5	17	4.25	4	2|4|7|5|14|15|12|13|4|9|7|5|3|2|14|13|30|27|33|31	0	0.77
RAD54L2	LOC101060252	6|3|4|4	17	4.25	4	8|7|6|6|6|5|6|5|6|6|6|7|6|7|20|19|0|7|7|8	0	0.77
RAD54L2	ATG2B	3|4|5|5	17	4.25	4	62|54|66|51|99|115|126|99|75|75|49|50|44|44|61|69|68|59|95|88	0	0.77
RAD54L2	GTPBP1	4|3|6|4	17	4.25	4	0|7|7|0|7|13|7|8|8|6|5|5|4|4|0|6|10|10|18|28	0	0.77
RAD54L2	DPYSL5	6|3|4|3	16	4	4	26|24|24|20|64|43|71|45|36|40|21|25|21|23|50|37|30|31|54|44	0	0.77
RAD54L2	PSMD4	3|4|5|4	16	4	4	11|10|11|6|13|16|15|14|12|11|6|10|9|9|13|15|10|8|5|8	0	0.77
RAD54L2	HUWE1	4|3|4|5	16	4	4	10|6|7|9|6|8|8|10|7|8|8|9|5|9|0|0|0|0|2|4	0	0.77
RAD54L2	YTHDF2	3|4|4|5	16	4	4	6|6|6|8|6|9|8|6|9|7|5|5|4|2|14|12|11|8|8|8	0	0.77
RAD54L2	CCDC43	6|5|0|5	16	4	4	10|8|11|12|10|13|18|17|14|10|10|12|6|10|18|18|19|16|24|29	0	0.77
RAD54L2	HN1	5|3|4|4	16	4	4	11|9|19|12|25|15|22|21|17|15|4|12|3|0|45|39|20|16|29|27	0	0.77
RAD54L2	ARFGAP1	4|3|6|3	16	4	4	10|9|9|13|25|19|31|15|14|13|8|7|3|5|11|14|32|33|33|33	0	0.77
RAD54L2	LDHA	5|5|6|0	16	4	4	7|6|9|8|7|10|7|11|8|8|10|5|8|6|3|4|11|9|13|8	0	0.77
RAD54L2	SAFB2	3|5|6|2	16	4	4	12|9|13|11|2|3|5|3|10|7|6|5|12|7|6|6|11|18|6|10	0	0.77
RAD54L2	NAP1L4	4|5|4|3	16	4	4	22|26|28|27|32|32|28|25|34|31|17|13|9|11|20|23|31|30|32|36	0	0.77
RAD54L2	MGEA5	4|3|4|4	15	3.75	4	15|16|12|9|25|11|21|15|16|14|4|7|7|5|0|7|12|6|24|19	0	0.77
RAD54L2	NPLOC4	6|4|0|5	15	3.75	4	5|0|3|2|15|16|15|16|8|7|0|0|0|0|10|6|24|25|25|22	0	0.77
RAD54L2	AP2A1	3|3|5|4	15	3.75	4	7|0|7|6|13|14|14|13|5|12|0|2|4|0|7|12|0|0|12|12	0	0.77
RAD54L2	PFKM	5|5|5|0	15	3.75	4	7|6|6|6|4|8|6|5|10|13|8|7|6|5|15|14|6|5|7|9	0	0.77
RAD54L2	CBS	4|5|3|3	15	3.75	4	6|6|8|4|5|5|4|5|4|5|4|5|5|7|4|7|0|4|16|14	0	0.77
RAD54L2	EXOSC8	2|5|4|4	15	3.75	4	4|5|5|4|5|5|5|2|19|12|2|0|0|0|4|4|3|4|17|16	0	0.77
RAD54L2	TUBG1	5|3|3|4	15	3.75	4	11|8|9|9|9|7|9|7|9|7|11|16|9|11|7|5|6|11|3|0	0	0.77
RAD54L2	NUFIP2	3|5|3|4	15	3.75	4	30|32|30|28|47|40|43|50|48|41|15|22|13|16|39|41|45|44|41|45	0	0.77
RAD54L2	CAPRIN1	4|4|4|3	15	3.75	4	9|11|8|2|9|8|8|7|15|15|0|0|0|0|20|16|6|8|11|10	0	0.77
RAD54L2	RANBP1	5|4|2|4	15	3.75	4	16|7|11|10|11|14|10|4|11|9|0|8|9|8|14|13|13|13|14|10	0	0.77
RAD54L2	EIF3G	6|0|5|4	15	3.75	4	7|10|7|8|7|6|8|4|9|8|6|6|4|6|15|11|14|9|7|8	0	0.77
RAD54L2	PKN2	4|3|4|4	15	3.75	4	11|16|13|8|17|22|20|22|17|15|4|4|3|4|11|11|17|17|28|23	0	0.77
RAD54L2	FUBP1	5|5|0|5	15	3.75	4	2|0|2|2|4|5|4|7|3|4|3|5|0|0|5|7|20|12|8|8	0	0.77
RAD54L2	PGAM5	2|4|5|4	15	3.75	4	16|19|17|8|9|9|13|10|12|11|9|7|12|10|21|23|7|8|5|5	0	0.77
RAD54L2	PPP2R5D	6|5|4|0	15	3.75	4	3|6|7|10|8|9|14|9|13|11|0|0|0|2|5|5|11|6|18|15	0	0.77
RAD54L2	EMD	7|8|0|0	15	3.75	4	15|16|11|14|15|14|14|13|12|14|6|8|4|4|9|13|23|24|32|34	0	0.77
RAD54L2	FKBP3	2|4|4|5	15	3.75	4	0|0|3|3|7|4|5|5|10|9|4|4|0|0|9|8|7|6|14|17	0	0.77
RAD54L2	SPAG7	5|3|3|3	14	3.5	4	0|0|2|0|4|5|5|5|8|10|2|3|0|2|0|0|9|10|28|30	0	0.77
RAD54L2	TBCE	6|4|4|0	14	3.5	4	7|3|2|4|12|21|18|17|2|3|6|0|3|3|0|2|18|18|21|16	0	0.77
RAD54L2	PRRC2A	5|0|4|5	14	3.5	4	16|14|13|13|8|11|8|8|9|14|5|4|7|5|8|9|14|17|9|14	0	0.77
RAD54L2	RPS20	4|3|3|4	14	3.5	4	13|12|9|12|6|5|6|6|5|11|6|5|0|6|14|11|9|7|13|9	0	0.77
RAD54L2	TECR	2|5|3|4	14	3.5	4	9|10|6|7|6|5|5|3|6|6|5|7|9|12|12|17|6|4|3|3	0	0.77
RAD54L2	RBM26	3|3|5|3	14	3.5	4	8|7|8|10|10|6|12|5|11|8|7|8|4|3|12|14|25|21|22|21	0	0.77
RAD54L2	ANAPC4	5|4|0|5	14	3.5	4	5|8|4|2|7|10|11|8|7|5|5|14|8|6|0|0|7|2|5|4	0	0.77
RAD54L2	DUT	6|6|0|2	14	3.5	4	6|7|9|2|10|13|11|4|11|8|6|10|6|6|14|16|11|9|16|17	0	0.77
RAD54L2	SNRPD1	2|4|3|5	14	3.5	4	10|6|10|0|5|6|4|6|19|15|5|3|5|5|0|0|4|8|28|22	0	0.77
RAD54L2	MAPRE1	6|4|2|2	14	3.5	4	7|5|6|5|12|9|9|7|5|3|0|0|0|0|14|13|22|21|31|30	0	0.77
RAD54L2	PDAP1	5|5|0|4	14	3.5	4	16|14|12|11|16|19|19|21|15|17|10|12|9|10|32|27|45|42|45|34	0	0.77
RAD54L2	C16orf80	5|3|6|0	14	3.5	4	7|3|4|2|10|8|11|6|6|6|8|4|5|9|0|3|12|9|9|7	0	0.77
RAD54L2	EIF5B	4|3|2|5	14	3.5	4	15|9|12|17|14|13|13|11|21|14|8|9|10|14|15|17|13|14|22|24	0	0.77
RAD54L2	HK1	5|3|3|3	14	3.5	4	4|6|9|11|7|8|8|7|0|5|7|9|7|9|0|0|6|8|5|7	0	0.77
RAD54L2	EIF3L	4|4|6|0	14	3.5	4	4|0|7|2|12|12|17|12|11|14|5|8|5|6|7|10|12|11|7|11	0	0.77
RAD54L2	PFDN2	4|0|4|5	13	3.25	4	4|5|6|4|5|7|9|8|6|8|4|6|4|5|8|10|8|7|11|8	0	0.77
RAD54L2	POLD1	5|3|5|0	13	3.25	4	0|3|5|5|4|2|10|4|5|3|8|7|3|0|7|0|8|3|14|14	0	0.77
RAD54L2	EIF3M	3|2|8|0	13	3.25	4	11|8|9|11|19|25|21|18|21|19|12|12|15|7|0|3|5|5|12|12	0	0.77
RAD54L2	USP14	2|3|4|4	13	3.25	4	23|15|22|18|35|47|40|33|33|29|10|9|10|9|37|37|51|42|53|55	0	0.77
RAD54L2	PSMD14	3|3|2|5	13	3.25	4	10|11|7|9|4|4|4|0|13|17|5|7|3|0|6|6|4|4|14|14	0	0.77
RAD54L2	ACOT9	5|4|4|0	13	3.25	4	7|4|7|8|3|11|7|4|0|0|15|23|18|18|2|7|0|2|0|0	0	0.77
RAD54L2	SPG20	4|3|4|2	13	3.25	4	7|10|8|8|7|11|10|11|11|8|0|5|5|0|8|9|8|11|5|11	0	0.77
RAD54L2	PSMD8	0|4|6|3	13	3.25	4	3|5|9|6|8|7|11|13|8|9|6|4|0|2|8|6|8|4|8|8	0	0.77
RAD54L2	EIF2A	4|3|5|0	12	3	4	18|17|17|18|22|25|22|21|12|14|10|7|7|7|26|28|33|29|27|29	0	0.77
RAD54L2	SNX9	2|4|3|3	12	3	4	5|7|11|12|15|18|36|24|18|18|4|6|3|5|6|11|21|17|35|40	0	0.77
RAD54L2	RPL14	6|0|0|6	12	3	4	12|9|8|9|13|9|8|10|6|5|15|12|11|12|16|13|14|17|0|6	0	0.77
RAD54L2	AGK	4|4|0|4	12	3	4	9|7|8|8|11|6|8|10|3|0|3|10|10|7|0|0|0|0|3|2	0	0.77
RAD54L2	GNAS	3|3|3|3	12	3	4	0|4|5|4|9|11|11|10|8|7|13|12|15|11|6|11|4|6|5|8	0	0.77
RAD54L2	PIP4K2A	4|0|4|4	12	3	4	3|3|4|3|14|12|9|15|4|4|5|2|0|3|0|0|5|0|15|13	0	0.77
RAD54L2	ECD	4|0|5|3	12	3	4	15|21|12|18|24|23|20|17|40|36|5|6|3|7|3|4|28|31|68|73	0	0.77
RAD54L2	ACTN4	0|3|6|3	12	3	4	24|17|24|22|53|47|46|54|57|58|27|27|24|19|32|40|41|40|49|50	0	0.77
RAD54L2	C19orf43	0|5|3|4	12	3	4	10|9|6|8|6|4|10|7|5|8|0|0|0|0|19|18|25|28|19|20	0	0.77
RAD54L2	PRMT5	0|4|3|5	12	3	4	8|9|8|5|13|12|7|12|21|16|5|7|9|6|5|6|12|9|20|19	0	0.77
RAD54L2	ANP32B	0|4|4|4	12	3	4	8|6|7|0|8|8|10|11|0|0|7|9|7|6|7|0|6|0|4|4	0	0.77
RAD54L2	SH3GL1	0|3|6|3	12	3	4	8|7|8|7|26|22|23|16|20|11|2|4|0|0|12|14|23|19|34|33	0	0.77
RAD54L2	CSTF2T	4|0|3|4	11	2.75	4	7|3|6|3|0|0|9|10|6|9|3|3|3|2|4|6|9|12|7|0	0	0.77
RAD54L2	DBNL	3|3|3|2	11	2.75	4	11|20|17|11|33|34|34|33|21|27|10|21|11|11|27|31|53|56|45|41	0	0.77
RAD54L2	ACAT1	6|2|0|3	11	2.75	4	13|14|10|11|5|6|5|6|5|4|10|12|14|14|4|0|4|3|5|5	0	0.77
RAD54L2	H1FX	3|4|4|0	11	2.75	4	6|8|7|7|6|5|7|3|0|0|3|6|4|7|8|8|0|2|6|0	0	0.77
RAD54L2	RAB2A	3|3|5|0	11	2.75	4	9|4|6|6|6|7|4|6|0|3|10|11|13|13|0|5|10|8|0|3	0	0.77
RAD54L2	PDIA3	4|5|2|0	11	2.75	4	5|7|6|6|8|11|10|8|4|5|6|9|13|6|0|4|4|6|0|0	0	0.77
RAD54L2	KIF11	3|4|4|0	11	2.75	4	8|11|6|9|14|11|13|11|19|14|15|13|13|10|0|0|9|5|14|14	0	0.77
RAD54L2	SKA2	0|0|6|5	11	2.75	4	6|5|5|6|10|8|11|12|16|15|2|2|0|2|0|0|11|11|6|7	0	0.77
RAD54L2	ZNF207	3|2|2|3	10	2.5	4	0|4|3|0|4|3|3|3|3|0|0|4|2|0|7|4|6|9|4|4	0	0.77
RAD54L2	USP5	5|3|2|0	10	2.5	4	8|6|6|8|12|9|12|18|5|10|4|7|3|4|8|6|10|7|3|5	0	0.77
RAD54L2	LRPPRC	3|0|4|3	10	2.5	4	11|14|14|18|0|5|2|4|7|4|7|3|0|4|0|0|0|0|3|2	0	0.77
RAD54L2	PRKAG1	3|4|3|0	10	2.5	4	6|4|4|0|6|10|9|5|13|12|8|4|5|5|3|0|7|7|8|7	0	0.77
RAD54L2	OAT	4|3|3|0	10	2.5	4	12|11|12|12|6|6|10|5|4|3|12|17|12|16|4|6|0|0|0|0	0	0.77
RAD54L2	ZC3H15	3|0|5|2	10	2.5	4	9|5|9|7|9|7|12|13|8|7|5|4|2|0|5|9|19|15|15|19	0	0.77
RAD54L2	COMMD8	5|5|0|0	10	2.5	4	6|3|5|6|6|6|10|5|7|6|0|0|0|0|0|6|8|9|11|14	0	0.77
RAD54L2	NAE1	3|3|0|4	10	2.5	4	0|2|2|3|4|5|4|6|2|0|0|0|0|0|5|0|8|12|11|19	0	0.77
RAD54L2	ZC3HAV1	2|4|2|2	10	2.5	4	24|28|26|29|17|23|18|21|24|21|15|16|14|13|20|15|39|39|22|22	0	0.77
RAD54L2	NDRG1	3|0|3|3	9	2.25	4	15|14|19|13|22|25|26|17|21|25|7|10|5|7|11|8|17|16|35|33	0	0.77
RAD54L2	LONP1	2|3|4|0	9	2.25	4	13|10|7|7|5|9|12|9|3|7|7|7|4|4|0|0|0|0|7|5	0	0.77
RAD54L2	YBX1	2|0|4|3	9	2.25	4	10|11|8|13|4|5|4|3|5|7|16|13|15|12|35|35|3|5|5|3	0	0.77
RAD54L2	DPYSL3	2|4|0|3	9	2.25	4	22|20|26|14|51|56|60|43|52|32|27|32|27|19|36|42|52|57|42|61	0	0.77
RAD54L2	PICALM	3|0|4|2	9	2.25	4	14|12|8|6|7|11|11|7|10|14|6|3|2|3|2|4|10|6|19|21	0	0.77
RAD54L2	MKI67IP	2|4|3|0	9	2.25	4	7|7|5|6|3|3|7|0|0|2|5|5|6|7|4|5|10|8|17|15	0	0.77
RAD54L2	ATP6V1A	0|4|3|2	9	2.25	4	9|7|3|4|29|18|28|18|12|15|12|11|6|10|8|9|15|9|28|36	0	0.77
RAD54L2	EZR	0|4|2|3	9	2.25	4	3|9|7|8|17|12|16|16|27|32|12|9|11|11|19|19|19|14|37|32	0	0.77
RAD54L2	PRRC2C	0|5|2|2	9	2.25	4	34|37|24|19|21|18|22|23|30|27|11|8|10|8|30|24|16|13|18|13	0	0.77
RAD54L2	EDC4	0|3|4|2	9	2.25	4	18|17|26|22|37|32|37|32|28|32|16|12|22|23|10|22|15|12|9|10	0	0.77
RAD54L2	EEF1E1	0|0|4|5	9	2.25	4	5|8|9|10|8|10|8|10|12|12|0|3|0|3|6|6|0|0|7|5	0	0.77
RAD54L2	EIF2S1	0|0|5|4	9	2.25	4	4|4|6|3|11|8|9|11|4|6|5|6|6|7|13|16|5|4|7|7	0	0.77
RAD54L2	LRBA	3|0|3|2	8	2	4	47|37|49|41|70|69|71|69|52|54|42|34|30|32|20|22|20|14|21|21	0	0.77
RAD54L2	HYOU1	3|2|0|3	8	2	4	12|13|8|4|11|13|14|16|11|6|4|5|5|3|0|0|0|0|0|0	0	0.77
RAD54L2	LSM12	2|3|3|0	8	2	4	6|5|4|5|5|10|8|6|13|12|5|8|8|6|17|15|10|10|7|6	0	0.77
RAD54L2	ATXN10	5|0|3|0	8	2	4	6|5|8|3|8|7|5|7|4|6|2|4|3|0|2|3|12|7|9|5	0	0.77
RAD54L2	CHMP4B	2|3|3|0	8	2	4	0|0|0|2|5|4|6|4|0|0|2|0|2|0|5|10|13|11|10|11	0	0.77
RAD54L2	AP3S1	3|0|2|3	8	2	4	3|0|2|3|0|0|4|0|5|4|5|3|0|0|5|6|9|11|8|7	0	0.77
RAD54L2	PNISR	0|4|0|4	8	2	4	2|3|3|4|4|5|4|5|2|5|3|4|0|0|6|5|8|11|9|8	0	0.77
RAD54L2	SMC4	0|4|0|4	8	2	4	12|8|6|3|9|11|14|8|8|12|6|5|0|3|7|10|8|10|8|8	0	0.77
RAD54L2	EIF3K	2|0|2|3	7	1.75	4	8|4|6|0|17|13|15|13|10|9|3|0|3|0|0|7|13|10|20|15	0	0.77
RAD54L2	NUP88	4|0|0|3	7	1.75	4	26|23|20|13|9|11|10|6|13|16|4|6|6|7|14|12|2|5|5|6	0	0.77
RAD54L2	ATXN2	3|0|2|2	7	1.75	4	7|7|4|9|16|14|10|16|9|11|9|3|0|3|8|9|13|11|10|6	0	0.77
RAD54L2	COPS5	3|0|2|2	7	1.75	4	4|0|0|0|7|9|7|8|7|6|0|3|0|0|0|0|0|0|5|4	0	0.77
RAD54L2	NARS	3|0|4|0	7	1.75	4	7|8|10|6|19|20|26|23|9|11|12|11|12|8|12|10|17|17|27|35	0	0.77
RAD54L2	DIS3	2|0|3|2	7	1.75	4	7|9|10|10|7|6|5|7|5|4|10|8|6|6|4|7|8|8|8|8	0	0.77
RAD54L2	GLTSCR2	3|4|0|0	7	1.75	4	6|4|0|8|8|9|7|6|0|0|3|5|2|5|0|3|9|0|12|13	0	0.77
RAD54L2	DLGAP5	2|0|3|2	7	1.75	4	10|8|14|6|10|13|12|12|10|11|8|11|9|10|6|4|27|19|20|20	0	0.77
RAD54L2	MB21D2	0|2|3|2	7	1.75	4	4|0|3|3|7|8|9|4|6|6|0|0|0|0|0|0|22|25|14|12	0	0.77
RAD54L2	RAB7A	0|3|0|4	7	1.75	4	6|4|0|0|0|5|6|3|3|4|4|5|6|4|8|7|8|5|0|3	0	0.77
RAD54L2	COPS4	0|3|4|0	7	1.75	4	6|5|3|2|14|13|10|12|8|10|0|3|3|3|4|3|6|6|11|11	0	0.77
RAD54L2	SRM	0|3|0|4	7	1.75	4	4|0|5|9|6|7|9|9|2|2|11|13|4|4|0|0|11|8|4|5	0	0.77
RAD54L2	TNPO1	0|4|0|3	7	1.75	4	0|6|2|6|3|4|4|6|4|4|5|2|4|2|0|0|8|8|9|11	0	0.77
RAD54L2	KLC1	0|0|3|4	7	1.75	4	22|20|28|10|19|21|17|21|25|19|21|28|26|27|19|14|25|26|18|16	0	0.77
RAD54L2	HDGF	0|0|3|4	7	1.75	4	2|0|0|0|9|7|9|8|0|4|0|0|0|0|4|6|22|17|15|14	0	0.77
RAD54L2	CWF19L2	3|3|0|0	6	1.5	4	0|0|0|0|2|0|2|0|0|0|0|0|0|0|0|0|16|18|14|16	0	0.77
RAD54L2	NCAPH	2|2|0|2	6	1.5	4	3|4|5|5|8|5|8|8|9|10|5|12|7|6|10|7|15|16|13|7	0	0.77
RAD54L2	EPB41L3	3|0|3|0	6	1.5	4	104|92|104|79|134|148|115|118|121|119|113|131|104|115|135|127|104|109|105|112	0	0.77
RAD54L2	PDCD6IP	3|0|0|3	6	1.5	4	26|30|28|27|20|13|18|20|16|18|19|18|11|14|20|21|17|13|22|20	0	0.77
RAD54L2	DST	4|0|2|0	6	1.5	4	20|19|15|15|26|29|28|36|14|16|12|8|15|11|5|5|4|3|6|5	0	0.77
RAD54L2	NOC3L	2|0|0|4	6	1.5	4	2|0|6|4|8|9|14|10|6|5|11|9|13|8|10|14|12|15|12|11	0	0.77
RAD54L2	COPE	3|0|3|0	6	1.5	4	5|2|3|6|6|5|5|8|3|2|4|4|0|0|0|2|6|0|6|4	0	0.77
RAD54L2	TMOD3	3|0|3|0	6	1.5	4	4|3|4|4|3|3|5|0|9|9|0|2|0|0|4|4|20|24|22|20	0	0.77
RAD54L2	SEC61A1	3|0|3|0	6	1.5	4	8|8|5|4|6|2|6|5|5|4|4|4|6|2|0|0|0|0|3|5	0	0.77
RAD54L2	PNP	2|4|0|0	6	1.5	4	5|0|6|4|19|17|10|16|12|8|3|0|0|0|7|9|17|21|28|26	0	0.77
RAD54L2	GSPT1	3|3|0|0	6	1.5	4	8|7|6|7|11|15|12|13|6|13|3|0|0|0|7|16|13|11|12|10	0	0.77
RAD54L2	LTV1	0|3|3|0	6	1.5	4	4|5|4|3|3|3|4|4|7|6|0|0|0|0|0|0|10|8|29|20	0	0.77
RAD54L2	TTC28	0|2|4|0	6	1.5	4	20|17|20|17|18|17|11|13|22|15|3|6|4|4|0|0|7|5|5|0	0	0.77
RAD54L2	RPS23	0|3|3|0	6	1.5	4	8|5|5|7|5|5|5|5|5|4|8|0|10|0|10|11|6|7|3|3	0	0.77
RAD54L2	ACTR1A	0|3|0|3	6	1.5	4	17|17|11|6|17|21|29|28|21|23|13|14|10|14|12|9|16|9|21|21	0	0.77
RAD54L2	SNRPF	0|3|3|0	6	1.5	4	7|4|5|5|4|6|5|7|13|13|0|3|0|0|7|8|8|6|22|24	0	0.77
RAD54L2	ZNF598	0|0|6|0	6	1.5	4	4|4|3|0|14|13|10|12|2|7|3|0|0|0|10|9|20|17|2|4	0	0.77
RAD54L2	EEF1D	0|0|2|4	6	1.5	4	12|8|13|12|12|9|7|10|12|0|9|4|5|6|13|5|0|10|10|0	0	0.77
RAD54L2	N4BP1	0|0|2|4	6	1.5	4	11|9|7|7|11|14|14|11|9|11|3|3|0|0|4|4|10|12|25|18	0	0.77
RAD54L2	KIAA0368	2|0|3|0	5	1.25	4	5|3|6|9|6|6|7|9|8|12|4|6|2|0|0|0|2|0|0|0	0	0.77
RAD54L2	BLVRA	3|2|0|0	5	1.25	4	13|12|11|6|5|5|3|5|3|0|7|4|0|2|8|13|9|8|8|8	0	0.77
RAD54L2	DHFR	5|0|0|0	5	1.25	4	7|7|8|7|14|11|12|19|0|5|2|5|2|2|0|0|7|6|8|6	0	0.77
RAD54L2	RPS19	3|0|2|0	5	1.25	4	7|5|6|6|4|0|0|2|0|2|4|4|3|2|11|11|0|0|0|0	0	0.77
RAD54L2	IGBP1	3|2|0|0	5	1.25	4	3|4|3|3|10|11|15|13|8|9|0|0|0|0|0|0|27|29|21|22	0	0.77
RAD54L2	MYO6	2|3|0|0	5	1.25	4	8|9|9|9|12|9|11|13|19|22|7|6|11|9|13|14|19|14|17|26	0	0.77
RAD54L2	PDHB	2|3|0|0	5	1.25	4	6|7|8|6|5|7|5|8|4|4|10|11|11|9|4|5|0|0|4|4	0	0.77
RAD54L2	TUBGCP2	3|0|0|2	5	1.25	4	3|4|6|3|7|11|9|8|4|5|15|8|8|9|0|0|0|0|3|5	0	0.77
RAD54L2	UBAP2	2|0|3|0	5	1.25	4	25|15|20|14|26|16|30|23|26|30|9|6|2|6|22|23|19|18|33|30	0	0.77
RAD54L2	PTPN1	2|0|3|0	5	1.25	4	4|0|4|2|6|9|5|7|12|13|6|4|2|0|4|8|17|16|18|17	0	0.77
RAD54L2	TSN	3|0|0|2	5	1.25	4	0|0|0|2|5|7|8|4|4|2|3|0|4|0|5|0|12|8|6|4	0	0.77
RAD54L2	EIF4E2	2|0|3|0	5	1.25	4	12|11|12|4|12|10|15|9|17|15|4|7|6|7|0|4|14|13|12|7	0	0.77
RAD54L2	NSDHL	0|5|0|0	5	1.25	4	7|7|7|11|14|14|10|11|4|5|10|10|10|4|6|6|5|4|6|7	0	0.77
RAD54L2	ISYNA1	0|5|0|0	5	1.25	4	0|6|7|4|11|8|14|6|8|9|4|5|6|0|9|9|7|5|11|12	0	0.77
RAD54L2	ZFR	0|2|3|0	5	1.25	4	7|8|12|6|3|2|0|3|5|5|4|5|8|7|0|0|13|15|3|0	0	0.77
RAD54L2	NAA10	0|3|0|2	5	1.25	4	8|2|4|5|2|3|2|3|3|5|0|2|0|0|3|3|8|5|4|3	0	0.77
RAD54L2	COPS3	0|5|0|0	5	1.25	4	8|8|5|6|0|0|6|0|9|9|6|5|5|0|0|0|9|8|8|9	0	0.77
RAD54L2	WWOX	0|5|0|0	5	1.25	4	50|50|68|46|55|55|71|57|70|62|44|43|38|47|121|113|17|12|37|37	0	0.77
RAD54L2	WDR11	0|3|2|0	5	1.25	4	21|15|15|14|36|34|40|35|25|19|26|19|17|24|13|16|35|31|22|26	0	0.77
RAD54L2	ARF4	0|0|2|3	5	1.25	4	0|4|4|2|5|7|4|4|6|7|5|8|0|5|13|14|7|4|8|8	0	0.77
RAD54L2	CWC15	4|0|0|0	4	1	4	6|5|0|0|8|6|14|8|8|8|0|0|0|2|0|0|13|11|13|15	0	0.77
RAD54L2	OSBPL8	2|0|2|0	4	1	4	4|9|9|5|14|11|14|10|21|17|13|12|16|11|4|4|9|8|20|14	0	0.77
RAD54L2	NANP	4|0|0|0	4	1	4	2|0|4|3|10|5|8|7|0|0|0|0|0|0|6|5|14|15|9|11	0	0.77
RAD54L2	LDHB	4|0|0|0	4	1	4	7|5|7|6|8|0|7|8|9|14|0|3|3|3|5|6|9|10|9|9	0	0.77
RAD54L2	CS	2|0|2|0	4	1	4	6|3|14|8|9|7|11|10|4|3|5|0|0|2|0|3|7|6|9|14	0	0.77
RAD54L2	IFIT5	2|0|2|0	4	1	4	22|24|26|14|56|47|55|56|39|42|19|20|18|20|19|15|31|25|53|50	0	0.77
RAD54L2	TRMT1L	4|0|0|0	4	1	4	2|3|2|0|5|8|6|11|5|3|6|4|8|3|4|0|8|7|11|8	0	0.77
RAD54L2	DBN1	2|2|0|0	4	1	4	16|17|12|15|15|12|16|15|28|29|13|9|17|13|19|24|18|17|29|34	0	0.77
RAD54L2	PAK4	2|0|0|2	4	1	4	7|5|9|5|8|10|6|10|8|6|3|5|0|0|0|2|7|4|14|23	0	0.77
RAD54L2	TARS	2|2|0|0	4	1	4	9|7|8|4|25|27|24|26|14|9|15|19|13|10|6|7|35|38|26|26	0	0.77
RAD54L2	GAPVD1	2|2|0|0	4	1	4	31|23|36|33|54|53|58|50|52|45|18|23|20|21|23|33|40|38|36|35	0	0.77
RAD54L2	KIAA1274	2|0|0|2	4	1	4	28|23|30|19|35|37|38|31|26|31|8|8|9|4|22|29|37|30|51|53	0	0.77
RAD54L2	LZIC	2|2|0|0	4	1	4	0|3|0|0|9|7|6|7|0|0|0|2|0|0|0|0|4|2|13|16	0	0.77
RAD54L2	C9orf86	0|4|0|0	4	1	4	14|8|11|12|18|17|22|19|14|16|4|6|8|10|5|5|15|14|21|18	0	0.77
RAD54L2	IBTK	0|2|0|2	4	1	4	5|4|5|6|14|17|18|16|11|9|3|11|3|5|7|5|11|12|14|13	0	0.77
RAD54L2	ADD1	0|2|2|0	4	1	4	18|13|17|13|24|20|23|26|24|21|16|16|13|15|10|14|21|21|28|23	0	0.77
RAD54L2	SREK1	0|0|4|0	4	1	4	2|0|3|0|0|7|4|0|5|3|3|4|5|5|0|0|19|15|12|12	0	0.77
RAD54L2	TXLNG	0|0|2|2	4	1	4	3|0|0|0|3|3|8|0|6|6|0|0|2|0|3|6|3|4|2|0	0	0.77
RAD54L2	PYGL	0|0|4|0	4	1	4	8|6|9|9|3|9|8|10|7|4|9|12|11|9|3|0|9|11|8|11	0	0.77
RAD54L2	FUBP3	0|0|4|0	4	1	4	9|9|8|10|8|10|9|6|6|9|0|3|4|0|5|6|13|13|12|14	0	0.77
RAD54L2	PGD	3|0|0|0	3	0.75	4	13|11|10|11|5|4|4|6|0|2|0|0|0|0|0|0|10|7|4|4	0	0.77
RAD54L2	HARS	3|0|0|0	3	0.75	4	3|6|3|3|5|4|7|5|2|4|4|0|0|0|4|4|17|10|7|9	0	0.77
RAD54L2	EBNA1BP2	3|0|0|0	3	0.75	4	8|4|9|6|0|0|2|0|0|0|5|2|6|7|0|5|12|8|0|0	0	0.77
RAD54L2	PRKAR2B	3|0|0|0	3	0.75	4	8|0|0|3|16|4|17|8|0|3|4|0|2|0|0|0|7|4|15|9	0	0.77
RAD54L2	NUP85	3|0|0|0	3	0.75	4	0|0|4|0|4|5|5|4|8|5|5|7|0|6|0|0|4|4|5|4	0	0.77
RAD54L2	PDLIM3	0|3|0|0	3	0.75	4	3|2|3|2|3|7|10|8|3|4|5|4|0|0|9|10|13|11|7|9	0	0.77
RAD54L2	PLS3	0|3|0|0	3	0.75	4	7|9|11|11|36|38|42|31|25|22|5|8|8|7|32|38|28|22|30|26	0	0.77
RAD54L2	SNX1	0|3|0|0	3	0.75	4	18|14|19|17|25|30|22|38|19|18|15|13|11|16|31|24|41|42|25|25	0	0.77
RAD54L2	PARG	0|3|0|0	3	0.75	4	5|7|8|5|9|13|11|13|9|8|3|0|0|0|0|0|15|11|22|15	0	0.77
RAD54L2	LIMA1	0|0|3|0	3	0.75	4	12|15|10|7|21|33|29|29|17|22|6|8|6|10|13|13|30|27|28|27	0	0.77
RAD54L2	CKB	0|0|3|0	3	0.75	4	2|6|6|0|19|21|16|23|15|15|0|0|0|0|8|11|26|26|37|36	0	0.77
RAD54L2	LSG1	0|0|3|0	3	0.75	4	3|7|7|7|11|10|8|12|4|9|3|0|5|5|0|0|22|21|20|21	0	0.77
RAD54L2	IRAK1	0|0|3|0	3	0.75	4	21|19|22|22|26|27|34|28|18|22|8|17|14|13|20|14|31|25|32|27	0	0.77
RAD54L2	ASCC3	0|0|3|0	3	0.75	4	29|19|21|28|28|36|35|29|32|32|12|11|7|7|9|7|7|4|33|31	0	0.77
RAD54L2	ESYT2	0|0|3|0	3	0.75	4	6|5|7|7|14|17|18|13|4|5|9|13|7|6|2|0|11|8|4|6	0	0.77
RAD54L2	VAPB	0|0|3|0	3	0.75	4	2|3|5|4|5|9|5|7|9|8|2|0|0|4|0|0|9|10|9|13	0	0.77
RAD54L2	TJP1	0|0|0|3	3	0.75	4	17|14|11|12|35|36|32|30|26|24|19|17|17|15|14|14|30|31|19|13	0	0.77
RAD54L2	MRTO4	0|0|0|3	3	0.75	4	2|2|7|7|4|5|4|3|6|5|0|4|2|5|0|0|6|6|5|4	0	0.77
RAD54L2	DRG2	0|0|0|3	3	0.75	4	7|2|5|7|12|9|12|10|8|12|4|4|4|5|0|0|10|10|18|22	0	0.77
RAD54L2	DEPDC1B	0|0|0|3	3	0.75	4	11|6|7|6|14|11|14|13|23|22|12|12|11|13|0|0|22|23|32|32	0	0.77
RAD54L2	YARS2	0|0|0|3	3	0.75	4	4|3|5|4|6|12|9|6|0|0|12|7|5|9|0|0|0|0|2|0	0	0.77
RAD54L2	AP2A2	0|0|0|3	3	0.75	4	4|5|6|6|10|11|14|16|8|13|5|0|0|5|0|6|0|2|6|5	0	0.77
RAD54L2	AARS	2|0|0|0	2	0.5	4	0|3|3|0|13|4|15|19|5|7|0|3|2|0|4|3|31|35|36|35	0	0.77
RAD54L2	RG9MTD1	2|0|0|0	2	0.5	4	0|0|0|0|7|7|7|2|0|0|10|9|6|6|0|0|0|0|0|4	0	0.77
RAD54L2	TMCO7	2|0|0|0	2	0.5	4	4|5|7|0|15|16|13|12|5|8|0|0|0|0|0|6|14|14|3|3	0	0.77
RAD54L2	C15orf63	2|0|0|0	2	0.5	4	0|0|0|0|6|4|7|8|0|0|0|0|0|0|0|0|8|5|5|7	0	0.77
RAD54L2	PGRMC2	2|0|0|0	2	0.5	4	7|5|7|10|12|10|13|12|7|6|11|8|12|10|18|20|27|20|22|18	0	0.77
RAD54L2	HSPA4L	2|0|0|0	2	0.5	4	0|0|2|2|3|2|4|6|5|5|3|0|0|0|0|0|5|6|12|13	0	0.77
RAD54L2	SPC24	2|0|0|0	2	0.5	4	9|7|7|9|3|0|0|3|11|10|0|0|0|0|0|0|3|2|10|15	0	0.77
RAD54L2	CLPP	2|0|0|0	2	0.5	4	6|0|7|3|0|3|3|0|3|2|2|2|0|0|0|0|4|4|0|2	0	0.77
RAD54L2	LARP4B	2|0|0|0	2	0.5	4	8|9|0|9|5|10|6|7|5|8|3|2|3|0|2|0|8|4|10|7	0	0.77
RAD54L2	TAB1	2|0|0|0	2	0.5	4	8|7|6|5|7|7|6|9|10|12|5|6|0|0|9|7|13|10|10|8	0	0.77
RAD54L2	MYO1B	2|0|0|0	2	0.5	4	15|11|12|11|22|34|26|26|16|21|24|20|30|30|6|5|35|24|23|26	0	0.77
RAD54L2	IKBKAP	2|0|0|0	2	0.5	4	2|0|4|0|9|10|11|7|5|4|4|3|2|0|4|2|4|5|6|6	0	0.77
RAD54L2	PRKACA	2|0|0|0	2	0.5	4	5|6|7|4|7|5|8|10|0|0|3|6|9|9|0|0|0|0|0|6	0	0.77
RAD54L2	AFG3L2	2|0|0|0	2	0.5	4	0|3|0|0|6|0|7|3|2|2|6|11|8|7|0|0|3|2|2|0	0	0.77
RAD54L2	BRAP	2|0|0|0	2	0.5	4	15|12|12|20|28|30|28|17|21|21|27|18|14|16|17|16|45|36|49|46	0	0.77
RAD54L2	SRP54	2|0|0|0	2	0.5	4	4|3|5|5|9|10|13|10|11|14|0|3|0|0|4|5|23|14|24|18	0	0.77
RAD54L2	ARL3	2|0|0|0	2	0.5	4	2|6|0|0|6|6|6|0|3|3|3|0|0|0|0|0|9|5|11|9	0	0.77
RAD54L2	GLO1	2|0|0|0	2	0.5	4	3|0|0|2|2|0|3|3|0|0|0|0|0|0|5|5|6|4|6|4	0	0.77
RAD54L2	HADHB	2|0|0|0	2	0.5	4	0|0|2|0|3|2|6|6|0|0|6|7|6|9|0|0|0|0|0|0	0	0.77
RAD54L2	GAK	0|2|0|0	2	0.5	4	8|4|4|4|8|8|8|7|6|8|0|2|2|0|0|0|5|3|11|8	0	0.77
RAD54L2	KARS	0|2|0|0	2	0.5	4	2|5|4|5|9|9|10|10|4|2|8|6|4|3|10|7|0|2|4|5	0	0.77
RAD54L2	2024-09-07	0|2|0|0	2	0.5	4	11|14|20|12|19|19|24|24|20|17|8|16|12|13|20|20|20|16|14|12	0	0.77
RAD54L2	CALD1	0|2|0|0	2	0.5	4	13|9|16|9|24|21|23|21|20|16|6|8|7|8|27|23|31|28|20|21	0	0.77
RAD54L2	DNM2	0|2|0|0	2	0.5	4	5|2|5|4|7|7|6|8|7|10|6|3|0|0|4|4|7|7|4|4	0	0.77
RAD54L2	ARF6	0|2|0|0	2	0.5	4	5|5|6|3|10|10|4|9|4|3|8|5|7|6|4|5|5|3|3|2	0	0.77
RAD54L2	KNTC1	0|2|0|0	2	0.5	4	2|5|3|4|4|7|11|8|5|4|4|5|5|3|0|2|0|0|2|2	0	0.77
RAD54L2	PPP1R2	0|2|0|0	2	0.5	4	2|2|0|0|4|3|2|2|2|0|0|0|0|0|5|0|6|7|6|6	0	0.77
RAD54L2	COPG1	0|2|0|0	2	0.5	4	5|3|3|3|3|2|2|4|3|3|4|3|4|2|3|0|4|0|0|0	0	0.77
RAD54L2	DIAPH1	0|0|2|0	2	0.5	4	3|3|3|8|6|7|14|8|2|6|0|3|0|0|0|0|0|0|0|0	0	0.77
RAD54L2	NT5DC2	0|0|2|0	2	0.5	4	6|7|8|7|0|0|0|0|0|0|10|6|10|7|0|0|0|0|0|0	0	0.77
RAD54L2	ZFYVE16	0|0|2|0	2	0.5	4	24|19|14|18|23|35|41|31|47|47|6|5|8|4|9|13|16|9|20|22	0	0.77
RAD54L2	KANK2	0|0|2|0	2	0.5	4	2|0|2|0|0|0|0|2|0|5|5|6|0|8|0|0|4|7|2|2	0	0.77
RAD54L2	EIF4ENIF1	0|0|2|0	2	0.5	4	2|3|0|4|2|9|4|9|4|3|0|0|0|0|0|0|10|7|3|0	0	0.77
RAD54L2	PSMA7	0|0|2|0	2	0.5	4	3|0|0|3|3|0|4|3|3|3|3|0|0|0|0|0|6|5|4|4	0	0.77
RAD54L2	CC2D1A	0|0|2|0	2	0.5	4	3|0|3|2|6|5|9|5|4|4|0|0|0|0|4|2|13|18|9|12	0	0.77
RAD54L2	EIF4G3	0|0|2|0	2	0.5	4	32|25|26|16|31|38|27|37|41|34|26|24|18|17|6|10|19|20|27|25	0	0.77
RAD54L2	PRKAA1	0|0|2|0	2	0.5	4	4|0|5|4|9|5|8|7|0|4|2|4|0|2|2|0|7|10|0|5	0	0.77
RAD54L2	IDH3B	0|0|2|0	2	0.5	4	3|2|2|3|4|4|5|5|0|0|7|5|2|3|0|0|2|2|0|0	0	0.77
RAD54L2	COPB2	0|0|2|0	2	0.5	4	3|0|0|0|2|4|3|5|4|3|0|0|0|0|0|0|8|6|13|8	0	0.77
RAD54L2	PIP4K2B	0|0|2|0	2	0.5	4	0|0|0|0|4|3|6|4|0|4|0|2|0|0|2|0|9|13|6|5	0	0.77
RAD54L2	DHX29	0|0|2|0	2	0.5	4	13|11|11|15|34|47|31|39|37|30|9|9|7|6|2|5|28|23|41|41	0	0.77
RAD54L2	ADD3	0|0|2|0	2	0.5	4	13|11|14|11|23|26|22|25|15|11|10|9|9|10|10|9|21|16|11|16	0	0.77
RAD54L2	TROVE2	0|0|0|2	2	0.5	4	0|0|0|0|0|0|4|3|0|0|4|2|0|3|0|4|7|5|6|4	0	0.77
RAD54L2	USP10	0|0|0|2	2	0.5	4	9|6|11|6|11|8|10|8|9|9|8|6|8|8|6|6|11|5|9|8	0	0.77
RAD54L2	CAP1	0|0|0|2	2	0.5	4	22|20|22|21|17|21|15|17|35|44|3|4|3|2|10|10|15|12|26|25	0	0.77
RAD54L2	UPF1	0|0|0|2	2	0.5	4	8|6|7|7|5|7|8|5|4|4|0|3|2|2|8|6|8|5|8|11	0	0.77
RAD54L2	NTPCR	0|0|0|2	2	0.5	4	6|3|7|8|0|0|0|2|4|3|5|3|0|3|2|5|3|3|3|2	0	0.77
RAD54L2	CCDC47	0|0|0|2	2	0.5	4	2|2|5|0|6|3|7|9|7|8|3|3|4|0|0|2|3|0|11|11	0	0.77
RAD54L2	URI1	0|0|0|2	2	0.5	4	0|3|0|0|5|5|3|4|3|5|0|0|0|0|0|0|7|7|7|6	0	0.77
