# Supplementary material for: The BLM-TOP3A-RMI1-RMI2 proximity map reveals that RAD54L2 suppresses sister chromatid exchanges
Source: EMBO Rep. 2025 Jan 27;26(5):1290–314. doi: 10.1038/s44319-025-00374-z (PMC11894219; doi:10.1038/s44319-025-00374-z)
Supplement: Supplementary file 6 — Source data Fig. 5 [file 44319_2025_374_MOESM6_ESM.zip]

Archive with 74 entries (70 files):
- Figure 5/
- __MACOSX/._Figure 5
- Figure 5/SourceData5A/
- __MACOSX/Figure 5/._SourceData5A
- Figure 5/.DS_Store
- __MACOSX/Figure 5/._.DS_Store
- Figure 5/SourceData5F.xlsx
- __MACOSX/Figure 5/._SourceData5F.xlsx
- Figure 5/SourceData5E/
- __MACOSX/Figure 5/._SourceData5E
- Figure 5/SourceData5C/
- __MACOSX/Figure 5/._SourceData5C
- Figure 5/SourceData5B.xlsx
- __MACOSX/Figure 5/._SourceData5B.xlsx
- Figure 5/SourceData5D.xlsx
- __MACOSX/Figure 5/._SourceData5D.xlsx
- Figure 5/SourceData5A/54L2KO1_BLM_HU_merge.tif
- __MACOSX/Figure 5/SourceData5A/._54L2KO1_BLM_HU_merge.tif
- Figure 5/SourceData5A/U2OS_BLM_UT_DAPI.tif
- __MACOSX/Figure 5/SourceData5A/._U2OS_BLM_UT_DAPI.tif
- Figure 5/SourceData5A/.DS_Store
- __MACOSX/Figure 5/SourceData5A/._.DS_Store
- Figure 5/SourceData5A/U2OS_BLM_HU_merge_inset.tif
- __MACOSX/Figure 5/SourceData5A/._U2OS_BLM_HU_merge_inset.tif
- Figure 5/SourceData5A/U2OS_BLM_HU_merge.tif
- __MACOSX/Figure 5/SourceData5A/._U2OS_BLM_HU_merge.tif
- Figure 5/SourceData5A/54L2KO1_BLM_HU_DAPI.tif
- __MACOSX/Figure 5/SourceData5A/._54L2KO1_BLM_HU_DAPI.tif
- Figure 5/SourceData5A/U2OS_BLM_UT_Alexa546.tif
- __MACOSX/Figure 5/SourceData5A/._U2OS_BLM_UT_Alexa546.tif
- Figure 5/SourceData5A/54L2KO1_BLM_UT_Alexa546.tif
- __MACOSX/Figure 5/SourceData5A/._54L2KO1_BLM_UT_Alexa546.tif
- Figure 5/SourceData5A/54L2KO1_BLM_UT_merge_inset.tif
- __MACOSX/Figure 5/SourceData5A/._54L2KO1_BLM_UT_merge_inset.tif
- Figure 5/SourceData5A/54L2KO1_BLM_HU_merge_inset.tif
- __MACOSX/Figure 5/SourceData5A/._54L2KO1_BLM_HU_merge_inset.tif
- Figure 5/SourceData5A/U2OS_BLM_UT_merge.tif
- __MACOSX/Figure 5/SourceData5A/._U2OS_BLM_UT_merge.tif
- Figure 5/SourceData5A/54L2KO1_BLM_UT_DAPI.tif
- __MACOSX/Figure 5/SourceData5A/._54L2KO1_BLM_UT_DAPI.tif
- Figure 5/SourceData5A/54L2KO1_BLM_UT_merge.tif
- __MACOSX/Figure 5/SourceData5A/._54L2KO1_BLM_UT_merge.tif
- Figure 5/SourceData5A/U2OS_BLM_UT_merge_inset.tif
- __MACOSX/Figure 5/SourceData5A/._U2OS_BLM_UT_merge_inset.tif
- Figure 5/SourceData5A/U2OS_BLM_HU_DAPI.tif
- __MACOSX/Figure 5/SourceData5A/._U2OS_BLM_HU_DAPI.tif
- Figure 5/SourceData5A/54L2KO1_BLM_HU_Alexa546.tif
- __MACOSX/Figure 5/SourceData5A/._54L2KO1_BLM_HU_Alexa546.tif
- Figure 5/SourceData5A/U2OS_BLM_HU_Alexa546.tif
- __MACOSX/Figure 5/SourceData5A/._U2OS_BLM_HU_Alexa546.tif
- Figure 5/SourceData5E/RAD54L2KO1_RAD51_HU_DAPI.tif
- __MACOSX/Figure 5/SourceData5E/._RAD54L2KO1_RAD51_HU_DAPI.tif
- Figure 5/SourceData5E/RAD54L2KO1_RAD51_HU_merge.tif
- __MACOSX/Figure 5/SourceData5E/._RAD54L2KO1_RAD51_HU_merge.tif
- Figure 5/SourceData5E/U2OS_RAD51_HU_DAPI.tif
- __MACOSX/Figure 5/SourceData5E/._U2OS_RAD51_HU_DAPI.tif
- Figure 5/SourceData5E/U2OS_RAD51_HU_merge.tif
- __MACOSX/Figure 5/SourceData5E/._U2OS_RAD51_HU_merge.tif
- Figure 5/SourceData5E/U2OS_RAD51_HU_Alexa546.tif
- __MACOSX/Figure 5/SourceData5E/._U2OS_RAD51_HU_Alexa546.tif
- Figure 5/SourceData5E/RAD54L2KO1_RAD51_HU_Alexa546.tif
- __MACOSX/Figure 5/SourceData5E/._RAD54L2KO1_RAD51_HU_Alexa546.tif
- Figure 5/SourceData5C/U2OS_MRE11_HU_merge.tif
- __MACOSX/Figure 5/SourceData5C/._U2OS_MRE11_HU_merge.tif
- Figure 5/SourceData5C/U2OS_MRE11_HU_Alexa546.tif
- __MACOSX/Figure 5/SourceData5C/._U2OS_MRE11_HU_Alexa546.tif
- Figure 5/SourceData5C/U2OS_MRE11_HU_DAPI.tif
- __MACOSX/Figure 5/SourceData5C/._U2OS_MRE11_HU_DAPI.tif
- Figure 5/SourceData5C/54L2KO1_MRE11_HU_merge.tif
- __MACOSX/Figure 5/SourceData5C/._54L2KO1_MRE11_HU_merge.tif
- Figure 5/SourceData5C/54L2KO1_MRE11_HU_Alexa546.tif
- __MACOSX/Figure 5/SourceData5C/._54L2KO1_MRE11_HU_Alexa546.tif
- Figure 5/SourceData5C/54L2KO1_MRE11_HU_DAPI.tif
- __MACOSX/Figure 5/SourceData5C/._54L2KO1_MRE11_HU_DAPI.tif
