# Supplementary material for: The BLM-TOP3A-RMI1-RMI2 proximity map reveals that RAD54L2 suppresses sister chromatid exchanges
Source: EMBO Rep. 2025 Jan 27;26(5):1290–314. doi: 10.1038/s44319-025-00374-z (PMC11894219; doi:10.1038/s44319-025-00374-z)
Supplement: Supplementary file 6 — Source data Fig. 5 [file 44319_2025_374_MOESM6_ESM.zip › Figure 5/SourceData5B.xlsx]

## Sheet: BLM foci
Source Data For Figure 5B. Percent of cells with BLM foci.
WT	RAD54L2 KO cl1	WT + HU	RAD54L2 KO cl1 + HU	t-testa	t-testb
5.7	3.7	82	4.3	0.000646326	1.46111e-05
6.2	4.2	90	5.1
5.9	3.8	93	5.5
a RAD54L2 KO cl1 compared to WT using a 2-sided Student's t-test
b RAD54L2 KO cl1 + HU compared to WT + HU using a 2-sided Student's t-test
