# Supplementary material for: The BLM-TOP3A-RMI1-RMI2 proximity map reveals that RAD54L2 suppresses sister chromatid exchanges
Source: EMBO Rep. 2025 Jan 27;26(5):1290–314. doi: 10.1038/s44319-025-00374-z (PMC11894219; doi:10.1038/s44319-025-00374-z)
Supplement: Supplementary file 7 — Source data Fig. 6 [file 44319_2025_374_MOESM7_ESM.zip]

Archive with 18 entries (16 files):
- Figure 6/
- __MACOSX/._Figure 6
- Figure 6/SourceData6A.xlsx
- __MACOSX/Figure 6/._SourceData6A.xlsx
- Figure 6/.DS_Store
- __MACOSX/Figure 6/._.DS_Store
- Figure 6/SourceData6C/
- __MACOSX/Figure 6/._SourceData6C
- Figure 6/SourceData6D.xlsx
- __MACOSX/Figure 6/._SourceData6D.xlsx
- Figure 6/SourceData6B.xlsx
- __MACOSX/Figure 6/._SourceData6B.xlsx
- Figure 6/SourceData6C/SourceData6C_RAD54L2KO.tif
- __MACOSX/Figure 6/SourceData6C/._SourceData6C_RAD54L2KO.tif
- Figure 6/SourceData6C/SourceData6C_WT.tif
- __MACOSX/Figure 6/SourceData6C/._SourceData6C_WT.tif
- Figure 6/SourceData6C/SourceData6C_siBLM.tif
- __MACOSX/Figure 6/SourceData6C/._SourceData6C_siBLM.tif
