# Supplementary material for: The BLM-TOP3A-RMI1-RMI2 proximity map reveals that RAD54L2 suppresses sister chromatid exchanges
Source: EMBO Rep. 2025 Jan 27;26(5):1290–314. doi: 10.1038/s44319-025-00374-z (PMC11894219; doi:10.1038/s44319-025-00374-z)
Supplement: Supplementary file 7 — Source data Fig. 6 [file 44319_2025_374_MOESM7_ESM.zip › Figure 6/SourceData6A.xlsx]

## Sheet: BLM foci
Source Data For Figure 6A. Percent of wild-type and RAD54L2 knockout lines with BLM foci, with or without rescue by wild type and ATPase mutant RAD54L2.
WT	RAD54L2 KO cl1	WT + HU	RAD54L2 KO cl1 + HU	RAD54L2 KO cl1 + V5-RAD54L2 + HU	RAD54L2 KO cl1 + V5-RAD54L2-K311R + HU	t-testa	t-testb	t-testc
6.35	6.45	80.39	3.67	73.47	7.14	1.565e-05	0.136456	1.47467e-05
5.56	3.08	73.9	7.69	61.82	7.14
3.64	7.55	72.3	3.28	68	3.44
a RAD54L2 KO cl1 + HU compared to WT + HU using a 2-sided Student's t-test
b RAD54L2 KO cl1 + V5-RAD54L2 + HU compared to WT + HU using a 2-sided Student's t-test
c RAD54L2 KO cl1 + V5-RAD54L2-K311R + HU compared to WT + HU using a 2-sided Student's t-test
