# Supplementary material for: The BLM-TOP3A-RMI1-RMI2 proximity map reveals that RAD54L2 suppresses sister chromatid exchanges
Source: EMBO Rep. 2025 Jan 27;26(5):1290–314. doi: 10.1038/s44319-025-00374-z (PMC11894219; doi:10.1038/s44319-025-00374-z)
Supplement: Supplementary file 7 — Source data Fig. 6 [file 44319_2025_374_MOESM7_ESM.zip › Figure 6/SourceData6D.xlsx]

## Sheet: Anaphase bridges
Source Data For Figure 6D. PICH-positive anaphase bridges per 30 mitoses.
WT number	WT %	siBLM number	siBLM %	RAD54L2 KO cl1 number	RAD54L2 KO cl1 %	t-testa	t-testb
0	0	13	43.3333	6	20	4.52021e-05	0.005024
0	0	12	40	9	30
1	3.33333	14	46.6667	11	36.6667
a siBLM compared to WT using a 2-sided Student's t-test
b RAD54L2 KO cl1 compared to WT using a 2-sided Student's t-test
