# Supplementary material for: The BLM-TOP3A-RMI1-RMI2 proximity map reveals that RAD54L2 suppresses sister chromatid exchanges
Source: EMBO Rep. 2025 Jan 27;26(5):1290–314. doi: 10.1038/s44319-025-00374-z (PMC11894219; doi:10.1038/s44319-025-00374-z)
Supplement: Supplementary file 7 — Source data Fig. 6 [file 44319_2025_374_MOESM7_ESM.zip › Figure 6/SourceData6B.xlsx]

## Sheet: 54L2 rescue SCEs
Source Data For Figure 6B. Sister chromatid exchanges measured for wild-type and RAD54L2 knockout lines with or without rescue by wild type and ATPase mutant RAD54L2.
WT		RAD54L2 KO cl1		RAD54L2 KO cl1 + V5-RAD54L2		RAD54L2 KO cl1 + V5-RAD54L2-K311R
Replicate 1	Replicate 2	Replicate 1	Replicate 2	Replicate 1	Replicate 2	Replicate 1	Replicate 2
1	3	7	6	3	4	9	10
2	7	9	7	5	1	8	15
1	1	6	14	2	2	5	7
4	2	5	9	1	5	12	8
3	5	7	8	2	6	8	5
2	1	13	11	5	6	5	9
4	0	7	8	2	2	5	9
4	6	5	11	3	6	5	7
2	0	10	17	1	3	13	6
3	3	6	5	2	6	10	15
6	3	8	11	4	4	5	6
5	6	8	12	1	1	7	14
4	4	6	8	2	1	8	13
1	6	8	7	0	2	5	12
1	3	7	11	3	6	7	5
3	4	6	7	3	5	9	15
1	3	8	9	2	3	9	7
2	2	10	6	3	2	10	10
0	1	13	12	3	5	6	10
0	1	9	15	3	1	15	14
2	4	9	7	1	5	8	8
2	2	9	9	2	3	7	8
3	4	9	10	2	4	9	14
0	2	6	15	4	2	11	7
2	0	6	8	3	5	5	8
