# Supplementary material for: The BLM-TOP3A-RMI1-RMI2 proximity map reveals that RAD54L2 suppresses sister chromatid exchanges
Source: EMBO Rep. 2025 Jan 27;26(5):1290–314. doi: 10.1038/s44319-025-00374-z (PMC11894219; doi:10.1038/s44319-025-00374-z)
Supplement: Supplementary file 8 — EV Figure Source Data [file 44319_2025_374_MOESM8_ESM.zip]

Archive with 150 entries (125 files):
- Source_Data_EV_Figures/
- __MACOSX/._Source_Data_EV_Figures
- Source_Data_EV_Figures/.DS_Store
- __MACOSX/Source_Data_EV_Figures/._.DS_Store
- Source_Data_EV_Figures/Figure EV4/
- __MACOSX/Source_Data_EV_Figures/._Figure EV4
- Source_Data_EV_Figures/Figure EV3/
- __MACOSX/Source_Data_EV_Figures/._Figure EV3
- Source_Data_EV_Figures/Figure EV2/
- __MACOSX/Source_Data_EV_Figures/._Figure EV2
- Source_Data_EV_Figures/Figure EV5/
- __MACOSX/Source_Data_EV_Figures/._Figure EV5
- Source_Data_EV_Figures/Figure EV1/
- __MACOSX/Source_Data_EV_Figures/._Figure EV1
- Source_Data_EV_Figures/Figure EV4/SourceDataEV4A/
- __MACOSX/Source_Data_EV_Figures/Figure EV4/._SourceDataEV4A
- Source_Data_EV_Figures/Figure EV4/.DS_Store
- __MACOSX/Source_Data_EV_Figures/Figure EV4/._.DS_Store
- Source_Data_EV_Figures/Figure EV4/SourceDataEV4D/
- __MACOSX/Source_Data_EV_Figures/Figure EV4/._SourceDataEV4D
- Source_Data_EV_Figures/Figure EV4/SourceDataEV4C/
- __MACOSX/Source_Data_EV_Figures/Figure EV4/._SourceDataEV4C
- Source_Data_EV_Figures/Figure EV4/SourceDataEV4B/
- __MACOSX/Source_Data_EV_Figures/Figure EV4/._SourceDataEV4B
- Source_Data_EV_Figures/Figure EV4/SourceDataEV4E/
- __MACOSX/Source_Data_EV_Figures/Figure EV4/._SourceDataEV4E
- Source_Data_EV_Figures/Figure EV3/.DS_Store
- __MACOSX/Source_Data_EV_Figures/Figure EV3/._.DS_Store
- Source_Data_EV_Figures/Figure EV3/SourceDataEV3A/
- __MACOSX/Source_Data_EV_Figures/Figure EV3/._SourceDataEV3A
- Source_Data_EV_Figures/Figure EV3/SourceDataEV3C/
- __MACOSX/Source_Data_EV_Figures/Figure EV3/._SourceDataEV3C
- Source_Data_EV_Figures/Figure EV3/SourceDataEV3B/
- __MACOSX/Source_Data_EV_Figures/Figure EV3/._SourceDataEV3B
- Source_Data_EV_Figures/Figure EV2/SourceDataEV2B/
- __MACOSX/Source_Data_EV_Figures/Figure EV2/._SourceDataEV2B
- Source_Data_EV_Figures/Figure EV2/SourceDataEV2C/
- __MACOSX/Source_Data_EV_Figures/Figure EV2/._SourceDataEV2C
- Source_Data_EV_Figures/Figure EV2/.DS_Store
- __MACOSX/Source_Data_EV_Figures/Figure EV2/._.DS_Store
- Source_Data_EV_Figures/Figure EV2/SourceDataEV2A/
- __MACOSX/Source_Data_EV_Figures/Figure EV2/._SourceDataEV2A
- Source_Data_EV_Figures/Figure EV5/.DS_Store
- __MACOSX/Source_Data_EV_Figures/Figure EV5/._.DS_Store
- Source_Data_EV_Figures/Figure EV5/SourceDataEV5AB/
- __MACOSX/Source_Data_EV_Figures/Figure EV5/._SourceDataEV5AB
- Source_Data_EV_Figures/Figure EV5/SourceDataEV5D/
- __MACOSX/Source_Data_EV_Figures/Figure EV5/._SourceDataEV5D
- Source_Data_EV_Figures/Figure EV5/SourceDataEV5C/
- __MACOSX/Source_Data_EV_Figures/Figure EV5/._SourceDataEV5C
- Source_Data_EV_Figures/Figure EV1/SourceDataEV1C/
- __MACOSX/Source_Data_EV_Figures/Figure EV1/._SourceDataEV1C
- Source_Data_EV_Figures/Figure EV1/SourceDataEV1D/
- __MACOSX/Source_Data_EV_Figures/Figure EV1/._SourceDataEV1D
- Source_Data_EV_Figures/Figure EV1/SourceDataEV1E/
- __MACOSX/Source_Data_EV_Figures/Figure EV1/._SourceDataEV1E
- Source_Data_EV_Figures/Figure EV1/SourceDataEV1B/
- __MACOSX/Source_Data_EV_Figures/Figure EV1/._SourceDataEV1B
- Source_Data_EV_Figures/Figure EV1/.DS_Store
- __MACOSX/Source_Data_EV_Figures/Figure EV1/._.DS_Store
- Source_Data_EV_Figures/Figure EV1/SourceDataEV1A/
- __MACOSX/Source_Data_EV_Figures/Figure EV1/._SourceDataEV1A
- Source_Data_EV_Figures/Figure EV4/SourceDataEV4A/.DS_Store
- __MACOSX/Source_Data_EV_Figures/Figure EV4/SourceDataEV4A/._.DS_Store
- Source_Data_EV_Figures/Figure EV4/SourceDataEV4A/SourceDataForFigureEV4A.tif
- __MACOSX/Source_Data_EV_Figures/Figure EV4/SourceDataEV4A/._SourceDataForFigureEV4A.tif
- Source_Data_EV_Figures/Figure EV4/SourceDataEV4D/.DS_Store
- __MACOSX/Source_Data_EV_Figures/Figure EV4/SourceDataEV4D/._.DS_Store
- Source_Data_EV_Figures/Figure EV4/SourceDataEV4D/SourceDataForFigureEV4D_V5.tif
- __MACOSX/Source_Data_EV_Figures/Figure EV4/SourceDataEV4D/._SourceDataForFigureEV4D_V5.tif
- Source_Data_EV_Figures/Figure EV4/SourceDataEV4D/SourceDataForFigureEV4D_PonceauS.tif
- __MACOSX/Source_Data_EV_Figures/Figure EV4/SourceDataEV4D/._SourceDataForFigureEV4D_PonceauS.tif
- Source_Data_EV_Figures/Figure EV4/SourceDataEV4D/SourceDataForFigureEV4D_RAD54L2.tif
- __MACOSX/Source_Data_EV_Figures/Figure EV4/SourceDataEV4D/._SourceDataForFigureEV4D_RAD54L2.tif
- Source_Data_EV_Figures/Figure EV4/SourceDataEV4C/.DS_Store
- __MACOSX/Source_Data_EV_Figures/Figure EV4/SourceDataEV4C/._.DS_Store
- Source_Data_EV_Figures/Figure EV4/SourceDataEV4C/SourceDataForFigureEV4C_54L2.tif
- __MACOSX/Source_Data_EV_Figures/Figure EV4/SourceDataEV4C/._SourceDataForFigureEV4C_54L2.tif
- Source_Data_EV_Figures/Figure EV4/SourceDataEV4C/SourceDataForFigureEV4C_tubulin.tif
- __MACOSX/Source_Data_EV_Figures/Figure EV4/SourceDataEV4C/._SourceDataForFigureEV4C_tubulin.tif
- Source_Data_EV_Figures/Figure EV4/SourceDataEV4B/SourceDataForFigureEV4B_tubulin.tif
- __MACOSX/Source_Data_EV_Figures/Figure EV4/SourceDataEV4B/._SourceDataForFigureEV4B_tubulin.tif
- Source_Data_EV_Figures/Figure EV4/SourceDataEV4B/SourceDataForFigureEV4B_BLM.tif
- __MACOSX/Source_Data_EV_Figures/Figure EV4/SourceDataEV4B/._SourceDataForFigureEV4B_BLM.tif
- Source_Data_EV_Figures/Figure EV4/SourceDataEV4B/SourceDataForFigureEV4B_ponceauS.tif
- __MACOSX/Source_Data_EV_Figures/Figure EV4/SourceDataEV4B/._SourceDataForFigureEV4B_ponceauS.tif
- Source_Data_EV_Figures/Figure EV4/SourceDataEV4E/SourceDataForFigureEV4E_RAD54L2.tif
- __MACOSX/Source_Data_EV_Figures/Figure EV4/SourceDataEV4E/._SourceDataForFigureEV4E_RAD54L2.tif
- Source_Data_EV_Figures/Figure EV4/SourceDataEV4E/SourceDataForFigureEV4E_PonceauS.tif
- __MACOSX/Source_Data_EV_Figures/Figure EV4/SourceDataEV4E/._SourceDataForFigureEV4E_PonceauS.tif
- Source_Data_EV_Figures/Figure EV4/SourceDataEV4E/SourceDataForFigureEV4E_V5.tif
- __MACOSX/Source_Data_EV_Figures/Figure EV4/SourceDataEV4E/._SourceDataForFigureEV4E_V5.tif
- Source_Data_EV_Figures/Figure EV3/SourceDataEV3A/SourceDataForFigureEV3A.TOP3A.tif
- __MACOSX/Source_Data_EV_Figures/Figure EV3/SourceDataEV3A/._SourceDataForFigureEV3A.TOP3A.tif
- Source_Data_EV_Figures/Figure EV3/SourceDataEV3A/SourceDataForFigureEV3A.GAPDH.tif
- __MACOSX/Source_Data_EV_Figures/Figure EV3/SourceDataEV3A/._SourceDataForFigureEV3A.GAPDH.tif
- Source_Data_EV_Figures/Figure EV3/SourceDataEV3C/SourceDataForFigureEV3C.TUB.tif
- __MACOSX/Source_Data_EV_Figures/Figure EV3/SourceDataEV3C/._SourceDataForFigureEV3C.TUB.tif
- Source_Data_EV_Figures/Figure EV3/SourceDataEV3C/SourceDataForFigureEV3C.si.tif
- __MACOSX/Source_Data_EV_Figures/Figure EV3/SourceDataEV3C/._SourceDataForFigureEV3C.si.tif
- Source_Data_EV_Figures/Figure EV3/SourceDataEV3B/.DS_Store
- __MACOSX/Source_Data_EV_Figures/Figure EV3/SourceDataEV3B/._.DS_Store
- Source_Data_EV_Figures/Figure EV3/SourceDataEV3B/SourceDataForFigureEV3B.si.tif
- __MACOSX/Source_Data_EV_Figures/Figure EV3/SourceDataEV3B/._SourceDataForFigureEV3B.si.tif
- Source_Data_EV_Figures/Figure EV3/SourceDataEV3B/SourceDataForFigureEV3B.TUB.tif
- __MACOSX/Source_Data_EV_Figures/Figure EV3/SourceDataEV3B/._SourceDataForFigureEV3B.TUB.tif
- Source_Data_EV_Figures/Figure EV2/SourceDataEV2B/SourceDataForFigureEV2B.tif
- __MACOSX/Source_Data_EV_Figures/Figure EV2/SourceDataEV2B/._SourceDataForFigureEV2B.tif
- Source_Data_EV_Figures/Figure EV2/SourceDataEV2C/SourceDataForFigureEV2C.tif
- __MACOSX/Source_Data_EV_Figures/Figure EV2/SourceDataEV2C/._SourceDataForFigureEV2C.tif
- Source_Data_EV_Figures/Figure EV2/SourceDataEV2A/SourceDataForFigureEV2A.tif
- __MACOSX/Source_Data_EV_Figures/Figure EV2/SourceDataEV2A/._SourceDataForFigureEV2A.tif
- Source_Data_EV_Figures/Figure EV5/SourceDataEV5AB/SourceDataForFigureEV5AB_short_exp.tif
- __MACOSX/Source_Data_EV_Figures/Figure EV5/SourceDataEV5AB/._SourceDataForFigureEV5AB_short_exp.tif
- Source_Data_EV_Figures/Figure EV5/SourceDataEV5AB/SourceDataForFigureEV5AB_long_exp.tif
- __MACOSX/Source_Data_EV_Figures/Figure EV5/SourceDataEV5AB/._SourceDataForFigureEV5AB_long_exp.tif
- Source_Data_EV_Figures/Figure EV5/SourceDataEV5D/SourceDataForFigureEV5D.V5.tif
- __MACOSX/Source_Data_EV_Figures/Figure EV5/SourceDataEV5D/._SourceDataForFigureEV5D.V5.tif
- Source_Data_EV_Figures/Figure EV5/SourceDataEV5D/SourceDataForFigureEV5D.GAPDH.tif
- __MACOSX/Source_Data_EV_Figures/Figure EV5/SourceDataEV5D/._SourceDataForFigureEV5D.GAPDH.tif
- Source_Data_EV_Figures/Figure EV5/SourceDataEV5C/.DS_Store
- __MACOSX/Source_Data_EV_Figures/Figure EV5/SourceDataEV5C/._.DS_Store
- Source_Data_EV_Figures/Figure EV5/SourceDataEV5C/SourceDataForFigureEV5C.V5.tif
- __MACOSX/Source_Data_EV_Figures/Figure EV5/SourceDataEV5C/._SourceDataForFigureEV5C.V5.tif
- Source_Data_EV_Figures/Figure EV5/SourceDataEV5C/SourceDataForFigureEV5C.GAPDH.tif
- __MACOSX/Source_Data_EV_Figures/Figure EV5/SourceDataEV5C/._SourceDataForFigureEV5C.GAPDH.tif
- Source_Data_EV_Figures/Figure EV1/SourceDataEV1C/.DS_Store
- __MACOSX/Source_Data_EV_Figures/Figure EV1/SourceDataEV1C/._.DS_Store
- Source_Data_EV_Figures/Figure EV1/SourceDataEV1C/SourceDataForFigureEV1C.antiFLAG.tif
- __MACOSX/Source_Data_EV_Figures/Figure EV1/SourceDataEV1C/._SourceDataForFigureEV1C.antiFLAG.tif
- Source_Data_EV_Figures/Figure EV1/SourceDataEV1C/SourceDataForFigureEV1C.antiTUB.tif
- __MACOSX/Source_Data_EV_Figures/Figure EV1/SourceDataEV1C/._SourceDataForFigureEV1C.antiTUB.tif
- Source_Data_EV_Figures/Figure EV1/SourceDataEV1C/SourceDataForFigureEV1C.antiRMI1.tif
- __MACOSX/Source_Data_EV_Figures/Figure EV1/SourceDataEV1C/._SourceDataForFigureEV1C.antiRMI1.tif
- Source_Data_EV_Figures/Figure EV1/SourceDataEV1D/SourceDataForFigureEV1D.antiFLAG.tif
- __MACOSX/Source_Data_EV_Figures/Figure EV1/SourceDataEV1D/._SourceDataForFigureEV1D.antiFLAG.tif
- Source_Data_EV_Figures/Figure EV1/SourceDataEV1D/SourceDataForFigureEV1D.antiGAPDH.tif
- __MACOSX/Source_Data_EV_Figures/Figure EV1/SourceDataEV1D/._SourceDataForFigureEV1D.antiGAPDH.tif
- Source_Data_EV_Figures/Figure EV1/SourceDataEV1E/SourceDataForFigureEV1E.BLM_RMI2.tif
- __MACOSX/Source_Data_EV_Figures/Figure EV1/SourceDataEV1E/._SourceDataForFigureEV1E.BLM_RMI2.tif
- Source_Data_EV_Figures/Figure EV1/SourceDataEV1E/SourceDataForFigureEV1E.RMI1.tif
- __MACOSX/Source_Data_EV_Figures/Figure EV1/SourceDataEV1E/._SourceDataForFigureEV1E.RMI1.tif
- Source_Data_EV_Figures/Figure EV1/SourceDataEV1E/SourceDataForFigureEV1E.TOP3A.tif
- __MACOSX/Source_Data_EV_Figures/Figure EV1/SourceDataEV1E/._SourceDataForFigureEV1E.TOP3A.tif
- Source_Data_EV_Figures/Figure EV1/SourceDataEV1B/SourceDataForFigureEV1B.tif
- __MACOSX/Source_Data_EV_Figures/Figure EV1/SourceDataEV1B/._SourceDataForFigureEV1B.tif
- Source_Data_EV_Figures/Figure EV1/SourceDataEV1A/SourceDataForFigureEV1A.antiTUB.tif
- __MACOSX/Source_Data_EV_Figures/Figure EV1/SourceDataEV1A/._SourceDataForFigureEV1A.antiTUB.tif
- Source_Data_EV_Figures/Figure EV1/SourceDataEV1A/SourceDataForFigureEV1A.antiFLAG.tif
- __MACOSX/Source_Data_EV_Figures/Figure EV1/SourceDataEV1A/._SourceDataForFigureEV1A.antiFLAG.tif
